# Supplementary material for: Development on Citrus medica infected with ‘Candidatus Liberibacter asiaticus’ has sex-specific and -nonspecific impacts on adult Diaphorina citri and its endosymbionts
Source: PLoS One. 2020 Oct 6;15(10):e0239771. doi: 10.1371/journal.pone.0239771 (PMC7537882; doi:10.1371/journal.pone.0239771)
Supplement: S1 Table — (XLSX) [file pone.0239771.s002.xlsx]

## Sheet: Sheet1
S1 Table. Chemical shifts and coupling constants of diaphorin in 90 % H2O and 10 % D2O
Position	Chemical shift (multiplicity, J (Hz))
2	3.87 (dq, 2.57, 6.57)
2-CH3	1.17 (d, 6.57)
3	2.30 (dq, 2.57, 7.15)
3-CH3	0.94 (d, 7.15)
4=CH2	overshadowed by water peak
5 eq	2.26 (d, 14.43)
5 ax	2.44 (dt, 1.95, 14.43)
6-OCH3	3.23 (s)
7	4.36 (s)
N-H	8.49 (d, 8.45)
10	5.65 (t, 8.45, 8.62)
11	3.96 (ddd, 2.67, 6.10, 8.62)
12 ax	1.87 (ddd, 6.10, 11.10, 13.88)
12 eq	2.04 (ddd, 2.67, 4.34, 13.88)
13	3.73 (dd, 4.34, 11.10)
14-CH3 ax	0.86 (s)
14-CH3 eq	0.93 (s)
15	3.34 (dd, 1.81, 9.16)
16 a	1.62 (ddd, 4.75, 9.16, 14.53)
16 b	1.76 (ddd, 1.81, 7.38, 14.53)
17	3.77 (dddd, 3.01, 4.75, 6.56, 7.38)
18 a	3.44 (dd, 6.56, 11.74)
18 b	3.58 (dd, 3.01, 11.74)
