# Supplementary material for: Development on Citrus medica infected with ‘Candidatus Liberibacter asiaticus’ has sex-specific and -nonspecific impacts on adult Diaphorina citri and its endosymbionts
Source: PLoS One. 2020 Oct 6;15(10):e0239771. doi: 10.1371/journal.pone.0239771 (PMC7537882; doi:10.1371/journal.pone.0239771)
Supplement: S1 Dataset — (XLSX) [file pone.0239771.s005.xlsx]

## Sheet: mean.metabolite.concentration.w
S1 Dataset. Mean metabolite concentrations.
Mean metabolite concentrations (µmol/gram ACP), including standard deviation, were quantified by 1H-NMR spectroscopy. Significant differences in mean metabolite concentrations between control male and CLas-exposed male ACP, and between control female and CLas-exposed female ACP were determined using unpaired, two-tailed t-test with FDR of 5%.
Metabolite	Control Male	CLas-exposed Male	p-value	FDR	Control Female	CLas-exposed Female	p-value	FDR
2-oxoglutarate	0.168 ± 0.049	0.166 ± 0.039	0.9357	0.963	0.269 ± 0.054	0.169 ± 0.025	0.0056	0.0228
3-hydroxykynurenine	0.120 ± 0.017	0.129 ± 0.024	0.4974	0.6352	0.108 ± 0.018	0.104 ± 0.011	0.6944	0.8089
4-aminobutyrate	0.207 ± 0.037	0.208 ± 0.041	0.9797	0.9797	0.187 ± 0.019	0.227 ± 0.043	0.098	0.2372
acetate	1.409 ± 0.257	1.291 ± 0.119	0.38	0.5371	1.514 ± 0.214	1.378 ± 0.112	0.244	0.3979
acetoacetate	0.197 ± 0.039	0.244 ± 0.041	0.1002	0.2372	0.184 ± 0.028	0.261 ± 0.058	0.0283	0.0732
adenosine	0.010 ± 0.002	0.015 ± 0.006	0.1007	0.2372	0.015 ± 0.002	0.009 ± 0.002	0.0052	0.022
ADP	0.014 ± 0.004	0.036 ± 0.015	0.0135	0.0434	0.012 ± 0.007	0.010 ± 0.007	0.6605	0.7867
alanine	5.400 ± 0.786	5.056 ± 0.590	0.4568	0.6208	5.391 ± 0.288	4.174 ± 0.519	0.0018	0.0106
AMP	2.479 ± 0.346	2.867 ± 0.439	0.1579	0.2989	2.398 ± 0.240	2.486 ± 0.648	0.7842	0.8843
arginine	1.465 ± 0.129	1.817 ± 0.242	0.0208	0.0565	1.354 ± 0.137	1.903 ± 0.282	0.0044	0.0194
ascorbate	0.744 ± 0.144	0.555 ± 0.410	0.3589	0.5141	1.212 ± 0.150	1.357 ± 0.257	0.308	0.4726
asparagine	1.087 ± 0.064	0.949 ± 0.280	0.3121	0.4726	0.987 ± 0.042	0.892 ± 0.126	0.148	0.296
aspartate	0.689 ± 0.100	0.771 ± 0.061	0.1559	0.2989	0.643 ± 0.114	0.603 ± 0.049	0.4948	0.6352
ATP	0.021 ± 0.008	0.101 ± 0.034	0.0009	0.0064	0.022 ± 0.013	0.022 ± 0.012	0.952	0.9703
betaine	0.637 ± 0.085	1.706 ± 0.225	0.0001	0.0011	1.023 ± 0.091	3.403 ± 0.277	0.0001	0.0011
choline	0.073 ± 0.008	0.067 ± 0.006	0.2054	0.3754	0.086 ± 0.008	0.103 ± 0.009	0.017	0.0493
diaphorin	3.057 ± 0.541	8.174 ± 1.047	0.0001	0.0011	2.961 ± 0.196	6.657 ± 0.815	0.0001	0.0011
formate	0.111 ± 0.009	0.175 ± 0.025	0.0006	0.0049	0.109 ± 0.010	0.132 ± 0.004	0.0012	0.0075
fructose	1.144 ± 0.203	0.830 ± 0.360	0.1276	0.2702	1.175 ± 0.185	0.767 ± 0.137	0.0042	0.0194
fumarate	0.080 ± 0.013	0.074 ± 0.017	0.5186	0.6423	0.088 ± 0.009	0.077 ± 0.017	0.2422	0.3979
glucose	17.057 ± 4.529	20.310 ± 7.957	0.4499	0.6193	24.442 ± 14.133	31.036 ± 16.472	0.5161	0.6423
glutamate	4.678 ± 0.315	5.221 ± 0.647	0.13	0.2702	4.107 ± 0.276	4.061 ± 0.460	0.8524	0.8858
glutamine	10.344 ± 1.082	9.196 ± 1.182	0.1477	0.296	9.730 ± 0.757	8.924 ± 1.147	0.2261	0.3804
glutathione	0.557 ± 0.066	0.365 ± 0.035	0.0004	0.0035	0.613 ± 0.036	0.524 ± 0.112	0.1284	0.2702
glycine	0.779 ± 0.079	0.738 ± 0.100	0.4968	0.6352	0.660 ± 0.031	0.699 ± 0.101	0.4332	0.6042
guanosine	0.646 ± 0.147	0.665 ± 0.148	0.8446	0.8858	0.561 ± 0.054	0.452 ± 0.057	0.0151	0.0457
histidine	1.161 ± 0.109	1.138 ± 0.127	0.7694	0.877	1.117 ± 0.048	1.314 ± 0.145	0.0203	0.0565
inosine	0.054 ± 0.013	0.040 ± 0.011	0.1117	0.2519	0.049 ± 0.004	0.034 ± 0.009	0.0122	0.0407
isoleucine	0.255 ± 0.022	0.201 ± 0.026	0.0077	0.0292	0.289 ± 0.018	0.278 ± 0.026	0.4915	0.6352
leucine	0.338 ± 0.018	0.315 ± 0.030	0.1897	0.3528	0.393 ± 0.025	0.429 ± 0.060	0.2522	0.405
lysine	0.157 ± 0.030	0.161 ± 0.017	0.8055	0.8858	0.206 ± 0.064	0.262 ± 0.032	0.1216	0.2685
malate	0.442 ± 0.081	0.373 ± 0.080	0.2152	0.3802	0.474 ± 0.059	0.283 ± 0.082	0.0028	0.0135
malonate	0.372 ± 0.045	0.428 ± 0.052	0.107	0.2466	0.325 ± 0.029	0.465 ± 0.086	0.0085	0.0311
methionine	0.470 ± 0.040	0.427 ± 0.062	0.2235	0.3804	0.414 ± 0.018	0.420 ± 0.071	0.8404	0.8858
myo-inositol	7.334 ± 0.471	11.162 ± 1.176	0.0001	0.0011	8.426 ± 0.610	12.137 ± 0.905	0.0001	0.0011
NAD+	0.360 ± 0.047	0.362 ± 0.057	0.9703	0.9795	0.366 ± 0.031	0.352 ± 0.037	0.5387	0.6563
O-phosphocholine	0.150 ± 0.020	0.138 ± 0.016	0.333	0.4972	0.181 ± 0.025	0.270 ± 0.020	0.0002	0.0019
phenylalanine	0.163 ± 0.024	0.123 ± 0.017	0.0146	0.0455	0.169 ± 0.016	0.182 ± 0.016	0.2129	0.3802
proline	11.627 ± 0.953	9.200 ± 1.391	0.0123	0.0407	11.036 ± 1.304	8.276 ± 1.238	0.0089	0.0314
proline betaine	0.120 ± 0.041	0.928 ± 0.146	0.0001	0.0011	0.147 ± 0.042	0.945 ± 0.074	0.0001	0.0011
putrescine	0.610 ± 0.105	0.379 ± 0.055	0.0024	0.0127	0.529 ± 0.128	0.325 ± 0.103	0.0245	0.0649
pyruvate	0.189 ± 0.049	0.212 ± 0.049	0.4796	0.6352	0.325 ± 0.053	0.313 ± 0.095	0.8198	0.8858
serine	1.206 ± 0.102	0.965 ± 0.148	0.0172	0.0493	1.162 ± 0.022	1.056 ± 0.147	0.1509	0.2962
succinate	0.322 ± 0.081	0.309 ± 0.123	0.8498	0.8858	0.284 ± 0.078	0.242 ± 0.059	0.3531	0.5127
sucrose	1.390 ± 0.670	1.455 ± 0.301	0.8492	0.8858	0.698 ± 0.075	0.977 ± 0.122	0.0024	0.0127
threonine	0.745 ± 0.058	0.781 ± 0.106	0.5211	0.6423	0.910 ± 0.055	1.028 ± 0.097	0.0444	0.1121
trehalose	20.267 ± 1.155	20.666 ± 4.184	0.8422	0.8858	15.799 ± 7.349	9.273 ± 8.271	0.2237	0.3804
tryptophan	0.102 ± 0.013	0.137 ± 0.009	0.0011	0.0073	0.116 ± 0.019	0.245 ± 0.027	0.0001	0.0011
tyrosine	1.127 ± 0.172	0.759 ± 0.086	0.0027	0.0135	1.160 ± 0.123	1.078 ± 0.113	0.3025	0.4715
UDP-galactose	0.044 ± 0.014	0.080 ± 0.017	0.0059	0.0232	0.041 ± 0.008	0.038 ± 0.012	0.6248	0.7526
UDP-glucose	0.208 ± 0.018	0.228 ± 0.033	0.2673	0.4229	0.158 ± 0.016	0.154 ± 0.022	0.7049	0.8122
UMP	0.134 ± 0.020	0.128 ± 0.023	0.6735	0.7932	0.156 ± 0.015	0.142 ± 0.028	0.3444	0.507
valine	0.763 ± 0.068	0.509 ± 0.086	0.0008	0.0061	0.785 ± 0.036	0.546 ± 0.039	0.0001	0.0011
