# Supplementary material for: Development on Citrus medica infected with ‘Candidatus Liberibacter asiaticus’ has sex-specific and -nonspecific impacts on adult Diaphorina citri and its endosymbionts
Source: PLoS One. 2020 Oct 6;15(10):e0239771. doi: 10.1371/journal.pone.0239771 (PMC7537882; doi:10.1371/journal.pone.0239771)
Supplement: S2 Dataset — (XLSX) [file pone.0239771.s006.xlsx]

## Sheet: DataS2
S2 Dataset. Differentially expressed genes between control and CLas-exposed adult male D. citri. Positive log2FC values indicate greater expression in CLas-exposed males, while negative log2FC values indicate greater expression in control males.
ID	Gene Name	log2FC	logCPM	F	Pvalue	FDR
gene4	LOC103504813	-0.0333696	10.2936	0.178477	0.677352	0.806528
gene3098	LOC103504814	0.0656101	3.25248	0.103629	0.750976	0.854033
gene3099	LOC103504815	-0.306482	2.00617	2.13918	0.159663	0.329493
gene3102	LOC103504816	0.000760343	6.59471	9.04e-05	0.992513	0.995384
gene3103	LOC103504817	0.579642	6.19739	41.5899	3.24e-06	0.000118174
gene3105	LOC103504818	-0.0210433	3.72173	0.0268353	0.871579	0.928529
gene3106	LOC103504819	0.351614	4.28046	10.95	0.00362821	0.0228865
gene303	LOC103504820	-0.16519	7.23671	4.30697	0.0515496	0.153895
gene3108	LOC103504821	-0.502007	3.0494	2.03824	0.169358	0.341705
gene3120	LOC103504822	-0.000416029	4.55221	1.05e-05	0.997449	0.998327
gene3121	LOC103504823	-0.109102	4.18018	0.730629	0.403159	0.594403
gene3124	LOC103504824	-0.53426	1.79533	7.76689	0.0116329	0.0536318
gene3137	LOC103504825	-0.370151	8.93045	6.64126	0.0183139	0.0737794
gene3142	LOC103504826	-0.0417741	3.45425	0.0836314	0.775517	0.870949
gene3107	LOC103504827	-0.557639	4.70162	28.0281	3.93e-05	0.00079111
gene305	LOC103504828	0.423022	3.41388	6.20124	0.0220267	0.0844618
gene3110	LOC103504830	0.0217026	3.35585	0.00952933	0.923241	0.958287
gene3111	LOC103504831	-0.844004	1.27654	8.52295	0.00869215	0.0434009
gene3116	LOC103504832	-0.460924	3.78161	6.16471	0.0223713	0.0854445
gene3115	LOC103504833	-0.0704701	5.74264	0.367703	0.551321	0.715332
gene3117	LOC103504834	0.0321671	3.20032	0.0477122	0.829385	0.905792
gene3118	LOC103504835	-0.542027	3.54902	25.306	7.09e-05	0.00121564
gene3119	LOC103504836	-0.0523567	6.24784	0.128347	0.724038	0.837533
gene3122	LOC103504837	-0.0502827	4.4678	0.161132	0.692524	0.816635
gene3123	LOC103504838	-0.589498	3.46603	4.12198	0.0563318	0.163807
gene3126	LOC103504841	-0.507926	2.68502	8.41776	0.00904641	0.044709
gene3127	LOC103504842	-0.484072	3.6096	6.4364	0.0199468	0.0785853
gene3128	LOC103504843	-0.392288	3.35474	5.23684	0.0335459	0.114192
gene3129	LOC103504844	-0.643922	3.24356	10.7126	0.00393712	0.0244031
gene3130	LOC103504845	0.276739	3.05283	1.91281	0.182435	0.35848
gene3131	LOC103504846	-0.684354	1.83321	7.60075	0.0124194	0.0559878
gene3132	LOC103504847	-0.263603	3.77037	3.38073	0.0813926	0.210114
gene3134	LOC103504849	0.425248	1.45297	0.695755	0.414413	0.604449
gene3135	LOC103504851	0.123501	3.46969	0.0220071	0.883606	0.935916
gene3136	LOC103504852	0.580952	5.56118	1.04233	0.3199	0.514305
gene3138	LOC103504853	-0.467595	6.12382	9.81556	0.00539901	0.0310215
gene3139	LOC103504854	-0.108679	2.47885	0.25448	0.619645	0.76565
gene3140	LOC103504855	-0.169898	6.47504	0.941401	0.343914	0.538602
gene3141	LOC103504856	-0.246003	5.12689	3.80879	0.0656403	0.181894
gene3143	LOC103504857	-0.235622	2.14283	1.11827	0.303341	0.497871
gene3144	LOC103504858	-0.237932	0.930946	0.484203	0.494814	0.670418
gene3145	LOC103504859	0.13943	3.27802	0.538207	0.47199	0.651337
gene3146	LOC103504860	-0.304398	2.80029	2.63251	0.120908	0.273404
gene321	LOC103504861	0.0362082	1.54773	0.0161611	0.900155	0.945941
gene3152	LOC103504864	-0.29729	5.12594	5.21674	0.0338498	0.114956
gene3149	LOC103504866	-0.174264	4.65774	2.37421	0.13958	0.301633
gene3150	LOC103504867	0.544991	3.40905	6.6626	0.0181526	0.0733087
gene329	LOC103504868	-0.762426	5.7731	53.6069	5.51e-07	3.07e-05
gene3158	LOC103504869	0.18375	3.22074	1.56709	0.225581	0.41065
gene3154	LOC103504871	-0.517708	9.43563	16.7667	0.000599541	0.00590701
gene3155	LOC103504872	1.06962	4.88046	24.7584	8.02e-05	0.00134381
gene3156	LOC103504873	0.785038	1.3684	9.22095	0.00669931	0.0360593
gene3157	LOC103504874	-0.447013	5.42315	14.3866	0.00120036	0.0100992
gene3159	LOC103504875	-0.0367849	-0.124917	0.00195687	0.96517	0.981461
gene3160	LOC103504876	-0.111161	1.69332	0.334968	0.569438	0.728397
gene3165	LOC103504878	-1.01373	1.09135	3.62858	0.0717974	0.193386
gene0	LOC103504879	-0.55001	3.93906	1.61147	0.21937	0.404022
gene325	LOC103504880	0.663302	0.680399	3.87436	0.0635531	0.177881
gene3166	LOC103504881	0.335408	8.86943	20.3192	0.000232298	0.00289316
gene3172	LOC103504882	-0.544479	-0.183409	0.747004	0.398035	0.589905
gene3164	LOC103504883	-0.0992454	3.6263	0.689426	0.416507	0.605819
gene3167	LOC103504884	-0.0834775	4.68578	0.556003	0.464855	0.645047
gene3169	LOC103504886	-0.347035	0.484569	0.336494	0.568567	0.727881
gene3170	LOC103504887	-0.0328844	3.82785	0.0209153	0.886508	0.937997
gene324	LOC103504888	-0.196277	3.31461	0.921232	0.349015	0.543995
gene3171	LOC103504889	0.0133932	5.20662	0.00832223	0.928252	0.961095
gene3173	LOC103504890	0.0564416	2.00867	0.0261987	0.873097	0.929033
gene3174	LOC103504891	-0.786886	4.64309	4.52759	0.0464431	0.143693
gene3176	LOC103504892	0.11249	4.88852	0.299409	0.590521	0.744789
gene3185	LOC103504893	-0.0269998	6.24876	0.0903519	0.766942	0.864999
gene3189	LOC103504894	-0.630148	-0.283169	1.02694	0.323406	0.517692
gene3175	LOC103504895	0.191414	6.02851	2.80464	0.11011	0.256815
gene3177	LOC103504896	0.137002	6.1349	4.61677	0.0445451	0.139282
gene3178	LOC103504897	0.809061	1.24333	5.98053	0.0242038	0.0903404
gene338	LOC103504898	-0.169213	5.05566	2.25076	0.149721	0.31499
gene3180	LOC103504900	0.0709489	6.33795	0.585453	0.453433	0.6363
gene3181	LOC103504901	0.618759	3.83928	9.69397	0.00564011	0.0319595
gene3182	LOC103504902	-0.0830253	5.84382	0.905242	0.353137	0.5482
gene3186	LOC103504903	0.148323	0.580367	0.236512	0.63221	0.774715
gene3188	LOC103504904	0.174422	5.1734	1.65904	0.212953	0.395413
gene3190	LOC103504905	0.481189	0.4986	0.291314	0.595549	0.748916
gene3191	LOC103504906	0.224415	4.02797	3.5907	0.0731754	0.195806
gene3204	LOC103504907	0.04267	4.87074	0.112247	0.741212	0.847686
gene3210	LOC103504908	-0.0887508	5.05561	0.650444	0.429775	0.616721
gene3213	LOC103504909	-0.706099	4.42615	21.3808	0.00017811	0.00238019
gene3193	LOC103504910	0.00502394	4.56121	0.00160271	0.968477	0.983518
gene3194	LOC103504911	0.403031	2.223	6.52538	0.0192182	0.0764195
gene339	LOC103504912	0.186113	7.16048	7.65773	0.0121431	0.0551756
gene3195	LOC103504913	-0.108855	6.04806	1.70973	0.206374	0.387149
gene3199	LOC103504914	-0.245125	6.46076	10.1213	0.00484199	0.0286635
gene3202	LOC103504916	-0.342016	5.54672	17.9857	0.00042831	0.00461054
gene3203	LOC103504917	-0.0315098	5.95684	0.277061	0.604627	0.75563
gene3205	LOC103504918	-0.175953	4.22029	2.19066	0.154979	0.322862
gene3206	LOC103504919	-0.691355	1.96681	7.50987	0.0128747	0.0573649
gene3207	LOC103504920	-0.0875149	3.72249	0.24529	0.626	0.770741
gene3208	LOC103504921	0.0936682	5.60255	1.15045	0.296676	0.490588
gene3209	LOC103504922	-0.502103	3.23161	9.60051	0.00583362	0.0326807
gene3212	LOC103504923	0.570077	4.96126	17.8746	0.000441414	0.00470271
gene3216	LOC103504924	0.262723	6.50718	16.2425	0.00069551	0.00664472
gene337	LOC103504925	-0.158702	4.9001	2.5776	0.124614	0.27897
gene3215	LOC103504926	0.638643	5.18554	38.6545	5.28e-06	0.000170716
gene3218	LOC103504927	-0.179645	5.58981	4.10103	0.0569046	0.164847
gene3220	LOC103504928	-0.325879	4.23847	10.2306	0.00465862	0.0278744
gene3225	LOC103504929	-0.396915	4.89614	5.74951	0.0267466	0.0969663
gene3223	LOC103504930	1.55768	3.40672	57.1023	3.48e-07	2.21e-05
gene3226	LOC103504931	-0.0620029	5.86834	0.420937	0.524111	0.692545
gene3214	LOC103504932	0.265188	4.48408	5.64245	0.0280266	0.0998973
gene3217	LOC103504933	-0.0419389	4.10455	0.101028	0.75401	0.856089
gene3219	LOC103504934	0.312634	6.10921	15.2218	0.000935211	0.00839087
gene311	LOC103504935	-0.0771224	2.43246	0.278185	0.6039	0.754875
gene3221	LOC103504936	-0.0495465	5.69244	0.142841	0.709595	0.827966
gene3224	LOC103504937	0.237893	6.40407	4.83491	0.040264	0.130021
gene3230	LOC103504938	0.675255	4.747	27.6614	4.24e-05	0.00082932
gene3231	LOC103504939	1.12916	4.57787	37.2914	6.68e-06	0.000206152
gene3232	LOC103504940	-0.491558	6.4088	17.5971	0.000476151	0.00498818
gene3233	LOC103504941	0.318951	7.66343	35.4129	9.32e-06	0.000266097
gene3238	LOC103504942	2.79777	0.109008	4.69233	0.0430059	0.135738
gene313	LOC103504943	0.568745	5.82182	1.17786	0.291155	0.484598
gene3242	LOC103504944	-0.238664	2.59977	1.77666	0.198073	0.378021
gene3227	LOC103504945	-0.590672	1.15514	3.42024	0.0797678	0.207464
gene3228	LOC103504946	0.0183318	3.94184	0.00613792	0.93836	0.966879
gene3229	LOC103504947	0.716703	7.11601	20.5447	0.000219417	0.00277289
gene3234	LOC103504948	0.527631	4.35634	17.7753	0.000453515	0.00480862
gene3237	LOC103504951	-0.223232	4.43602	5.95339	0.0244879	0.091086
gene3239	LOC103504952	1.71923	4.91504	26.0579	6e-05	0.00108276
gene314	LOC103504953	-0.185153	2.98088	1.61999	0.218203	0.402598
gene3240	LOC103504954	0.150107	6.48229	2.68859	0.117257	0.267918
gene3241	LOC103504955	0.00312987	4.49653	0.000993095	0.975184	0.987218
gene3250	LOC103504956	-0.173064	5.85658	2.29832	0.145712	0.309532
gene3246	LOC103504957	1.33149	4.55869	3.59467	0.0730294	0.1955
gene3254	LOC103504958	0.00836326	3.84029	0.00380856	0.951425	0.974064
gene3253	LOC103504959	0.144119	7.91345	6.00738	0.0239264	0.0895594
gene3256	LOC103504960	-0.158214	2.2596	0.922452	0.348704	0.54374
gene3258	LOC103504961	-0.190327	3.18534	1.79178	0.196255	0.375871
gene3264	LOC103504964	0.12219	2.98071	0.593023	0.450571	0.633841
gene3271	LOC103504965	-0.064119	2.6925	0.110397	0.743272	0.84909
gene3270	LOC103504966	-0.414189	4.60031	18.5392	0.000369087	0.00412278
gene3243	LOC103504967	-0.320516	1.3021	0.618845	0.441024	0.625778
gene3244	LOC103504968	-0.0472425	4.69819	0.066892	0.798653	0.886607
gene3245	LOC103504969	-0.768784	7.18269	19.577	0.00028099	0.0033549
gene3247	LOC103504970	0.526653	7.34069	0.373037	0.548475	0.712797
gene3248	LOC103504971	0.460034	3.271	0.270002	0.609236	0.75888
gene1	LOC103504972	0.383819	4.04873	2.44335	0.134263	0.29328
gene316	LOC103504973	-0.0236097	3.26735	0.031616	0.860725	0.923101
gene3249	LOC103504974	0.56234	8.02715	0.388503	0.540379	0.706184
gene3251	LOC103504975	-0.75687	6.62343	29.3178	3.01e-05	0.000648932
gene3252	LOC103504976	-0.131787	4.81041	2.34011	0.142296	0.304859
gene3255	LOC103504977	0.179785	2.82532	0.899557	0.354619	0.549791
gene3257	LOC103504978	-0.183753	4.29327	1.68828	0.209126	0.390438
gene3259	LOC103504979	-0.0603369	2.81796	0.186266	0.670822	0.802759
gene3261	LOC103504980	0.152949	5.21937	1.68352	0.209743	0.390954
gene3262	LOC103504981	0.205073	2.10361	0.690346	0.416201	0.605662
gene3263	LOC103504982	0.147676	4.59545	0.962692	0.338642	0.533164
gene3265	LOC103504983	-0.980279	4.58684	14.5219	0.00115228	0.00979331
gene317	LOC103504984	0.690485	4.11976	30.569	2.34e-05	0.000528829
gene3266	LOC103504985	-0.577623	0.0812161	0.917556	0.349957	0.544723
gene3267	LOC103504986	0.152962	4.63859	1.45356	0.242523	0.430899
gene3268	LOC103504987	0.116607	2.85927	0.272233	0.607771	0.757935
gene3269	LOC103504988	0.168215	0.674135	0.199581	0.660029	0.794916
gene3274	LOC103504990	-0.394497	0.530132	0.473585	0.499526	0.67397
gene3277	LOC103504991	-0.296284	4.63815	6.04293	0.0235646	0.088693
gene3280	LOC103504992	-0.136718	5.61738	2.01845	0.171343	0.343964
gene3279	LOC103504993	-0.172737	3.03608	0.791437	0.384614	0.577061
gene318	LOC103504994	0.674969	6.29788	65.6842	1.23e-07	1.09e-05
gene3278	LOC103504995	0.552954	4.1821	9.21344	0.00671781	0.0361464
gene3289	LOC103504996	-0.829523	3.81228	3.05706	0.0962661	0.235413
gene3290	LOC103504997	-0.981967	1.20148	2.96498	0.101064	0.2432
gene3275	LOC103504998	-0.135194	3.08024	0.632673	0.436044	0.621592
gene3276	LOC103504999	0.183004	3.86576	2.08716	0.164572	0.335357
gene3282	LOC103505000	-0.273554	7.16773	14.8551	0.00104268	0.00908447
gene3283	LOC103505001	0.14718	4.22551	0.876173	0.360811	0.556059
gene3284	LOC103505002	0.04223	3.15566	0.0567088	0.814284	0.896815
gene3285	LOC103505003	0.344392	4.63838	2.91477	0.1038	0.247254
gene319	LOC103505004	0.511388	5.8919	23.9673	9.61e-05	0.00154116
gene3286	LOC103505005	-0.207606	4.58519	4.78149	0.0412672	0.13199
gene3287	LOC103505006	-0.522451	5.18296	23.6858	0.00010254	0.00161732
gene3288	LOC103505007	-0.759321	4.73963	3.36411	0.082088	0.211226
gene3295	LOC103505008	0.0388013	5.24573	0.247457	0.624488	0.769409
gene3299	LOC103505009	0.207093	4.64047	3.0803	0.0950975	0.233518
gene3300	LOC103505010	0.17426	6.15739	6.6408	0.0183174	0.0737794
gene3291	LOC103505011	-0.126856	4.54519	1.59578	0.221541	0.40632
gene3292	LOC103505012	-0.288502	2.48879	1.11564	0.303895	0.498214
gene323	LOC103505013	-0.563683	3.19455	1.44787	0.243414	0.432065
gene3293	LOC103505014	0.0317582	3.1959	0.0559874	0.815446	0.897503
gene3294	LOC103505015	-0.128325	5.04536	2.63421	0.120795	0.273269
gene3296	LOC103505016	-0.26621	6.29603	6.86424	0.0167053	0.0693131
gene3298	LOC103505017	0.221496	3.0647	1.15819	0.295102	0.488998
gene3301	LOC103505018	-0.449546	5.10589	12.9372	0.00188275	0.0142193
gene3302	LOC103505019	1.89718	7.92635	190.15	1.89e-11	1.73e-08
gene3304	LOC103505020	-0.0752525	1.32863	0.0962207	0.759736	0.859953
gene3305	LOC103505021	0.0908357	0.354595	0.0453047	0.833675	0.908042
gene3306	LOC103505022	-0.900185	2.13206	22.0524	0.00015113	0.0021544
gene3307	LOC103505023	-0.412611	1.52442	3.00838	0.0987689	0.239525
gene327	LOC103505024	-0.17261	2.32849	0.505631	0.485537	0.662784
gene3308	LOC103505025	1.6249	2.35566	1.71046	0.206281	0.387054
gene3309	LOC103505026	-0.140487	1.50156	0.305063	0.587062	0.742566
gene3311	LOC103505027	0.454995	4.39387	16.3601	0.000672575	0.00648743
gene3314	LOC103505028	0.477256	3.08721	9.1333	0.006919	0.0369005
gene3310	LOC103505029	-0.136649	3.52974	0.743909	0.398996	0.590634
gene3312	LOC103505030	-0.0637199	4.49539	0.21342	0.649262	0.787003
gene3313	LOC103505031	-0.311151	3.91965	1.31853	0.264881	0.456028
gene3315	LOC103505032	0.887937	2.56966	58.0863	3.07e-07	2.05e-05
gene328	LOC103505033	-0.0586127	3.68551	0.244056	0.626864	0.771044
gene3316	LOC103505034	-1.03478	4.01712	37.2205	6.76e-06	0.000208369
gene3317	LOC103505035	0.373694	4.07238	5.53336	0.0294024	0.103342
gene3318	LOC103505036	0.0182609	6.71911	0.112748	0.740658	0.847368
gene3319	LOC103505037	0.397154	1.09317	2.21836	0.152528	0.319215
gene3320	LOC103505038	-0.158919	5.4487	3.44775	0.0786586	0.205495
gene3324	LOC103505039	-0.140583	4.7751	1.10437	0.306283	0.500837
gene3325	LOC103505040	-0.0577983	5.09708	0.508227	0.484433	0.661836
gene3328	LOC103505041	-0.411462	1.61912	3.95561	0.061072	0.173317
gene3321	LOC103505042	0.0130071	5.87771	0.0130658	0.910175	0.951498
gene330	LOC103505043	-0.339811	3.8822	3.29335	0.085126	0.215998
gene3322	LOC103505044	0.250982	3.25755	2.7302	0.114633	0.26343
gene3326	LOC103505046	0.056448	3.55294	0.143278	0.709173	0.827816
gene3327	LOC103505047	-1.12075	0.500886	1.45837	0.241772	0.429882
gene3329	LOC103505048	0.179249	4.3408	2.06838	0.16639	0.337762
gene3330	LOC103505049	1.30235	4.41152	35.5082	9.16e-06	0.000262191
gene3332	LOC103505050	0.80378	3.37212	4.31907	0.0512534	0.153495
gene3343	LOC103505051	0.588131	6.05358	41.9158	3.08e-06	0.000113958
gene331	LOC103505052	-0.65647	5.20344	2.48357	0.131281	0.288723
gene3344	LOC103505053	0.0654077	6.50752	1.19744	0.287295	0.480963
gene3346	LOC103505054	0.234794	4.99992	5.51537	0.0296367	0.104006
gene3351	LOC103505055	0.365635	5.52994	25.8463	6.28e-05	0.00111313
gene3350	LOC103505056	-0.524238	6.21766	17.312	0.000515015	0.00527503
gene3334	LOC103505057	-0.308205	5.14821	4.34495	0.0506266	0.152277
gene3335	LOC103505058	-0.344056	4.39465	3.97978	0.0603558	0.171917
gene3339	LOC103505060	-0.586168	0.0702955	1.58311	0.223314	0.408371
gene332	LOC103505062	-2.19987	1.1589	10.1805	0.00474162	0.0282148
gene3342	LOC103505064	-0.705094	1.60472	10.8454	0.00376089	0.0235617
gene3345	LOC103505065	-0.192494	5.72383	5.194	0.0341976	0.115788
gene3347	LOC103505066	0.107077	3.46376	0.856037	0.366268	0.561687
gene3348	LOC103505067	0.791738	2.9057	15.7035	0.000812276	0.00748149
gene3349	LOC103505068	0.215423	4.66475	6.33329	0.0208302	0.081112
gene3353	LOC103505069	-0.302372	3.64232	5.80304	0.0261316	0.0952303
gene8	LOC103505070	-0.102707	5.32798	0.207959	0.653458	0.790213
gene334	LOC103505071	0.104831	2.7681	0.290901	0.595808	0.748989
gene3357	LOC103505072	-0.0793269	6.58375	1.76548	0.199429	0.379821
gene3360	LOC103505073	-0.50888	6.46775	34.401	1.12e-05	0.000306534
gene3352	LOC103505075	-0.157987	5.33385	6.10678	0.0229302	0.0869285
gene3354	LOC103505076	0.592889	3.2353	9.36824	0.0063474	0.0346814
gene3356	LOC103505078	-0.763286	2.47006	16.8852	0.000579946	0.00574513
gene3358	LOC103505079	-0.494911	5.40401	17.1496	0.000538726	0.00544205
gene3359	LOC103505080	-0.237147	3.77181	1.82527	0.192305	0.370749
gene335	LOC103505081	-0.11555	1.23491	0.165483	0.688631	0.814522
gene3361	LOC103505082	-0.284551	7.40658	7.43051	0.0132877	0.0588043
gene3362	LOC103505083	-0.285568	2.65471	3.13588	0.0923702	0.228963
gene3363	LOC103505084	1.24161	0.671082	7.39253	0.0134906	0.0595029
gene3364	LOC103505085	1.02595	0.0931319	2.38355	0.138847	0.300598
gene3365	LOC103505086	-0.152104	6.9583	2.64017	0.120401	0.272602
gene3366	LOC103505087	-0.850139	-0.0647599	0.91062	0.351743	0.546485
gene3368	LOC103505088	0.87922	2.27583	11.1642	0.00337263	0.0217624
gene3369	LOC103505089	0.698287	1.24606	12.6638	0.00205483	0.0150668
gene3371	LOC103505090	-1.67232	1.32267	35.0701	9.92e-06	0.000280358
gene336	LOC103505091	0.161797	6.64145	2.03009	0.170172	0.342452
gene3372	LOC103505092	0.0833574	4.26661	0.586584	0.453003	0.635997
gene3374	LOC103505094	-0.192549	1.59765	0.5373	0.472358	0.651538
gene3378	LOC103505095	0.24147	6.37246	11.9532	0.00258972	0.0178359
gene3379	LOC103505096	-0.0722996	7.50376	0.764725	0.392599	0.584545
gene3381	LOC103505097	0.0964067	6.40571	0.873713	0.361471	0.556704
gene3384	LOC103505098	0.134232	6.9579	1.88305	0.185718	0.362288
gene3375	LOC103505099	0.063713	2.63926	0.133245	0.719058	0.833976
gene3376	LOC103505100	-0.0848226	4.30917	0.851945	0.367392	0.562698
gene3377	LOC103505101	0.0935243	1.80318	0.143331	0.709122	0.827816
gene3380	LOC103505102	-0.178438	8.15541	7.12997	0.014992	0.0640794
gene3383	LOC103505103	0.393562	2.23124	3.60579	0.0726226	0.19478
gene3385	LOC103505104	-0.520368	2.22735	5.39054	0.031321	0.108201
gene3387	LOC103505105	-0.289282	2.81979	4.43543	0.0485025	0.147849
gene3388	LOC103505106	-0.114191	5.07623	0.902839	0.353762	0.549007
gene3396	LOC103505107	-0.23444	4.63109	3.89278	0.0629807	0.177007
gene3389	LOC103505108	-0.191583	-0.345544	0.0440561	0.835948	0.909565
gene3390	LOC103505109	-0.512017	3.52477	4.81715	0.0405945	0.130651
gene3391	LOC103505110	-0.361616	7.6493	6.94166	0.0161844	0.067804
gene3392	LOC103505111	-0.347509	3.38688	7.43274	0.0132759	0.0587801
gene3393	LOC103505112	0.0798257	1.71396	0.144718	0.707787	0.827118
gene3394	LOC103505113	0.147957	2.50402	0.446264	0.51202	0.68303
gene3395	LOC103505114	-0.219682	5.48016	7.11008	0.0151131	0.0644923
gene3397	LOC103505115	0.298161	3.90387	6.42983	0.0200018	0.0787167
gene3401	LOC103505116	-0.175641	4.66383	1.94648	0.178806	0.353628
gene3399	LOC103505117	-0.260342	4.37472	4.79156	0.041076	0.131516
gene3409	LOC103505118	0.157912	2.22824	0.241823	0.628435	0.771934
gene3408	LOC103505119	0.220514	4.32724	5.4564	0.0304192	0.105983
gene3407	LOC103505120	1.44374	3.4931	87.8441	1.28e-08	2.15e-06
gene3410	LOC103505121	-0.182574	2.32867	0.577003	0.456663	0.63923
gene3400	LOC103505122	0.63385	0.681604	4.70697	0.0427149	0.135162
gene3398	LOC103505123	-0.671123	1.19418	1.45328	0.242566	0.430935
gene3402	LOC103505124	-0.0437369	6.87256	0.0650951	0.801314	0.888281
gene3403	LOC103505125	0.0416345	1.16863	0.0102459	0.920418	0.956414
gene3404	LOC103505126	0.0534914	1.40356	0.0085165	0.927422	0.960936
gene3405	LOC103505127	0.0356126	3.63372	0.012278	0.912913	0.952299
gene3406	LOC103505128	1.55825	0.561675	14.6071	0.00112308	0.00960284
gene3412	LOC103505129	0.647027	4.74681	18.2381	0.000400089	0.00438642
gene3414	LOC103505130	0.0583971	2.39932	0.0368791	0.849716	0.916987
gene3413	LOC103505131	-0.153033	3.93714	0.857253	0.365935	0.561508
gene3424	LOC103505132	-0.391083	5.38045	11.4265	0.00308644	0.0205199
gene3425	LOC103505133	0.0254248	2.72398	0.0156466	0.901748	0.946835
gene3426	LOC103505134	0.0545852	6.7547	0.79762	0.3828	0.575798
gene3415	LOC103505135	-0.00382408	2.94658	0.000351912	0.985226	0.991213
gene3417	LOC103505136	-0.613316	4.01384	32.583	1.58e-05	0.000398515
gene3418	LOC103505137	-0.0833997	4.84019	0.897629	0.355124	0.550202
gene3419	LOC103505138	0.471784	3.40666	3.97627	0.060459	0.172131
gene3420	LOC103505139	0.0454461	2.90667	0.0493031	0.826612	0.904195
gene3421	LOC103505140	-0.415077	3.51051	3.64098	0.0713529	0.192584
gene3422	LOC103505141	-0.233332	4.80869	2.88345	0.10555	0.250002
gene3427	LOC103505142	0.178251	1.62433	1.11726	0.303553	0.498017
gene3436	LOC103505143	-0.534964	5.1889	1.57658	0.224234	0.409386
gene3437	LOC103505144	-0.0100686	3.35184	0.00350988	0.953366	0.975233
gene3440	LOC103505145	-0.145728	8.0286	3.82424	0.0651413	0.180981
gene3448	LOC103505146	0.0700569	4.34016	0.191927	0.666179	0.799388
gene3450	LOC103505147	0.315836	1.36998	1.37027	0.256008	0.446144
gene3428	LOC103505148	-0.15876	5.22844	3.41744	0.0798817	0.207636
gene341	LOC103505149	-0.255309	7.36511	0.182852	0.673664	0.804645
gene3429	LOC103505150	0.261585	3.68877	3.10129	0.0940565	0.231798
gene3431	LOC103505152	0.32509	4.94092	10.2112	0.00469057	0.0280017
gene3432	LOC103505153	-0.474592	4.0211	16.2554	0.000692949	0.00662908
gene3433	LOC103505154	0.263245	4.30998	4.35167	0.0504652	0.151991
gene3434	LOC103505155	-0.763142	4.60207	14.5852	0.00113049	0.00964906
gene3435	LOC103505156	1.35947	5.25895	22.0537	0.000151085	0.0021544
gene3439	LOC103505157	-0.114715	4.82231	2.01861	0.171326	0.343964
gene3441	LOC103505158	-0.257005	6.71926	4.25269	0.0529028	0.156864
gene3442	LOC103505159	-0.229569	0.732645	0.0223205	0.882787	0.935373
gene3443	LOC103505160	-0.12245	4.2043	0.188305	0.66914	0.801529
gene3444	LOC103505161	0.451551	1.70326	1.90254	0.18356	0.360007
gene3445	LOC103505162	-0.225914	3.16407	3.84201	0.0645732	0.179941
gene3446	LOC103505163	-0.0358194	3.87986	0.0846013	0.774257	0.870049
gene9	LOC103505164	-0.442205	3.79903	2.78569	0.111241	0.258349
gene3447	LOC103505165	-0.146694	3.44043	1.66684	0.211923	0.393939
gene3449	LOC103505166	-0.215377	3.31569	3.40089	0.0805587	0.2089
gene3451	LOC103505167	0.186199	1.98532	1.00651	0.328147	0.522278
gene342	LOC103505168	-0.146147	5.54011	2.75472	0.113119	0.261142
gene3461	LOC103505169	-0.161044	3.93919	1.46579	0.240621	0.428888
gene3462	LOC103505170	0.0914566	6.17713	2.03012	0.17017	0.342452
gene3463	LOC103505171	0.0679015	6.01457	0.727536	0.404138	0.595228
gene3464	LOC103505172	-0.157623	5.59701	4.64039	0.0440573	0.138172
gene3467	LOC103505173	-0.280861	2.34716	2.34122	0.142206	0.304788
gene3468	LOC103505174	-1.09265	3.76041	6.53936	0.0191065	0.0761069
gene343	LOC103505175	-0.218863	5.38079	4.36361	0.0501798	0.15133
gene3469	LOC103505176	-0.372712	3.50351	6.44824	0.019848	0.078297
gene3472	LOC103505177	-1.30525	2.70176	20.9717	0.000197131	0.00254911
gene3452	LOC103505178	0.0659419	3.65374	0.227888	0.638452	0.779972
gene3453	LOC103505179	-0.653937	1.98207	8.19278	0.00985955	0.0476084
gene3454	LOC103505180	-0.216188	4.55788	3.5764	0.0737033	0.19679
gene347	LOC103505184	0.402694	4.20041	7.0374	0.0155653	0.0659927
gene3465	LOC103505185	-0.211575	2.07069	1.40133	0.250868	0.440783
gene3466	LOC103505186	-0.675077	0.817081	1.35306	0.258915	0.449633
gene3470	LOC103505187	0.830536	10.1053	43.1443	2.53e-06	9.82e-05
gene3471	LOC103505188	-0.755178	1.46524	6.0718	0.0232754	0.0878745
gene3473	LOC103505189	0.165447	6.06446	1.26275	0.274906	0.467117
gene3479	LOC103505190	0.163639	4.21273	2.00183	0.173032	0.345746
gene363	LOC103505191	-0.758275	2.16872	6.05184	0.0234749	0.0884823
gene3476	LOC103505193	0.0568164	5.22456	0.151021	0.701813	0.822961
gene3480	LOC103505194	-0.222677	3.83565	4.48748	0.047327	0.145497
gene3482	LOC103505195	0.00607411	2.5862	0.00109633	0.973926	0.986544
gene3493	LOC103505197	0.0410732	3.42921	0.0463587	0.831783	0.907101
gene3490	LOC103505198	-0.0205902	7.67653	0.0592009	0.810329	0.894132
gene3475	LOC103505199	0.058735	4.71433	0.351912	0.559917	0.721416
gene3477	LOC103505200	-0.0757368	3.80155	0.485552	0.494221	0.669999
gene374	LOC103505202	0.318442	4.17457	4.1191	0.05641	0.163931
gene3485	LOC103505204	-0.268447	4.30282	7.15088	0.0148657	0.0637177
gene3486	LOC103505205	0.338156	3.13793	3.91439	0.0623166	0.175858
gene3487	LOC103505206	-0.0749286	4.90768	0.510129	0.483627	0.661307
gene3489	LOC103505207	0.0102824	4.13019	0.00930371	0.924153	0.9588
gene3491	LOC103505208	-0.950619	6.36097	23.3994	0.000109632	0.00170286
gene3492	LOC103505209	-0.622927	5.99444	32.4111	1.63e-05	0.000410149
gene3495	LOC103505210	-0.661189	3.1159	16.4524	0.000655169	0.00635961
gene3496	LOC103505211	0.0448408	2.35322	0.0668973	0.798646	0.886607
gene3497	LOC103505212	0.176989	3.44576	1.0692	0.313902	0.508503
gene3499	LOC103505213	-0.0708835	2.98903	0.172298	0.682653	0.81034
gene3498	LOC103505214	0.162151	0.396278	0.152013	0.700886	0.822137
gene3500	LOC103505215	-0.503375	2.62352	1.45201	0.242765	0.43108
gene3502	LOC103505217	-1.75333	0.0095753	1.43377	0.245642	0.434731
gene3503	LOC103505218	0.0896384	5.47427	1.17068	0.292586	0.486233
gene3509	LOC103505219	-0.405499	3.63773	19.1292	0.00031577	0.00366443
gene373	LOC103505220	-0.675623	3.53	7.5947	0.0124491	0.0560394
gene3517	LOC103505222	0.00291332	5.89189	0.00148506	0.969656	0.984032
gene3505	LOC103505223	-0.657131	3.23997	19.218	0.000308511	0.00360387
gene3506	LOC103505224	-0.0479983	6.31143	0.248205	0.623968	0.768975
gene3510	LOC103505225	-0.125122	4.26784	0.915219	0.350557	0.545334
gene3511	LOC103505226	-0.0447461	2.4004	0.0292413	0.866002	0.925553
gene3513	LOC103505227	-0.255898	3.89764	3.52617	0.0755935	0.200185
gene3514	LOC103505228	-0.547336	3.63146	8.84155	0.0077104	0.0399735
gene3515	LOC103505229	0.643997	4.88455	11.892	0.00264265	0.0180726
gene3518	LOC103505230	0.0336417	4.47819	0.158601	0.694817	0.818144
gene377	LOC103505231	-0.376019	3.00576	5.0279	0.036864	0.122138
gene3519	LOC103505232	-0.173234	3.2134	0.688561	0.416794	0.606045
gene3520	LOC103505233	-0.309126	3.86198	5.04858	0.0365195	0.121346
gene3521	LOC103505234	-0.238695	6.81228	5.80235	0.0261395	0.0952303
gene3522	LOC103505235	0.081562	3.37673	0.280556	0.602374	0.753634
gene3523	LOC103505236	0.385982	5.52837	20.5089	0.000221406	0.00279031
gene3526	LOC103505237	0.0830714	7.74652	0.563489	0.461907	0.642849
gene380	LOC103505238	-0.00558996	4.87423	0.00302624	0.956695	0.977137
gene3529	LOC103505239	-0.0649604	4.69859	0.469859	0.501198	0.675086
gene3530	LOC103505240	-0.0554611	5.319	0.444562	0.512817	0.683619
gene3533	LOC103505241	-0.135815	8.7988	3.61914	0.0721381	0.194133
gene3535	LOC103505242	-0.174369	7.35462	1.10707	0.305707	0.5003
gene3540	LOC103505243	-0.449497	2.90689	8.68115	0.00818822	0.0416091
gene3524	LOC103505244	0.04101	4.53214	0.0404252	0.842754	0.913443
gene3525	LOC103505245	0.00567037	6.30994	0.00310517	0.956134	0.976926
gene3527	LOC103505246	0.0862179	5.21066	1.19081	0.288595	0.482028
gene11	LOC103505247	0.167329	7.01979	0.710545	0.409582	0.600422
gene381	LOC103505248	0.367867	7.69929	22.387	0.000139403	0.00203135
gene3528	LOC103505249	-0.0177797	5.1688	0.0653838	0.800884	0.888019
gene3534	LOC103505250	-0.38317	3.49122	7.94226	0.0108627	0.05118
gene3536	LOC103505251	-0.0478699	12.5718	0.0511596	0.823434	0.902054
gene3537	LOC103505252	-0.384298	5.90101	0.577881	0.456325	0.639125
gene3538	LOC103505253	-0.324134	3.6314	7.81269	0.011426	0.0529316
gene3539	LOC103505254	0.203664	3.40218	0.393623	0.537749	0.704397
gene3541	LOC103505255	-0.180799	1.06053	0.583136	0.454315	0.637284
gene3542	LOC103505256	-0.274837	4.27276	4.30799	0.0515247	0.153846
gene3543	LOC103505257	-2.01544	0.939794	14.6236	0.00111753	0.00956429
gene379	LOC103505258	0.11907	4.79463	1.44076	0.244535	0.4333
gene3549	LOC103505259	-0.230925	6.66271	4.76965	0.0414935	0.132426
gene3548	LOC103505260	0.224027	3.90494	4.41949	0.0488692	0.148743
gene3547	LOC103505261	-0.559109	6.92605	31.6761	1.88e-05	0.000452943
gene3556	LOC103505262	-0.287836	4.79148	9.00526	0.00725457	0.0382259
gene3553	LOC103505263	-0.267418	8.3134	8.57682	0.00851677	0.0428638
gene3545	LOC103505265	0.834232	0.967213	6.24144	0.0216545	0.0833128
gene3550	LOC103505267	-0.0194243	8.1764	0.0471214	0.830427	0.906284
gene3551	LOC103505268	-0.161906	3.35269	0.462193	0.504669	0.677823
gene340	LOC103505269	-0.589304	1.75097	10.1595	0.0047769	0.0283694
gene3552	LOC103505270	0.0241406	2.22676	0.0150924	0.903494	0.947748
gene3554	LOC103505271	-0.19761	5.53328	2.26742	0.148302	0.312936
gene3563	LOC103505272	-0.623444	7.88031	0.657831	0.42721	0.615154
gene3571	LOC103505273	-0.291488	6.55569	11.3835	0.00313138	0.0207124
gene3557	LOC103505274	0.0305257	8.01975	0.125832	0.726637	0.839218
gene344	LOC103505275	-0.377888	6.13417	16.4453	0.000656491	0.00636236
gene3558	LOC103505276	0.36278	3.63552	3.17609	0.0904538	0.225553
gene3559	LOC103505277	-0.908042	1.6258	10.3547	0.00445966	0.0269117
gene3560	LOC103505278	-1.725	1.18551	33.7946	1.25e-05	0.000334056
gene3561	LOC103505279	-0.11101	6.01823	1.11158	0.304752	0.499172
gene3562	LOC103505280	-0.116833	4.34216	2.38114	0.139036	0.300811
gene3564	LOC103505281	-0.988578	0.209	1.82811	0.191974	0.370382
gene3565	LOC103505282	-0.584457	7.21976	27.6818	4.22e-05	0.000828119
gene3567	LOC103505283	-0.663076	2.12781	6.30725	0.0210603	0.0817298
gene3569	LOC103505284	-0.770146	5.79862	14.303	0.00123122	0.0103116
gene3570	LOC103505285	-0.25888	4.30303	0.491168	0.491765	0.668456
gene346	LOC103505286	-0.110787	7.33138	3.48129	0.0773303	0.203166
gene3575	LOC103505287	-0.435487	4.04093	9.55431	0.005932	0.0330902
gene3577	LOC103505288	0.0756487	5.38081	1.00757	0.327898	0.522153
gene3580	LOC103505289	0.181562	6.06305	3.33336	0.0833921	0.213476
gene3586	LOC103505290	-0.692761	7.65901	22.2926	0.000142606	0.00206655
gene3587	LOC103505291	-0.689168	0.309849	1.56949	0.225239	0.410347
gene3572	LOC103505292	0.407842	2.32007	3.59317	0.0730846	0.195591
gene3573	LOC103505293	-0.0838758	6.79341	1.06268	0.315342	0.51015
gene3574	LOC103505294	-0.0479647	4.7271	0.250733	0.622219	0.767475
gene348	LOC103505295	0.361665	1.15771	1.99988	0.173231	0.345954
gene3578	LOC103505296	-1.22874	-0.421275	3.19133	0.0897397	0.224313
gene3579	LOC103505297	0.0427608	4.6059	0.142068	0.710343	0.828629
gene3582	LOC103505298	-0.240194	6.85432	4.88763	0.0393011	0.127567
gene3583	LOC103505299	-0.548599	1.19727	0.268547	0.610195	0.759506
gene3584	LOC103505300	0.0887121	5.49963	1.16854	0.293015	0.486593
gene3585	LOC103505301	0.0201173	9.64566	0.0262063	0.873079	0.929033
gene3594	LOC103505302	-0.635669	4.66115	1.51244	0.233539	0.420101
gene3590	LOC103505303	0.461555	5.13288	18.3317	0.000390159	0.00429549
gene349	LOC103505304	-0.203557	0.821013	0.283899	0.600235	0.752198
gene3602	LOC103505305	0.209752	0.760178	0.105725	0.749465	0.852931
gene3589	LOC103505306	-1.09751	6.52458	47.5443	1.29e-06	6e-05
gene3591	LOC103505307	-1.5986	5.85393	172.029	4.54e-11	2.98e-08
gene3595	LOC103505308	-0.271326	4.39684	0.409639	0.529674	0.69702
gene3596	LOC103505309	-0.370934	4.5795	0.536118	0.472839	0.651878
gene3598	LOC103505310	-0.267199	0.908181	0.251851	0.622914	0.767881
gene3599	LOC103505311	-0.362711	1.2617	0.568268	0.462383	0.643242
gene3600	LOC103505312	-0.0494375	3.11453	0.0213799	0.885264	0.937186
gene3601	LOC103505313	-0.246545	2.19445	0.241003	0.630444	0.773531
gene351	LOC103505314	0.51674	3.04061	4.57967	0.0453237	0.141133
gene3603	LOC103505315	-0.10477	1.51617	0.0766437	0.785601	0.878462
gene3604	LOC103505316	-0.130767	2.94455	0.0941686	0.762227	0.861585
gene3607	LOC103505317	-0.560142	2.7941	2.01283	0.171912	0.344631
gene3605	LOC103505318	-0.348386	4.54896	4.34573	0.0506078	0.152277
gene3606	LOC103505319	-0.275085	6.7375	5.01753	0.0370383	0.122649
gene3608	LOC103505320	-0.123093	4.51413	1.14232	0.298341	0.492623
gene3609	LOC103505321	-0.424012	4.65793	12.1006	0.00246722	0.0172903
gene3610	LOC103505322	-0.15259	6.93082	1.54537	0.228701	0.414682
gene352	LOC103505323	-0.376429	2.85647	3.18466	0.0900515	0.224823
gene3613	LOC103505324	-0.19913	5.06204	2.7515	0.113317	0.261385
gene3614	LOC103505325	-0.448821	5.00018	11.9641	0.00258051	0.0178058
gene3615	LOC103505326	-1.40956	1.42712	24.4191	8.66e-05	0.00142705
gene3616	LOC103505327	0.0412167	5.3308	0.197552	0.661645	0.796023
gene3621	LOC103505328	-0.137384	2.84483	0.72731	0.40421	0.595236
gene3618	LOC103505329	0.215594	2.54908	1.02532	0.323779	0.518018
gene3619	LOC103505330	-0.504626	2.81712	7.16524	0.0147798	0.063414
gene3620	LOC103505331	0.116741	1.67657	0.351044	0.560397	0.721554
gene354	LOC103505332	-1.54763	3.08054	40.3765	3.95e-06	0.000136275
gene3622	LOC103505333	-0.263704	2.29862	1.68261	0.209862	0.391096
gene3623	LOC103505334	-0.105948	0.280985	0.0329508	0.857848	0.921129
gene3624	LOC103505335	0.0317816	5.02104	0.0918362	0.765096	0.863553
gene3626	LOC103505336	0.0120588	8.8793	0.0111176	0.917114	0.954245
gene3629	LOC103505338	-0.665518	-0.0126786	0.222236	0.642623	0.782726
gene3630	LOC103505339	0.169015	4.23533	0.727813	0.40405	0.595192
gene3633	LOC103505340	-0.0102517	4.55014	0.00333925	0.954513	0.976066
gene353	LOC103505342	0.0227192	5.9359	0.0857419	0.772785	0.868922
gene3643	LOC103505343	0.293456	5.00796	7.31275	0.0139281	0.0608775
gene3652	LOC103505344	0.265182	8.10154	10.8206	0.00379311	0.0236908
gene3635	LOC103505345	0.0865985	4.48267	0.703253	0.411953	0.60239
gene3636	LOC103505346	-0.256631	2.1996	1.58624	0.222874	0.407922
gene3638	LOC103505347	-0.259033	0.506575	0.659058	0.426786	0.614802
gene3637	LOC103505348	-0.482025	2.75824	3.05994	0.0961204	0.235253
gene3639	LOC103505349	0.0112936	2.77626	0.00649061	0.936617	0.965842
gene355	LOC103505351	-0.394637	5.6676	7.01868	0.0156843	0.0664357
gene3641	LOC103505352	-0.483516	0.651032	0.788753	0.385406	0.577731
gene3642	LOC103505353	-1.0806	1.70951	3.12168	0.0930581	0.230232
gene3650	LOC103505355	-0.231893	4.51808	2.85496	0.107172	0.252409
gene3653	LOC103505356	0.214032	5.75304	4.05894	0.0580763	0.167318
gene3655	LOC103505357	-0.295671	0.932732	0.630002	0.436999	0.622422
gene3657	LOC103505358	0.115377	2.532	0.179367	0.676597	0.806187
gene358	LOC103505359	-0.479855	2.86537	4.77357	0.0414186	0.132313
gene3660	LOC103505360	-0.356637	3.69419	3.55033	0.0746773	0.198437
gene3662	LOC103505361	-0.485982	0.127001	1.05337	0.317416	0.512232
gene3658	LOC103505362	-0.450782	3.8681	9.72624	0.00557497	0.0316858
gene3659	LOC103505363	-0.369773	4.4218	5.73811	0.0268798	0.0973041
gene3661	LOC103505364	-0.0317283	6.28862	0.0406734	0.842279	0.91309
gene3663	LOC103505365	-0.380577	3.77349	8.60222	0.00843545	0.0425311
gene3666	LOC103505366	-0.183129	0.944032	0.467113	0.502437	0.676099
gene3667	LOC103505367	-0.506549	5.8146	8.88466	0.00758732	0.0394725
gene359	LOC103505368	-0.374632	4.00927	13.4951	0.00157904	0.0125388
gene3668	LOC103505369	-1.17688	5.96644	129.656	5.17e-10	1.86e-07
gene3669	LOC103505370	-1.03616	5.80248	95.1179	6.73e-09	1.33e-06
gene3671	LOC103505371	0.360927	1.56884	4.19225	0.0544576	0.160182
gene3672	LOC103505372	0.0019628	4.42531	0.000132721	0.990926	0.994279
gene3673	LOC103505373	0.138273	2.47237	0.288039	0.597609	0.750257
gene3680	LOC103505375	-0.440559	4.16106	11.2957	0.00322557	0.0211125
gene360	LOC103505376	-0.217998	1.56145	0.561704	0.462607	0.643333
gene3682	LOC103505377	-0.602646	3.38307	3.30939	0.0844257	0.214994
gene3683	LOC103505378	-0.279186	4.98911	0.470021	0.501125	0.675086
gene3675	LOC103505379	1.20597	0.31017	3.78142	0.066535	0.183484
gene3676	LOC103505380	-0.758472	0.597297	2.27452	0.147702	0.312172
gene3678	LOC103505382	0.113596	0.361945	0.08935	0.768198	0.865652
gene3681	LOC103505384	0.165273	4.74496	1.78744	0.196775	0.376483
gene361	LOC103505385	-0.145909	3.57085	0.691442	0.415838	0.605421
gene3684	LOC103505386	-0.28936	1.47675	0.77086	0.390744	0.582691
gene3691	LOC103505387	0.696013	1.37641	11.8268	0.00270026	0.0183767
gene3698	LOC103505388	0.292555	4.82352	9.84671	0.00533909	0.0307928
gene3685	LOC103505389	0.938466	5.05639	122.243	8.49e-10	2.66e-07
gene3686	LOC103505390	-0.14595	3.06483	1.34115	0.260953	0.451423
gene3687	LOC103505391	0.218372	2.85582	1.95317	0.178095	0.35264
gene3688	LOC103505392	-0.102266	3.53965	0.311798	0.582995	0.739153
gene3689	LOC103505393	-0.000613604	6.19136	5.01e-05	0.994426	0.996378
gene3690	LOC103505394	-2.22133	-0.670198	2.16506	0.157287	0.325945
gene362	LOC103505395	0.411835	4.97765	2.79221	0.110851	0.257866
gene3693	LOC103505396	0.0430845	0.737998	0.0166422	0.898688	0.944943
gene3694	LOC103505397	1.59195	5.47845	66.8462	1.08e-07	9.83e-06
gene3695	LOC103505398	0.249307	2.43946	2.47083	0.132216	0.290226
gene3696	LOC103505399	0.290901	3.08758	3.28748	0.0853836	0.21621
gene3697	LOC103505400	0.107527	0.0222344	0.0155065	0.902186	0.946976
gene3700	LOC103505402	0.355502	4.19523	11.3477	0.00316943	0.0208689
gene3702	LOC103505403	-0.151951	3.94812	0.116093	0.73699	0.845119
gene3703	LOC103505404	-0.0195552	3.16878	0.00225531	0.96261	0.980186
gene3710	LOC103505406	-0.000613171	5.43174	5.16e-05	0.994345	0.996374
gene3714	LOC103505407	-0.0189726	4.36984	0.0269566	0.871292	0.928331
gene3719	LOC103505408	0.237679	3.65132	4.14859	0.0556134	0.162438
gene3704	LOC103505409	-0.217266	5.4304	2.99423	0.0995104	0.240719
gene3708	LOC103505411	-0.262	0.19032	0.365708	0.552393	0.715762
gene3709	LOC103505412	-0.203601	4.52892	3.42062	0.0797524	0.207453
gene365	LOC103505413	-0.501919	4.57555	13.3221	0.00166696	0.0130843
gene3711	LOC103505414	-0.716038	3.15657	3.45191	0.0784925	0.205251
gene3712	LOC103505415	-0.0516615	3.63445	0.227612	0.638655	0.78005
gene3713	LOC103505416	-0.103681	4.19993	0.644255	0.431942	0.618575
gene3717	LOC103505418	-0.577985	2.80059	11.3719	0.00314371	0.0207641
gene3718	LOC103505419	-0.349081	1.01812	0.187057	0.670168	0.802379
gene3721	LOC103505421	0.926566	0.355276	2.86071	0.106842	0.251954
gene3722	LOC103505422	-0.222235	1.11129	0.275716	0.605499	0.756462
gene366	LOC103505424	-0.438224	5.5887	21.1329	0.000189379	0.00248383
gene3724	LOC103505425	-0.0773017	5.37899	0.678911	0.420022	0.609053
gene3735	LOC103505426	2.49175	1.50538	14.9765	0.00100564	0.00884567
gene3732	LOC103505427	0.443639	1.65589	1.67555	0.210781	0.392571
gene3725	LOC103505428	-0.106062	6.89345	1.30494	0.267278	0.458994
gene3726	LOC103505429	0.0406213	7.54814	0.220192	0.644148	0.783752
gene3727	LOC103505430	-0.718646	6.37335	74.6841	4.59e-08	5.21e-06
gene3729	LOC103505431	-0.473858	2.27891	1.34962	0.263134	0.454085
gene3730	LOC103505432	-0.496347	4.37136	2.3484	0.14163	0.304124
gene22	LOC103505433	0.0395604	3.65948	0.037333	0.848806	0.916759
gene367	LOC103505434	-0.430342	3.36429	8.2403	0.00968122	0.0469373
gene3733	LOC103505435	0.869162	1.49133	6.09567	0.0230392	0.0872337
gene3740	LOC103505436	0.0718354	5.66465	1.03421	0.321744	0.5162
gene3742	LOC103505437	-0.206161	3.83222	1.64617	0.214666	0.39791
gene3741	LOC103505438	0.570498	7.53244	38.6956	5.24e-06	0.000169824
gene3743	LOC103505439	-0.412164	1.14207	0.515493	0.481367	0.659677
gene3739	LOC103505440	0.0841735	3.76312	0.250617	0.622298	0.767475
gene3737	LOC103505442	0.105459	4.42552	1.08271	0.310944	0.505583
gene369	LOC103505443	0.133397	6.34295	1.24058	0.279031	0.471725
gene3738	LOC103505444	-0.201464	4.51346	2.17882	0.156042	0.32394
gene3750	LOC103505445	-0.272961	5.96171	2.0853	0.164751	0.335566
gene3744	LOC103505446	-0.354911	0.378122	0.284502	0.599851	0.752054
gene3745	LOC103505447	0.461557	6.91117	40.0867	4.15e-06	0.000141125
gene3746	LOC103505448	0.00146024	4.05134	0.000104104	0.991964	0.994948
gene3747	LOC103505449	-0.111869	3.4828	0.549898	0.467282	0.647137
gene3748	LOC103505450	-0.0386143	3.12084	0.0495419	0.826199	0.904086
gene3749	LOC103505451	0.338845	5.34495	10.4856	0.00426003	0.0259285
gene370	LOC103505452	0.0115165	6.01963	0.0119578	0.914052	0.953056
gene3760	LOC103505453	-0.705914	4.27626	18.0024	0.000426367	0.00460311
gene3759	LOC103505454	-0.129702	4.00107	0.670867	0.422742	0.611459
gene3763	LOC103505455	-0.312351	3.89891	4.61665	0.0445476	0.139282
gene3766	LOC103505456	-0.561385	10.0359	15.9605	0.000754083	0.00706232
gene3768	LOC103505457	0.286229	8.22827	11.0307	0.00352952	0.0224619
gene3769	LOC103505458	-0.15176	5.27007	1.41671	0.248373	0.437863
gene3751	LOC103505459	-0.0283801	4.46841	0.0163152	0.899683	0.945585
gene371	LOC103505460	-0.254221	3.88341	0.396736	0.536161	0.702785
gene3752	LOC103505461	-0.0201823	6.93281	0.0751027	0.786957	0.879208
gene3753	LOC103505462	0.437148	1.38722	2.29506	0.145983	0.309831
gene3754	LOC103505463	0.122196	2.38325	0.162186	0.691575	0.816181
gene3755	LOC103505464	-0.51282	1.82984	2.74321	0.113827	0.262134
gene3756	LOC103505465	-0.10135	2.43957	0.0613091	0.807052	0.89179
gene3757	LOC103505466	-0.0629469	4.02091	0.356096	0.557614	0.719584
gene3758	LOC103505467	0.0620275	4.08764	0.263898	0.613282	0.761666
gene3761	LOC103505468	0.679326	0.464113	1.4577	0.241876	0.429968
gene3762	LOC103505469	0.138118	5.10355	1.52509	0.231666	0.418086
gene3764	LOC103505470	0.0716057	4.97172	0.810095	0.379179	0.57309
gene372	LOC103505471	-0.0343627	7.54681	0.274357	0.606383	0.756968
gene3765	LOC103505472	-0.539387	2.18575	1.49838	0.235645	0.422609
gene3767	LOC103505473	0.629412	3.56965	24.2799	8.94e-05	0.00145749
gene3770	LOC103505474	-0.0758291	4.79928	0.708793	0.41015	0.600805
gene3772	LOC103505476	0.19297	6.96483	6.67539	0.0180568	0.0730178
gene3774	LOC103505477	0.156012	3.94189	1.68528	0.209515	0.390749
gene3783	LOC103505479	0.417459	1.082	0.660667	0.426232	0.614324
gene375	LOC103505480	-0.159382	4.79154	1.75989	0.200113	0.380486
gene3776	LOC103505481	-0.0303809	5.68704	0.113934	0.73935	0.846241
gene3777	LOC103505482	-0.711089	-0.401591	0.642218	0.432659	0.619281
gene3778	LOC103505483	-0.166883	5.37805	1.85196	0.189226	0.366814
gene3779	LOC103505484	0.454685	2.54412	9.1097	0.00697954	0.0370769
gene3781	LOC103505485	0.150247	7.90492	4.12618	0.0562176	0.163537
gene3782	LOC103505486	-0.30764	1.29354	0.589209	0.452009	0.635184
gene3785	LOC103505488	0.569188	0.904636	7.04369	0.0155256	0.0658604
gene376	LOC103505489	0.0339099	6.31209	0.20041	0.659371	0.794632
gene3808	LOC103505491	-0.458189	6.92981	12.9243	0.00189049	0.0142495
gene3792	LOC103505492	0.00561559	4.58467	0.000656657	0.979819	0.988926
gene378	LOC103505493	-0.252206	3.63518	2.62967	0.121096	0.273642
gene382	LOC103505494	-0.0065645	4.76274	0.00268936	0.959174	0.97845
gene3810	LOC103505495	-0.353237	3.09512	6.56865	0.0188748	0.0754765
gene3809	LOC103505496	-0.149862	6.74906	2.04505	0.168682	0.341059
gene3813	LOC103505497	0.199101	3.33625	2.09668	0.16366	0.334399
gene3815	LOC103505498	0.47111	2.76738	8.24307	0.00967091	0.0469121
gene3818	LOC103505499	-0.0563041	4.60278	0.293395	0.594248	0.747918
gene383	LOC103505500	0.637688	2.73891	12.1038	0.00246459	0.0172903
gene3819	LOC103505501	-0.0191867	4.37483	0.0328654	0.858031	0.921212
gene3823	LOC103505502	-0.790334	2.82976	4.34401	0.050649	0.152295
gene3822	LOC103505503	-0.686631	3.65955	14.7997	0.00106006	0.00919233
gene3821	LOC103505504	0.0250489	1.93534	0.0218987	0.883891	0.936109
gene3820	LOC103505505	-0.0221925	7.40109	0.100182	0.755007	0.857008
gene3811	LOC103505506	0.11407	3.94182	1.15618	0.29551	0.489277
gene3812	LOC103505507	0.698307	2.94649	10.0059	0.00504425	0.0296128
gene23	LOC103505508	0.238474	4.75574	1.84574	0.189938	0.367535
gene3814	LOC103505509	0.409612	0.454118	0.146122	0.706444	0.82623
gene3816	LOC103505510	0.495848	6.71718	14.6894	0.00109566	0.00943018
gene3817	LOC103505511	0.127743	0.887957	0.0946099	0.761689	0.861188
gene3824	LOC103505512	-0.475688	4.50548	9.65151	0.00572713	0.0323107
gene3825	LOC103505513	0.150049	6.64927	2.37114	0.139822	0.302014
gene3826	LOC103505514	0.0535632	3.16967	0.103992	0.750555	0.853749
gene3833	LOC103505515	-0.0506882	3.97142	0.155352	0.697791	0.820164
gene3834	LOC103505516	-0.196245	4.21131	2.87825	0.105843	0.250526
gene3843	LOC103505517	0.230131	1.68778	0.726433	0.404488	0.595511
gene3842	LOC103505518	-0.0093669	3.94123	0.00446263	0.947425	0.971915
gene3841	LOC103505519	-0.050066	4.13906	0.101876	0.753017	0.855424
gene3852	LOC103505520	0.109043	1.94334	0.292473	0.594823	0.748314
gene3851	LOC103505521	-0.0679196	5.39891	0.358002	0.556571	0.718541
gene3853	LOC103505522	-0.0323271	5.83933	0.0552924	0.816573	0.897869
gene3827	LOC103505523	-0.480937	0.121843	1.06646	0.314506	0.509256
gene3828	LOC103505524	-0.0530901	1.46525	0.0320963	0.859683	0.922325
gene3829	LOC103505525	-0.595182	2.5459	7.66989	0.0120851	0.0549526
gene3830	LOC103505526	-0.313845	4.60955	6.12307	0.0227714	0.0864773
gene3831	LOC103505527	-0.40992	1.82655	2.6425	0.120248	0.27246
gene3832	LOC103505528	-0.394687	3.48346	11.8811	0.0026522	0.0181039
gene3835	LOC103505529	-0.157217	3.00313	1.55024	0.227997	0.413855
gene3836	LOC103505530	-0.0854248	0.0823671	0.0098097	0.922124	0.957615
gene3837	LOC103505531	0.728277	6.05744	70.1573	7.44e-08	7.47e-06
gene3838	LOC103505532	-0.12135	4.48894	0.458345	0.506428	0.678955
gene3839	LOC103505533	-0.283341	4.81556	9.31455	0.00647323	0.035139
gene3844	LOC103505535	0.532026	2.37448	2.27262	0.147861	0.312401
gene3845	LOC103505536	-0.771017	2.83637	13.8955	0.00139465	0.0113544
gene3846	LOC103505537	0.286312	2.41002	2.07325	0.165916	0.337022
gene3847	LOC103505538	0.748448	7.31256	31.4785	1.95e-05	0.000463421
gene3848	LOC103505539	0.0131634	2.33169	0.00396449	0.950442	0.973705
gene3849	LOC103505540	-1.05593	0.907465	4.41917	0.0488766	0.148743
gene3850	LOC103505541	0.0165206	0.562849	0.00263799	0.959565	0.978523
gene3855	LOC103505542	0.277712	3.96801	5.59673	0.0285941	0.101393
gene385	LOC103505543	-0.703221	2.40131	11.5735	0.00293785	0.01969
gene3862	LOC103505544	-0.322271	4.90427	11.9154	0.00262227	0.0180044
gene3864	LOC103505545	0.112237	6.11362	2.81383	0.109567	0.256043
gene3869	LOC103505546	-2.14118	4.71512	127.903	5.79e-10	2.05e-07
gene3854	LOC103505547	0.217549	6.1871	1.05194	0.317737	0.512502
gene3856	LOC103505548	0.259393	4.73645	3.61848	0.072162	0.194162
gene3857	LOC103505549	0.475162	4.36715	14.9694	0.00100777	0.00885995
gene3858	LOC103505550	-0.281592	4.95659	8.36793	0.00921981	0.0452132
gene3859	LOC103505551	-0.99424	7.43297	4.93049	0.0385375	0.126028
gene386	LOC103505552	-0.0649377	2.77774	0.245369	0.625944	0.770741
gene3860	LOC103505553	0.435101	0.772777	0.647205	0.430907	0.617429
gene3861	LOC103505554	-0.185624	3.2914	0.87861	0.360158	0.555287
gene3863	LOC103505555	0.00885495	4.44139	0.00688083	0.934744	0.964669
gene3866	LOC103505557	1.30868	1.06352	13.6413	0.00150877	0.0120958
gene3867	LOC103505558	1.96755	1.204	7.42058	0.0133404	0.058968
gene3868	LOC103505559	1.74915	2.48128	61.9284	1.91e-07	1.48e-05
gene3870	LOC103505560	-2.09273	4.51036	69.2497	8.21e-08	7.94e-06
gene3872	LOC103505561	-0.401418	10.5839	9.74559	0.00553632	0.0315344
gene3876	LOC103505562	0.0722141	3.51509	0.179715	0.676303	0.805905
gene388	LOC103505563	-0.0292435	4.75158	0.0950854	0.76111	0.860962
gene3875	LOC103505564	0.141137	5.47982	0.474677	0.499038	0.673657
gene3879	LOC103505565	0.189869	0.470588	0.236987	0.63187	0.774558
gene3880	LOC103505566	-0.548869	0.306324	0.434223	0.517705	0.687426
gene3887	LOC103505567	0.0086057	5.55051	0.00705548	0.933924	0.964233
gene3884	LOC103505568	0.0414737	6.31754	0.177346	0.678314	0.807275
gene3883	LOC103505569	-0.484224	-0.0915954	1.41947	0.247927	0.437372
gene3889	LOC103505570	-0.399977	6.83619	0.434096	0.517765	0.687426
gene3890	LOC103505571	-0.0187054	1.11988	0.00124933	0.972167	0.985421
gene3871	LOC103505572	-0.304087	1.4791	0.674231	0.421602	0.610513
gene3873	LOC103505573	0.285017	1.59735	0.224061	0.641269	0.781958
gene399	LOC103505574	-0.295775	4.72665	11.6265	0.00288634	0.0194202
gene3874	LOC103505575	-0.0255607	6.10479	0.176558	0.678987	0.807753
gene3877	LOC103505576	0.0027247	6.40801	0.00194324	0.965292	0.98153
gene3878	LOC103505577	-0.097425	4.06465	0.419937	0.524599	0.692692
gene3881	LOC103505578	0.280496	4.76976	10.7896	0.00383382	0.0238709
gene3882	LOC103505579	0.128706	3.89964	0.575016	0.457427	0.63957
gene3886	LOC103505580	-0.387091	5.26139	6.36644	0.0205415	0.0803768
gene3888	LOC103505581	-0.571257	3.49737	5.80221	0.0261411	0.0952303
gene3893	LOC103505582	-0.236875	6.10346	3.58656	0.0733277	0.196156
gene3894	LOC103505583	0.186773	7.82096	6.39402	0.0203047	0.0796028
gene401	LOC103505584	-0.349512	5.78273	16.1374	0.000716732	0.00678514
gene3898	LOC103505585	-0.350069	7.09009	7.25089	0.0142784	0.0619516
gene3902	LOC103505586	0.281463	5.65833	14.8684	0.00103853	0.00905932
gene3901	LOC103505587	0.162881	6.41419	6.98873	0.0158767	0.0669882
gene3904	LOC103505588	-0.458875	5.87884	13.298	0.00167965	0.0131335
gene3905	LOC103505589	-0.303777	3.87789	5.97846	0.0242254	0.0903819
gene3906	LOC103505590	0.207776	6.29121	6.09373	0.0230583	0.0872522
gene403	LOC103505591	-0.165776	6.05803	4.50091	0.0470289	0.14497
gene3908	LOC103505592	-0.36668	5.82882	7.40698	0.0134129	0.0592032
gene3891	LOC103505593	-0.532928	0.319496	3.96718	0.0607279	0.172594
gene3896	LOC103505594	0.663856	0.483444	2.54869	0.12662	0.282017
gene3897	LOC103505595	0.468809	0.299786	1.4656	0.24065	0.428898
gene3903	LOC103505596	1.38379	2.6282	17.2869	0.000518607	0.0053
gene3907	LOC103505597	-0.135158	0.0657687	0.0365904	0.850298	0.917238
gene3910	LOC103505598	0.430064	2.61086	7.82472	0.0113724	0.0527428
gene410	LOC103505599	-0.310202	4.3399	10.3842	0.00441374	0.0266872
gene3909	LOC103505600	-0.104489	7.05785	2.0351	0.169671	0.341997
gene3915	LOC103505601	-0.632077	4.41268	16.3455	0.000675374	0.0065076
gene3914	LOC103505602	-0.766187	3.6548	30.7678	2.24e-05	0.000513805
gene3916	LOC103505603	-0.223992	3.70147	3.61262	0.0723741	0.19454
gene3917	LOC103505604	-0.0426662	4.82836	0.227655	0.638623	0.78005
gene3918	LOC103505605	-0.120134	4.28478	0.838765	0.371045	0.565805
gene24	LOC103505606	0.183681	2.43215	0.572642	0.458344	0.640316
gene3911	LOC103505607	0.0133088	4.20816	0.012599	0.911787	0.952119
gene3912	LOC103505608	0.016573	4.23179	0.0229521	0.881153	0.934598
gene409	LOC103505609	-0.367761	6.52725	12.6094	0.00209112	0.0152659
gene3913	LOC103505610	-0.186549	7.45541	4.63159	0.0442382	0.138684
gene3919	LOC103505611	-0.104274	3.84487	0.830798	0.37328	0.56741
gene3921	LOC103505612	-1.26611	1.98661	9.45842	0.00614215	0.0338803
gene3930	LOC103505613	-0.351854	4.58299	0.541676	0.470585	0.649954
gene3929	LOC103505614	-0.229488	3.69787	3.82722	0.0650459	0.180792
gene3927	LOC103505615	-0.385564	3.50296	6.34331	0.0207425	0.0808535
gene3924	LOC103505616	1.00256	7.44018	98.5183	5.06e-09	1.08e-06
gene407	LOC103505617	-0.0549354	5.03538	0.358409	0.556349	0.718456
gene3920	LOC103505618	0.0715533	0.0157787	0.00581969	0.939976	0.967782
gene3922	LOC103505619	0.101035	0.511766	0.0530053	0.820335	0.900457
gene3923	LOC103505620	-0.342432	2.31116	0.711975	0.40912	0.600062
gene3925	LOC103505621	0.24169	5.05308	4.0572	0.0581252	0.167327
gene3928	LOC103505622	-0.324101	1.98443	2.92923	0.103003	0.245931
gene3934	LOC103505623	0.126485	4.99305	2.15132	0.158543	0.327772
gene3935	LOC103505624	-0.0848537	5.08748	0.271952	0.607955	0.757935
gene412	LOC103505625	0.463774	0.0188098	0.252776	0.620812	0.766319
gene3938	LOC103505626	-0.559254	5.0769	1.71691	0.205463	0.3864
gene3931	LOC103505627	0.704786	8.86053	119.732	1.01e-09	2.9e-07
gene3932	LOC103505628	0.114773	2.19324	0.105278	0.749074	0.852644
gene3936	LOC103505630	-0.516477	5.91725	52.7701	6.18e-07	3.35e-05
gene3940	LOC103505631	-1.17762	5.13441	6.64741	0.0182672	0.0736581
gene3945	LOC103505632	-0.217403	4.67377	0.243833	0.62702	0.771082
gene3943	LOC103505633	-0.354602	4.73475	0.478485	0.497342	0.672273
gene415	LOC103505634	0.112281	4.70332	0.778049	0.388586	0.58084
gene3950	LOC103505635	-1.38302	2.45068	8.56659	0.00854976	0.0429592
gene3948	LOC103505636	-0.866376	3.01279	4.24068	0.0532075	0.157514
gene3951	LOC103505637	0.749021	-0.202585	0.914261	0.35384	0.549007
gene3957	LOC103505638	1.29474	6.78243	346.952	8.39e-14	8.2e-10
gene3953	LOC103505639	-0.444329	5.34529	0.860974	0.364919	0.56037
gene3939	LOC103505640	0.508339	0.320603	0.732772	0.402483	0.59374
gene3941	LOC103505641	-0.25223	0.823425	0.0915321	0.765473	0.863857
gene3942	LOC103505642	-0.42699	1.53571	1.63387	0.216319	0.399765
gene416	LOC103505643	0.446165	5.99781	39.8002	4.35e-06	0.000146663
gene3944	LOC103505644	0.0399806	4.82316	0.102265	0.752562	0.855058
gene3946	LOC103505645	0.214879	3.25546	1.12147	0.302669	0.497141
gene3947	LOC103505646	-0.954912	4.87849	3.4688	0.0778218	0.204049
gene3949	LOC103505647	-0.905216	4.1535	3.37095	0.0818012	0.210813
gene3952	LOC103505648	-0.331282	4.27996	4.7591	0.0416962	0.132923
gene3954	LOC103505649	-0.256294	0.846097	0.772484	0.390255	0.58215
gene3956	LOC103505651	-0.202571	1.73039	0.586144	0.45317	0.636183
gene3958	LOC103505652	0.202338	4.11998	2.16802	0.157018	0.325516
gene417	LOC103505653	0.00489034	5.56854	0.00315315	0.955797	0.976926
gene3959	LOC103505654	-0.171045	5.31133	4.82116	0.0405196	0.130508
gene3960	LOC103505655	-0.154929	1.57492	0.262895	0.613953	0.762205
gene3968	LOC103505656	0.467049	3.93695	6.18722	0.0221582	0.0848422
gene3969	LOC103505657	-0.239674	4.25513	3.46376	0.0780211	0.204426
gene3977	LOC103505658	-0.0874073	3.24675	0.327751	0.573592	0.731622
gene3975	LOC103505659	0.40783	3.28426	7.22821	0.0144093	0.0622843
gene3974	LOC103505660	0.785614	0.21409	1.69085	0.208794	0.390016
gene3961	LOC103505661	-0.356675	4.20931	13.3201	0.001668	0.0130869
gene3962	LOC103505662	0.126357	5.2716	1.11027	0.305028	0.499456
gene3963	LOC103505663	-1.10089	-0.260766	2.66218	0.11896	0.270779
gene3964	LOC103505664	0.369861	6.77179	18.5405	0.00036896	0.00412278
gene3965	LOC103505665	0.699891	2.3823	6.65963	0.018175	0.0733668
gene3966	LOC103505666	0.231191	8.75935	12.8456	0.00193854	0.0145004
gene3970	LOC103505667	0.335125	6.74406	9.60549	0.00582312	0.0326695
gene3971	LOC103505668	0.317851	3.45374	7.28888	0.0140621	0.0612736
gene3972	LOC103505669	-0.19413	3.35436	1.52818	0.23121	0.417618
gene3973	LOC103505670	0.242568	5.35282	3.08315	0.0949556	0.233263
gene3978	LOC103505672	0.426132	1.39153	0.841924	0.370165	0.565077
gene3979	LOC103505673	0.00784644	4.03507	0.00102008	0.974849	0.987039
gene3980	LOC103505674	0.101929	2.88708	0.217832	0.645919	0.785023
gene3981	LOC103505675	-0.162401	2.75677	0.485309	0.494328	0.670006
gene418	LOC103505676	0.508621	6.99677	14.0479	0.00133086	0.010927
gene3984	LOC103505677	0.0877661	4.8709	1.11752	0.303497	0.498014
gene3986	LOC103505678	-0.41008	5.02148	19.0535	0.000322107	0.0037295
gene3988	LOC103505679	0.0569849	0.0343323	0.018353	0.89364	0.942394
gene3990	LOC103505680	-0.0549196	7.07904	0.159708	0.693811	0.817334
gene3982	LOC103505681	-0.337315	4.3551	4.95649	0.0380826	0.124966
gene3983	LOC103505682	-0.12136	4.79554	0.255375	0.619034	0.765482
gene3987	LOC103505684	-0.109844	5.46682	0.831525	0.373075	0.56741
gene3989	LOC103505685	0.587809	3.41188	5.88073	0.0252672	0.0930991
gene3991	LOC103505686	-0.561316	1.71285	6.87567	0.0166272	0.0690607
gene419	LOC103505687	0.445305	6.49794	22.8472	0.000124887	0.00187944
gene3994	LOC103505688	-0.181523	6.86898	5.35076	0.0318802	0.109659
gene4003	LOC103505689	0.976514	9.29784	86.2896	1.47e-08	2.39e-06
gene4000	LOC103505690	-0.498854	5.31557	15.2672	0.000922781	0.0082996
gene3999	LOC103505691	1.16442	9.51812	139.099	2.84e-10	1.09e-07
gene3998	LOC103505692	0.343346	6.52106	15.5513	0.000849071	0.00773893
gene4008	LOC103505693	0.35924	4.15841	12.5917	0.00210308	0.0153289
gene4001	LOC103505694	0.313944	2.54857	1.11062	0.304955	0.49938
gene3992	LOC103505695	-0.363849	3.15628	4.73304	0.042202	0.13402
gene421	LOC103505696	0.275874	7.1097	7.36602	0.0136342	0.0598998
gene3993	LOC103505697	0.138943	2.44241	0.604509	0.446283	0.630031
gene3996	LOC103505698	-0.307677	2.1953	3.94571	0.0613684	0.173912
gene3997	LOC103505699	0.312213	4.7566	11.3381	0.00317971	0.0208839
gene26	LOC103505700	-0.220712	4.04061	1.89367	0.184538	0.361155
gene4004	LOC103505702	-0.12301	4.24369	0.362483	0.554134	0.717
gene4005	LOC103505703	-0.270069	3.19041	2.17533	0.156356	0.324337
gene4006	LOC103505704	-0.496403	3.18198	3.52609	0.0755965	0.200185
gene4007	LOC103505705	-0.0954703	6.60875	1.13281	0.300304	0.494941
gene4009	LOC103505706	1.26048	6.90997	104.371	3.16e-09	7.34e-07
gene4012	LOC103505707	0.201814	4.6389	3.14363	0.091997	0.228284
gene4011	LOC103505708	0.013075	6.14316	0.0209932	0.886299	0.937997
gene4010	LOC103505709	-0.387787	5.74255	12.0384	0.00251808	0.0174933
gene4024	LOC103505710	-0.34424	6.16339	24.0585	9.41e-05	0.00151741
gene4026	LOC103505711	0.0369848	4.50489	0.132735	0.719572	0.834361
gene4025	LOC103505712	-0.014421	6.07452	0.0366283	0.850222	0.917238
gene422	LOC103505713	-0.197865	5.36182	4.23597	0.0533276	0.157755
gene4028	LOC103505714	-0.585997	4.0627	2.34501	0.141902	0.304466
gene4013	LOC103505716	0.278701	5.85772	6.41885	0.0200941	0.0789626
gene4014	LOC103505717	0.139093	5.47382	1.61758	0.218533	0.402965
gene4015	LOC103505718	0.0164293	3.68754	0.0244213	0.87744	0.932124
gene4016	LOC103505719	0.249948	4.82353	14.5982	0.00112608	0.0096196
gene4017	LOC103505720	0.173179	4.94783	5.38132	0.0314496	0.108523
gene4018	LOC103505721	0.00369204	5.1829	0.00127006	0.971937	0.985313
gene4019	LOC103505722	-0.0354335	3.15334	0.0477862	0.829255	0.905704
gene4020	LOC103505723	0.0495134	1.41323	0.0264778	0.872429	0.928838
gene423	LOC103505724	0.129197	5.83849	2.19438	0.154647	0.322548
gene4021	LOC103505725	0.208202	1.09191	0.657004	0.427496	0.615518
gene4023	LOC103505726	-0.246021	4.253	5.80987	0.0260543	0.0950355
gene4027	LOC103505727	-0.148105	1.27924	0.136897	0.715412	0.831637
gene4030	LOC103505729	-0.0553829	4.37346	0.214962	0.648089	0.786202
gene4032	LOC103505730	0.127675	5.4969	1.9529	0.178123	0.352658
gene4041	LOC103505732	0.143331	4.39383	0.696001	0.414331	0.604449
gene4042	LOC103505733	-0.228142	5.05846	3.35441	0.082497	0.211893
gene4043	LOC103505734	0.215338	4.47789	4.19098	0.0544909	0.160213
gene424	LOC103505735	0.250906	4.58881	6.06759	0.0233173	0.0879881
gene4049	LOC103505736	-0.123119	5.72086	1.51933	0.232517	0.418986
gene4034	LOC103505737	0.850216	2.75498	5.32538	0.0322431	0.110576
gene4036	LOC103505739	0.191284	0.264307	0.226292	0.639623	0.78078
gene4037	LOC103505740	0.552555	0.590453	2.14547	0.159081	0.328699
gene4038	LOC103505741	-0.318785	4.43931	4.0156	0.0593118	0.16968
gene4039	LOC103505742	-0.112096	4.37796	0.911226	0.351586	0.546288
gene4044	LOC103505743	-0.0700181	7.71109	0.793657	0.383961	0.57643
gene4045	LOC103505744	-0.215638	4.28561	3.71033	0.068925	0.187991
gene4046	LOC103505745	-0.157509	6.19002	1.93793	0.179719	0.354937
gene428	LOC103505746	0.18948	4.08028	1.91269	0.182447	0.35848
gene4047	LOC103505747	-0.272545	4.52315	3.8518	0.0642624	0.179347
gene4048	LOC103505748	0.168151	5.12271	2.01076	0.172122	0.344976
gene4051	LOC103505749	0.262701	7.08775	10.3982	0.00439219	0.0265744
gene4050	LOC103505750	0.567264	5.44519	24.774	7.99e-05	0.00134053
gene4063	LOC103505751	-0.287124	5.30578	6.55888	0.0189517	0.0756785
gene4052	LOC103505752	0.0967951	3.4128	0.512528	0.482614	0.660709
gene4053	LOC103505753	0.227518	5.52482	9.92693	0.0051882	0.0301783
gene4055	LOC103505754	-0.0648239	4.07904	0.0249516	0.876128	0.931174
gene4056	LOC103505755	-0.453113	2.03985	4.36025	0.0502599	0.151522
gene4057	LOC103505756	-0.563356	2.51924	9.82298	0.00538467	0.0309682
gene4058	LOC103505757	-0.53576	2.47329	7.25354	0.0142632	0.0619003
gene4059	LOC103505758	-0.204111	6.03131	2.9515	0.10179	0.244284
gene4060	LOC103505759	-0.128098	3.06511	0.844119	0.369555	0.564845
gene427	LOC103505760	0.0994351	5.49569	0.837109	0.371508	0.566135
gene4061	LOC103505761	0.0235113	1.60511	0.00472285	0.945917	0.97099
gene4062	LOC103505762	-0.445289	3.16412	11.1217	0.00342162	0.0219833
gene4064	LOC103505763	-1.58355	1.99219	37.9636	5.94e-06	0.000187234
gene4065	LOC103505764	0.0414998	3.90802	0.15237	0.700553	0.822003
gene4066	LOC103505765	-1.10188	2.34304	24.5418	8.42e-05	0.00139756
gene4067	LOC103505766	-1.10766	1.76759	21.7867	0.000161224	0.00224601
gene4078	LOC103505767	-0.379841	4.25469	1.80334	0.194881	0.374184
gene4077	LOC103505768	0.144517	4.7642	1.82754	0.19204	0.370393
gene430	LOC103505769	-1.16235	9.54963	1.92271	0.181358	0.357099
gene4085	LOC103505770	-0.127447	4.40746	1.14558	0.297672	0.491661
gene4084	LOC103505771	-0.193706	3.9345	2.13508	0.160043	0.33013
gene4083	LOC103505772	-0.180326	4.97873	1.74863	0.201497	0.382017
gene4082	LOC103505773	0.11139	3.72007	0.381492	0.544021	0.709287
gene4068	LOC103505774	-0.121865	3.13445	0.526907	0.476616	0.655378
gene429	LOC103505775	-0.001784	7.19708	0.00017162	0.989682	0.993412
gene4069	LOC103505776	-0.234752	5.33106	7.23843	0.0143501	0.0621017
gene4071	LOC103505777	-0.139722	5.12095	0.946131	0.342733	0.537439
gene4072	LOC103505778	0.230056	2.5632	0.943012	0.343511	0.538219
gene4074	LOC103505779	-0.465437	4.04887	11.5974	0.00291448	0.0195675
gene4075	LOC103505780	0.592989	2.79488	6.04328	0.0235611	0.088693
gene4076	LOC103505781	0.0104589	6.97215	0.00632711	0.937419	0.966289
gene4079	LOC103505782	0.238332	2.3953	1.71625	0.205545	0.386423
gene4080	LOC103505783	-0.192887	5.14309	1.41648	0.24841	0.437863
gene4086	LOC103505784	0.436489	3.53601	9.73165	0.00556413	0.0316453
gene4098	LOC103505785	-0.812984	5.6096	2.60261	0.122909	0.276399
gene391	LOC103505787	-0.431837	9.54187	19.3994	0.000294247	0.00347539
gene4090	LOC103505789	-0.175131	5.30764	3.32543	0.0837326	0.21402
gene4091	LOC103505790	1.22198	0.325776	2.07498	0.165748	0.336794
gene4092	LOC103505791	0.414581	1.96183	4.06104	0.0580173	0.167237
gene4093	LOC103505792	0.167322	-0.145591	0.0458851	0.83263	0.90761
gene4094	LOC103505793	-0.47462	1.52585	0.794022	0.383854	0.576429
gene4095	LOC103505794	-0.334296	1.04924	1.17651	0.291424	0.484742
gene27	LOC103505795	0.0185944	4.94596	0.0281957	0.868396	0.926654
gene4096	LOC103505796	-0.205191	3.59839	2.18659	0.155343	0.323265
gene4099	LOC103505797	-0.543502	4.386	11.1801	0.00335439	0.0216802
gene4100	LOC103505798	0.827309	1.65514	12.1696	0.00241201	0.0170072
gene384	LOC103505799	-0.637341	3.15385	12.9308	0.00188656	0.0142305
gene4101	LOC103505800	0.442418	1.78474	2.14127	0.159469	0.329204
gene4102	LOC103505801	-0.45266	2.65949	5.9201	0.0248415	0.0920846
gene4103	LOC103505802	-0.295188	4.96121	8.02811	0.0105066	0.0499476
gene4105	LOC103505803	-0.254389	4.17818	6.34076	0.0207648	0.0809232
gene4106	LOC103505804	-0.0166747	4.26569	0.019887	0.889314	0.939828
gene4107	LOC103505805	0.0789311	5.32996	0.182158	0.674245	0.804793
gene4111	LOC103505807	0.166759	4.73334	3.71294	0.0688357	0.187915
gene4115	LOC103505808	-0.194216	5.24564	4.06127	0.0580106	0.167237
gene387	LOC103505809	0.0319945	3.94275	0.0906713	0.766544	0.864656
gene4116	LOC103505810	0.224539	5.97253	10.3428	0.00447833	0.0269978
gene4112	LOC103505812	-0.082586	7.22278	2.19407	0.154675	0.322569
gene4113	LOC103505813	0.213938	3.79195	3.3576	0.0823622	0.211665
gene4114	LOC103505814	0.467326	3.16669	4.30183	0.0516761	0.154079
gene4117	LOC103505815	0.353209	5.92352	11.9714	0.0025743	0.0177696
gene4118	LOC103505816	-0.804014	0.535571	1.57518	0.224433	0.409636
gene4119	LOC103505817	-0.121778	2.08521	0.131404	0.720918	0.835133
gene4120	LOC103505818	0.172143	4.31009	1.05455	0.317153	0.512009
gene389	LOC103505819	0.214318	4.1321	7.19414	0.0146084	0.0629377
gene4121	LOC103505820	0.280981	3.71169	1.57089	0.225041	0.410165
gene4124	LOC103505822	-0.0802877	1.42818	0.115146	0.738022	0.845669
gene4123	LOC103505823	-0.371995	4.18464	4.53895	0.0461962	0.143146
gene4122	LOC103505824	-0.644091	6.68482	16.9101	0.000575913	0.00572331
gene4125	LOC103505825	0.113164	5.01949	1.36298	0.257234	0.447644
gene4127	LOC103505826	0.106728	5.27584	0.309709	0.584251	0.740285
gene390	LOC103505828	0.00208041	3.70818	0.000263466	0.987216	0.992245
gene4130	LOC103505829	-0.539503	2.85576	2.49373	0.130541	0.287568
gene4132	LOC103505831	0.041884	6.3325	0.247747	0.624286	0.769263
gene4133	LOC103505832	-0.82904	4.89628	50.1303	8.91e-07	4.5e-05
gene4135	LOC103505833	0.162673	1.68268	0.143937	0.708537	0.82771
gene4138	LOC103505834	0.231947	5.03283	6.33597	0.0208067	0.0810694
gene4139	LOC103505835	0.160024	5.01911	1.64561	0.21474	0.397943
gene4141	LOC103505837	0.0641968	4.59645	0.320838	0.577628	0.734731
gene392	LOC103505838	-0.0109633	3.94259	0.00963404	0.922822	0.958175
gene4142	LOC103505839	-0.209899	0.190343	0.196231	0.662703	0.796713
gene4151	LOC103505840	-0.0349925	5.54995	0.0757278	0.786095	0.878815
gene4150	LOC103505841	-0.466862	6.89607	19.1816	0.000311462	0.00362222
gene4149	LOC103505842	-0.0651446	4.27073	0.250506	0.622375	0.767475
gene4147	LOC103505843	-0.00804767	7.51763	0.0124104	0.912447	0.952299
gene4146	LOC103505844	-0.382122	3.00105	3.32652	0.0836858	0.213959
gene393	LOC103505845	0.324212	2.59491	3.88813	0.0631245	0.177221
gene4143	LOC103505846	-0.102251	2.3848	0.405316	0.531831	0.699227
gene4144	LOC103505847	0.955182	3.80407	4.60901	0.0447066	0.139637
gene4145	LOC103505848	-0.675156	1.16945	5.21299	0.0339069	0.115058
gene4152	LOC103505849	-0.193553	4.20705	0.987494	0.332644	0.527017
gene4157	LOC103505851	-2.45769	1.51869	5.98464	0.0241611	0.0902358
gene4154	LOC103505852	1.43049	5.29349	106.889	2.59e-09	6.35e-07
gene4155	LOC103505853	-0.0178264	0.667169	0.00279414	0.958387	0.977864
gene4156	LOC103505854	-0.0615008	0.137057	0.0042449	0.948722	0.972594
gene394	LOC103505855	0.236781	4.38238	3.24659	0.0872053	0.219657
gene4158	LOC103505856	0.411973	0.25379	0.929271	0.346969	0.541724
gene4160	LOC103505858	-1.53492	0.514916	7.3612	0.0136605	0.0599791
gene4161	LOC103505859	-0.68392	0.837744	1.89594	0.184287	0.360855
gene4162	LOC103505860	-1.20313	1.31777	22.0335	0.000151827	0.00216098
gene4163	LOC103505861	1.07643	0.831834	17.0299	0.000556975	0.00556824
gene4169	LOC103505862	0.118992	6.55439	1.66227	0.212527	0.394901
gene4168	LOC103505863	0.365726	1.78387	1.27193	0.273223	0.465205
gene4166	LOC103505864	0.274389	3.99629	4.2948	0.0518495	0.154509
gene4172	LOC103505865	0.246252	3.00162	1.20585	0.285658	0.47951
gene4173	LOC103505866	0.121688	8.73456	2.32093	0.143851	0.307036
gene395	LOC103505867	1.5903	1.11166	4.23721	0.053296	0.1577
gene4174	LOC103505868	0.343005	7.17429	28.7889	3.35e-05	0.000703625
gene4175	LOC103505869	0.485744	7.29635	36.9693	7.06e-06	0.000216295
gene4176	LOC103505870	-0.1942	3.4574	1.47996	0.238441	0.42616
gene4179	LOC103505871	-0.273467	4.56084	4.97367	0.0377852	0.124338
gene4183	LOC103505872	0.00553545	1.47479	0.000375887	0.984731	0.990987
gene4191	LOC103505873	-0.200944	7.50507	1.51939	0.232507	0.418986
gene4192	LOC103505874	0.172661	4.26269	2.44548	0.134103	0.293073
gene4190	LOC103505875	0.584771	4.29199	19.3976	0.000294389	0.00347539
gene4189	LOC103505876	0.0736325	8.70095	0.438543	0.515652	0.686105
gene4198	LOC103505878	0.255726	7.57583	13.3113	0.00167263	0.0131065
gene4195	LOC103505879	0.173397	3.88848	1.23506	0.28007	0.472656
gene4164	LOC103505880	-0.225641	3.99898	3.06699	0.0957649	0.234561
gene4165	LOC103505881	0.851329	4.91557	10.2624	0.0046067	0.0275997
gene4167	LOC103505883	-0.10398	3.56121	0.786315	0.386127	0.57834
gene4170	LOC103505884	0.105063	3.26461	0.325269	0.575034	0.732699
gene4171	LOC103505885	0.0556982	4.36941	0.242382	0.628041	0.771614
gene4177	LOC103505886	0.453035	3.21352	7.67242	0.012073	0.0549248
gene4178	LOC103505887	0.0899024	5.32129	1.32064	0.264512	0.455521
gene4180	LOC103505888	0.204011	0.694407	0.482009	0.495782	0.671283
gene28	LOC103505889	0.12172	4.90075	0.767475	0.391766	0.583657
gene4181	LOC103505890	-0.0873775	3.13387	0.297804	0.591511	0.745474
gene4182	LOC103505891	-0.12837	4.01135	1.686	0.209421	0.390749
gene4184	LOC103505892	0.0307103	2.35595	0.0260151	0.873539	0.929299
gene397	LOC103505893	1.09089	0.930794	0.862235	0.364575	0.56003
gene4185	LOC103505894	-0.25198	1.64117	0.297216	0.591874	0.745677
gene4186	LOC103505895	-0.0559802	1.31183	0.033476	0.856733	0.920397
gene4187	LOC103505896	0.00309889	5.51641	0.000942536	0.975823	0.987757
gene4193	LOC103505897	0.0813149	5.99778	0.763084	0.393098	0.585062
gene4197	LOC103505900	0.0671028	3.59472	0.127556	0.724853	0.838052
gene4201	LOC103505901	-0.135158	3.89544	1.04394	0.319535	0.514003
gene4203	LOC103505902	-0.198722	4.73318	2.09607	0.163719	0.334445
gene4202	LOC103505903	-0.255867	2.75852	2.32949	0.143155	0.306118
gene398	LOC103505904	-0.285018	-0.126131	0.290197	0.600535	0.752244
gene4207	LOC103505905	0.347617	3.59348	5.31793	0.0323505	0.110903
gene4208	LOC103505906	-0.177134	6.76117	2.35127	0.1414	0.303955
gene4210	LOC103505907	-0.350429	3.80222	2.29082	0.146335	0.310416
gene4199	LOC103505908	-0.0963689	4.07739	0.329654	0.572491	0.730838
gene4200	LOC103505909	-0.00709273	4.59141	0.00667088	0.935745	0.965351
gene4204	LOC103505910	-0.124847	6.83886	4.33546	0.0508553	0.152541
gene4205	LOC103505911	-0.204093	3.35485	2.18289	0.155676	0.323627
gene4206	LOC103505912	0.078166	5.36678	0.713197	0.408725	0.599722
gene4209	LOC103505913	-0.135132	2.93396	0.123753	0.728808	0.840405
gene4211	LOC103505915	-0.465619	2.29914	1.28314	0.271184	0.462889
gene4217	LOC103505916	-0.0617864	2.57749	0.201456	0.658544	0.794039
gene4213	LOC103505917	1.37652	4.28512	19.3834	0.000295476	0.00348259
gene4215	LOC103505918	-0.355565	2.62682	2.98087	0.100217	0.24195
gene4216	LOC103505919	-0.0663379	4.9389	0.453899	0.508473	0.680197
gene4218	LOC103505920	0.0923458	2.27056	0.197918	0.661353	0.79578
gene4219	LOC103505921	0.299562	3.27881	2.50381	0.129811	0.28652
gene4220	LOC103505922	0.096073	3.40349	0.324918	0.575239	0.732909
gene402	LOC103505923	-0.345759	2.00359	1.35727	0.2582	0.44873
gene4221	LOC103505924	0.698239	2.70985	9.1782	0.00680547	0.0364558
gene4222	LOC103505925	-0.850149	0.0778701	1.05811	0.316357	0.511399
gene4223	LOC103505926	-0.981204	5.75307	3.51042	0.0761978	0.201284
gene4224	LOC103505927	-0.67954	5.06145	1.88305	0.185718	0.362288
gene4227	LOC103505929	-0.563307	1.88889	8.82436	0.00776007	0.0401101
gene4229	LOC103505930	-0.723179	4.04673	7.90819	0.0110078	0.0516125
gene405	LOC103505931	0.0749153	5.29298	0.366181	0.552139	0.715533
gene4230	LOC103505932	-0.0255758	3.55509	0.0217802	0.884203	0.936332
gene4237	LOC103505933	-0.25837	3.20663	2.36129	0.140602	0.302992
gene4235	LOC103505934	-0.0328661	4.49116	0.0489098	0.827293	0.904636
gene4234	LOC103505935	-0.0194158	4.67199	0.0330993	0.857532	0.9209
gene4233	LOC103505936	0.382313	4.7165	15.2742	0.000920897	0.00829078
gene4231	LOC103505937	0.105837	4.47092	0.863418	0.364254	0.559769
gene4245	LOC103505938	0.472548	8.28757	26.0676	5.98e-05	0.00108275
gene4244	LOC103505939	-0.0765317	7.99711	0.373229	0.548373	0.712714
gene406	LOC103505940	0.353175	3.16131	4.66196	0.0436172	0.137284
gene4243	LOC103505941	0.486823	3.81275	10.0424	0.00497926	0.0292913
gene4249	LOC103505942	0.0663961	6.36311	0.946494	0.342642	0.537421
gene4247	LOC103505943	0.363098	7.00588	8.95036	0.007404	0.0387309
gene4228	LOC103505944	-0.693736	2.67692	3.31662	0.0841124	0.214579
gene4232	LOC103505945	0.183163	3.99372	3.39933	0.0806229	0.208949
gene4236	LOC103505946	0.2035	6.22501	3.86152	0.0639557	0.178627
gene408	LOC103505947	-0.396287	3.40374	5.64173	0.0280354	0.0998973
gene4238	LOC103505948	0.195065	6.29367	3.95992	0.0609436	0.173082
gene4239	LOC103505949	0.312714	6.30686	18.9675	0.000329479	0.00380017
gene4240	LOC103505950	0.298478	3.86072	5.03879	0.0366822	0.121755
gene4241	LOC103505951	0.675949	2.47683	17.1432	0.000539687	0.00544876
gene4242	LOC103505952	-0.181645	6.99893	2.85366	0.107247	0.252487
gene4246	LOC103505953	0.138045	7.06574	2.33106	0.143028	0.306038
gene4248	LOC103505954	1.02052	1.92292	31.182	2.07e-05	0.00048528
gene4250	LOC103505955	-0.124452	3.24971	0.543443	0.469872	0.649338
gene4255	LOC103505956	-0.0554699	4.99936	0.239661	0.629966	0.773362
gene4261	LOC103505957	0.099194	4.87219	0.843671	0.369679	0.564981
gene411	LOC103505958	0.661084	5.8004	4.94926	0.0382085	0.125202
gene4267	LOC103505959	-1.0051	8.69201	53.5523	5.55e-07	3.08e-05
gene4251	LOC103505960	0.316524	1.71394	1.6959	0.208144	0.389276
gene4252	LOC103505961	0.102749	0.882735	0.114144	0.73912	0.846083
gene4253	LOC103505962	-1.5638	0.487255	2.17236	0.156625	0.324819
gene4254	LOC103505963	-0.277718	2.20192	0.072297	0.790873	0.88188
gene4256	LOC103505964	-0.14239	3.24596	0.844159	0.369544	0.564845
gene4257	LOC103505965	-0.567801	2.40508	11.5212	0.00298978	0.0199626
gene4258	LOC103505966	-0.122144	1.58026	0.212829	0.649713	0.787175
gene413	LOC103505967	-0.0643208	5.01679	0.21499	0.648068	0.786202
gene4259	LOC103505968	0.266984	5.73865	15.8213	0.000784994	0.00728231
gene4260	LOC103505969	0.256935	6.76269	5.44338	0.030595	0.106353
gene4262	LOC103505970	0.172151	3.86318	1.47074	0.239855	0.427981
gene4263	LOC103505971	-0.0481435	5.85966	0.48714	0.493525	0.66956
gene4264	LOC103505972	-0.3162	0.975383	1.24934	0.277391	0.470031
gene4265	LOC103505973	-0.222398	2.58587	0.746812	0.398094	0.589905
gene4266	LOC103505974	0.353954	5.56495	20.3546	0.000230224	0.0028778
gene4268	LOC103505975	-0.836331	1.86204	8.95717	0.00738526	0.0386842
gene4269	LOC103505976	0.0675455	3.166	0.123123	0.72947	0.840641
gene4270	LOC103505978	-0.179712	3.78057	2.97128	0.100727	0.242736
gene4273	LOC103505979	-0.488001	9.37371	11.3994	0.00311463	0.0206537
gene4277	LOC103505980	0.828424	1.85942	8.12739	0.010111	0.0484963
gene4278	LOC103505981	-0.189449	5.55935	6.75322	0.0174854	0.0714462
gene4271	LOC103505982	0.403828	2.21562	2.14159	0.15944	0.329204
gene4272	LOC103505983	-0.327015	3.65993	3.77222	0.0668389	0.183967
gene4274	LOC103505984	-0.19733	4.62694	3.23035	0.0879413	0.221026
gene29	LOC103505985	-0.366314	2.38246	4.84365	0.0401026	0.129574
gene4275	LOC103505986	0.921691	0.204377	1.19456	0.287859	0.481511
gene4276	LOC103505987	0.843438	1.46988	8.9152	0.00750149	0.0391257
gene4279	LOC103505988	-0.277802	4.56288	5.14373	0.0349807	0.117659
gene420	LOC103505989	-0.0671297	6.72394	0.310342	0.58387	0.739904
gene4280	LOC103505990	-0.0648373	3.15521	0.12317	0.729421	0.840636
gene4281	LOC103505991	-0.205451	1.49591	0.244156	0.626794	0.771009
gene4283	LOC103505993	-0.160489	7.18779	1.24612	0.277993	0.470708
gene4284	LOC103505994	-0.177761	1.63126	0.456523	0.507264	0.679421
gene4285	LOC103505995	-0.291289	4.67007	3.84532	0.0644678	0.179778
gene4286	LOC103505996	-0.00614489	3.24532	0.00192065	0.965494	0.981627
gene4287	LOC103505997	-0.217264	4.47087	3.52947	0.0754677	0.199931
gene4288	LOC103505998	-0.578972	1.57069	6.66022	0.0181705	0.0733648
gene425	LOC103505999	0.173605	3.22969	0.855934	0.366296	0.561687
gene4292	LOC103506000	-0.742687	8.41184	0.892505	0.35647	0.551695
gene4300	LOC103506001	-0.649919	3.13856	8.97238	0.00734364	0.0385211
gene4298	LOC103506002	0.0529642	3.68137	0.216622	0.646831	0.78559
gene4295	LOC103506003	0.18071	8.11354	4.27036	0.0524578	0.155781
gene4291	LOC103506004	-0.0780613	3.18481	0.0929423	0.763731	0.862595
gene4293	LOC103506005	0.329901	2.56883	1.00305	0.328959	0.523117
gene4294	LOC103506006	-0.0915383	4.36069	0.637461	0.434341	0.620414
gene4296	LOC103506007	-0.025122	4.92322	0.0224448	0.882463	0.935352
gene4297	LOC103506008	1.00016	2.37019	15.0492	0.000984179	0.00871952
gene4299	LOC103506009	0.217593	4.16874	4.86374	0.0397341	0.128655
gene426	LOC103506010	-0.450094	1.98749	3.50253	0.0765025	0.201799
gene4301	LOC103506011	-0.05713	5.96876	0.426227	0.521543	0.690294
gene4307	LOC103506012	0.531221	6.62462	27.7551	4.16e-05	0.000820017
gene4313	LOC103506013	0.114956	5.07842	1.61261	0.219214	0.403897
gene4316	LOC103506014	-0.54054	2.77208	7.61677	0.012341	0.0557714
gene4318	LOC103506015	-0.120433	4.91291	0.894877	0.355846	0.551135
gene4303	LOC103506016	-1.26068	0.372398	8.57877	0.0085105	0.0428557
gene4305	LOC103506018	-0.282043	5.05079	4.6805	0.043243	0.13634
gene4306	LOC103506019	0.596327	7.45275	12.1902	0.00239585	0.0169388
gene431	LOC103506020	-0.0686168	4.16319	0.00184976	0.966136	0.982171
gene4308	LOC103506021	0.607611	3.47677	18.9918	0.00032738	0.00377865
gene4309	LOC103506022	0.220859	4.19825	1.98868	0.174382	0.347573
gene4310	LOC103506023	0.212839	4.84574	2.30399	0.145243	0.308965
gene4312	LOC103506024	-0.0137842	5.32508	0.0105398	0.919288	0.9557
gene4315	LOC103506025	-0.282243	4.75288	2.95502	0.1016	0.24404
gene4317	LOC103506026	-0.442503	5.1349	29.2271	3.06e-05	0.000656457
gene4319	LOC103506027	-0.403709	-0.153	0.410266	0.529362	0.696878
gene432	LOC103506028	1.11338	5.15206	150.006	1.49e-10	6.5e-08
gene4329	LOC103506029	-0.463581	2.59385	5.87934	0.0252824	0.0931024
gene4321	LOC103506030	1.51073	-0.219904	2.45492	0.133397	0.292129
gene4322	LOC103506031	0.439647	3.26281	5.24582	0.033411	0.113859
gene4323	LOC103506032	-0.922166	1.83268	9.41634	0.00623699	0.0343231
gene4324	LOC103506033	-0.348077	2.42961	0.638625	0.433928	0.620066
gene4325	LOC103506034	0.0027037	3.86286	0.000692099	0.979282	0.988667
gene4326	LOC103506035	0.0623355	2.648	0.274949	0.605998	0.756674
gene4327	LOC103506036	-0.716203	6.3366	22.9593	0.00012161	0.00184068
gene4328	LOC103506037	-0.052111	7.67694	0.154128	0.698921	0.820604
gene4331	LOC103506038	-0.298998	3.54662	4.01904	0.0592126	0.169608
gene434	LOC103506039	0.566877	2.83802	7.41787	0.0133548	0.0590032
gene4332	LOC103506040	0.087468	2.53648	0.347483	0.562375	0.722683
gene4333	LOC103506041	-0.0680078	3.01766	0.323236	0.576222	0.7335
gene4334	LOC103506042	-0.342184	2.43176	2.12475	0.161006	0.331212
gene4335	LOC103506043	-0.192486	4.60732	3.05127	0.0965599	0.235974
gene4338	LOC103506044	0.0670301	5.71742	0.78756	0.385758	0.577977
gene4343	LOC103506045	0.0170952	5.87493	0.0390889	0.845339	0.91495
gene4344	LOC103506046	-0.201314	3.84334	1.45473	0.242339	0.430698
gene4349	LOC103506047	0.487841	7.37084	21.4584	0.000174737	0.00235316
gene435	LOC103506048	0.493164	1.22229	2.80216	0.110258	0.256982
gene4348	LOC103506049	0.236687	8.57665	7.13051	0.0149887	0.0640794
gene4347	LOC103506050	0.332587	6.79425	9.46541	0.00612655	0.0338573
gene4350	LOC103506051	0.214738	5.0321	0.683527	0.418473	0.607909
gene4336	LOC103506052	0.904337	1.64275	6.94196	0.0161824	0.067804
gene4337	LOC103506053	0.122237	3.79095	0.627629	0.43785	0.623103
gene4339	LOC103506054	0.0728848	3.78315	0.250197	0.622588	0.767583
gene4340	LOC103506055	1.00632	1.78801	11.7062	0.0028106	0.0189662
gene4341	LOC103506056	-1.90412	1.77034	64.2667	1.45e-07	1.22e-05
gene4342	LOC103506057	-1.04544	0.0185049	1.70273	0.207267	0.388308
gene4345	LOC103506058	-0.334502	4.50637	9.65403	0.00572191	0.0323011
gene4346	LOC103506059	0.0563832	6.08589	0.564928	0.461344	0.642397
gene4351	LOC103506060	0.300522	2.42943	1.84074	0.190513	0.368182
gene4356	LOC103506061	-1.60862	0.582309	23.3544	0.000110793	0.00171221
gene4360	LOC103506063	0.320556	6.63434	14.7293	0.00108263	0.00934839
gene4363	LOC103506064	0.183241	5.66226	2.52042	0.128619	0.284776
gene4365	LOC103506065	0.194917	5.64258	6.42503	0.0200421	0.0788057
gene4366	LOC103506066	0.184571	7.05201	6.59655	0.018657	0.0747541
gene4352	LOC103506067	-0.348951	6.76313	3.37494	0.0816341	0.210566
gene436	LOC103506068	0.549985	6.84859	64.7484	1.37e-07	1.18e-05
gene4353	LOC103506069	-0.704775	3.87832	2.03346	0.169835	0.342146
gene4354	LOC103506070	-0.731208	3.59156	1.93971	0.179527	0.354712
gene4355	LOC103506071	-0.84548	5.20497	3.65417	0.0708836	0.191852
gene4357	LOC103506072	-0.777136	2.1176	3.33072	0.0835053	0.213567
gene4359	LOC103506073	0.0655476	3.3038	0.286507	0.598578	0.751135
gene4364	LOC103506076	-0.0442141	1.39184	0.0284666	0.867771	0.92646
gene4367	LOC103506077	-0.0876615	0.483069	0.0547556	0.817448	0.898308
gene437	LOC103506078	-0.0609307	6.81868	0.585913	0.453258	0.636257
gene32	LOC103506081	-0.250006	4.01514	0.413552	0.527735	0.695384
gene4373	LOC103506082	-0.164731	2.30577	0.114812	0.738388	0.845827
gene4374	LOC103506083	0.0103018	5.14123	0.0147113	0.904714	0.948207
gene4375	LOC103506084	0.111734	7.38617	3.02195	0.0980635	0.238506
gene438	LOC103506085	-0.201741	5.91575	2.47169	0.132153	0.290121
gene4383	LOC103506086	0.732138	13.1195	27.3601	4.52e-05	0.000872156
gene4387	LOC103506087	0.163063	3.08445	1.60305	0.220531	0.405267
gene4389	LOC103506088	0.218068	1.90929	1.58066	0.223658	0.408765
gene4377	LOC103506089	0.0982909	5.35936	0.362061	0.554363	0.717
gene4378	LOC103506090	-0.250774	3.62175	3.12853	0.0927255	0.229627
gene4379	LOC103506091	-0.166611	3.41406	1.58148	0.223543	0.408634
gene4380	LOC103506092	-0.497784	4.26279	24.8786	7.8e-05	0.00131614
gene439	LOC103506093	-0.374856	1.76322	1.89097	0.184837	0.361507
gene4381	LOC103506094	0.0775485	8.19027	0.244339	0.626665	0.770954
gene4382	LOC103506095	-0.00258279	5.17974	0.000180422	0.989421	0.993259
gene4384	LOC103506096	0.0957948	4.4682	2.35104	0.141419	0.303955
gene4385	LOC103506097	0.0491424	3.41236	0.0967467	0.759102	0.859532
gene4386	LOC103506098	0.058318	3.40049	0.351927	0.559909	0.721416
gene4388	LOC103506099	0.8735	6.63409	4.35867	0.0502976	0.15161
gene4390	LOC103506100	-0.686382	2.22645	2.25774	0.149125	0.314081
gene4393	LOC103506102	-0.46533	8.90992	45.8551	1.66e-06	7.19e-05
gene4394	LOC103506103	-0.248829	3.89034	3.29974	0.0848462	0.215696
gene440	LOC103506104	0.032106	5.49679	0.109584	0.744183	0.84955
gene4398	LOC103506105	-0.602229	4.90368	1.8609	0.188209	0.365663
gene4402	LOC103506106	-0.258264	2.6552	2.10125	0.163225	0.333882
gene4404	LOC103506107	-0.156539	4.66503	1.97714	0.175579	0.349238
gene4403	LOC103506108	0.0472499	4.11136	0.138956	0.713381	0.830508
gene4410	LOC103506109	-0.75765	2.04576	4.48091	0.0474734	0.1458
gene4409	LOC103506110	-1.44738	8.53872	111.326	1.85e-09	4.86e-07
gene4395	LOC103506111	-0.32825	3.47519	3.24803	0.0871402	0.219553
gene4396	LOC103506112	-0.31573	1.96797	2.32346	0.143645	0.306702
gene4399	LOC103506114	-0.486119	4.08493	1.1115	0.304769	0.499172
gene4400	LOC103506115	-0.309243	2.32499	2.00503	0.172705	0.345523
gene4405	LOC103506117	-0.983758	0.643028	8.6661	0.00823473	0.0417725
gene4406	LOC103506118	-0.389279	7.46178	19.5282	0.000284563	0.00337562
gene4418	LOC103506120	-0.00675264	8.11345	0.0129716	0.910498	0.95163
gene4421	LOC103506121	0.144702	5.59445	3.90813	0.062508	0.176163
gene4420	LOC103506122	0.163812	5.95073	0.445783	0.512245	0.683185
gene4411	LOC103506123	-0.0736933	4.56605	0.209515	0.652256	0.789539
gene4413	LOC103506124	-0.960446	0.00875765	0.966303	0.33776	0.532215
gene447	LOC103506125	-0.734019	4.68088	2.32784	0.143289	0.306333
gene4414	LOC103506126	0.139972	2.87155	0.650526	0.429746	0.616721
gene4419	LOC103506127	0.331481	4.84562	13.0318	0.00182694	0.013951
gene4425	LOC103506128	2.77039	-0.600555	6.03138	0.0236815	0.0890055
gene4429	LOC103506129	0.131448	1.96683	0.539764	0.471358	0.650689
gene4422	LOC103506130	-0.376378	4.0913	0.93396	0.345783	0.540434
gene4423	LOC103506131	-0.0195985	3.45753	0.0061484	0.938307	0.966879
gene4424	LOC103506132	-0.72182	6.40556	88.2659	1.23e-08	2.09e-06
gene450	LOC103506133	0.0695052	5.94071	1.3292	0.263019	0.454014
gene4426	LOC103506134	0.33501	3.92995	3.48873	0.0770391	0.202691
gene4427	LOC103506135	0.423154	-0.102012	0.841784	0.370204	0.565085
gene4428	LOC103506136	0.0101913	4.67068	0.0125543	0.911943	0.952119
gene4431	LOC103506138	0.391876	1.69214	0.829851	0.373547	0.567594
gene4433	LOC103506139	-0.210578	4.10675	3.78365	0.0664615	0.183439
gene4436	LOC103506140	-1.12194	4.15226	8.14055	0.0100598	0.0483208
gene4435	LOC103506141	-0.122222	2.29272	0.31899	0.578718	0.735454
gene451	LOC103506142	-0.348917	4.8733	12.8024	0.00196551	0.0146101
gene4442	LOC103506143	0.486807	3.97506	14.4127	0.00119091	0.0100441
gene4441	LOC103506144	-0.250783	2.48098	2.95019	0.101861	0.244379
gene4446	LOC103506145	0.117924	3.03295	0.228334	0.638126	0.779677
gene4447	LOC103506146	-0.467653	0.164397	1.76962	0.198925	0.3791
gene4453	LOC103506147	0.128109	7.84162	2.75088	0.113355	0.261426
gene4461	LOC103506148	0.306566	7.6967	8.89547	0.00755682	0.0393584
gene4438	LOC103506149	0.456355	1.61309	1.13862	0.299102	0.493315
gene4437	LOC103506150	0.334803	4.82617	8.50811	0.00874116	0.0435451
gene4439	LOC103506151	-0.286825	1.23458	0.847819	0.36853	0.564017
gene454	LOC103506152	0.106549	5.31397	2.42465	0.135677	0.295737
gene4440	LOC103506153	-0.230054	6.33444	4.26615	0.0525635	0.155984
gene4443	LOC103506154	-0.392517	1.99184	2.84975	0.107472	0.25282
gene4444	LOC103506155	-0.367437	2.42047	3.44963	0.0785832	0.20543
gene4445	LOC103506156	-0.324289	5.14654	7.19865	0.0145819	0.0628677
gene4448	LOC103506157	0.149969	1.79835	0.445654	0.512305	0.683185
gene4449	LOC103506158	-0.167674	4.84278	2.30008	0.145566	0.309402
gene4450	LOC103506159	-0.0488257	3.98818	0.0966021	0.759276	0.859677
gene4451	LOC103506160	-0.592239	4.12088	21.467	0.000174364	0.00235316
gene4452	LOC103506161	0.0658533	4.09066	0.268592	0.610165	0.759506
gene457	LOC103506162	-0.824633	8.934	26.6487	5.27e-05	0.000987363
gene4454	LOC103506163	-0.498108	2.14067	2.98802	0.0998379	0.241226
gene4455	LOC103506164	-0.105702	3.75467	0.582403	0.454594	0.637414
gene4456	LOC103506165	0.0479631	5.79301	0.519809	0.479561	0.658378
gene4457	LOC103506166	-1.07965	0.874578	4.55674	0.0458128	0.142335
gene4458	LOC103506167	-0.357657	4.74136	5.80771	0.0260787	0.0950974
gene4459	LOC103506168	0.485374	1.68446	4.10599	0.0567684	0.164634
gene4460	LOC103506169	0.171288	4.50461	2.4923	0.130644	0.287634
gene4462	LOC103506170	0.415933	1.25962	1.70125	0.207457	0.388545
gene4464	LOC103506171	0.0172336	5.08592	0.0341045	0.85541	0.919532
gene4469	LOC103506172	-0.433328	5.02927	4.82279	0.0404891	0.130478
gene462	LOC103506173	-1.18195	2.09965	9.74478	0.0068601	0.0366836
gene4468	LOC103506174	0.253599	5.54654	4.02493	0.0590433	0.169374
gene4463	LOC103506175	0.290125	7.39953	6.79043	0.0172194	0.0706581
gene34	LOC103506176	0.122245	5.19603	1.61598	0.218752	0.403248
gene4466	LOC103506177	-0.30039	5.16361	15.5851	0.000840731	0.00768197
gene4465	LOC103506178	-0.188288	6.41877	2.35378	0.1412	0.30367
gene4467	LOC103506179	0.201794	5.78512	3.74081	0.0678882	0.185908
gene4470	LOC103506180	-0.0478541	0.978007	0.00314242	0.955872	0.976926
gene4471	LOC103506181	-0.233113	6.32623	5.7087	0.0272265	0.0980572
gene4472	LOC103506182	0.630488	5.99884	37.8616	6.05e-06	0.000189583
gene4481	LOC103506183	-0.13361	4.42794	0.165643	0.688489	0.814406
gene4473	LOC103506184	0.756393	4.42812	30.5957	2.32e-05	0.000527998
gene4474	LOC103506185	0.764384	6.5896	81.1161	2.4e-08	3.51e-06
gene4475	LOC103506186	-0.211077	1.50275	0.488195	0.493063	0.669081
gene4476	LOC103506187	-0.237604	2.5859	1.76428	0.199577	0.379865
gene4478	LOC103506189	0.317453	2.77616	3.70947	0.0689545	0.188036
gene4479	LOC103506190	0.410833	4.86183	21.0521	0.000193223	0.00251149
gene4480	LOC103506191	-0.151779	3.95395	1.12872	0.301154	0.495719
gene4493	LOC103506192	-0.149013	6.06876	3.33718	0.0832289	0.213236
gene4486	LOC103506193	-0.330296	4.24095	7.67287	0.0120709	0.0549248
gene4500	LOC103506194	-0.000634055	3.50623	1.65e-05	0.996798	0.998063
gene4483	LOC103506195	-0.579478	4.77811	13.6501	0.00150463	0.0120797
gene4484	LOC103506196	-0.345064	-0.03563	0.882167	0.359209	0.554202
gene4485	LOC103506197	-1.90501	0.332023	24.7732	7.99e-05	0.00134053
gene4487	LOC103506198	-0.831261	-0.202872	1.29063	0.269833	0.461355
gene4488	LOC103506199	-0.0116964	4.97455	0.0129348	0.910625	0.951697
gene4489	LOC103506200	-0.359008	2.71066	5.12438	0.0352876	0.118388
gene4490	LOC103506201	-0.1537	4.62938	2.65768	0.119253	0.270993
gene466	LOC103506202	-0.811975	4.24481	2.04187	0.168997	0.341439
gene4491	LOC103506203	-0.0341347	5.60397	0.163303	0.690574	0.81556
gene4495	LOC103506204	-0.0567426	6.62913	0.692167	0.415598	0.605168
gene4496	LOC103506205	0.163638	3.95635	3.30406	0.0846575	0.215393
gene4497	LOC103506206	-0.104719	4.373	1.74601	0.201822	0.382435
gene4498	LOC103506207	-0.245459	4.22716	6.53684	0.0191265	0.0761704
gene4499	LOC103506208	-0.0173808	7.14224	0.0235907	0.879525	0.933583
gene4501	LOC103506209	-0.645894	0.927216	3.51319	0.076091	0.20106
gene4502	LOC103506210	-0.51108	0.949228	2.19863	0.154269	0.321869
gene4503	LOC103506211	-0.487313	6.22029	6.52134	0.0192506	0.0764822
gene4504	LOC103506212	0.0442492	6.09223	0.38419	0.542614	0.707934
gene467	LOC103506213	0.148573	0.632147	0.333622	0.570208	0.729178
gene4505	LOC103506214	-0.794853	2.56627	5.11606	0.0354204	0.118703
gene4509	LOC103506215	0.281123	2.31423	2.49306	0.130589	0.287615
gene4510	LOC103506216	0.0288615	4.93302	0.0448537	0.834492	0.908457
gene4511	LOC103506217	-0.475862	4.99356	0.923886	0.348338	0.543308
gene468	LOC103506220	-0.127276	4.80194	1.49741	0.235791	0.42274
gene4512	LOC103506221	-0.598916	0.403551	1.70134	0.207445	0.388545
gene4514	LOC103506223	0.290682	6.80921	18.1718	0.000407297	0.0044337
gene4516	LOC103506224	-0.350508	5.46833	19.5647	0.000281882	0.00335686
gene4522	LOC103506225	0.0826406	1.45471	0.172227	0.682714	0.81034
gene4526	LOC103506226	-0.361339	3.82094	8.76138	0.00794519	0.0406849
gene4524	LOC103506228	-0.723992	1.7199	6.37811	0.0204409	0.0800344
gene4528	LOC103506229	0.0305796	4.54388	0.0558186	0.815719	0.89759
gene470	LOC103506230	-0.0881624	3.57397	0.86729	0.363203	0.558669
gene4537	LOC103506231	0.0339057	1.3595	0.0126587	0.91158	0.952089
gene4532	LOC103506232	0.711506	0.590394	4.91609	0.0387922	0.126564
gene4538	LOC103506233	0.31192	5.11919	3.49047	0.0769714	0.202571
gene4543	LOC103506234	-0.0470481	6.04097	0.272917	0.607323	0.757659
gene4544	LOC103506235	-0.271128	5.48796	9.53749	0.00596828	0.0332425
gene4545	LOC103506236	-0.0680317	6.09751	0.466735	0.502608	0.676183
gene4550	LOC103506237	1.36527	8.41408	76.0661	3.98e-08	4.72e-06
gene4548	LOC103506238	0.396102	8.84789	10.3106	0.00452923	0.0272243
gene4555	LOC103506239	1.24609	5.13325	145.377	1.95e-10	7.95e-08
gene4558	LOC103506240	-0.193688	3.91777	2.30242	0.145373	0.30917
gene441	LOC103506241	-0.355641	2.23414	1.75981	0.200123	0.380486
gene4557	LOC103506242	0.272776	4.51843	3.50347	0.0764662	0.201767
gene4564	LOC103506244	0.22402	4.52791	2.80795	0.109914	0.256563
gene4563	LOC103506245	-0.294644	6.58086	11.0236	0.00353809	0.0224956
gene4569	LOC103506246	-0.522124	3.34573	1.21113	0.284637	0.478363
gene4515	LOC103506247	0.220927	4.64848	6.40899	0.0201774	0.0791884
gene4518	LOC103506248	-0.81179	5.13708	44.2846	2.12e-06	8.61e-05
gene4519	LOC103506249	0.0153923	5.71582	0.0387579	0.845986	0.915425
gene4520	LOC103506250	-0.253978	1.7829	1.57276	0.224774	0.409965
gene443	LOC103506251	-0.940825	2.34659	5.51178	0.0296836	0.104111
gene4521	LOC103506252	0.0179612	4.54801	0.0343154	0.854969	0.919514
gene4523	LOC103506253	-1.03862	2.92782	21.6729	0.000165771	0.00227656
gene4527	LOC103506254	0.147165	4.7292	2.04613	0.168575	0.340916
gene4529	LOC103506255	-0.0606237	4.91027	0.338783	0.567266	0.72658
gene4530	LOC103506256	0.023849	6.61873	0.13513	0.717169	0.832837
gene4531	LOC103506257	0.380548	5.18477	6.9492	0.0161347	0.0677374
gene4533	LOC103506258	-0.0912012	4.44907	1.03245	0.322145	0.516572
gene4534	LOC103506259	-0.466475	3.42157	13.4618	0.00159559	0.0126538
gene4535	LOC103506260	-0.0624963	3.76877	0.177165	0.678468	0.807386
gene4536	LOC103506261	-0.00270587	4.99871	0.000806898	0.97763	0.988348
gene444	LOC103506262	-0.911569	3.15338	10.7122	0.00393769	0.0244031
gene4539	LOC103506263	0.199801	5.7861	1.91549	0.182143	0.358261
gene4540	LOC103506264	-0.298664	3.282	4.43867	0.0484282	0.147719
gene4541	LOC103506265	-0.0423341	5.8467	0.194372	0.664199	0.79781
gene4542	LOC103506266	0.119411	5.56057	1.9136	0.182348	0.35842
gene4546	LOC103506267	1.02771	4.62513	103.682	3.33e-09	7.65e-07
gene4551	LOC103506268	-0.354397	4.07913	12.9689	0.00186383	0.0141403
gene4552	LOC103506269	0.0654644	4.01546	0.337219	0.568154	0.727616
gene4553	LOC103506270	0.461317	5.33867	19.7655	0.000267635	0.00323751
gene4554	LOC103506271	0.576532	5.94722	16.8184	0.000590895	0.00583747
gene446	LOC103506272	-0.0269142	5.71733	0.0352942	0.85294	0.918491
gene4556	LOC103506273	0.594085	3.78859	8.85989	0.00765778	0.0397621
gene4560	LOC103506274	0.179484	6.74638	1.29609	0.268855	0.460541
gene4561	LOC103506275	0.160427	1.86395	1.2048	0.285862	0.479771
gene35	LOC103506276	0.264263	4.45239	4.63068	0.0442571	0.138684
gene4562	LOC103506277	-0.0881028	5.19406	1.21589	0.283721	0.477153
gene4565	LOC103506278	0.0308724	4.4704	0.0164586	0.899245	0.945288
gene4566	LOC103506279	0.0506758	6.70667	0.114515	0.738713	0.845881
gene4567	LOC103506280	-0.05211	6.60654	0.872953	0.361675	0.556878
gene4568	LOC103506281	-0.333695	2.92871	3.10334	0.093956	0.231644
gene449	LOC103506282	-0.0680795	6.4461	0.693441	0.415176	0.604985
gene4571	LOC103506283	-0.511976	3.75792	1.50507	0.23464	0.421262
gene4574	LOC103506284	-0.0271128	5.28804	0.117143	0.73585	0.844624
gene4582	LOC103506285	-0.491583	4.25665	11.0367	0.00352227	0.0224338
gene4581	LOC103506286	-0.515672	4.16281	13.4435	0.00160475	0.0127045
gene4580	LOC103506287	0.45057	6.68796	9.61753	0.00579784	0.0325696
gene4579	LOC103506288	-1.13412	-0.373254	1.02509	0.323833	0.51806
gene4578	LOC103506289	-0.363139	2.62667	3.38908	0.0810463	0.209573
gene4576	LOC103506290	0.310321	1.85239	2.34108	0.142218	0.304788
gene4585	LOC103506291	-0.128654	4.50122	1.81733	0.193232	0.371989
gene4570	LOC103506294	-0.189386	3.39484	1.24559	0.278092	0.470788
gene4572	LOC103506295	0.100824	4.26911	0.699033	0.413334	0.603594
gene4573	LOC103506296	-0.223638	2.22451	1.1914	0.288479	0.481979
gene4575	LOC103506297	0.427713	3.98162	11.0705	0.00348189	0.0222926
gene4586	LOC103506298	0.514266	0.932077	2.9935	0.099549	0.240747
gene4598	LOC103506299	-0.520665	3.87718	1.09046	0.309266	0.503888
gene4597	LOC103506300	0.174406	7.79395	1.38604	0.253382	0.443333
gene4588	LOC103506301	-0.571235	3.41375	17.3576	0.000508577	0.0052314
gene453	LOC103506302	-1.13386	-0.424404	1.78751	0.196766	0.376483
gene4589	LOC103506303	-0.323047	5.16165	0.526082	0.476957	0.655766
gene4591	LOC103506305	-1.0229	2.22825	4.43111	0.0521933	0.155161
gene4592	LOC103506306	-0.333163	5.44854	0.419238	0.52494	0.692944
gene4593	LOC103506307	-0.203141	2.83698	0.195669	0.664424	0.797979
gene4594	LOC103506308	-0.184716	2.47921	1.07139	0.31342	0.508018
gene4595	LOC103506309	-0.263418	0.834174	0.661679	0.425884	0.614014
gene4596	LOC103506310	1.48915	6.45443	28.4909	3.56e-05	0.00073423
gene4599	LOC103506311	-0.26946	3.76854	0.319298	0.578536	0.735274
gene4600	LOC103506312	-0.21319	6.24924	8.54594	0.00861682	0.0431776
gene455	LOC103506313	-0.11045	5.90897	2.02532	0.170651	0.343076
gene4601	LOC103506314	-0.700856	1.25314	7.61996	0.0123255	0.0557422
gene4602	LOC103506315	0.673033	1.79938	10.9524	0.00362528	0.0228758
gene4605	LOC103506316	-0.853047	5.34717	63.6636	1.55e-07	1.27e-05
gene4616	LOC103506317	0.240001	0.0626357	0.375716	0.547056	0.711773
gene4615	LOC103506318	0.725985	1.02345	5.81417	0.0260057	0.0949256
gene4612	LOC103506319	0.650718	4.0658	9.62171	0.00578908	0.0325503
gene4611	LOC103506320	-0.0257656	4.45159	0.00716889	0.933396	0.963788
gene4604	LOC103506321	-0.514932	6.01171	35.1655	9.75e-06	0.000275966
gene4606	LOC103506322	-0.213493	5.65235	3.46342	0.0780347	0.204432
gene458	LOC103506323	0.152677	3.74725	0.760915	0.393759	0.58572
gene4607	LOC103506324	0.0338238	5.85939	0.131039	0.721288	0.83535
gene4608	LOC103506325	0.228536	3.57328	3.01732	0.0983033	0.238805
gene4609	LOC103506326	0.5653	4.57035	17.3026	0.000516357	0.00528583
gene4610	LOC103506327	0.530583	3.24268	10.833	0.00377694	0.0236219
gene4614	LOC103506329	0.765621	2.57707	9.33909	0.00641538	0.03498
gene4617	LOC103506330	-0.0704003	2.55302	0.12332	0.729263	0.840632
gene459	LOC103506331	-0.169344	2.2762	0.686103	0.417613	0.607091
gene4619	LOC103506332	-0.126368	2.1387	0.36365	0.553503	0.716695
gene4621	LOC103506333	0.115282	3.63478	0.718331	0.407074	0.598207
gene4626	LOC103506335	-0.076621	2.57377	0.260049	0.615865	0.763444
gene4628	LOC103506336	-0.368299	9.13748	7.28679	0.0140739	0.0613106
gene4629	LOC103506337	-0.0268983	4.86017	0.0583628	0.811649	0.894727
gene4620	LOC103506338	-0.129718	5.24728	1.25702	0.275964	0.468567
gene4622	LOC103506339	-0.220436	4.62864	5.19196	0.034229	0.115873
gene4623	LOC103506340	-1.08221	2.74544	35.359	9.41e-06	0.000267689
gene4625	LOC103506341	1.19722	3.37986	6.71552	0.0177595	0.0721953
gene4627	LOC103506342	-0.653767	1.43023	1.35851	0.257989	0.448449
gene460	LOC103506343	-0.145298	4.11611	0.957117	0.340012	0.534654
gene4630	LOC103506344	-0.496342	4.96334	0.757229	0.394885	0.586849
gene4631	LOC103506345	0.227679	1.59545	0.630356	0.436872	0.622289
gene4632	LOC103506346	-0.2942	4.62674	9.55267	0.00593553	0.0330902
gene4633	LOC103506347	-0.653263	0.00958244	0.807274	0.379993	0.573784
gene4634	LOC103506348	-0.561497	2.70569	13.253	0.00170361	0.01327
gene4635	LOC103506349	-0.0693571	5.25289	0.537361	0.472333	0.651538
gene4636	LOC103506350	0.125253	5.98091	3.3847	0.0812279	0.209718
gene4637	LOC103506351	0.237476	6.43414	6.03728	0.0236217	0.0888352
gene4638	LOC103506352	-0.0699031	1.67698	0.133712	0.718589	0.833677
gene4639	LOC103506353	-0.498709	1.87407	8.01619	0.0105552	0.0500911
gene461	LOC103506354	-0.21673	4.09422	3.29669	0.0849796	0.215886
gene4640	LOC103506355	0.481723	2.38359	7.2806	0.0141089	0.061405
gene4641	LOC103506356	0.0873048	3.00424	0.513522	0.482195	0.660359
gene4642	LOC103506357	-0.721414	4.34261	2.07622	0.165628	0.336586
gene4643	LOC103506358	-0.787257	3.99238	20.3955	0.000227851	0.00285397
gene4644	LOC103506359	-0.31944	5.47562	1.43096	0.246089	0.435196
gene4645	LOC103506360	0.030108	3.87159	0.0256087	0.874522	0.9301
gene4647	LOC103506361	-0.00257541	3.76965	0.000430788	0.983654	0.990349
gene463	LOC103506363	-0.521831	3.81548	6.80441	0.0171207	0.0704489
gene4659	LOC103506364	-0.0896269	6.38076	1.07914	0.311722	0.506264
gene4660	LOC103506365	0.156154	4.80149	1.60748	0.21992	0.404685
gene4652	LOC103506366	-0.0700999	7.1456	0.637895	0.434187	0.620291
gene4648	LOC103506368	-0.395656	4.24243	16.7523	0.000601966	0.0059182
gene4649	LOC103506369	0.284207	3.2868	0.392349	0.538402	0.704832
gene4650	LOC103506370	0.128034	4.20384	1.74302	0.202191	0.382855
gene4655	LOC103506372	-0.011875	4.18628	0.011148	0.917001	0.954236
gene464	LOC103506373	-0.0909984	6.14119	1.20117	0.286567	0.480341
gene4656	LOC103506374	-0.259496	3.6296	2.81618	0.109428	0.255819
gene4657	LOC103506375	0.141717	4.83407	2.93403	0.10274	0.24575
gene4658	LOC103506376	0.197923	4.41693	1.73339	0.20339	0.384298
gene36	LOC103506377	-0.348923	8.63457	9.62241	0.00578762	0.0325503
gene4677	LOC103506378	-0.0382536	4.98455	0.23059	0.636481	0.778224
gene4676	LOC103506379	-0.305358	4.48601	4.86002	0.0398022	0.128784
gene4675	LOC103506380	-0.269916	4.37422	6.63014	0.0183986	0.0740025
gene4678	LOC103506381	-0.224916	1.92646	0.86262	0.364471	0.559961
gene4662	LOC103506382	-0.0861257	1.09115	0.13334	0.718962	0.833918
gene4664	LOC103506383	0.399542	6.38581	13.6464	0.00150639	0.0120873
gene4665	LOC103506384	0.473232	4.15466	18.9124	0.000334301	0.00384164
gene465	LOC103506385	-0.766234	4.93998	2.72696	0.114835	0.263728
gene4666	LOC103506386	-0.406402	6.87362	7.14983	0.014872	0.0637222
gene4667	LOC103506387	-0.218621	2.85925	2.66809	0.118576	0.270225
gene4668	LOC103506388	-0.358008	4.81819	14.9049	0.0010273	0.0089846
gene4669	LOC103506389	0.489117	2.13885	0.393466	0.53783	0.704442
gene4670	LOC103506390	-0.0160402	3.8774	0.0188599	0.892191	0.941575
gene4671	LOC103506391	-0.20013	4.69624	6.07835	0.0232103	0.0876647
gene4672	LOC103506392	-0.50449	8.63181	0.393641	0.53774	0.704397
gene4673	LOC103506393	-0.0358056	2.97741	0.0420424	0.839685	0.91173
gene469	LOC103506395	-0.126266	3.53399	1.85413	0.188979	0.36649
gene4683	LOC103506396	0.0345357	3.48505	0.0691077	0.795425	0.884803
gene4685	LOC103506397	0.429347	8.23594	33.0275	1.45e-05	0.000372876
gene4686	LOC103506398	0.344685	4.68253	9.86611	0.00530215	0.0306278
gene4684	LOC103506399	0.159645	6.50712	4.7698	0.0414906	0.132426
gene4679	LOC103506400	-0.23638	1.56885	0.577075	0.456635	0.63923
gene4680	LOC103506401	-0.946794	0.422005	2.56727	0.125326	0.280018
gene4681	LOC103506402	0.107639	0.0953912	0.112341	0.741108	0.847673
gene4682	LOC103506403	0.243004	1.37351	0.651663	0.42935	0.616448
gene4687	LOC103506404	-0.00837916	3.47318	0.00380958	0.951419	0.974064
gene4688	LOC103506405	-0.750177	0.346278	0.322204	0.576826	0.733887
gene4689	LOC103506406	-0.506821	8.17681	28.8384	3.32e-05	0.000698059
gene4690	LOC103506407	-0.0706758	4.99321	0.108849	0.74501	0.850163
gene4691	LOC103506408	-1.56407	3.15547	32.1278	1.72e-05	0.000424384
gene4693	LOC103506409	-0.225597	1.96697	0.253681	0.620192	0.765914
gene4694	LOC103506410	-0.470075	6.19035	0.69074	0.416071	0.605608
gene4692	LOC103506411	0.263472	3.76583	1.81639	0.193342	0.372059
gene4695	LOC103506412	-0.25167	5.17827	3.89943	0.0627753	0.176754
gene4697	LOC103506413	-1.48366	0.899141	6.80465	0.0171191	0.0704489
gene4698	LOC103506414	0.346476	4.17521	6.92491	0.0162955	0.0681321
gene4700	LOC103506415	-1.13635	0.29749	6.77775	0.0173095	0.070917
gene4701	LOC103506416	0.0153723	4.30775	0.0139955	0.90705	0.949511
gene4702	LOC103506417	0.339496	5.2013	3.07844	0.0951905	0.233625
gene4703	LOC103506418	-0.200201	0.50865	0.289934	0.596415	0.749496
gene4712	LOC103506419	-0.333717	6.24121	6.41003	0.0201686	0.0791884
gene4709	LOC103506420	-0.300716	4.20727	6.33321	0.0208309	0.081112
gene4707	LOC103506421	-1.44153	6.0259	48.7246	1.09e-06	5.25e-05
gene4714	LOC103506422	-0.526646	6.3295	20.6068	0.000216006	0.0027411
gene4715	LOC103506423	0.566747	6.0879	80.1886	2.63e-08	3.61e-06
gene4717	LOC103506424	-0.0269717	6.86268	0.0764917	0.785048	0.878196
gene471	LOC103506425	0.0324494	6.02756	0.0946101	0.761689	0.861188
gene4726	LOC103506426	0.0269543	5.80053	0.115916	0.737182	0.845181
gene4728	LOC103506427	-0.171806	7.79959	6.8075	0.017099	0.0704311
gene4729	LOC103506428	-0.31894	6.33422	19.7695	0.000267356	0.00323751
gene4704	LOC103506429	-0.906012	2.19111	3.8761	0.0634987	0.17781
gene4705	LOC103506430	0.182739	7.06612	4.52377	0.0465266	0.143823
gene4706	LOC103506431	-0.795042	3.76451	28.4492	3.6e-05	0.000739795
gene4708	LOC103506432	-1.18803	2.2934	26.5228	5.42e-05	0.00100754
gene4710	LOC103506433	-1.32664	4.04448	78.2628	3.19e-08	4.14e-06
gene4713	LOC103506434	-0.640774	5.90396	20.3175	0.000232397	0.00289316
gene4716	LOC103506435	-0.0914506	5.44744	0.235591	0.632869	0.775058
gene4719	LOC103506436	0.388024	2.55616	2.92584	0.103189	0.246278
gene4720	LOC103506437	0.467949	6.28405	37.0892	6.92e-06	0.000212858
gene4722	LOC103506438	-0.9674	3.15816	19.7666	0.000267556	0.00323751
gene4723	LOC103506439	0.425189	5.00435	7.01157	0.0157297	0.0665821
gene4724	LOC103506440	0.383721	4.69074	1.0327	0.322089	0.516536
gene4727	LOC103506441	-0.525144	3.09475	8.8913	0.00756857	0.0394084
gene473	LOC103506442	0.0589675	4.23139	0.174264	0.680954	0.809139
gene4731	LOC103506443	-0.34058	6.18155	12.0724	0.00249015	0.0173649
gene4735	LOC103506444	-0.837262	0.013763	0.575828	0.457115	0.639383
gene4732	LOC103506445	-0.548268	4.93259	12.5686	0.00211881	0.0154007
gene4733	LOC103506446	-0.464591	6.37042	31.675	1.88e-05	0.000452943
gene4737	LOC103506447	-0.0432747	4.59298	0.0754298	0.786506	0.879078
gene4740	LOC103506448	0.155259	6.36048	6.74737	0.0175276	0.0715632
gene4744	LOC103506449	-0.410226	4.43287	1.15432	0.295888	0.489673
gene4745	LOC103506450	0.36051	-0.228949	0.106664	0.747488	0.851683
gene4748	LOC103506451	-0.356716	4.79277	4.33958	0.0507559	0.152475
gene476	LOC103506452	-0.0448746	4.32245	0.0551612	0.816786	0.897869
gene4746	LOC103506453	-0.00877127	2.68814	0.00412875	0.949427	0.973045
gene4750	LOC103506454	-0.368336	1.36604	2.18239	0.15572	0.323684
gene4752	LOC103506455	-0.0747194	4.05716	0.198698	0.660731	0.795397
gene4754	LOC103506457	0.596399	-0.0828349	0.896368	0.355454	0.550621
gene4755	LOC103506458	0.0465651	5.30644	0.174843	0.680456	0.808652
gene4761	LOC103506459	0.432379	0.695344	0.35136	0.560222	0.72153
gene4762	LOC103506460	0.012851	6.62094	0.020939	0.886445	0.937997
gene4763	LOC103506461	-0.0370107	5.94959	0.120215	0.732551	0.842553
gene4764	LOC103506462	-0.33556	5.21125	21.5985	0.000168822	0.00230126
gene4738	LOC103506463	0.0916143	6.2578	0.843332	0.369773	0.565008
gene4741	LOC103506464	0.0976239	3.37062	0.458954	0.506149	0.678867
gene4742	LOC103506465	-0.253805	1.85764	0.676886	0.420704	0.609512
gene4743	LOC103506466	-0.283438	0.179584	0.25912	0.616492	0.763911
gene37	LOC103506467	-0.286133	2.26979	2.73894	0.114091	0.262571
gene4747	LOC103506468	0.429632	4.08982	9.53364	0.00597661	0.0332788
gene4749	LOC103506469	0.0733366	3.16277	0.0861955	0.772203	0.868373
gene4751	LOC103506470	0.179813	1.0204	0.402987	0.533	0.700248
gene4756	LOC103506471	-0.0267819	4.76661	0.0556153	0.816048	0.89779
gene486	LOC103506472	-0.0158435	6.88237	0.0385888	0.846318	0.915578
gene4757	LOC103506473	-0.312116	4.27465	3.4746	0.077593	0.203682
gene4758	LOC103506474	-0.273192	5.37613	12.7569	0.0019943	0.0147644
gene4759	LOC103506475	-0.101427	4.61575	0.888725	0.357468	0.552553
gene4760	LOC103506476	-0.00766783	5.59012	0.00643503	0.936889	0.966003
gene4766	LOC103506478	0.0192158	1.91403	0.0140631	0.906827	0.949455
gene4767	LOC103506479	-0.208828	5.93076	5.75987	0.0266263	0.0966151
gene4768	LOC103506480	0.0267619	4.72922	0.176495	0.67904	0.807753
gene4769	LOC103506481	-0.817558	5.77236	1.96455	0.176895	0.351058
gene4770	LOC103506482	-1.12984	2.09876	21.4626	0.000174552	0.00235316
gene4773	LOC103506483	-0.908163	1.6177	9.13055	0.00692603	0.0369101
gene4772	LOC103506484	0.221655	6.88613	3.637	0.0714952	0.192816
gene4781	LOC103506485	0.15872	8.93777	1.24742	0.27775	0.470469
gene4771	LOC103506486	-0.322364	3.32268	2.6554	0.119402	0.271133
gene4774	LOC103506487	-0.131699	4.89333	2.09323	0.16399	0.33472
gene472	LOC103506490	-0.732809	3.2897	19.5693	0.000281547	0.00335686
gene4778	LOC103506492	-0.576568	5.63097	2.16201	0.157565	0.32641
gene4779	LOC103506493	0.162317	0.349623	0.23582	0.632705	0.774961
gene4780	LOC103506494	-0.320136	3.34312	4.14045	0.055832	0.162843
gene4784	LOC103506495	0.0169724	2.84605	0.00159502	0.968553	0.98354
gene4782	LOC103506496	-0.502578	8.49634	47.7911	1.25e-06	5.8e-05
gene4783	LOC103506497	0.209914	4.20248	2.24191	0.150481	0.316264
gene4785	LOC103506498	-0.162643	1.96816	0.63565	0.434984	0.62091
gene4787	LOC103506500	0.354456	4.63392	4.02827	0.0589474	0.169191
gene474	LOC103506501	-0.803071	1.83108	13.6656	0.00149742	0.0120364
gene4788	LOC103506502	-0.0584264	5.04174	0.571272	0.458875	0.640939
gene4791	LOC103506503	0.0378219	6.28148	0.12357	0.729	0.840492
gene4795	LOC103506504	-0.00302222	7.59639	0.00122895	0.972395	0.985481
gene4799	LOC103506505	0.398504	6.14737	18.1195	0.000413079	0.00448071
gene4805	LOC103506506	0.639252	7.45977	55.335	4.38e-07	2.62e-05
gene4789	LOC103506507	0.0439492	4.4298	0.0809725	0.779013	0.873786
gene4792	LOC103506509	-0.3702	5.00331	10.5802	0.00412203	0.025298
gene475	LOC103506511	-0.0450593	3.66698	0.116278	0.736789	0.844994
gene4794	LOC103506512	0.123136	3.56663	0.42113	0.524017	0.692471
gene4796	LOC103506513	-0.167012	2.86881	0.914584	0.350721	0.545404
gene4798	LOC103506514	-0.323176	4.40281	4.32604	0.0510839	0.153127
gene4800	LOC103506515	0.655092	5.87142	2.60764	0.12257	0.275771
gene4801	LOC103506516	0.528181	2.61992	2.3935	0.138071	0.299526
gene4802	LOC103506517	0.984327	2.36435	12.9541	0.00187264	0.0141867
gene4803	LOC103506518	0.638903	5.66208	4.28998	0.051969	0.15474
gene4804	LOC103506519	0.622096	7.24679	6.42501	0.0200422	0.0788057
gene4806	LOC103506520	0.112404	5.51806	1.70849	0.206532	0.387406
gene477	LOC103506521	-0.172719	4.91062	2.14599	0.159033	0.328637
gene4811	LOC103506522	0.469031	3.43708	9.2208	0.00669967	0.0360593
gene4812	LOC103506523	-0.564889	3.35684	6.9601	0.0160631	0.0676065
gene4813	LOC103506524	-0.617928	2.73726	8.12525	0.0101194	0.0485111
gene4808	LOC103506525	-0.0885431	6.76773	1.37424	0.255344	0.445282
gene4810	LOC103506526	0.621468	2.88261	21.4697	0.000174251	0.00235316
gene4814	LOC103506527	-0.105264	1.56871	0.168526	0.685944	0.812767
gene478	LOC103506528	0.338679	8.43277	8.68159	0.00818688	0.0416091
gene4818	LOC103506529	-0.540399	5.42297	21.0848	0.000191658	0.002503
gene4819	LOC103506530	0.231608	1.46472	0.679176	0.419933	0.609053
gene4820	LOC103506531	-0.385172	-0.355695	0.273874	0.608236	0.758159
gene4823	LOC103506532	0.694927	6.19212	8.77733	0.00789786	0.0405599
gene4824	LOC103506533	1.38943	1.19244	17.579	0.000478514	0.00500065
gene4826	LOC103506534	-0.00974182	6.50142	0.00937186	0.923876	0.958621
gene479	LOC103506535	-0.210362	1.94428	1.01921	0.32519	0.519281
gene4830	LOC103506536	-0.579479	2.67476	15.4872	0.0008651	0.00785775
gene4829	LOC103506537	-0.0575298	5.65611	0.22717	0.638979	0.780252
gene4827	LOC103506538	-0.129957	6.45641	0.720273	0.406452	0.597771
gene4821	LOC103506539	0.722092	6.45125	46.8838	1.43e-06	6.47e-05
gene4822	LOC103506540	-0.180742	4.06734	0.669968	0.423048	0.611662
gene4825	LOC103506541	-0.0283212	3.43633	0.0182222	0.894017	0.94265
gene4831	LOC103506542	0.236639	9.16771	1.25815	0.275755	0.468299
gene4828	LOC103506543	0.219206	5.34137	4.75306	0.0418129	0.133156
gene480	LOC103506544	0.025787	3.96357	0.0123474	0.912669	0.952299
gene4839	LOC103506545	-0.046653	4.8932	0.0456159	0.833114	0.907976
gene4838	LOC103506546	-0.067993	6.33363	0.764732	0.392597	0.584545
gene4837	LOC103506547	-0.0762702	5.59115	0.85941	0.365345	0.560884
gene4847	LOC103506548	-0.357071	5.36147	6.06733	0.0233198	0.0879881
gene4846	LOC103506549	-0.235646	5.14442	6.60562	0.0185868	0.0745617
gene4848	LOC103506550	-0.421357	6.44501	8.41907	0.00904189	0.044709
gene4832	LOC103506551	0.00815019	2.42012	0.00205664	0.964294	0.981004
gene481	LOC103506552	-0.318692	6.30642	22.4911	0.000135964	0.00199548
gene4833	LOC103506553	-1.12775	1.05569	11.2156	0.0033142	0.0215189
gene4834	LOC103506554	0.246241	6.00183	5.33744	0.0320701	0.110209
gene4836	LOC103506555	0.385397	2.02403	0.819218	0.376563	0.570479
gene4835	LOC103506556	-0.279579	4.31613	7.86902	0.0111772	0.0521802
gene4842	LOC103506557	-0.53921	0.572864	0.43324	0.518174	0.687667
gene38	LOC103506560	-0.99442	0.65546	1.92805	0.180781	0.356362
gene4845	LOC103506561	-1.32719	5.45933	58.6517	2.86e-07	1.95e-05
gene4849	LOC103506562	0.184451	5.70173	7.14898	0.0148772	0.0637222
gene4850	LOC103506563	0.246356	1.46087	0.692625	0.415446	0.605137
gene4851	LOC103506564	0.0322404	0.0155038	0.00289949	0.95761	0.97753
gene4852	LOC103506565	0.771776	8.33544	39.1831	4.82e-06	0.000158595
gene4853	LOC103506566	0.612905	8.59134	34.5294	1.09e-05	0.000300266
gene4854	LOC103506567	-0.499447	1.45596	5.0039	0.0372686	0.123101
gene4855	LOC103506568	-0.615036	4.24056	36.6863	7.42e-06	0.000223619
gene4857	LOC103506569	0.0939384	4.31357	0.46547	0.50318	0.676516
gene4861	LOC103506570	-0.418858	9.38116	10.0532	0.00496027	0.0292319
gene4863	LOC103506571	0.0823865	3.38729	0.311613	0.583106	0.739242
gene482	LOC103506572	0.247352	6.86503	4.64049	0.0440553	0.138172
gene4866	LOC103506573	0.0018668	6.22001	0.000361358	0.985029	0.991178
gene4858	LOC103506574	-0.0914228	3.34417	0.329701	0.572463	0.730838
gene4859	LOC103506575	-0.0463966	6.54554	0.246142	0.625404	0.77028
gene4860	LOC103506576	0.152243	5.6252	2.60141	0.122991	0.276468
gene4862	LOC103506577	-0.0669847	3.06831	0.181182	0.675065	0.804953
gene4864	LOC103506578	-0.164134	0.0737849	0.0629193	0.804589	0.890569
gene4865	LOC103506579	0.0222438	5.89388	0.0453554	0.833584	0.908042
gene4867	LOC103506580	0.179842	2.42741	0.811428	0.378795	0.572735
gene4868	LOC103506581	1.0874	-0.240381	0.354412	0.558538	0.720676
gene483	LOC103506582	0.132577	2.74094	0.17899	0.676917	0.806196
gene4869	LOC103506583	-0.326661	6.32265	26.2421	5.76e-05	0.00105728
gene4870	LOC103506584	-0.101949	8.5797	2.32434	0.143574	0.306622
gene4871	LOC103506585	0.912428	1.57551	9.24251	0.00664645	0.0358253
gene4874	LOC103506586	0.132595	1.97971	0.515283	0.481455	0.659677
gene4876	LOC103506587	-0.147646	6.30811	2.62647	0.121309	0.273788
gene4878	LOC103506588	-0.668937	4.04283	27.9466	3.99e-05	0.000799086
gene4882	LOC103506589	-0.185627	6.95915	9.77811	0.00547202	0.0312751
gene4881	LOC103506590	0.368965	4.4388	6.28338	0.0212736	0.0823647
gene4883	LOC103506591	-0.0666882	6.03476	0.542183	0.47038	0.649769
gene484	LOC103506592	0.0888493	1.58966	0.0898239	0.767603	0.865479
gene4884	LOC103506593	0.024229	5.72278	0.068537	0.796251	0.885285
gene4885	LOC103506594	0.964551	10.4253	38.0908	5.81e-06	0.000184441
gene4873	LOC103506596	-0.125383	1.76871	0.288739	0.597167	0.750031
gene4875	LOC103506597	-0.285005	3.39809	4.30541	0.0515879	0.153958
gene4877	LOC103506598	0.274238	6.75786	4.76728	0.0415389	0.132491
gene4879	LOC103506599	-0.413422	1.46014	1.00758	0.327894	0.522153
gene4880	LOC103506600	-0.36447	3.28263	0.987906	0.335703	0.529943
gene4893	LOC103506601	-0.311502	0.271347	0.708239	0.410329	0.600973
gene4895	LOC103506602	0.060231	4.42116	0.138168	0.714156	0.830827
gene485	LOC103506603	-0.133139	0.841562	0.131633	0.720686	0.834968
gene4898	LOC103506604	-0.0541539	6.83199	0.326364	0.574397	0.732387
gene4897	LOC103506605	-1.01316	1.30259	4.79944	0.0409271	0.131285
gene4886	LOC103506606	0.0907547	2.55702	0.119509	0.733304	0.842946
gene4887	LOC103506607	-0.216648	0.687512	0.475567	0.498641	0.67322
gene4892	LOC103506609	0.0470664	4.62165	0.0786925	0.78206	0.876134
gene4896	LOC103506610	0.00730094	3.24082	0.00111476	0.973708	0.986431
gene4899	LOC103506611	-0.640508	3.50742	2.60769	0.122566	0.275771
gene4900	LOC103506612	-0.333387	4.37451	6.96587	0.0160253	0.0674915
gene487	LOC103506613	-0.0577173	5.18987	0.227396	0.638813	0.780135
gene4902	LOC103506614	0.0613132	4.15089	0.353321	0.559139	0.721179
gene4903	LOC103506615	0.0859892	5.30444	0.911825	0.351432	0.54614
gene4913	LOC103506616	-1.38011	2.66266	18.6726	0.000356219	0.00402307
gene4908	LOC103506617	-0.362069	7.48035	5.73181	0.0269537	0.0975115
gene4916	LOC103506618	0.457013	6.18328	34.9199	1.02e-05	0.000285071
gene4904	LOC103506620	0.135131	4.25729	1.20227	0.286353	0.480184
gene4905	LOC103506621	0.255774	4.51739	4.33395	0.050892	0.152626
gene488	LOC103506622	-0.066087	1.76516	0.10451	0.749958	0.853227
gene4907	LOC103506624	-0.310442	8.31661	5.85771	0.0255199	0.0937294
gene4910	LOC103506625	-0.579073	5.87631	17.8719	0.000441735	0.00470271
gene4911	LOC103506626	1.00566	6.84206	115.044	1.41e-09	3.8e-07
gene4912	LOC103506627	-0.778107	4.9416	22.8232	0.0001256	0.001884
gene4914	LOC103506628	-0.0347935	4.2097	0.139298	0.713046	0.830316
gene4915	LOC103506629	-0.222546	6.05192	3.74204	0.0678468	0.185823
gene4917	LOC103506630	0.556753	3.14277	9.20169	0.00674691	0.0362605
gene4918	LOC103506631	-0.223483	-0.701978	0.0586545	0.811189	0.894586
gene4919	LOC103506632	-0.312298	3.33526	3.24405	0.0873201	0.219765
gene4920	LOC103506634	0.61718	8.02474	34.7512	1.05e-05	0.000291335
gene4921	LOC103506635	-0.232566	2.14892	1.3491	0.259591	0.450364
gene4922	LOC103506636	1.25992	4.24174	9.32092	0.00645816	0.0351035
gene4923	LOC103506637	-0.682432	3.94443	2.03455	0.169727	0.34204
gene4930	LOC103506639	0.389797	3.11146	7.40987	0.0133975	0.0591776
gene4929	LOC103506640	-0.0984107	5.45043	0.742127	0.399551	0.591082
gene4931	LOC103506641	0.196145	2.35331	0.61592	0.442089	0.626563
gene4935	LOC103506642	-0.697125	7.21945	36.3663	7.86e-06	0.000233211
gene490	LOC103506643	0.172361	6.1233	3.55065	0.0746652	0.198434
gene4941	LOC103506645	-0.806188	4.26461	3.51186	0.0761423	0.201167
gene4925	LOC103506646	-0.219337	3.62468	1.57143	0.224963	0.41013
gene4926	LOC103506647	-0.00995527	3.38666	0.0014437	0.970081	0.984221
gene4927	LOC103506648	-0.107426	2.36568	0.221292	0.643326	0.783167
gene4928	LOC103506649	-0.746376	3.70995	21.0389	0.000193858	0.00251386
gene4932	LOC103506650	-0.104998	2.95947	0.185778	0.671227	0.802929
gene4934	LOC103506651	0.0647265	2.14293	0.0691979	0.795294	0.884803
gene4936	LOC103506652	0.338857	1.93806	0.552381	0.466293	0.646261
gene491	LOC103506653	-0.327972	2.63693	1.11075	0.304926	0.499377
gene4937	LOC103506654	0.378088	4.43544	7.37463	0.0135874	0.0598006
gene4938	LOC103506655	0.239031	2.50125	1.81495	0.193512	0.372253
gene4940	LOC103506657	0.595886	2.80437	2.85905	0.106937	0.252114
gene4942	LOC103506658	0.00142409	6.25596	0.000225301	0.988178	0.992499
gene4947	LOC103506659	-0.576077	5.5225	42.5627	2.77e-06	0.000105918
gene4951	LOC103506660	0.283811	6.25051	13.0577	0.00181203	0.0138733
gene42	LOC103506661	-0.555165	6.09222	24.4931	8.51e-05	0.00140555
gene4953	LOC103506662	-0.561548	2.56853	1.87183	0.186975	0.363947
gene4944	LOC103506664	0.310376	4.58417	4.27279	0.052397	0.155641
gene4945	LOC103506665	-0.102024	5.17704	1.25936	0.275531	0.467962
gene492	LOC103506666	0.617795	5.11567	28.9271	3.26e-05	0.000688562
gene4946	LOC103506667	-0.0131457	4.00816	0.014225	0.906294	0.949077
gene4948	LOC103506668	-0.0800178	5.30263	0.802814	0.381286	0.574556
gene4952	LOC103506669	-0.127198	3.67497	0.74077	0.399974	0.591415
gene4957	LOC103506670	0.0615964	4.26256	0.166337	0.687874	0.813993
gene4963	LOC103506671	-0.646099	6.25259	24.497	8.51e-05	0.00140555
gene4961	LOC103506672	-1.1412	5.96159	62.3555	1.82e-07	1.43e-05
gene493	LOC103506673	1.18004	3.84328	19.8468	0.000262094	0.00319306
gene4960	LOC103506674	0.194267	5.23601	4.94606	0.0382644	0.125286
gene4959	LOC103506675	0.543115	2.97909	17.0343	0.000556286	0.00556824
gene4967	LOC103506676	0.00751995	7.01075	0.00356623	0.952994	0.975164
gene4970	LOC103506677	-0.312578	6.23301	6.36002	0.0205971	0.0804573
gene4971	LOC103506678	-0.404718	4.00475	18.5684	0.000366231	0.00410085
gene4956	LOC103506679	0.0799846	5.5111	1.38567	0.253443	0.443347
gene4958	LOC103506680	0.160014	6.34425	2.61065	0.122367	0.275518
gene4962	LOC103506681	-0.619827	6.52321	32.1929	1.7e-05	0.000420222
gene4964	LOC103506682	0.465136	5.91305	33.2737	1.38e-05	0.000359723
gene4965	LOC103506683	0.101909	6.75134	0.985296	0.33317	0.527667
gene494	LOC103506684	1.19057	4.32731	27.9553	3.99e-05	0.000798948
gene4966	LOC103506685	0.190754	7.08169	3.01703	0.0983183	0.23881
gene4968	LOC103506686	-0.223577	4.4798	1.17242	0.29224	0.485789
gene4969	LOC103506687	-0.592414	7.11056	30.7719	2.24e-05	0.000513805
gene4972	LOC103506688	-0.557547	9.32214	16.5958	0.000629114	0.00613912
gene4981	LOC103506689	-0.390288	3.93232	5.08005	0.0360021	0.120245
gene4980	LOC103506690	0.134714	5.44623	1.93318	0.180228	0.355637
gene4985	LOC103506691	0.587798	8.48923	43.8385	2.27e-06	9.06e-05
gene4984	LOC103506692	0.0435533	1.78066	0.0455298	0.833269	0.908042
gene4990	LOC103506693	0.28161	5.11599	13.0598	0.00181082	0.0138699
gene495	LOC103506694	0.649865	4.50933	12.7404	0.00200492	0.0148191
gene4973	LOC103506695	-0.0563804	4.97843	0.480615	0.496398	0.671656
gene4974	LOC103506696	-0.447327	1.69552	5.95991	0.0244193	0.0909045
gene4975	LOC103506697	-0.149987	1.83593	0.535647	0.473031	0.65201
gene4976	LOC103506698	-0.0108112	4.91165	0.00724549	0.933042	0.963615
gene4978	LOC103506699	-0.0279942	1.47418	0.00574827	0.940344	0.967947
gene4979	LOC103506700	-0.277075	6.07908	14.7765	0.00106744	0.00923457
gene4982	LOC103506701	-0.0765282	3.56824	0.223375	0.641778	0.782164
gene4983	LOC103506702	-0.300769	4.98629	9.32612	0.00644588	0.0350734
gene4986	LOC103506703	0.828958	-0.304964	0.835972	0.371826	0.566386
gene496	LOC103506704	0.849688	4.33641	23.0376	0.000119376	0.00181434
gene4987	LOC103506705	0.135295	6.24304	1.88576	0.185415	0.362056
gene4988	LOC103506706	0.125355	2.78419	0.489872	0.49233	0.668707
gene4989	LOC103506707	-6.87213	-0.591998	6.15965	0.0251215	0.0927298
gene4991	LOC103506708	0.00859844	4.01756	0.00383361	0.951266	0.974064
gene4992	LOC103506709	0.519461	2.38116	0.708099	0.410375	0.600991
gene4998	LOC103506710	-0.0206762	2.41617	0.00884913	0.926023	0.960154
gene4995	LOC103506711	-0.216432	3.13284	0.201428	0.658566	0.794039
gene4996	LOC103506712	-0.113538	6.50068	0.358012	0.556566	0.718541
gene4997	LOC103506713	-1.14403	0.468846	2.76562	0.112454	0.260375
gene503	LOC103506714	0.0564146	3.71311	0.101562	0.753384	0.8556
gene5006	LOC103506715	0.105382	4.64108	1.25186	0.276922	0.469456
gene5010	LOC103506716	0.122953	7.40772	2.90036	0.104601	0.248389
gene5008	LOC103506717	0.180212	5.9548	3.23372	0.0877878	0.220761
gene502	LOC103506718	0.300585	5.64104	8.27601	0.00954956	0.0464953
gene5012	LOC103506719	-0.0073827	6.52545	0.00867352	0.926758	0.960635
gene5004	LOC103506720	-0.123155	3.54214	0.616328	0.44194	0.626497
gene5002	LOC103506721	0.0343013	2.43562	0.0400471	0.843481	0.913854
gene5003	LOC103506722	-0.0482432	9.32622	0.400791	0.534107	0.701315
gene5005	LOC103506723	0.0118178	6.99082	0.0155049	0.902192	0.946976
gene5007	LOC103506724	0.57794	4.9291	30.7662	2.25e-05	0.000513805
gene501	LOC103506725	-1.16419	2.34674	44.6309	2.01e-06	8.28e-05
gene5011	LOC103506727	0.06089	3.36942	0.0807322	0.779332	0.874071
gene5013	LOC103506728	0.0544705	6.64055	0.559845	0.463338	0.64372
gene5014	LOC103506729	0.666863	9.51123	10.8739	0.00372427	0.0233801
gene5015	LOC103506730	-1.05884	1.25034	10.6987	0.00395618	0.0244928
gene5017	LOC103506731	-0.11043	0.937479	0.0702749	0.793746	0.883998
gene5019	LOC103506732	-0.363463	2.67412	2.52933	0.127985	0.284036
gene5020	LOC103506733	0.222476	2.85722	0.803034	0.381222	0.574554
gene505	LOC103506734	0.223259	5.0949	5.50608	0.0297584	0.104274
gene5027	LOC103506735	0.240331	2.74466	1.51301	0.233454	0.420101
gene5021	LOC103506736	0.165646	2.54715	0.745651	0.398454	0.590133
gene5023	LOC103506737	-0.490887	4.93096	23.2585	0.000113317	0.00173807
gene5024	LOC103506738	-0.403491	7.36215	28.0774	3.89e-05	0.000787274
gene5025	LOC103506739	0.60708	2.20062	0.997115	0.330358	0.524808
gene5026	LOC103506740	0.881281	3.42922	3.76923	0.066938	0.184102
gene504	LOC103506742	0.839505	7.90464	74.5896	4.64e-08	5.23e-06
gene5030	LOC103506743	-0.172026	8.48414	5.54068	0.0293077	0.103107
gene5037	LOC103506744	0.495946	4.76029	13.0309	0.00182749	0.013951
gene5036	LOC103506745	-0.317161	6.01612	6.36426	0.0205603	0.0804163
gene5039	LOC103506746	-0.28225	5.58452	12.1382	0.00243693	0.0171172
gene45	LOC103506748	-0.872675	0.960036	9.31637	0.00646891	0.035126
gene5029	LOC103506749	-0.0537891	4.74814	0.167924	0.686473	0.813138
gene5031	LOC103506750	0.201088	4.2459	3.65801	0.0707476	0.191625
gene5032	LOC103506751	-0.155557	5.93176	0.842168	0.370097	0.565077
gene5038	LOC103506752	-0.0121254	6.5527	0.0239195	0.878695	0.933026
gene515	LOC103506753	-0.323316	3.30306	2.8266	0.108816	0.254746
gene5045	LOC103506754	0.206414	6.52072	3.16894	0.0907914	0.226178
gene5047	LOC103506755	0.0129332	6.38463	0.0039285	0.950667	0.973773
gene5049	LOC103506756	-0.324604	4.54196	6.18391	0.0221894	0.0848907
gene5050	LOC103506757	-0.0839397	8.9441	1.23706	0.279693	0.472412
gene5051	LOC103506758	-0.148329	5.88942	2.65517	0.119417	0.271133
gene5040	LOC103506759	0.709224	5.66279	29.8139	2.72e-05	0.000597909
gene5041	LOC103506760	0.0467571	6.92603	0.367351	0.55151	0.715372
gene5043	LOC103506762	0.75	7.64565	7.93173	0.0109073	0.051345
gene5044	LOC103506763	0.0566902	5.74443	0.0921182	0.764747	0.863318
gene5046	LOC103506764	1.4312	2.59387	25.5086	6.77e-05	0.00117839
gene5048	LOC103506765	-0.283135	4.93387	11.3166	0.00320292	0.0209966
gene5052	LOC103506766	0.167802	2.6165	0.808005	0.379782	0.573563
gene513	LOC103506767	-0.0186008	6.30628	0.0631931	0.804174	0.890271
gene5057	LOC103506768	-0.557299	5.29065	4.26908	0.05249	0.155816
gene5056	LOC103506769	1.80712	6.84196	19.8297	0.000263248	0.00320131
gene5059	LOC103506770	0.025014	11.5099	0.154651	0.698437	0.820522
gene5062	LOC103506771	0.157251	6.29729	0.847694	0.368564	0.564017
gene5053	LOC103506772	0.268252	2.43517	1.69532	0.208218	0.389376
gene5054	LOC103506773	0.159579	3.77131	2.07785	0.16547	0.336368
gene5055	LOC103506774	0.501725	4.02604	10.8407	0.00376696	0.0235836
gene509	LOC103506775	-1.01436	4.11606	52.4855	6.42e-07	3.47e-05
gene5063	LOC103506777	0.374397	5.42279	8.9005	0.00754267	0.039307
gene5064	LOC103506778	0.390232	3.71667	5.20941	0.0339615	0.115201
gene5071	LOC103506779	0.0628903	6.95493	0.274083	0.606562	0.757034
gene5070	LOC103506780	0.0208574	4.25995	0.0173678	0.896516	0.943795
gene5074	LOC103506781	0.124276	3.20656	0.693968	0.415002	0.60478
gene5078	LOC103506782	0.164121	3.88949	1.60533	0.220216	0.40485
gene5079	LOC103506783	-0.230872	3.54326	2.31122	0.144647	0.308129
gene5084	LOC103506784	0.121964	5.54729	1.07778	0.31202	0.506436
gene5086	LOC103506785	0.0526773	5.52806	0.291791	0.59525	0.748646
gene516	LOC103506786	-1.19862	6.88499	6.56988	0.0188651	0.0754564
gene5090	LOC103506787	0.335912	6.1085	11.8896	0.00264475	0.0180726
gene5076	LOC103506789	0.368307	4.33164	17.2576	0.000522834	0.00533134
gene5077	LOC103506790	-0.519632	2.83536	7.76599	0.011637	0.0536318
gene5080	LOC103506791	0.199691	3.84513	1.9113	0.182599	0.358659
gene5081	LOC103506792	1.45591	2.91018	19.5932	0.000279814	0.00334739
gene5082	LOC103506793	0.0309889	4.7813	0.0608581	0.807748	0.892263
gene5083	LOC103506794	0.287293	6.6298	2.44534	0.134113	0.293073
gene5087	LOC103506796	0.173219	3.51148	0.0341728	0.855267	0.919514
gene5088	LOC103506797	-0.0399463	4.47657	0.0850916	0.773623	0.869598
gene5089	LOC103506798	0.007571	3.49149	0.0015192	0.969309	0.983806
gene5091	LOC103506799	-0.0699823	6.26632	0.568659	0.459889	0.6416
gene5092	LOC103506800	-0.151461	2.77189	0.757203	0.394893	0.586849
gene5094	LOC103506802	0.205332	3.90394	2.23051	0.151468	0.317757
gene5095	LOC103506803	0.16955	1.96836	0.489481	0.492501	0.668714
gene5097	LOC103506804	0.244698	5.20939	5.7124	0.0271827	0.0980146
gene5106	LOC103506806	0.43225	5.77285	22.4648	0.000136824	0.0020065
gene5103	LOC103506807	-0.473845	6.7126	17.9627	0.000430978	0.00462302
gene5113	LOC103506808	-0.179944	3.2856	1.31597	0.26533	0.456587
gene5110	LOC103506809	-0.153899	1.43703	0.141257	0.711131	0.829021
gene519	LOC103506810	-0.285275	4.61183	3.33063	0.0835092	0.213567
gene5109	LOC103506811	-0.147519	1.96081	0.348508	0.561804	0.722353
gene5114	LOC103506812	0.123448	4.77565	1.34887	0.25963	0.450364
gene5117	LOC103506813	0.29815	4.88946	1.90006	0.183832	0.360349
gene5115	LOC103506814	-0.070976	4.95151	0.43123	0.519136	0.688447
gene5122	LOC103506815	0.123644	6.79356	2.93909	0.102464	0.24528
gene5121	LOC103506816	0.0505853	6.12665	0.16204	0.691706	0.816199
gene518	LOC103506817	0.321791	5.70854	22.5864	0.000132895	0.00196772
gene5124	LOC103506818	0.219845	3.38016	1.61835	0.218427	0.40285
gene5098	LOC103506819	0.237953	7.61379	11.253	0.00327254	0.0213181
gene5099	LOC103506820	-0.366015	3.84079	6.15225	0.0224902	0.0857231
gene5100	LOC103506821	-0.108171	6.51626	2.35067	0.141449	0.303955
gene5101	LOC103506822	-0.526967	5.85316	23.2028	0.000114812	0.0017566
gene5102	LOC103506823	-0.103583	5.45599	1.07735	0.312114	0.506499
gene5105	LOC103506824	-0.10998	4.45455	0.29197	0.595138	0.748609
gene5107	LOC103506825	0.625161	3.55901	29.1004	3.14e-05	0.000669833
gene523	LOC103506826	0.0757419	4.86137	0.375775	0.547025	0.711773
gene5108	LOC103506827	-0.053053	3.87194	0.138152	0.714172	0.830827
gene5111	LOC103506828	-0.319381	0.292212	0.160907	0.692727	0.816635
gene5112	LOC103506829	-0.217104	1.74782	0.702747	0.412118	0.602544
gene5116	LOC103506830	-0.119217	4.32703	1.59605	0.221503	0.40632
gene5118	LOC103506831	-0.43109	2.74547	1.34158	0.26088	0.4514
gene5119	LOC103506832	0.223109	7.40276	8.37031	0.00921144	0.0451842
gene5120	LOC103506833	0.451283	3.77292	8.82839	0.0077484	0.0400836
gene5123	LOC103506834	-0.0242571	4.15013	0.0770514	0.784284	0.877822
gene5125	LOC103506835	0.584243	-0.657451	0.43002	0.519716	0.688868
gene46	LOC103506836	-1.09938	2.6047	30.1264	2.55e-05	0.000567526
gene5127	LOC103506837	-0.109098	6.72417	1.64531	0.21478	0.397943
gene5135	LOC103506838	-0.194559	5.77865	3.12437	0.0929273	0.230003
gene5126	LOC103506839	-0.0941365	6.04475	0.97523	0.335591	0.529943
gene5128	LOC103506840	0.37663	3.48769	0.444984	0.512619	0.683504
gene5129	LOC103506841	0.277124	3.87181	0.574326	0.457693	0.639796
gene5130	LOC103506842	-0.780911	1.33606	9.60075	0.00583311	0.0326807
gene527	LOC103506843	-0.680283	5.6721	2.78408	0.111338	0.258475
gene5131	LOC103506844	-0.172446	4.70372	0.800138	0.382065	0.575126
gene5132	LOC103506845	-0.613595	0.144663	1.21128	0.284609	0.478363
gene5133	LOC103506846	-0.0281195	2.11374	0.0144656	0.905509	0.948779
gene5134	LOC103506847	-0.334221	2.22609	6.77214	0.0173496	0.0710178
gene5136	LOC103506848	-0.370439	1.96117	2.80495	0.110091	0.256815
gene5137	LOC103506849	-0.433405	2.63877	3.93018	0.0618364	0.174941
gene5140	LOC103506850	-0.623758	3.12315	12.1442	0.00243218	0.0171035
gene5141	LOC103506851	-0.609001	7.37541	27.8654	4.06e-05	0.000807989
gene5143	LOC103506852	-1.78587	6.55808	103.12	3.48e-09	7.9e-07
gene5147	LOC103506853	0.242236	7.31249	1.40045	0.251012	0.440799
gene5149	LOC103506854	1.2882	0.577232	9.64923	0.00573185	0.0323274
gene5144	LOC103506855	0.829462	-0.210614	1.94704	0.178746	0.353547
gene5145	LOC103506856	0.276299	3.32234	1.35412	0.258735	0.44949
gene5146	LOC103506857	0.0344361	4.36078	0.0398859	0.843792	0.914083
gene5148	LOC103506858	0.515509	6.72324	15.0351	0.000988293	0.00873312
gene5150	LOC103506859	-0.110552	5.6547	1.93812	0.179698	0.354937
gene5151	LOC103506860	0.0350308	3.58469	0.0623017	0.80553	0.890736
gene5154	LOC103506861	0.0980905	7.85185	2.20377	0.153813	0.321218
gene5157	LOC103506862	0.175862	3.71755	1.47809	0.238726	0.426544
gene531	LOC103506863	-0.512621	5.26919	32.9211	1.48e-05	0.000377834
gene5161	LOC103506864	0.227988	5.72869	2.62636	0.121316	0.273788
gene5153	LOC103506865	0.535307	0.283396	1.18847	0.289055	0.482458
gene5155	LOC103506866	-0.199135	4.23775	3.47971	0.0773921	0.2033
gene5156	LOC103506867	-0.310318	2.36735	4.04957	0.0583409	0.167869
gene5158	LOC103506868	-0.364459	1.20769	1.20146	0.286512	0.480341
gene5159	LOC103506869	0.201	2.14881	1.01653	0.32581	0.519909
gene5160	LOC103506870	0.64976	1.54092	4.22108	0.0537096	0.158617
gene512	LOC103506871	-0.2721	4.20723	4.72834	0.0422939	0.134223
gene5163	LOC103506872	-0.843146	2.96657	5.39517	0.0312566	0.10802
gene5164	LOC103506873	0.672221	0.928968	3.99815	0.0598177	0.170782
gene5165	LOC103506874	-0.559723	0.263734	0.50008	0.487911	0.665087
gene5167	LOC103506875	-0.103466	2.97015	0.574409	0.457662	0.639796
gene5169	LOC103506876	-0.179849	1.63196	0.427961	0.520706	0.689336
gene5171	LOC103506877	0.470179	9.81806	21.3521	0.000179375	0.00238515
gene5174	LOC103506878	-0.946427	4.94609	120.13	9.82e-10	2.86e-07
gene5175	LOC103506879	-1.21418	0.788572	17.2508	0.000523816	0.00533782
gene497	LOC103506880	-0.080177	4.09688	0.277767	0.604171	0.755162
gene5176	LOC103506881	0.0879258	4.15244	0.543114	0.470004	0.649397
gene5178	LOC103506882	-0.0682631	2.09848	0.0876868	0.7703	0.867029
gene5188	LOC103506883	0.262904	7.01538	21.5805	0.000169569	0.00230856
gene5190	LOC103506884	-0.417381	4.70411	19.0057	0.000326188	0.003772
gene5177	LOC103506885	0.923183	-0.222783	2.8087	0.109869	0.256492
gene5179	LOC103506886	-0.461701	5.76057	37.9058	6e-06	0.000188463
gene498	LOC103506887	0.147993	6.85364	6.13498	0.0226562	0.0861385
gene5184	LOC103506888	-0.0333959	2.3114	0.029202	0.866091	0.925553
gene5185	LOC103506889	0.466095	2.43693	8.19621	0.00984654	0.0475882
gene5187	LOC103506890	-0.985028	3.32593	33.648	1.29e-05	0.000341352
gene5189	LOC103506891	-0.210784	3.84835	2.51781	0.128805	0.285019
gene5191	LOC103506892	0.00886398	3.92815	0.00992176	0.921682	0.957264
gene5192	LOC103506893	-0.106883	0.53382	0.0558104	0.815732	0.89759
gene499	LOC103506894	-0.12212	6.02109	3.1374	0.0922969	0.228843
gene5196	LOC103506895	0.749612	3.09692	14.4839	0.00116555	0.00988323
gene5198	LOC103506896	0.851211	9.23786	67.2337	1.03e-07	9.47e-06
gene5202	LOC103506897	0.0185721	4.43808	0.0163604	0.899544	0.945494
gene5205	LOC103506898	-0.00194457	3.95504	0.000273154	0.986983	0.992167
gene5204	LOC103506899	-0.136415	4.71312	3.26248	0.0864922	0.218363
gene5203	LOC103506900	0.0195017	6.68336	0.0765913	0.784911	0.878151
gene5194	LOC103506901	-0.314073	3.70468	0.635438	0.435059	0.62091
gene5195	LOC103506902	1.10888	0.790094	5.16944	0.0345776	0.116581
gene500	LOC103506903	-0.100396	4.16114	0.96906	0.337088	0.531479
gene5197	LOC103506904	-0.168348	5.71857	5.92619	0.0247764	0.0919544
gene5199	LOC103506905	0.063336	6.35926	0.220304	0.644064	0.78375
gene5200	LOC103506906	-0.0768852	3.33207	0.349983	0.560985	0.721865
gene5201	LOC103506907	0.0866364	4.37963	1.07557	0.312502	0.50695
gene5206	LOC103506908	-0.100456	5.0364	1.06615	0.314576	0.509281
gene5207	LOC103506909	-0.37575	2.02811	3.08839	0.0946948	0.232872
gene5208	LOC103506910	0.155449	2.23235	0.82483	0.374966	0.568936
gene5209	LOC103506911	-0.236784	5.43773	5.42311	0.0308712	0.106949
gene5212	LOC103506912	-0.336429	3.93023	8.69385	0.0081492	0.0414452
gene5210	LOC103506913	-1.04769	4.66565	3.70544	0.0690931	0.188282
gene506	LOC103506914	-0.211568	4.03416	2.16126	0.157634	0.326442
gene5213	LOC103506916	0.0170511	6.11203	0.0883594	0.769447	0.866388
gene5214	LOC103506917	-0.199048	5.43441	7.31636	0.013908	0.0608185
gene5215	LOC103506918	0.0217185	4.61696	0.0773863	0.783828	0.877473
gene5216	LOC103506919	0.0201977	5.5128	0.0525639	0.821071	0.900889
gene5217	LOC103506920	-0.188067	3.4488	0.829098	0.373759	0.567863
gene5218	LOC103506921	0.0283018	3.90808	0.00824649	0.928579	0.961167
gene5219	LOC103506922	-0.178741	4.24093	0.420024	0.524556	0.692692
gene47	LOC103506923	0.0301335	0.931698	0.0112323	0.916689	0.954021
gene507	LOC103506924	-0.625703	4.32628	31.3472	2e-05	0.000472586
gene5220	LOC103506925	0.0343717	4.32307	0.0138535	0.90752	0.949726
gene5221	LOC103506926	1.38444	2.5147	40.3296	3.98e-06	0.000136547
gene5222	LOC103506927	0.651166	2.36491	12.943	0.00187926	0.0142046
gene5223	LOC103506928	-0.271755	4.15522	7.15892	0.0148175	0.0635407
gene5224	LOC103506929	0.41567	5.73013	7.78931	0.0115311	0.0532908
gene5228	LOC103506930	0.321184	3.95703	11.2963	0.00322497	0.0211125
gene5232	LOC103506931	-0.8554	2.03395	22.2124	0.000145391	0.00209535
gene5231	LOC103506932	-0.318801	1.25605	0.154246	0.698812	0.820602
gene5234	LOC103506933	-0.673299	2.83234	2.89546	0.104875	0.248815
gene510	LOC103506934	-0.0890114	2.6158	0.478849	0.49718	0.672273
gene5225	LOC103506935	-0.0658154	3.35068	0.131947	0.720367	0.834807
gene5226	LOC103506936	-0.0311158	3.71833	0.0902248	0.767101	0.865125
gene5227	LOC103506937	0.184519	4.18223	0.504204	0.486145	0.663369
gene5229	LOC103506938	-0.126075	1.51004	0.119062	0.733783	0.843231
gene5230	LOC103506939	0.314098	2.58551	2.68573	0.11744	0.268205
gene5233	LOC103506940	0.0663138	2.94963	0.157662	0.695672	0.818669
gene5242	LOC103506941	0.0203454	4.81563	0.0369571	0.849559	0.916965
gene5246	LOC103506942	0.652171	8.17255	42.9224	2.62e-06	0.000101089
gene511	LOC103506943	0.0124057	5.15462	0.0105252	0.919344	0.9557
gene5248	LOC103506944	-0.623218	5.36293	3.51724	0.0759354	0.200806
gene5235	LOC103506946	-0.396258	1.01321	1.46485	0.240766	0.429022
gene5236	LOC103506947	0.188957	4.96138	2.2575	0.149145	0.314081
gene5237	LOC103506948	2.98725	0.634299	3.49234	0.0809051	0.209382
gene5238	LOC103506949	-0.288952	5.60518	9.60399	0.00582629	0.0326695
gene5239	LOC103506950	-0.42503	3.8961	15.01	0.000995675	0.00877062
[truncated: 16,377 more rows]
