# Supplementary material for: Development on Citrus medica infected with ‘Candidatus Liberibacter asiaticus’ has sex-specific and -nonspecific impacts on adult Diaphorina citri and its endosymbionts
Source: PLoS One. 2020 Oct 6;15(10):e0239771. doi: 10.1371/journal.pone.0239771 (PMC7537882; doi:10.1371/journal.pone.0239771)
Supplement: S3 Dataset — (XLSX) [file pone.0239771.s007.xlsx]

## Sheet: DataS3
S3 Dataset. Differentially expressed genes between control and CLas-exposed adult female D. citri. Positive log2FC values indicate greater expression in CLas-exposed females, while negative log2FC values indicate greater expression in control females.
ID	Gene Name	log2FC	logCPM	F	Pvalue	FDR
gene4	LOC103504813	-0.0206549	10.2936	0.068378	0.796482	0.870928
gene3098	LOC103504814	0.173469	3.25248	0.729816	0.403416	0.543179
gene3099	LOC103504815	0.49321	2.00617	5.61007	0.0284272	0.0751042
gene3102	LOC103504816	-0.119337	6.59471	2.23325	0.15123	0.265893
gene3103	LOC103504817	0.829893	6.19739	84.4486	1.75e-08	1.4e-06
gene3105	LOC103504818	0.598759	3.72173	21.155	0.000188345	0.00171498
gene3106	LOC103504819	0.267378	4.28046	6.5315	0.0191692	0.0558274
gene303	LOC103504820	0.00321753	7.23671	0.00163102	0.9682	0.981392
gene3108	LOC103504821	2.70775	3.0494	9.01924	0.00721706	0.0269167
gene3120	LOC103504822	-0.166498	4.55221	1.72771	0.204101	0.332922
gene3121	LOC103504823	-0.362134	4.18018	8.35555	0.00926346	0.032484
gene3124	LOC103504824	0.244678	1.79533	1.75754	0.200401	0.328179
gene3137	LOC103504825	-0.35709	8.93045	6.18669	0.0221632	0.062223
gene3142	LOC103504826	-0.174996	3.45425	1.53358	0.230418	0.363553
gene3107	LOC103504827	-0.351589	4.70162	10.8663	0.00373399	0.0164695
gene305	LOC103504828	0.110468	3.41388	0.443391	0.513366	0.645749
gene3110	LOC103504830	-0.409179	3.35585	3.58943	0.0732218	0.153959
gene3111	LOC103504831	0.395351	1.27654	1.79294	0.196117	0.322995
gene3116	LOC103504832	-0.831241	3.78161	19.5052	0.000286264	0.00235457
gene3115	LOC103504833	0.195762	5.74264	2.8283	0.108717	0.208091
gene3117	LOC103504834	0.421688	3.20032	8.10486	0.0101993	0.0348608
gene3118	LOC103504835	-0.404856	3.54902	14.3068	0.00122979	0.00710831
gene3119	LOC103504836	-0.46274	6.24784	10.0583	0.00495121	0.0203668
gene3122	LOC103504837	0.0083896	4.4678	0.00467135	0.946212	0.968561
gene3123	LOC103504838	-0.21719	3.46603	0.562517	0.462288	0.598731
gene3126	LOC103504841	-0.194634	2.68502	1.25663	0.276036	0.414291
gene3127	LOC103504842	-0.824051	3.6096	17.8945	0.000439032	0.00323067
gene3128	LOC103504843	-0.41324	3.35474	6.01709	0.023827	0.06566
gene3129	LOC103504844	-0.82647	3.24356	18.457	0.000377286	0.00287661
gene3130	LOC103504845	0.190665	3.05283	0.997296	0.330315	0.472779
gene3131	LOC103504846	-1.49022	1.83321	33.4775	1.33e-05	0.000230526
gene3132	LOC103504847	-0.347105	3.77037	6.14932	0.0225183	0.0628931
gene3134	LOC103504849	-1.2042	1.45297	8.4525	0.00892764	0.0316385
gene3135	LOC103504851	-0.771184	3.46969	1.46226	0.241168	0.375374
gene3136	LOC103504852	-0.774135	5.56118	2.53586	0.127522	0.234392
gene3138	LOC103504853	-0.419705	6.12382	8.03541	0.0104769	0.0355172
gene3139	LOC103504854	-0.587674	2.47885	8.65796	0.00826001	0.0297632
gene3140	LOC103504855	-0.587672	6.47504	11.58	0.00293156	0.0137592
gene3141	LOC103504856	-0.2512	5.12689	4.05555	0.0581718	0.128847
gene3143	LOC103504857	-0.074134	2.14283	0.114779	0.738423	0.829471
gene3144	LOC103504858	0.0163603	0.930946	0.00244917	0.961038	0.977516
gene3145	LOC103504859	-0.0576131	3.27802	0.0978218	0.757812	0.842478
gene3146	LOC103504860	-0.344541	2.80029	3.55235	0.0746013	0.15623
gene321	LOC103504861	-0.0912511	1.54773	0.110814	0.742806	0.832615
gene3152	LOC103504864	-0.0123462	5.12594	0.0090401	0.925231	0.954637
gene3149	LOC103504866	-0.29278	4.65774	6.74012	0.0175801	0.0523726
gene3150	LOC103504867	-0.457861	3.40905	4.80711	0.0407827	0.0984316
gene329	LOC103504868	-0.688658	5.7731	44.6894	1.99e-06	5.38e-05
gene3158	LOC103504869	0.135634	3.22074	0.826882	0.374385	0.51666
gene3154	LOC103504871	0.374146	9.43563	8.77671	0.00789969	0.0287553
gene3155	LOC103504872	1.27481	4.88046	34.3022	1.14e-05	0.000203866
gene3156	LOC103504873	0.816143	1.3684	9.65321	0.00572362	0.0226516
gene3157	LOC103504874	0.413488	5.42315	12.1276	0.00244541	0.0119407
gene3159	LOC103504875	-0.783784	-0.124917	0.984346	0.333397	0.475672
gene3160	LOC103504876	-0.000580509	1.69332	1e-05	0.997507	1
gene3165	LOC103504878	-1.21935	1.09135	5.45646	0.0304184	0.0789906
gene0	LOC103504879	1.79972	3.93906	5.19798	0.0341364	0.0860198
gene325	LOC103504880	0.204436	0.680399	0.377085	0.546334	0.674113
gene3166	LOC103504881	0.374544	8.86943	25.3236	7.06e-05	0.000825478
gene3172	LOC103504882	-0.528608	-0.183409	0.621868	0.439928	0.578562
gene3164	LOC103504883	-0.115386	3.6263	0.941628	0.343857	0.486403
gene3167	LOC103504884	-0.0638375	4.68578	0.323253	0.576212	0.69998
gene3169	LOC103504886	0.634675	0.484569	1.18612	0.289519	0.429371
gene3170	LOC103504887	0.594503	3.82785	6.56377	0.0189132	0.0552686
gene324	LOC103504888	-0.411256	3.31461	4.36298	0.0501948	0.115147
gene3171	LOC103504889	0.486078	5.20662	10.7563	0.0038781	0.0169224
gene3173	LOC103504890	0.520606	2.00867	2.09045	0.164257	0.283002
gene3174	LOC103504891	1.09462	4.64309	3.23817	0.0875861	0.17616
gene3176	LOC103504892	-0.898709	4.88852	21.1974	0.000186376	0.00170559
gene3185	LOC103504893	0.0479489	6.24876	0.286107	0.598832	0.719192
gene3189	LOC103504894	-0.368903	-0.283169	0.346378	0.562991	0.688792
gene3175	LOC103504895	0.187248	6.02851	2.68861	0.117256	0.219945
gene3177	LOC103504896	-0.04957	6.1349	0.606671	0.445484	0.583239
gene3178	LOC103504897	-0.216579	1.24333	0.453435	0.508687	0.642194
gene338	LOC103504898	0.00165899	5.05566	0.000215657	0.988434	0.994278
gene3180	LOC103504900	0.13879	6.33795	2.24504	0.150212	0.264508
gene3181	LOC103504901	0.000898049	3.83928	2.14e-05	0.996358	0.99957
gene3182	LOC103504902	0.0414677	5.84382	0.226769	0.639273	0.752363
gene3186	LOC103504903	0.359267	0.580367	1.3162	0.26529	0.402236
gene3188	LOC103504904	0.522519	5.1734	14.6493	0.00110891	0.00652967
gene3190	LOC103504905	1.53013	0.4986	2.71762	0.115419	0.217386
gene3191	LOC103504906	0.54	4.02797	20.1891	0.000240111	0.00205554
gene3204	LOC103504907	-0.313986	4.87074	6.25199	0.021558	0.0609427
gene3210	LOC103504908	-0.0182705	5.05561	0.0279269	0.869018	0.918716
gene3213	LOC103504909	-0.438949	4.42615	8.24561	0.00966152	0.03349
gene3193	LOC103504910	0.168212	4.56121	1.80959	0.194143	0.320547
gene3194	LOC103504911	0.345355	2.223	4.66926	0.0434694	0.103258
gene339	LOC103504912	0.476791	7.16048	50.0253	9.04e-07	2.92e-05
gene3195	LOC103504913	-0.181878	6.04806	4.82853	0.0403824	0.0977239
gene3199	LOC103504914	-0.223763	6.46076	8.46529	0.00888439	0.0315338
gene3202	LOC103504916	-0.271129	5.54672	11.2507	0.00327506	0.0149439
gene3203	LOC103504917	0.142576	5.95684	5.70725	0.0272438	0.0727623
gene3205	LOC103504918	0.0882794	4.22029	0.553096	0.466008	0.601961
gene3206	LOC103504919	-1.6861	1.96681	46.7387	1.46e-06	4.25e-05
gene3207	LOC103504920	-1.32501	3.72249	58.276	3e-07	1.24e-05
gene3208	LOC103504921	0.0744138	5.60255	0.738146	0.400794	0.540719
gene3209	LOC103504922	-0.673429	3.23161	18.0908	0.000416292	0.00309942
gene3212	LOC103504923	0.380509	4.96126	8.10618	0.0101941	0.0348555
gene3216	LOC103504924	0.0982364	6.50718	2.27737	0.147461	0.261116
gene337	LOC103504925	-0.35257	4.9001	12.9534	0.00187305	0.00972693
gene3215	LOC103504926	0.479315	5.18554	21.9198	0.000156077	0.00149839
gene3218	LOC103504927	-0.467521	5.58981	28.3748	3.65e-05	0.000502971
gene3220	LOC103504928	-0.0796415	4.23847	0.612504	0.443338	0.581217
gene3225	LOC103504929	-0.252579	4.89614	2.32663	0.143387	0.255428
gene3223	LOC103504930	0.866405	3.40672	18.5974	0.000363413	0.00280458
gene3226	LOC103504931	0.0251758	5.86834	0.0696842	0.794593	0.869397
gene3214	LOC103504932	0.482158	4.48408	18.6103	0.00036217	0.00279895
gene3217	LOC103504933	-0.276446	4.10455	4.56399	0.0456575	0.10738
gene3219	LOC103504934	-0.382847	6.10921	23.1764	0.000115528	0.00119126
gene311	LOC103504935	0.0196008	2.43246	0.0178999	0.894953	0.935318
gene3221	LOC103504936	-0.147524	5.69244	1.27429	0.272791	0.410494
gene3224	LOC103504937	-0.00717986	6.40407	0.00441306	0.947718	0.969185
gene3230	LOC103504938	0.710013	4.747	30.5203	2.36e-05	0.00035776
gene3231	LOC103504939	0.814029	4.57787	19.6065	0.00027885	0.00230597
gene3232	LOC103504940	-0.0637715	6.4088	0.296543	0.592291	0.713437
gene3233	LOC103504941	0.296517	7.66343	30.6297	2.31e-05	0.000352093
gene3238	LOC103504942	-0.735707	0.109008	0.660555	0.42627	0.565376
gene313	LOC103504943	-0.11133	5.82182	0.0579824	0.812252	0.881683
gene3242	LOC103504944	0.565524	2.59977	9.14351	0.006893	0.0260508
gene3227	LOC103504945	-0.262275	1.15514	0.698387	0.413547	0.552689
gene3228	LOC103504946	0.219414	3.94184	0.88971	0.357207	0.500167
gene3229	LOC103504947	0.596799	7.11601	14.2932	0.00123489	0.00713332
gene3234	LOC103504948	0.211445	4.35634	2.90973	0.104079	0.201374
gene3237	LOC103504951	-0.0819778	4.43602	0.823013	0.375482	0.517435
gene3239	LOC103504952	1.71564	4.91504	25.498	6.79e-05	0.000802639
gene314	LOC103504953	-0.00680179	2.98088	0.00235526	0.961791	0.977971
gene3240	LOC103504954	0.0966108	6.48229	1.11871	0.303249	0.444094
gene3241	LOC103504955	-0.290742	4.49653	9.12256	0.00694647	0.0261728
gene3250	LOC103504956	0.148752	5.85658	1.67714	0.210573	0.340427
gene3246	LOC103504957	-0.843708	4.55869	2.64355	0.120179	0.22401
gene3254	LOC103504958	-0.153619	3.84029	1.30308	0.267609	0.404884
gene3253	LOC103504959	0.0259201	7.91345	0.194507	0.66409	0.771197
gene3256	LOC103504960	0.0255628	2.2596	0.0253839	0.875069	0.922618
gene3258	LOC103504961	-0.0454268	3.18534	0.1013	0.753691	0.839734
gene3264	LOC103504964	0.388885	2.98071	5.82911	0.0258379	0.0697784
gene3271	LOC103504965	0.532268	2.6925	7.36065	0.0136636	0.0432428
gene3270	LOC103504966	-0.504497	4.60031	28.449	3.6e-05	0.00049749
gene3243	LOC103504967	0.242306	1.3021	0.361037	0.554918	0.681891
gene3244	LOC103504968	-0.0371208	4.69819	0.0415037	0.8407	0.90033
gene3245	LOC103504969	-0.365056	7.18269	4.43732	0.0484591	0.112287
gene3247	LOC103504970	-0.961517	7.34069	1.34336	0.260574	0.397249
gene3248	LOC103504971	-0.614584	3.271	1.28998	0.269952	0.407388
gene1	LOC103504972	0.533906	4.04873	4.65325	0.0437942	0.103875
gene316	LOC103504973	-0.198249	3.26735	2.30762	0.144943	0.2577
gene3249	LOC103504974	-1.10733	8.02715	1.53722	0.229887	0.362901
gene3251	LOC103504975	-0.280431	6.62343	4.04216	0.0585511	0.129561
gene3252	LOC103504976	-0.0212272	4.81041	0.0622852	0.805555	0.8769
gene3255	LOC103504977	-0.615249	2.82532	11.7072	0.00280969	0.0133268
gene3257	LOC103504978	-0.663796	4.29327	23.1562	0.000116079	0.00119494
gene3259	LOC103504979	-0.26838	2.81796	3.73086	0.0682248	0.145636
gene3261	LOC103504980	-0.11863	5.21937	1.01666	0.32578	0.467709
gene3262	LOC103504981	0.608009	2.10361	6.19837	0.0220536	0.0620256
gene3263	LOC103504982	-0.61934	4.59545	18.2397	0.000399917	0.00299816
gene3265	LOC103504983	0.466011	4.58684	2.00917	0.172284	0.293475
gene317	LOC103504984	0.775117	4.11976	38.0359	5.87e-06	0.000124773
gene3266	LOC103504985	0.539837	0.0812161	0.799997	0.382106	0.523112
gene3267	LOC103504986	-0.680104	4.63859	31.4722	1.95e-05	0.000308472
gene3268	LOC103504987	-0.740626	2.85927	13.3865	0.00163364	0.00882889
gene3269	LOC103504988	0.315772	0.674135	0.691275	0.415893	0.554816
gene3274	LOC103504990	0.283716	0.530132	0.247735	0.624295	0.739853
gene3277	LOC103504991	-0.398157	4.63815	11.0575	0.00349738	0.0157126
gene3280	LOC103504992	-0.310309	5.61738	10.5367	0.00418495	0.0179045
gene3279	LOC103504993	0.483156	3.03608	5.87929	0.0252829	0.0686326
gene318	LOC103504994	1.05067	6.29788	156.524	1.03e-10	4.18e-08
gene3278	LOC103504995	1.11279	4.1821	36.0971	8.24e-06	0.000160941
gene3289	LOC103504996	1.37824	3.81228	3.2616	0.0865314	0.17464
gene3290	LOC103504997	0.0958653	1.20148	0.00782382	0.930428	0.957633
gene3275	LOC103504998	-0.284475	3.08024	2.93782	0.102533	0.199201
gene3276	LOC103504999	-0.173104	3.86576	1.86938	0.18725	0.312297
gene3282	LOC103505000	-0.0926263	7.16773	1.707	0.206721	0.335764
gene3283	LOC103505001	-0.325466	4.22551	4.36555	0.0501336	0.115055
gene3284	LOC103505002	0.554924	3.15566	9.40999	0.00625145	0.0241985
gene3285	LOC103505003	0.105011	4.63838	0.271584	0.608196	0.726821
gene319	LOC103505004	0.794444	5.8919	57.4015	3.35e-07	1.35e-05
gene3286	LOC103505005	-0.139896	4.58519	2.17077	0.156768	0.273348
gene3287	LOC103505006	0.362225	5.18296	11.009	0.0035557	0.0159123
gene3288	LOC103505007	2.53675	4.73963	10.4361	0.00433442	0.0184278
gene3295	LOC103505008	-0.151351	5.24573	3.80491	0.0657662	0.141737
gene3299	LOC103505009	0.422636	4.64047	12.9318	0.00188596	0.00977031
gene3300	LOC103505010	0.375268	6.15739	30.7374	2.26e-05	0.00034579
gene3291	LOC103505011	-0.150227	4.54519	2.27916	0.147311	0.260875
gene3292	LOC103505012	0.324697	2.48879	1.46247	0.241135	0.375369
gene323	LOC103505013	1.11803	3.19455	2.52526	0.128274	0.23528
gene3293	LOC103505014	-0.239852	3.1959	3.26813	0.0862403	0.174292
gene3294	LOC103505015	-0.190013	5.04536	5.87252	0.025357	0.0687829
gene3296	LOC103505016	-0.250863	6.29603	6.17246	0.0222977	0.0624763
gene3298	LOC103505017	-0.214693	3.0647	1.13031	0.300824	0.441787
gene3301	LOC103505018	0.0973221	5.10589	0.562399	0.462334	0.598731
gene3302	LOC103505019	2.09032	7.92635	228.171	3.74e-12	5.31e-09
gene3304	LOC103505020	0.726903	1.32863	8.53311	0.00865877	0.0308822
gene3305	LOC103505021	0.584051	0.354595	1.7998	0.1953	0.322082
gene3306	LOC103505022	0.00842604	2.13206	0.00182195	0.966391	0.980532
gene3307	LOC103505023	-0.0256948	1.52442	0.0110027	0.917542	0.948514
gene327	LOC103505024	-0.235841	2.32849	1.09394	0.308514	0.449492
gene3308	LOC103505025	-0.390305	2.35566	0.864194	0.364043	0.506419
gene3309	LOC103505026	0.666251	1.50156	6.2599	0.0214859	0.0608045
gene3311	LOC103505027	-0.0089341	4.39387	0.00657406	0.936212	0.961642
gene3314	LOC103505028	0.506343	3.08721	10.4312	0.0043418	0.0184368
gene3310	LOC103505029	0.477494	3.52974	8.70494	0.0081153	0.0293941
gene3312	LOC103505030	0.0636066	4.49539	0.221804	0.642945	0.75533
gene3313	LOC103505031	1.16266	3.91965	14.6871	0.0010964	0.00649464
gene3315	LOC103505032	0.615159	2.56966	28.943	3.25e-05	0.000459121
gene328	LOC103505033	-0.119126	3.68551	1.06159	0.315584	0.456783
gene3316	LOC103505034	-1.23895	4.01712	56.4994	3.76e-07	1.47e-05
gene3317	LOC103505035	0.48733	4.07238	9.33854	0.00641668	0.0246397
gene3318	LOC103505036	0.45381	6.71911	69.1693	8.29e-08	4.57e-06
gene3319	LOC103505037	0.681847	1.09317	6.31242	0.0210144	0.0598666
gene3320	LOC103505038	0.235489	5.4487	7.54466	0.0126982	0.0408848
gene3324	LOC103505039	0.364849	4.7751	7.30556	0.0139683	0.0439556
gene3325	LOC103505040	-0.230458	5.09708	8.29284	0.00948822	0.0330514
gene3328	LOC103505041	0.263342	1.61912	1.50363	0.234856	0.368435
gene3321	LOC103505042	0.561045	5.87771	23.8347	9.91e-05	0.00105783
gene330	LOC103505043	-0.248064	3.8822	1.89574	0.184309	0.30875
gene3322	LOC103505044	0.522684	3.25755	11.2841	0.00323826	0.0148103
gene3326	LOC103505046	0.126652	3.55294	0.761613	0.393546	0.534077
gene3327	LOC103505047	-0.615693	0.500886	0.464746	0.503509	0.637847
gene3329	LOC103505048	0.695752	4.3408	29.6232	2.82e-05	0.000410216
gene3330	LOC103505049	1.67542	4.41152	56.0241	4e-07	1.54e-05
gene3332	LOC103505050	1.35321	3.37212	11.418	0.0030952	0.0142936
gene3343	LOC103505051	0.960658	6.05358	110.819	1.92e-09	2.76e-07
gene331	LOC103505052	1.48154	5.20344	6.83181	0.016929	0.0508451
gene3344	LOC103505053	0.0685413	6.50752	1.32021	0.264586	0.401368
gene3346	LOC103505054	0.587823	4.99992	34.739	1.05e-05	0.00019301
gene3351	LOC103505055	0.318529	5.52994	19.7041	0.000271901	0.00225663
gene3350	LOC103505056	0.0282795	6.21766	0.0505448	0.82448	0.889807
gene3334	LOC103505057	-0.12214	5.14821	0.683946	0.418333	0.557302
gene3335	LOC103505058	-0.194352	4.39465	1.27656	0.272377	0.410072
gene3339	LOC103505060	-0.460174	0.0702955	0.924521	0.348176	0.490812
gene332	LOC103505062	-0.302044	1.1589	0.159526	0.693975	0.794455
gene3342	LOC103505064	-0.278687	1.60472	1.67779	0.21049	0.340351
gene3345	LOC103505065	-0.0998301	5.72383	1.40163	0.250818	0.386092
gene3347	LOC103505066	-0.206996	3.46376	3.35205	0.0825965	0.168541
gene3348	LOC103505067	0.542208	2.9057	7.56972	0.0125728	0.0406168
gene3349	LOC103505068	-0.15301	4.66475	3.26041	0.0865848	0.174719
gene3353	LOC103505069	0.199537	3.64232	2.458	0.133167	0.242085
gene8	LOC103505070	-0.0070722	5.32798	0.000996318	0.975143	0.986145
gene334	LOC103505071	-0.0981717	2.7681	0.265504	0.612212	0.730006
gene3357	LOC103505072	0.0103701	6.58375	0.0301741	0.863904	0.915786
gene3360	LOC103505073	-0.237099	6.46775	7.51588	0.012844	0.0412531
gene3352	LOC103505075	-0.131087	5.33385	4.21947	0.053751	0.121306
gene3354	LOC103505076	0.986911	3.2353	24.9905	7.61e-05	0.00087237
gene3356	LOC103505078	0.194683	2.47006	1.03817	0.320842	0.462789
gene3358	LOC103505079	-0.21033	5.40401	3.12315	0.0929869	0.184598
gene3359	LOC103505080	0.215446	3.77181	1.48485	0.237694	0.371654
gene335	LOC103505081	-0.0326392	1.23491	0.0135139	0.908655	0.943361
gene3361	LOC103505082	-0.12812	7.40658	1.51104	0.233748	0.367105
gene3362	LOC103505083	-0.514979	2.65471	10.9879	0.00358155	0.0159966
gene3363	LOC103505084	2.53357	0.671082	25.9678	6.12e-05	0.000740955
gene3364	LOC103505085	1.1362	0.0931319	2.7842	0.111331	0.211967
gene3365	LOC103505086	-0.162976	6.9583	3.04893	0.0966787	0.190527
gene3366	LOC103505087	-0.0751256	-0.0647599	0.00701574	0.934109	0.960346
gene3368	LOC103505088	0.976251	2.27583	12.807	0.00196258	0.0100648
gene3369	LOC103505089	1.07796	1.24606	27.919	4.02e-05	0.000538999
gene3371	LOC103505090	-1.05092	1.32267	15.3046	0.000912693	0.00566579
gene336	LOC103505091	0.100621	6.64145	0.785197	0.386458	0.527062
gene3372	LOC103505092	-0.00131269	4.26661	0.000151722	0.990299	0.995663
gene3374	LOC103505094	0.448252	1.59765	2.86552	0.106567	0.205087
gene3378	LOC103505095	0.230579	6.37246	10.9268	0.00365719	0.0162243
gene3379	LOC103505096	-0.278534	7.50376	11.3725	0.00314308	0.014467
gene3381	LOC103505097	0.139913	6.40571	1.84695	0.1898	0.315426
gene3384	LOC103505098	0.0705983	6.9579	0.522035	0.478634	0.61404
gene3375	LOC103505099	-0.605465	2.63926	12.8328	0.00194651	0.0100024
gene3376	LOC103505100	-0.251954	4.30917	7.79155	0.011521	0.0380546
gene3377	LOC103505101	-0.304108	1.80318	1.65749	0.213158	0.343185
gene3380	LOC103505102	-0.148025	8.15541	4.90057	0.0390688	0.0953365
gene3383	LOC103505103	0.0618075	2.23124	0.095551	0.760545	0.844821
gene3385	LOC103505104	-0.0867104	2.22735	0.158599	0.694818	0.794999
gene3387	LOC103505105	-0.446225	2.81979	11.1877	0.00334578	0.0151949
gene3388	LOC103505106	-0.38044	5.07623	10.2587	0.00461268	0.0192939
gene3396	LOC103505107	0.409137	4.63109	11.498	0.00301318	0.0140254
gene3389	LOC103505108	0.951326	-0.345544	1.0471	0.318823	0.460673
gene3390	LOC103505109	-0.0335882	3.52477	0.0269696	0.871261	0.92024
gene3391	LOC103505110	0.338655	7.6493	6.07918	0.0232021	0.0643044
gene3392	LOC103505111	0.27517	3.38688	4.59539	0.0449919	0.106086
gene3393	LOC103505112	0.700781	1.71396	10.933	0.0036494	0.0162092
gene3394	LOC103505113	0.780038	2.50402	12.1269	0.00244598	0.0119407
gene3395	LOC103505114	-0.346825	5.48016	17.8833	0.000440372	0.00323803
gene3397	LOC103505115	-0.199765	3.90387	2.98294	0.100107	0.195588
gene3401	LOC103505116	0.342943	4.66383	7.34931	0.0137257	0.0433797
gene3399	LOC103505117	-0.0334149	4.37472	0.0794798	0.781003	0.859903
gene3409	LOC103505118	-0.740174	2.22824	8.17595	0.00992357	0.0341663
gene3408	LOC103505119	-0.0948343	4.32724	1.05251	0.317609	0.459315
gene3407	LOC103505120	1.55329	3.4931	98.7623	4.96e-09	5.51e-07
gene3410	LOC103505121	0.414125	2.32867	2.93157	0.102875	0.199633
gene3400	LOC103505122	0.152863	0.681604	0.289291	0.59682	0.717474
gene3398	LOC103505123	-0.852733	1.19418	2.50593	0.129658	0.237013
gene3402	LOC103505124	0.330261	6.87256	3.58388	0.0734266	0.154231
gene3403	LOC103505125	1.60419	1.16863	9.99613	0.00506184	0.0206766
gene3404	LOC103505126	1.47972	1.40356	2.15659	0.15806	0.275033
gene3405	LOC103505127	0.496127	3.63372	1.8993	0.183916	0.30826
gene3406	LOC103505128	1.3965	0.561675	11.5153	0.00299572	0.0139788
gene3412	LOC103505129	0.769256	4.74681	25.3763	6.97e-05	0.000818941
gene3414	LOC103505130	-0.598332	2.39932	4.53433	0.0462965	0.108411
gene3413	LOC103505131	-0.395415	3.93714	6.06156	0.0233775	0.0646929
gene3424	LOC103505132	-0.149648	5.38045	1.66738	0.211853	0.342041
gene3425	LOC103505133	0.0387155	2.72398	0.037027	0.849419	0.905709
gene3426	LOC103505134	-0.0151467	6.7547	0.061557	0.806671	0.877387
gene3415	LOC103505135	-0.426576	2.94658	5.0105	0.0371568	0.0917929
gene3417	LOC103505136	-0.572724	4.01384	29.8068	2.72e-05	0.00039807
gene3418	LOC103505137	-0.33149	4.84019	14.845	0.00104581	0.00626359
gene3419	LOC103505138	-0.568262	3.40666	6.59041	0.0187047	0.0548259
gene3420	LOC103505139	0.342029	2.90667	2.82973	0.108633	0.207975
gene3421	LOC103505140	0.0862821	3.51051	0.158871	0.694571	0.794839
gene3422	LOC103505141	-0.123808	4.80869	0.820008	0.376337	0.518208
gene3427	LOC103505142	-0.175166	1.62433	1.03999	0.32043	0.462303
gene3436	LOC103505143	1.99983	5.1889	9.00334	0.00725975	0.0270255
gene3437	LOC103505144	0.556355	3.35184	10.3597	0.00445188	0.0187708
gene3440	LOC103505145	-0.161497	8.0286	4.69939	0.0428653	0.102359
gene3448	LOC103505146	0.0805895	4.34016	0.262365	0.614308	0.731366
gene3450	LOC103505147	0.546499	1.36998	4.37478	0.0499147	0.114763
gene3428	LOC103505148	-0.418435	5.22844	24.0081	9.52e-05	0.00102675
gene341	LOC103505149	2.86993	7.36511	16.7429	0.00060357	0.00409564
gene3429	LOC103505150	-0.0566243	3.68877	0.147558	0.705077	0.802912
gene3431	LOC103505152	0.109592	4.94092	1.15881	0.294977	0.435358
gene3432	LOC103505153	-0.194283	4.0211	2.70523	0.116199	0.218431
gene3433	LOC103505154	0.287438	4.30998	5.0471	0.0365441	0.0908289
gene3434	LOC103505155	-0.659855	4.60207	10.9152	0.0036718	0.0162694
gene3435	LOC103505156	1.62542	5.25895	30.5241	2.36e-05	0.00035776
gene3439	LOC103505157	0.0944513	4.82231	1.398	0.251413	0.386749
gene3441	LOC103505158	0.07922	6.71926	0.407698	0.53064	0.660738
gene3442	LOC103505159	-0.973136	0.732645	0.400499	0.534254	0.664023
gene3443	LOC103505160	0.325853	4.2043	1.33633	0.261784	0.398696
gene3444	LOC103505161	0.101042	1.70326	0.100608	0.754505	0.840244
gene3445	LOC103505162	-0.179143	3.16407	2.41479	0.136429	0.246304
gene3446	LOC103505163	0.20508	3.87986	2.82378	0.108982	0.208489
gene9	LOC103505164	-0.569578	3.79903	5.10305	0.0356294	0.0890251
gene3447	LOC103505165	-0.112465	3.44043	0.996591	0.330482	0.472907
gene3449	LOC103505166	-0.339656	3.31569	8.84993	0.00768629	0.0281535
gene3451	LOC103505167	0.0219493	1.98532	0.0157123	0.901543	0.939108
gene342	LOC103505168	0.364472	5.54011	17.0374	0.000555809	0.00383514
gene3461	LOC103505169	-0.318479	3.93919	5.99347	0.0240697	0.0661403
gene3462	LOC103505170	0.00963944	6.17713	0.0226025	0.882054	0.927217
gene3463	LOC103505171	-0.194004	6.01457	5.97867	0.0242232	0.0664821
gene3464	LOC103505172	-0.303619	5.59701	17.5631	0.00048061	0.00344371
gene3467	LOC103505173	-0.244274	2.34716	1.84472	0.190055	0.315728
gene3468	LOC103505174	0.726211	3.76041	1.11379	0.304284	0.445197
gene343	LOC103505175	-0.0445768	5.38079	0.18384	0.672839	0.778503
gene3469	LOC103505176	-0.110133	3.50351	0.541945	0.470476	0.605901
gene3472	LOC103505177	0.534812	2.70176	2.87028	0.106296	0.204736
gene3452	LOC103505178	0.480448	3.65374	12.0126	0.0025396	0.012329
gene3453	LOC103505179	-0.685088	1.98207	10.1494	0.00479398	0.0198579
gene3454	LOC103505180	-0.266253	4.55788	5.62547	0.0282359	0.074742
gene347	LOC103505184	0.0726114	4.20041	0.235581	0.632877	0.746988
gene3465	LOC103505185	0.565315	2.07069	9.26457	0.00659287	0.025144
gene3466	LOC103505186	-0.504713	0.817081	0.804706	0.380737	0.521898
gene3470	LOC103505187	1.09414	10.1053	74.1483	4.85e-08	2.98e-06
gene3471	LOC103505188	-0.0469596	1.46524	0.0255149	0.87475	0.922467
gene3473	LOC103505189	0.314053	6.06446	4.54306	0.0461074	0.108064
gene3479	LOC103505190	0.138679	4.21273	1.4387	0.244859	0.379558
gene363	LOC103505191	-0.641107	2.16872	3.02661	0.0978228	0.192266
gene3476	LOC103505193	0.068218	5.22456	0.216726	0.646753	0.758591
gene3480	LOC103505194	-0.135086	3.83565	1.65955	0.212886	0.342958
gene3482	LOC103505195	-0.218132	2.5862	1.49346	0.236387	0.3703
gene3493	LOC103505197	-0.501312	3.42921	7.03463	0.0155829	0.0477225
gene3490	LOC103505198	-0.13457	7.67653	2.53166	0.12782	0.234768
gene3475	LOC103505199	-0.0621855	4.71433	0.398718	0.535155	0.664739
gene3477	LOC103505200	0.0317961	3.80155	0.0875445	0.77048	0.852353
gene374	LOC103505202	0.217812	4.17457	1.93435	0.180103	0.303447
gene3485	LOC103505204	-0.242069	4.30282	5.77687	0.0264303	0.0710544
gene3486	LOC103505205	0.88971	3.13793	26.3273	5.65e-05	0.000700832
gene3487	LOC103505206	0.267076	4.90768	6.44411	0.0198824	0.0573441
gene3489	LOC103505207	-0.0475719	4.13019	0.199939	0.659745	0.768288
gene3491	LOC103505208	-0.593955	6.36097	9.23148	0.00667344	0.0253934
gene3492	LOC103505209	-0.485057	5.99444	19.845	0.000262214	0.00219808
gene3495	LOC103505210	-0.603481	3.1159	12.7695	0.0019863	0.0101582
gene3496	LOC103505211	0.422185	2.35322	5.61833	0.0283244	0.0749189
gene3497	LOC103505212	-0.0192722	3.44576	0.0124045	0.912468	0.945023
gene3499	LOC103505213	0.140853	2.98903	0.696464	0.414179	0.553092
gene3498	LOC103505214	0.816962	0.396278	3.91932	0.0621661	0.135553
gene3500	LOC103505215	2.11026	2.62352	5.8923	0.0251413	0.0683389
gene3502	LOC103505217	-1.33835	0.0095753	0.941326	0.343932	0.486471
gene3503	LOC103505218	-0.310735	5.47427	14.4209	0.00118798	0.00691231
gene3509	LOC103505219	-0.533927	3.63773	33.5174	1.32e-05	0.000229021
gene373	LOC103505220	-0.571848	3.53	5.8456	0.025654	0.0694347
gene3517	LOC103505222	0.105292	5.89189	1.94101	0.179389	0.302498
gene3505	LOC103505223	-0.24547	3.23997	2.611	0.122344	0.227262
gene3506	LOC103505224	-0.180097	6.31143	3.51928	0.0758571	0.158215
gene3510	LOC103505225	-0.0190989	4.26784	0.0215699	0.884759	0.929157
gene3511	LOC103505226	-0.10325	2.4004	0.16012	0.693438	0.793972
gene3513	LOC103505227	-0.114759	3.89764	0.703434	0.411894	0.551195
gene3514	LOC103505228	-0.28055	3.63146	2.45896	0.133096	0.241998
gene3515	LOC103505229	0.018372	4.88455	0.0102122	0.920548	0.95098
gene3518	LOC103505230	0.0625875	4.47819	0.551768	0.466537	0.602474
gene377	LOC103505231	-0.25558	3.00576	2.38125	0.139027	0.249597
gene3519	LOC103505232	-0.324283	3.2134	2.42302	0.135801	0.245655
gene3520	LOC103505233	-0.0458501	3.86198	0.111451	0.742097	0.832386
gene3521	LOC103505234	-0.105644	6.81228	1.13741	0.299353	0.44026
gene3522	LOC103505235	0.53914	3.37673	12.1273	0.00244566	0.0119407
gene3523	LOC103505236	0.411586	5.52837	23.5756	0.000105207	0.00110538
gene3526	LOC103505237	0.342954	7.74652	9.57096	0.00589634	0.0231359
gene380	LOC103505238	-0.323264	4.87423	10.4221	0.00435571	0.0184628
gene3529	LOC103505239	-0.0435475	4.69859	0.215644	0.647571	0.75926
gene3530	LOC103505240	-0.131795	5.319	2.45554	0.133351	0.242318
gene3533	LOC103505241	-0.424433	8.7988	35.2787	9.55e-06	0.000178859
gene3535	LOC103505242	-0.00644042	7.35462	0.00151141	0.969388	0.982325
gene3540	LOC103505243	-0.201697	2.90689	1.72267	0.204735	0.333529
gene3524	LOC103505244	0.246952	4.53214	1.49772	0.235744	0.369418
gene3525	LOC103505245	-0.087215	6.30994	0.739167	0.400475	0.540367
gene3527	LOC103505246	-0.329513	5.21066	17.7977	0.000450755	0.00328806
gene11	LOC103505247	0.38861	7.01979	3.8237	0.0651588	0.140728
gene381	LOC103505248	0.550755	7.69929	50.0512	9.01e-07	2.91e-05
gene3528	LOC103505249	-0.204791	5.1688	8.84468	0.00770138	0.0281898
gene3534	LOC103505250	-0.388797	3.49122	8.19432	0.00985371	0.0340023
gene3536	LOC103505251	-0.241935	12.5718	1.30532	0.267212	0.404416
gene3537	LOC103505252	-0.0552036	5.90101	0.012059	0.91369	0.946076
gene3538	LOC103505253	-0.0815719	3.6314	0.497984	0.488813	0.624006
gene3539	LOC103505254	0.674064	3.40218	3.24504	0.0872752	0.175727
gene3541	LOC103505255	0.284499	1.06053	1.42894	0.24641	0.381288
gene3542	LOC103505256	0.0587977	4.27276	0.196251	0.662687	0.770347
gene3543	LOC103505257	-0.842591	0.939794	2.701	0.116467	0.218845
gene379	LOC103505258	-0.129515	4.79463	1.72167	0.204861	0.333658
gene3549	LOC103505259	-0.216796	6.66271	4.22116	0.0537073	0.121252
gene3548	LOC103505260	-0.0901294	3.90494	0.742645	0.399389	0.539417
gene3547	LOC103505261	-0.69235	6.92605	48.6061	1.11e-06	3.4e-05
gene3556	LOC103505262	-0.338353	4.79148	12.3958	0.00224061	0.0111304
gene3553	LOC103505263	-0.102441	8.3134	1.26018	0.275381	0.413612
gene3545	LOC103505265	1.03641	0.967213	9.62325	0.00578586	0.0228585
gene3550	LOC103505267	0.247579	8.1764	7.64209	0.0122183	0.0397646
gene3551	LOC103505268	-0.0308916	3.35269	0.0171955	0.897028	0.936581
gene340	LOC103505269	-0.252346	1.75097	2.0378	0.169402	0.289721
gene3552	LOC103505270	0.224838	2.22676	1.30182	0.267834	0.405157
gene3554	LOC103505271	-0.21028	5.53328	2.56629	0.125394	0.231435
gene3563	LOC103505272	1.91403	7.88031	5.28115	0.0328865	0.0837081
gene3571	LOC103505273	0.322352	6.55569	13.7518	0.00145795	0.00810342
gene3557	LOC103505274	-0.00765187	8.01975	0.00791545	0.930023	0.957537
gene344	LOC103505275	-0.072442	6.13417	0.606266	0.445634	0.583284
gene3558	LOC103505276	-0.0530335	3.63552	0.0702193	0.793825	0.86882
gene3559	LOC103505277	-0.81333	1.6258	8.68066	0.00818973	0.0295853
gene3560	LOC103505278	-1.80112	1.18551	39.2486	4.77e-06	0.000105512
gene3561	LOC103505279	-0.449795	6.01823	18.4772	0.000375251	0.00286585
gene3562	LOC103505280	-0.169864	4.34216	4.96225	0.0379825	0.0933982
gene3564	LOC103505281	1.48571	0.209	3.81905	0.0653084	0.140933
gene3565	LOC103505282	-0.0189263	7.21976	0.0291503	0.866209	0.917113
gene3567	LOC103505283	0.262409	2.12781	0.943458	0.343399	0.485905
gene3569	LOC103505284	0.130435	5.79862	0.413451	0.527785	0.658477
gene3570	LOC103505285	1.78851	4.30303	8.122	0.0101321	0.0347085
gene346	LOC103505286	-0.284606	7.33138	22.9957	0.000120566	0.0012301
gene3575	LOC103505287	-0.136141	4.04093	0.955192	0.340486	0.482824
gene3577	LOC103505288	-0.159718	5.38081	4.56171	0.0457062	0.107453
gene3580	LOC103505289	-0.327979	6.06305	11.0405	0.0035177	0.0157807
gene3586	LOC103505290	-0.561206	7.65901	14.697	0.00109317	0.00648177
gene3587	LOC103505291	-0.902163	0.309849	2.68324	0.1176	0.220365
gene3572	LOC103505292	0.0259813	2.32007	0.0164792	0.899182	0.937968
gene3573	LOC103505293	0.122091	6.79341	2.25938	0.148985	0.263053
gene3574	LOC103505294	0.146371	4.7271	2.37861	0.139234	0.249871
gene348	LOC103505295	-0.38574	1.15771	2.30917	0.144816	0.257499
gene3578	LOC103505296	-2.16826	-0.421275	7.78487	0.0115512	0.0381202
gene3579	LOC103505297	-0.167019	4.6059	2.21327	0.152975	0.268397
gene3582	LOC103505298	-0.270181	6.85432	6.17555	0.0222685	0.0624325
gene3583	LOC103505299	-0.648914	1.19727	0.373751	0.548096	0.675516
gene3584	LOC103505300	-0.0241086	5.49963	0.0867675	0.771471	0.85314
gene3585	LOC103505301	-0.374163	9.64566	9.04297	0.00715389	0.0267561
gene3594	LOC103505302	2.58412	4.66115	8.9993	0.00727062	0.0270495
gene3590	LOC103505303	0.430804	5.13288	16.1165	0.000721035	0.00469823
gene349	LOC103505304	0.249417	0.821013	0.446662	0.511834	0.644793
gene3602	LOC103505305	4.31099	0.760178	7.95491	0.012717	0.040938
gene3589	LOC103505306	-0.760957	6.52458	23.011	0.000120128	0.00122767
gene3591	LOC103505307	-1.28906	5.85393	112.651	1.68e-09	2.49e-07
gene3595	LOC103505308	3.43473	4.39684	14.1519	0.00128919	0.00736595
gene3596	LOC103505309	2.37628	4.5795	8.45336	0.00892474	0.0316343
gene3598	LOC103505310	4.30015	0.908181	10.2558	0.00580682	0.0229217
gene3599	LOC103505311	3.68363	1.2617	6.02147	0.0265533	0.0713175
gene3600	LOC103505312	2.69631	3.11453	10.5995	0.00409456	0.0176077
gene3601	LOC103505313	6.27216	2.19445	14.2	0.00180066	0.00942924
gene351	LOC103505314	0.948437	3.04061	14.3612	0.00120966	0.0070118
gene3603	LOC103505315	3.2364	1.51617	5.50017	0.0328742	0.0836885
gene3604	LOC103505316	1.49744	2.94455	3.63684	0.071501	0.151119
gene3607	LOC103505317	0.82069	2.7941	1.40802	0.249777	0.385006
gene3605	LOC103505318	0.0252301	4.54896	0.0229887	0.881059	0.926383
gene3606	LOC103505319	-0.245073	6.7375	3.95021	0.0612336	0.134092
gene3608	LOC103505320	-0.307802	4.51413	7.32281	0.0138721	0.0437158
gene3609	LOC103505321	0.239935	4.65793	3.77924	0.0666069	0.142979
gene3610	LOC103505322	-0.131224	6.93082	1.14703	0.297374	0.437945
gene352	LOC103505323	-0.88707	2.85647	18.7996	0.000344415	0.00269911
gene3613	LOC103505324	-0.172725	5.06204	2.109	0.162489	0.280666
gene3614	LOC103505325	-0.661634	5.00018	25.3457	7.02e-05	0.000823461
gene3615	LOC103505326	-1.06518	1.42712	18.0268	0.000423566	0.00314085
gene3616	LOC103505327	0.08911	5.3308	0.92591	0.347823	0.490577
gene3621	LOC103505328	0.288716	2.84483	3.26952	0.0861784	0.174186
gene3618	LOC103505329	-0.62009	2.54908	9.19249	0.00676976	0.0256671
gene3619	LOC103505330	-0.228745	2.81712	1.65586	0.213375	0.343445
gene3620	LOC103505331	0.239339	1.67657	1.53306	0.230495	0.363611
gene354	LOC103505332	-2.1377	3.08054	79.4744	2.82e-08	2.01e-06
gene3622	LOC103505333	0.232638	2.29862	1.35425	0.258713	0.394992
gene3623	LOC103505334	0.669192	0.280985	1.29756	0.268592	0.406104
gene3624	LOC103505335	-0.172193	5.02104	2.747	0.113594	0.214888
gene3626	LOC103505336	0.516506	8.8793	20.2877	0.000234163	0.00202102
gene3629	LOC103505338	1.48088	-0.0126786	1.09511	0.308263	0.449336
gene3630	LOC103505339	-0.489902	4.23533	7.02994	0.0156126	0.0477817
gene3633	LOC103505340	0.17331	4.55014	0.96135	0.338971	0.481419
gene353	LOC103505342	-0.373177	5.9359	23.346	0.000111013	0.00115312
gene3643	LOC103505343	0.0634136	5.00796	0.354307	0.558596	0.685102
gene3652	LOC103505344	0.251238	8.10154	9.71852	0.00559049	0.0222783
gene3635	LOC103505345	0.0757797	4.48267	0.54913	0.467589	0.603325
gene3636	LOC103505346	-0.125899	2.1996	0.372631	0.548691	0.676041
gene3638	LOC103505347	-0.328949	0.506575	1.02617	0.323584	0.465429
gene3637	LOC103505348	-0.119226	2.75824	0.191219	0.666755	0.773559
gene3639	LOC103505349	-0.0401383	2.77626	0.0835783	0.775586	0.856042
gene355	LOC103505351	-0.667339	5.6676	20.4077	0.000227148	0.00197706
gene3641	LOC103505352	-0.628112	0.651032	1.40121	0.250886	0.386141
gene3642	LOC103505353	-1.7115	1.70951	9.65456	0.00572083	0.0226516
gene3650	LOC103505355	-0.196226	4.51808	2.00586	0.17262	0.294021
gene3653	LOC103505356	0.33455	5.75304	10.0781	0.00491653	0.0202513
gene3655	LOC103505357	1.33841	0.932732	11.632	0.00288106	0.0135847
gene3657	LOC103505358	0.140874	2.532	0.271179	0.608462	0.726972
gene358	LOC103505359	-1.04821	2.86537	23.5929	0.000104783	0.00110337
gene3660	LOC103505360	-0.147115	3.69419	0.62161	0.440021	0.578602
gene3662	LOC103505361	-0.510835	0.127001	1.24651	0.277918	0.416424
gene3658	LOC103505362	-0.517296	3.8681	13.0846	0.00179666	0.00941631
gene3659	LOC103505363	-0.480778	4.4218	9.95337	0.0051395	0.020906
gene3661	LOC103505364	0.0959964	6.28862	0.373858	0.54804	0.675492
gene3663	LOC103505365	-0.558155	3.77349	18.8475	0.000340083	0.00267854
gene3666	LOC103505366	0.0432828	0.944032	0.0261139	0.873301	0.921724
gene3667	LOC103505367	-0.56483	5.8146	11.1358	0.00340525	0.0154193
gene359	LOC103505368	-0.360523	4.00927	13.1061	0.00178447	0.0094007
gene3668	LOC103505369	-0.701039	5.96644	46.7396	1.46e-06	4.25e-05
gene3669	LOC103505370	-0.814746	5.80248	60.1225	2.38e-07	1.04e-05
gene3671	LOC103505371	-0.505657	1.56884	8.86657	0.00763871	0.0280439
gene3672	LOC103505372	0.201456	4.42531	1.39105	0.252554	0.387887
gene3673	LOC103505373	0.508919	2.47237	3.75359	0.0674591	0.144387
gene3680	LOC103505375	-0.539801	4.16106	19.4211	0.000292587	0.00239478
gene360	LOC103505376	-0.36641	1.56145	1.71313	0.205942	0.334883
gene3682	LOC103505377	1.03648	3.38307	3.24143	0.0874385	0.175959
gene3683	LOC103505378	1.56398	4.98911	6.17208	0.0223013	0.062477
gene3675	LOC103505379	0.0732528	0.31017	0.0151592	0.903282	0.939907
gene3676	LOC103505380	-0.913016	0.597297	3.45744	0.078272	0.16202
gene3678	LOC103505382	-0.284554	0.361945	0.555034	0.465239	0.601287
gene3681	LOC103505384	0.425542	4.74496	11.6927	0.00282334	0.0133743
gene361	LOC103505385	0.0152119	3.57085	0.00750073	0.931876	0.958693
gene3684	LOC103505386	2.88311	1.47675	15.7962	0.000790732	0.00506614
gene3691	LOC103505387	0.750004	1.37641	13.6167	0.00152035	0.00835669
gene3698	LOC103505388	0.293159	4.82352	9.94668	0.00515179	0.020948
gene3685	LOC103505389	0.622032	5.05639	54.6986	4.77e-07	1.75e-05
gene3686	LOC103505390	0.094115	3.06483	0.551965	0.466458	0.602433
gene3687	LOC103505391	0.377032	2.85582	5.73355	0.0269332	0.072132
gene3688	LOC103505392	-0.535593	3.53965	8.62907	0.00835043	0.0300155
gene3689	LOC103505393	-0.227478	6.19136	7.03292	0.0155937	0.0477435
gene3690	LOC103505394	-0.244348	-0.670198	0.027262	0.870572	0.91983
gene362	LOC103505395	-0.411043	4.97765	3.34384	0.0829448	0.169045
gene3693	LOC103505396	0.710644	0.737998	4.18996	0.0545174	0.122689
gene3694	LOC103505397	1.97449	5.47845	98.5274	5.06e-09	5.53e-07
gene3695	LOC103505398	0.528289	2.43946	10.6173	0.00406928	0.0175359
gene3696	LOC103505399	0.46579	3.08758	8.25812	0.00961525	0.0333863
gene3697	LOC103505400	0.539843	0.0222344	0.394757	0.53717	0.66643
gene3700	LOC103505402	0.636494	4.19523	35.376	9.38e-06	0.000176997
gene3702	LOC103505403	1.0922	3.94812	1.64167	0.215269	0.345675
gene3703	LOC103505404	2.10255	3.16878	5.16848	0.0345926	0.0869428
gene3710	LOC103505406	-0.252096	5.43174	8.85216	0.0076799	0.0281448
gene3714	LOC103505407	-0.194379	4.36984	2.93536	0.102668	0.199336
gene3719	LOC103505408	0.083149	3.65132	0.526996	0.476579	0.61196
gene3704	LOC103505409	0.525308	5.4304	17.2564	0.000523006	0.00366523
gene3708	LOC103505411	0.558016	0.19032	1.64546	0.214761	0.34493
gene3709	LOC103505412	-0.218363	4.52892	3.92895	0.0618737	0.135142
gene365	LOC103505413	-0.561765	4.57555	16.8278	0.000589342	0.00401824
gene3711	LOC103505414	0.19464	3.15657	0.267869	0.610643	0.728797
gene3712	LOC103505415	-0.0138022	3.63445	0.0168385	0.898096	0.937306
gene3713	LOC103505416	-0.395491	4.19993	9.46698	0.00612307	0.0237918
gene3717	LOC103505418	-0.071176	2.80059	0.180672	0.675495	0.78049
gene3718	LOC103505419	0.0643845	1.01812	0.00607074	0.938697	0.963123
gene3721	LOC103505421	2.19801	0.355276	14.1224	0.00130088	0.00742008
gene3722	LOC103505422	-0.232177	1.11129	0.281349	0.601865	0.721508
gene366	LOC103505424	-0.631154	5.5887	44.2427	2.13e-06	5.7e-05
gene3724	LOC103505425	-0.181774	5.37899	3.83023	0.0649491	0.140328
gene3735	LOC103505426	1.47533	1.50538	6.58092	0.0187786	0.0549629
gene3732	LOC103505427	0.540156	1.65589	2.29837	0.145708	0.258609
gene3725	LOC103505428	-0.188892	6.89345	4.14815	0.0556251	0.124481
gene3726	LOC103505429	0.716313	7.54814	67.6407	9.83e-08	5.22e-06
gene3727	LOC103505430	-0.0813172	6.37335	0.958757	0.339608	0.481913
gene3729	LOC103505431	5.83929	2.27891	16.0312	0.00110789	0.00652691
gene3730	LOC103505432	1.14005	4.37136	6.64306	0.0183002	0.0539321
gene22	LOC103505433	0.0267576	3.65948	0.0176851	0.895581	0.935727
gene367	LOC103505434	-0.329141	3.36429	4.54019	0.0461694	0.108196
gene3733	LOC103505435	1.0342	1.49133	7.77047	0.0116166	0.038296
gene3740	LOC103505436	-0.303838	5.66465	18.7788	0.000346317	0.00271085
gene3742	LOC103505437	-0.391315	3.83222	6.09026	0.0230925	0.0640587
gene3741	LOC103505438	0.486085	7.53244	28.1657	3.81e-05	0.000519779
gene3743	LOC103505439	1.77805	1.14207	2.04334	0.168852	0.289022
gene3739	LOC103505440	-0.113242	3.76312	0.467287	0.502358	0.636741
gene3737	LOC103505442	0.266196	4.42552	6.71274	0.01778	0.0528619
gene369	LOC103505443	0.270049	6.34295	5.0866	0.0358957	0.0895073
gene3738	LOC103505444	-0.300092	4.51346	4.92616	0.0386139	0.0945208
gene3750	LOC103505445	-0.184651	5.96171	0.97069	0.336692	0.479107
gene3744	LOC103505446	-0.769524	0.378122	1.55226	0.227705	0.3602
gene3745	LOC103505447	0.662061	6.91117	82.3329	2.14e-08	1.62e-06
gene3746	LOC103505448	0.472649	4.05134	10.7803	0.00384618	0.0168151
gene3747	LOC103505449	0.42687	3.4828	7.58274	0.0125082	0.0404645
gene3748	LOC103505450	1.96093	3.12084	129.575	5.19e-10	1.16e-07
gene3749	LOC103505451	-0.12015	5.34495	1.35502	0.258582	0.394967
gene370	LOC103505452	-0.0165041	6.01963	0.0245486	0.877123	0.923716
gene3760	LOC103505453	-0.679782	4.27626	17.2623	0.000522155	0.00366206
gene3759	LOC103505454	-0.393486	4.00107	6.39797	0.020271	0.0581726
gene3763	LOC103505455	0.0741686	3.89891	0.257998	0.617251	0.733873
gene3766	LOC103505456	-0.514497	10.0359	13.4219	0.00161561	0.00876236
gene3768	LOC103505457	0.355844	8.22827	17.0402	0.000555371	0.00383357
gene3769	LOC103505458	-0.629538	5.27007	25.2631	7.15e-05	0.000835121
gene3751	LOC103505459	0.0498593	4.46841	0.0505433	0.824482	0.889807
gene371	LOC103505460	2.45686	3.88341	11.1767	0.00335831	0.0152443
gene3752	LOC103505461	0.179931	6.93281	5.96981	0.0243155	0.0666664
gene3753	LOC103505462	-0.17585	1.38722	0.382506	0.543492	0.671598
gene3754	LOC103505463	-0.82358	2.38325	9.83894	0.00535396	0.0215413
gene3755	LOC103505464	-0.753895	1.82984	8.09619	0.0102335	0.0349192
gene3756	LOC103505465	-0.0390888	2.43957	0.00880108	0.926223	0.955195
gene3757	LOC103505466	-0.247314	4.02091	5.49086	0.029959	0.0781623
gene3758	LOC103505467	-0.153109	4.08764	1.67434	0.21094	0.340776
gene3761	LOC103505468	0.0845932	0.464113	0.0223519	0.882705	0.927795
gene3762	LOC103505469	0.142329	5.10355	1.6069	0.22	0.351247
gene3764	LOC103505470	0.301993	4.97172	14.2829	0.00123876	0.00714815
gene372	LOC103505471	-0.180549	7.54681	7.60812	0.0123832	0.0401592
gene3765	LOC103505472	2.22591	2.18575	4.35276	0.0504391	0.115534
gene3767	LOC103505473	0.329971	3.56965	6.85608	0.0167612	0.0504567
gene3770	LOC103505474	0.0177215	4.79928	0.0390561	0.845403	0.902936
gene3772	LOC103505476	-0.323125	6.96483	18.778	0.000346398	0.00271085
gene3774	LOC103505477	0.52281	3.94189	18.4218	0.000380854	0.0028942
gene3783	LOC103505479	0.302408	1.082	0.345892	0.563263	0.688987
gene375	LOC103505480	-0.0556422	4.79154	0.210653	0.651379	0.761813
gene3776	LOC103505481	0.159948	5.68704	3.14892	0.0917437	0.182643
gene3777	LOC103505482	-2.7312	-0.401591	6.16374	0.0223805	0.062632
gene3778	LOC103505483	-0.574907	5.37805	22.4851	0.000136161	0.00134732
gene3779	LOC103505484	0.358632	2.54412	6.87291	0.016646	0.0502085
gene3781	LOC103505485	0.194132	7.90492	6.88828	0.0165415	0.0499672
gene3782	LOC103505486	0.573361	1.29354	2.08589	0.164695	0.283624
gene3785	LOC103505488	1.29121	0.904636	34.9174	1.02e-05	0.000188324
gene376	LOC103505489	-0.0833779	6.31209	1.21281	0.284313	0.423497
gene3808	LOC103505491	-0.297743	6.92981	5.47931	0.0301124	0.078415
gene3792	LOC103505492	0.168942	4.58467	0.58923	0.452001	0.589294
gene378	LOC103505493	-0.230417	3.63518	2.24083	0.150575	0.264995
gene382	LOC103505494	-0.167713	4.76274	1.81317	0.193721	0.3201
gene3810	LOC103505495	-0.0119842	3.09512	0.00764938	0.931206	0.958326
gene3809	LOC103505496	0.433721	6.74906	17.0267	0.000557469	0.00384371
gene3813	LOC103505497	0.445888	3.33625	11.5041	0.00300703	0.0140061
gene3815	LOC103505498	0.650753	2.76738	16.7014	0.000610656	0.0041329
gene3818	LOC103505499	0.349927	4.60278	11.4558	0.00305615	0.0141742
gene383	LOC103505500	0.688164	2.73891	15.1928	0.000943244	0.00581854
gene3819	LOC103505501	0.302996	4.37483	8.21401	0.00977941	0.0337903
gene3823	LOC103505502	-0.681103	2.82976	1.16988	0.292747	0.433145
gene3822	LOC103505503	-0.00432906	3.65955	0.000575516	0.981107	0.990704
gene3821	LOC103505504	0.340715	1.93534	3.9449	0.0613927	0.134397
gene3820	LOC103505505	-0.338936	7.40109	23.3781	0.00011018	0.00114718
gene3811	LOC103505506	0.0777544	3.94182	0.543916	0.469681	0.605344
gene3812	LOC103505507	0.446285	2.94649	4.60775	0.044733	0.105624
gene23	LOC103505508	-0.354302	4.75574	4.25245	0.052909	0.119877
gene3814	LOC103505509	-0.00234337	0.454118	5.49e-06	0.998154	1
gene3816	LOC103505510	0.363588	6.71718	7.99995	0.0106219	0.0358477
gene3817	LOC103505511	0.298239	0.887957	0.568531	0.459939	0.596556
gene3824	LOC103505512	-0.294097	4.50548	3.46187	0.0780959	0.161692
gene3825	LOC103505513	-0.178378	6.64927	3.37702	0.0815473	0.166975
gene3826	LOC103505514	0.217924	3.16967	1.72075	0.204978	0.333735
gene3833	LOC103505515	-0.149448	3.97142	1.39923	0.251212	0.386471
gene3834	LOC103505516	-0.209928	4.21131	3.2857	0.085462	0.173081
gene3843	LOC103505517	-0.133309	1.68778	0.262366	0.614307	0.731366
gene3842	LOC103505518	0.72002	3.94123	24.7275	8.07e-05	0.000911027
gene3841	LOC103505519	0.731032	4.13906	20.267	0.000235401	0.00202819
gene3852	LOC103505520	0.0825201	1.94334	0.177774	0.677949	0.782144
gene3851	LOC103505521	-0.105563	5.39891	0.876391	0.360752	0.503327
gene3853	LOC103505522	0.114013	5.83933	0.694543	0.414812	0.553736
gene3827	LOC103505523	0.387199	0.121843	0.67251	0.422184	0.561091
gene3828	LOC103505524	0.422049	1.46525	1.97027	0.176295	0.298537
gene3829	LOC103505525	-0.427493	2.5459	4.17074	0.0550235	0.123506
gene3830	LOC103505526	-0.204914	4.60955	2.61773	0.121893	0.226606
gene3831	LOC103505527	-0.24552	1.82655	0.938075	0.344748	0.48722
gene3832	LOC103505528	-0.508386	3.48346	20.1212	0.000244303	0.0020831
gene3835	LOC103505529	0.281	3.00313	4.93746	0.0384149	0.0941542
gene3836	LOC103505530	0.91587	0.0823671	1.09867	0.307501	0.448669
gene3837	LOC103505531	0.911569	6.05744	108.367	2.32e-09	3.04e-07
gene3838	LOC103505532	0.569466	4.48894	9.66234	0.00570479	0.0226307
gene3839	LOC103505533	-0.128216	4.81556	1.92409	0.181208	0.304792
gene3844	LOC103505535	0.918837	2.37448	6.24614	0.0216114	0.0610657
gene3845	LOC103505536	-0.140515	2.83637	0.495348	0.489951	0.625111
gene3846	LOC103505537	-0.0826875	2.41002	0.189878	0.66785	0.774438
gene3847	LOC103505538	0.71377	7.31256	28.6429	3.45e-05	0.000482933
gene3848	LOC103505539	-0.332268	2.33169	2.92232	0.103383	0.200217
gene3849	LOC103505540	0.470845	0.907465	0.838179	0.371209	0.513928
gene3850	LOC103505541	0.567618	0.562849	3.0954	0.0943475	0.186814
gene3855	LOC103505542	0.079654	3.96801	0.49065	0.491991	0.626974
gene385	LOC103505543	-0.259983	2.40131	1.47158	0.239727	0.373969
gene3862	LOC103505544	-0.351544	4.90427	14.4716	0.00116991	0.00682233
gene3864	LOC103505545	0.022983	6.11362	0.118812	0.734052	0.825775
gene3869	LOC103505546	-1.64642	4.71512	78.9784	2.97e-08	2.07e-06
gene3854	LOC103505547	-0.0644896	6.1871	0.0935803	0.762947	0.846772
gene3856	LOC103505548	0.018481	4.73645	0.0193041	0.890937	0.933095
gene3857	LOC103505549	-0.173194	4.36715	2.05941	0.167266	0.286789
gene3858	LOC103505550	-0.290976	4.95659	9.07599	0.00706701	0.0265121
gene3859	LOC103505551	1.72114	7.43297	13.0173	0.00183538	0.00956741
gene386	LOC103505552	-0.222783	2.77774	2.89529	0.104884	0.202505
gene3860	LOC103505553	-0.0847004	0.772777	0.0255289	0.874716	0.922467
gene3861	LOC103505554	-0.637788	3.2914	10.6414	0.00403547	0.0174229
gene3863	LOC103505555	-0.233167	4.44139	4.88917	0.0392734	0.095699
gene3866	LOC103505557	2.00698	1.06352	30.7608	2.25e-05	0.000344476
gene3867	LOC103505558	2.11504	1.204	8.4328	0.00899476	0.0317905
gene3868	LOC103505559	1.58521	2.48128	51.8273	7.03e-07	2.4e-05
gene3870	LOC103505560	-1.81746	4.51036	53.5652	5.55e-07	1.98e-05
gene3872	LOC103505561	-0.377791	10.5839	8.63701	0.00832546	0.0299434
gene3876	LOC103505562	0.248479	3.51509	2.13997	0.15959	0.276908
gene388	LOC103505563	-0.261623	4.75158	7.76718	0.0116316	0.0383304
gene3875	LOC103505564	0.271053	5.47982	1.75612	0.200575	0.328423
gene3879	LOC103505565	0.518458	0.470588	1.67428	0.210947	0.340776
gene3880	LOC103505566	-0.206866	0.306324	0.0583643	0.811647	0.881203
gene3887	LOC103505567	-0.333632	5.55051	10.7287	0.00391536	0.0170404
gene3884	LOC103505568	0.173332	6.31754	3.10606	0.0938222	0.185974
gene3883	LOC103505569	-0.902316	-0.0915954	4.69144	0.0430238	0.10257
gene3889	LOC103505570	1.80985	6.83619	6.34392	0.0207371	0.0592237
gene3890	LOC103505571	-1.16	1.11988	1.7485	0.201514	0.329666
gene3871	LOC103505572	-0.272586	1.4791	0.54293	0.470078	0.605618
gene3873	LOC103505573	1.11357	1.59735	2.97354	0.100607	0.19633
gene399	LOC103505574	-0.0948181	4.72665	1.18164	0.290403	0.43037
gene3874	LOC103505575	-0.198229	6.10479	10.6175	0.004069	0.0175359
gene3877	LOC103505576	0.156497	6.40801	6.41455	0.0201304	0.0578596
gene3878	LOC103505577	-0.821025	4.06465	31.1213	2.09e-05	0.00032652
gene3881	LOC103505578	-0.0745909	4.76976	0.78757	0.385755	0.526472
gene3882	LOC103505579	-0.0872872	3.89964	0.281517	0.601758	0.721508
gene3886	LOC103505580	0.0726686	5.26139	0.219925	0.644348	0.756494
gene3888	LOC103505581	-0.215662	3.49737	0.78465	0.38662	0.527092
gene3893	LOC103505582	0.266025	6.10346	4.50661	0.0469031	0.109466
gene3894	LOC103505583	0.369734	7.82096	24.9942	7.6e-05	0.00087237
gene401	LOC103505584	-0.153182	5.78273	3.07657	0.0952843	0.188321
gene3898	LOC103505585	-0.370618	7.09009	8.11442	0.0101617	0.0347869
gene3902	LOC103505586	-0.0188088	5.65833	0.0670986	0.79835	0.872157
gene3901	LOC103505587	0.0731889	6.41419	1.4153	0.248599	0.383608
gene3904	LOC103505588	-0.716647	5.87884	32.7129	1.54e-05	0.000256704
gene3905	LOC103505589	-0.591947	3.87789	24.4356	8.63e-05	0.000956583
gene3906	LOC103505590	-0.35633	6.29121	18.0833	0.000417136	0.00310319
gene403	LOC103505591	-0.244641	6.05803	9.79606	0.00543687	0.0217842
gene3908	LOC103505592	-0.452424	5.82882	11.5045	0.0030066	0.0140061
gene3891	LOC103505593	0.716468	0.319496	6.63985	0.0183246	0.0539865
gene3896	LOC103505594	1.16985	0.483444	6.75499	0.0174726	0.0521405
gene3897	LOC103505595	-0.0805567	0.299786	0.0434188	0.837121	0.897752
gene3903	LOC103505596	0.982052	2.6282	9.7943	0.00544031	0.0217885
gene3907	LOC103505597	0.627822	0.0657687	0.556985	0.464467	0.600708
gene3910	LOC103505598	0.327732	2.61086	4.65855	0.0436865	0.103646
gene410	LOC103505599	0.0115103	4.3399	0.0144813	0.905458	0.941371
gene3909	LOC103505600	0.112277	7.05785	2.34817	0.141648	0.25314
gene3915	LOC103505601	-0.398094	4.41268	6.62116	0.0184672	0.0542936
gene3914	LOC103505602	-0.704634	3.6548	26.674	5.24e-05	0.000661614
gene3916	LOC103505603	-0.106581	3.70147	0.800204	0.382046	0.523107
gene3917	LOC103505604	-0.137809	4.82836	2.42211	0.13587	0.245655
gene3918	LOC103505605	-0.357302	4.28478	7.56968	0.012573	0.0406168
gene24	LOC103505606	-0.598484	2.43215	6.35571	0.0206344	0.058985
gene3911	LOC103505607	-0.196236	4.20816	2.81397	0.109558	0.209374
gene3912	LOC103505608	0.0535317	4.23179	0.240943	0.629057	0.744105
gene409	LOC103505609	-0.0781656	6.52725	0.572619	0.458353	0.595043
gene3913	LOC103505610	0.0609706	7.45541	0.496152	0.489604	0.624841
gene3919	LOC103505611	-0.305453	3.84487	7.23533	0.014368	0.0448087
gene3921	LOC103505612	0.00554467	1.98661	3.12e-05	0.995601	0.999393
gene3930	LOC103505613	2.0991	4.58299	7.47047	0.0130779	0.0418216
gene3929	LOC103505614	-0.277896	3.69787	5.80249	0.0261378	0.0704433
gene3927	LOC103505615	-0.562992	3.50296	14.041	0.00133372	0.00755923
gene3924	LOC103505616	1.12495	7.44018	123.356	7.86e-10	1.49e-07
gene407	LOC103505617	-0.211401	5.03538	5.3034	0.0325611	0.0831795
gene3920	LOC103505618	1.96577	0.0157787	3.55795	0.074391	0.155954
gene3922	LOC103505619	0.426607	0.511766	0.88709	0.357901	0.500679
gene3923	LOC103505620	1.98295	2.31116	12.8691	0.00192404	0.00992262
gene3925	LOC103505621	0.203328	5.05308	2.88585	0.105414	0.203313
gene3928	LOC103505622	-0.693171	1.98443	14.4043	0.00119394	0.00694043
gene3934	LOC103505623	0.0946994	4.99305	1.2173	0.283449	0.42245
gene3935	LOC103505624	-0.393614	5.08748	6.04166	0.0235774	0.0651383
gene412	LOC103505625	2.54785	0.0188098	6.03106	0.0236847	0.0653562
gene3938	LOC103505626	2.39473	5.0769	11.1136	0.00343112	0.0155021
gene3931	LOC103505627	0.407819	8.86053	40.3621	3.96e-06	9.15e-05
gene3932	LOC103505628	0.125365	2.19324	0.115582	0.737546	0.828803
gene3936	LOC103505630	0.165454	5.91725	5.363	0.0317069	0.0815074
gene3940	LOC103505631	1.71763	5.13441	5.8112	0.0260393	0.0702189
gene3945	LOC103505632	2.6486	4.67377	9.15184	0.00687188	0.025987
gene3943	LOC103505633	2.12439	4.73475	4.90137	0.0390543	0.0953146
gene415	LOC103505634	-0.240925	4.70332	3.6899	0.0696304	0.147892
gene3950	LOC103505635	2.82896	2.45068	7.42668	0.013308	0.0424022
gene3948	LOC103505636	1.84959	3.01279	3.71822	0.0686549	0.146418
gene3951	LOC103505637	4.84319	-0.202585	13.9306	0.00193942	0.0099806
gene3957	LOC103505638	1.12295	6.78243	262.818	1.05e-12	2.9e-09
gene3953	LOC103505639	1.92753	5.34529	6.54001	0.0191013	0.0556945
gene3939	LOC103505640	-0.026789	0.320603	0.00197055	0.965049	0.979743
gene3941	LOC103505641	0.245541	0.823425	0.0894727	0.768044	0.850425
gene3942	LOC103505642	0.0470936	1.53571	0.0209818	0.88633	0.930008
gene416	LOC103505643	-0.102323	5.99781	2.1359	0.159967	0.277406
gene3944	LOC103505644	-0.0247853	4.82316	0.0396208	0.844305	0.902245
gene3946	LOC103505645	0.0900763	3.25546	0.202595	0.657646	0.766615
gene3947	LOC103505646	0.883573	4.87849	1.47275	0.239547	0.373813
gene3949	LOC103505647	0.615657	4.1535	0.559768	0.463368	0.59969
gene3952	LOC103505648	-0.169691	4.27996	1.23665	0.27977	0.418436
gene3954	LOC103505649	-0.373282	0.846097	1.6075	0.219918	0.351157
gene3956	LOC103505651	-0.308734	1.73039	1.30599	0.267092	0.404335
gene3958	LOC103505652	0.296053	4.11998	4.79955	0.040925	0.0986743
gene417	LOC103505653	-0.346258	5.56854	16.0772	0.000729213	0.00473742
gene3959	LOC103505654	0.179254	5.31133	5.2803	0.0328991	0.0837123
gene3960	LOC103505655	-0.000384476	1.57492	1.87e-06	0.998923	1
gene3968	LOC103505656	-0.720244	3.93695	17.1049	0.000545463	0.00378507
gene3969	LOC103505657	-0.276741	4.25513	4.7485	0.0419011	0.100487
gene3977	LOC103505658	0.179829	3.24675	1.40759	0.249848	0.385029
gene3975	LOC103505659	-0.0819926	3.28426	0.30729	0.585711	0.708102
gene3974	LOC103505660	0.235612	0.21409	0.156931	0.696341	0.796418
gene3961	LOC103505661	-0.0292283	4.20931	0.089475	0.768041	0.850425
gene3962	LOC103505662	-0.411368	5.2716	12.2687	0.00233523	0.0115194
gene3963	LOC103505663	-1.94088	-0.260766	7.79195	0.0115192	0.0380546
gene3964	LOC103505664	0.251871	6.77179	8.60597	0.00842352	0.0302073
gene3965	LOC103505665	-0.211589	2.3823	0.653036	0.428872	0.567843
gene3966	LOC103505666	0.210686	8.75935	10.6742	0.00398987	0.0172747
gene3970	LOC103505667	0.197055	6.74406	3.33179	0.0834596	0.169906
gene3971	LOC103505668	-0.0855013	3.45374	0.565545	0.461103	0.597641
gene3972	LOC103505669	-0.256702	3.35436	2.77226	0.112051	0.212942
gene3973	LOC103505670	-0.0680518	5.35282	0.248582	0.623706	0.739394
gene3978	LOC103505672	0.10421	1.39153	0.052907	0.820499	0.887332
gene3979	LOC103505673	0.555334	4.03507	5.00912	0.0371801	0.0918382
gene3980	LOC103505674	0.509001	2.88708	5.2798	0.0329064	0.0837124
gene3981	LOC103505675	-0.102692	2.75677	0.205037	0.655732	0.765158
gene418	LOC103505676	0.145401	6.99677	1.16408	0.293914	0.434302
gene3984	LOC103505677	-0.25846	4.8709	9.79782	0.00543344	0.0217752
gene3986	LOC103505678	-0.267207	5.02148	8.05177	0.0104108	0.0353601
gene3988	LOC103505679	1.20504	0.0343323	7.89983	0.0110437	0.0369093
gene3990	LOC103505680	0.0529339	7.07904	0.148917	0.703791	0.801987
gene3982	LOC103505681	0.0627015	4.3551	0.171052	0.683735	0.78685
gene3983	LOC103505682	-0.21584	4.79554	0.826993	0.374354	0.516655
gene3987	LOC103505684	0.631805	5.46682	27.2334	4.65e-05	0.000601812
gene3989	LOC103505685	1.17785	3.41188	22.5119	0.000135288	0.00134084
gene3991	LOC103505686	-0.537757	1.71285	5.63637	0.0281013	0.0745323
gene419	LOC103505687	1.13414	6.49794	143.816	2.14e-10	6.66e-08
gene3994	LOC103505688	-0.137141	6.86898	3.04443	0.0969081	0.190856
gene4003	LOC103505689	0.869538	9.29784	68.6795	8.75e-08	4.77e-06
gene4000	LOC103505690	-0.621636	5.31557	23.9012	9.75e-05	0.00104508
gene3999	LOC103505691	1.06358	9.51812	116.54	1.27e-09	2.1e-07
gene3998	LOC103505692	0.0265956	6.52106	0.0940268	0.762401	0.846421
gene4008	LOC103505693	-0.140427	4.15841	1.97052	0.176269	0.29852
gene4001	LOC103505694	0.144898	2.54857	0.228707	0.637854	0.751077
gene3992	LOC103505695	-0.667625	3.15628	17.6264	0.000472342	0.00341033
gene421	LOC103505696	-0.0520639	7.1097	0.263709	0.613408	0.730767
gene3993	LOC103505697	0.97631	2.44241	27.7948	4.12e-05	0.000549577
gene3996	LOC103505698	-0.350072	2.1953	5.42906	0.0307899	0.079685
gene3997	LOC103505699	-0.0447108	4.7566	0.236855	0.631964	0.746427
gene26	LOC103505700	-0.240915	4.04061	2.30606	0.145072	0.257805
gene4004	LOC103505702	-0.195473	4.24369	0.881716	0.359329	0.50199
gene4005	LOC103505703	-0.27757	3.19041	2.19977	0.154168	0.269846
gene4006	LOC103505704	-0.0183824	3.18198	0.00456786	0.94681	0.968634
gene4007	LOC103505705	-0.162472	6.60875	3.29376	0.085108	0.172535
gene4009	LOC103505706	1.63423	6.90997	171.493	4.66e-11	2.09e-08
gene4012	LOC103505707	0.051339	4.6389	0.205663	0.655243	0.764838
gene4011	LOC103505708	0.0310438	6.14316	0.118601	0.734279	0.825878
gene4010	LOC103505709	-0.55573	5.74255	25.4602	6.85e-05	0.000806566
gene4024	LOC103505710	-0.149733	6.16339	4.58527	0.0452053	0.106425
gene4026	LOC103505711	-0.321645	4.50489	10.3927	0.00440074	0.0186159
gene4025	LOC103505712	-0.222419	6.07452	8.79892	0.00783428	0.0285681
gene422	LOC103505713	-0.415335	5.36182	19.3989	0.000294288	0.00240442
gene4028	LOC103505714	0.478248	4.0627	0.670714	0.422795	0.561658
gene4013	LOC103505716	-0.000494502	5.85772	2.04e-05	0.996443	0.99957
gene4014	LOC103505717	0.0105139	5.47382	0.00930264	0.924157	0.95401
gene4015	LOC103505718	-0.0372783	3.68754	0.127707	0.724697	0.818201
gene4016	LOC103505719	-0.139694	4.82353	4.62262	0.0444236	0.105029
gene4017	LOC103505720	-0.0664741	4.94783	0.802674	0.381327	0.522473
gene4018	LOC103505721	0.130525	5.1829	1.58244	0.223408	0.355176
gene4019	LOC103505722	-0.0605055	3.15334	0.146673	0.705918	0.803323
gene4020	LOC103505723	-0.266823	1.41323	0.792114	0.384415	0.525177
gene423	LOC103505724	-0.0323716	5.83849	0.139395	0.71295	0.808672
gene4021	LOC103505725	-0.262073	1.09191	1.12922	0.301049	0.44191
gene4023	LOC103505726	-0.398696	4.253	15.8158	0.000786258	0.00504628
gene4027	LOC103505727	-0.174079	1.27924	0.178605	0.677243	0.781532
gene4030	LOC103505729	0.128812	4.37346	1.16741	0.293243	0.43367
gene4032	LOC103505730	0.0275786	5.4969	0.0920516	0.764829	0.848174
gene4041	LOC103505732	-0.626249	4.39383	13.7701	0.0014497	0.00806241
gene4042	LOC103505733	-0.223212	5.05846	3.20453	0.0891268	0.178499
gene4043	LOC103505734	0.0364387	4.47789	0.120581	0.732161	0.824304
gene424	LOC103505735	-0.498108	4.58881	25.1316	7.37e-05	0.000854167
gene4049	LOC103505736	-0.224186	5.72086	5.08631	0.0359004	0.0895073
gene4034	LOC103505737	0.580962	2.75498	2.4922	0.130652	0.238451
gene4036	LOC103505739	-0.0476429	0.264307	0.0139612	0.907163	0.94261
gene4037	LOC103505740	0.473776	0.590453	1.75754	0.200401	0.328179
gene4038	LOC103505741	-0.395264	4.43931	6.27532	0.0213463	0.0605773
gene4039	LOC103505742	-0.240594	4.37796	4.30869	0.0515074	0.117323
gene4044	LOC103505743	0.586092	7.71109	55.168	4.48e-07	1.68e-05
gene4045	LOC103505744	-0.329267	4.28561	8.83954	0.00771619	0.0282271
gene4046	LOC103505745	-0.0680488	6.19002	0.36361	0.553524	0.680426
gene428	LOC103505746	-0.24736	4.08028	3.30016	0.0848278	0.172157
gene4047	LOC103505747	-0.0934045	4.52315	0.458098	0.506541	0.640232
gene4048	LOC103505748	-0.0225983	5.12271	0.0371279	0.849217	0.905545
gene4051	LOC103505749	0.0318579	7.08775	0.153587	0.699422	0.798501
gene4050	LOC103505750	0.12781	5.44519	1.28739	0.270417	0.407889
gene4063	LOC103505751	-0.559016	5.30578	24.9972	7.59e-05	0.00087237
gene4052	LOC103505752	-0.0129158	3.4128	0.00949472	0.92338	0.953369
gene4053	LOC103505753	-0.0762355	5.52482	1.12927	0.301039	0.44191
gene4055	LOC103505754	0.128489	4.07904	0.0475413	0.829686	0.893272
gene4056	LOC103505755	-0.869791	2.03985	18.5721	0.000365873	0.00281295
gene4057	LOC103505756	-0.981092	2.51924	33.5834	1.3e-05	0.000226421
gene4058	LOC103505757	-0.746622	2.47329	15.5388	0.000852164	0.00537723
gene4059	LOC103505758	-0.461942	6.03131	15.3217	0.000908118	0.0056431
gene4060	LOC103505759	-0.656554	3.06511	24.4556	8.59e-05	0.000952812
gene427	LOC103505760	-0.185353	5.49569	2.94428	0.102182	0.198708
gene4061	LOC103505761	0.750919	1.60511	4.62067	0.0444641	0.105111
gene4062	LOC103505762	-1.01503	3.16412	58.9367	2.76e-07	1.17e-05
gene4064	LOC103505763	-1.36602	1.99219	30.3278	2.45e-05	0.000368638
gene4065	LOC103505764	-0.183162	3.90802	3.01088	0.0986383	0.193538
gene4066	LOC103505765	-1.15782	2.34304	27.02	4.87e-05	0.000623788
gene4067	LOC103505766	-2.15237	1.76759	84.5435	1.73e-08	1.4e-06
gene4078	LOC103505767	2.11984	4.25469	13.0911	0.00179297	0.00940791
gene4077	LOC103505768	0.119491	4.7642	1.2429	0.278595	0.417079
gene430	LOC103505769	1.05475	9.54963	1.54659	0.228525	0.361096
gene4085	LOC103505770	-0.332763	4.40746	8.00359	0.0106069	0.0358325
gene4084	LOC103505771	-0.207979	3.9345	2.55782	0.125982	0.232204
gene4083	LOC103505772	-0.435662	4.97873	10.777	0.00385052	0.016826
gene4082	LOC103505773	-0.366214	3.72007	4.47064	0.0477036	0.110889
gene4068	LOC103505774	-0.777036	3.13445	24.1885	9.13e-05	0.000994895
gene429	LOC103505775	-0.147021	7.19708	1.16669	0.293388	0.43379
gene4069	LOC103505776	-0.400679	5.33106	21.539	0.000171305	0.00160532
gene4071	LOC103505777	0.0489715	5.12095	0.116553	0.73649	0.827807
gene4072	LOC103505778	0.240444	2.5632	1.05171	0.317789	0.459504
gene4074	LOC103505779	-0.574944	4.04887	17.2308	0.000526728	0.00368148
gene4075	LOC103505780	0.612893	2.79488	6.43719	0.0199402	0.0574476
gene4076	LOC103505781	0.166296	6.97215	1.6008	0.220843	0.352349
gene4079	LOC103505782	0.0364807	2.3953	0.0398142	0.84393	0.902002
gene4080	LOC103505783	-0.327909	5.14309	4.17538	0.054901	0.123311
gene4086	LOC103505784	0.675299	3.53601	22.611	0.000132118	0.00131653
gene4098	LOC103505785	1.64372	5.6096	5.06214	0.0362956	0.0903457
gene391	LOC103505787	0.658726	9.54187	44.914	1.92e-06	5.25e-05
gene4090	LOC103505789	-0.274791	5.30764	8.27461	0.00955468	0.0332254
gene4091	LOC103505790	0.409111	0.325776	0.266081	0.611828	0.72969
gene4092	LOC103505791	0.429142	1.96183	4.82754	0.0404007	0.0977437
gene4093	LOC103505792	-0.233745	-0.145591	0.0951352	0.76105	0.845261
gene4094	LOC103505793	-0.4867	1.52585	0.958319	0.339716	0.482029
gene4095	LOC103505794	-0.34222	1.04924	1.34145	0.260902	0.397617
gene27	LOC103505795	-0.166449	4.94596	2.29338	0.146122	0.259145
gene4096	LOC103505796	-0.50331	3.59839	13.5762	0.00153964	0.00842238
gene4099	LOC103505797	-0.699359	4.386	19.1284	0.000315836	0.0025376
gene4100	LOC103505798	1.01247	1.65514	19.1068	0.000317633	0.00254886
gene384	LOC103505799	0.0172172	3.15385	0.00917763	0.924667	0.954268
gene4101	LOC103505800	0.981655	1.78474	11.0597	0.00349473	0.0157083
gene4102	LOC103505801	0.350491	2.65949	3.41279	0.0800714	0.164871
gene4103	LOC103505802	-0.186913	4.96121	3.19313	0.0896557	0.179321
gene4105	LOC103505803	-0.0772021	4.17818	0.582192	0.454674	0.591521
gene4106	LOC103505804	-0.135687	4.26569	1.32039	0.264555	0.401354
gene4107	LOC103505805	0.0702915	5.32996	0.144549	0.707949	0.805085
gene4111	LOC103505807	0.470832	4.73334	31.0945	2.1e-05	0.000327686
gene4115	LOC103505808	-0.179337	5.24564	3.5526	0.074592	0.15623
gene387	LOC103505809	-0.484006	3.94275	20.5435	0.000219481	0.00192321
gene4116	LOC103505810	-0.0336212	5.97253	0.234143	0.63391	0.747703
gene4112	LOC103505812	-0.105229	7.22278	3.56196	0.074241	0.155728
gene4113	LOC103505813	-0.0461769	3.79195	0.162098	0.691654	0.792588
gene4114	LOC103505814	-0.21003	3.16669	0.931996	0.346279	0.489076
gene4117	LOC103505815	-0.0559617	5.92352	0.303872	0.587787	0.709724
gene4118	LOC103505816	-0.816958	0.535571	1.64011	0.215478	0.34589
gene4119	LOC103505817	-0.680494	2.08521	4.69281	0.0429965	0.102539
gene4120	LOC103505818	-0.174633	4.31009	1.1171	0.303586	0.444423
gene389	LOC103505819	-0.016083	4.1321	0.0415303	0.84065	0.900329
gene4121	LOC103505820	0.0514226	3.71169	0.05543	0.816349	0.884354
gene4124	LOC103505822	1.17812	1.42818	23.0132	0.000120068	0.00122767
gene4123	LOC103505823	0.558123	4.18464	10.1646	0.00476839	0.0197741
gene4122	LOC103505824	0.473531	6.68482	9.17841	0.00680494	0.025771
gene4125	LOC103505825	0.573587	5.01949	34.7682	1.05e-05	0.000192554
gene4127	LOC103505826	0.755198	5.27584	15.185	0.000945418	0.00582467
gene390	LOC103505828	-0.252031	3.70818	4.00873	0.0595103	0.131226
gene4130	LOC103505829	0.41511	2.85576	0.315624	0.580712	0.703678
gene4132	LOC103505831	-0.162836	6.3325	3.76315	0.06714	0.143888
gene4133	LOC103505832	0.0749187	4.89628	0.384126	0.542648	0.670826
gene4135	LOC103505833	-0.324935	1.68268	0.720216	0.40647	0.545995
gene4138	LOC103505834	0.414055	5.03283	20.0226	0.000250539	0.00212443
gene4139	LOC103505835	0.410641	5.01911	10.6715	0.00399359	0.0172827
gene4141	LOC103505837	0.184736	4.59645	2.64221	0.120267	0.224106
gene392	LOC103505838	-0.164381	3.94259	2.23958	0.150682	0.265108
gene4142	LOC103505839	0.880134	0.190343	3.38166	0.0813541	0.166746
gene4151	LOC103505840	0.173272	5.54995	1.84418	0.190117	0.315764
gene4150	LOC103505841	-0.0829401	6.89607	0.604917	0.446132	0.583714
gene4149	LOC103505842	-0.265046	4.27073	4.39837	0.0493598	0.113814
gene4147	LOC103505843	0.206649	7.51763	8.16821	0.00995319	0.0342292
gene4146	LOC103505844	-0.377825	3.00105	3.23881	0.0875568	0.17612
gene393	LOC103505845	0.0307507	2.59491	0.0380397	0.847401	0.904396
gene4143	LOC103505846	-0.442219	2.3848	8.25398	0.00963054	0.0334141
gene4144	LOC103505847	-0.667787	3.80407	2.36635	0.140201	0.251238
gene4145	LOC103505848	-1.06657	1.16945	12.8861	0.00191365	0.00987455
gene4152	LOC103505849	0.338243	4.20705	2.8986	0.104699	0.202296
gene4157	LOC103505851	0.684962	1.51869	0.550795	0.466924	0.602806
gene4154	LOC103505852	1.91749	5.29349	185.094	2.39e-11	1.62e-08
gene4155	LOC103505853	0.203647	0.667169	0.355667	0.557849	0.684414
gene4156	LOC103505854	0.129997	0.137057	0.023182	0.880564	0.926157
gene394	LOC103505855	-0.0371313	4.38238	0.0845395	0.774337	0.855247
gene4158	LOC103505856	1.16848	0.25379	7.1944	0.0146069	0.045391
gene4160	LOC103505858	0.371743	0.514916	0.606324	0.445612	0.583284
gene4161	LOC103505859	-0.649221	0.837744	1.87657	0.186443	0.311331
gene4162	LOC103505860	-0.447209	1.31777	3.73488	0.0680887	0.145409
gene4163	LOC103505861	1.15	0.831834	19.2872	0.000302982	0.00246231
gene4169	LOC103505862	-0.230984	6.55439	6.28944	0.0212192	0.0603088
gene4168	LOC103505863	-0.884008	1.78387	9.68497	0.00565843	0.0224979
gene4166	LOC103505864	0.29046	3.99629	4.89063	0.039247	0.0956705
gene4172	LOC103505865	0.202526	3.00162	0.889466	0.357272	0.500181
gene4173	LOC103505866	0.237508	8.73456	8.83897	0.00771783	0.0282275
gene395	LOC103505867	1.35955	1.11166	2.84434	0.107784	0.206933
gene4174	LOC103505868	0.503489	7.17429	61.8814	1.92e-07	8.79e-06
gene4175	LOC103505869	0.659314	7.29635	67.8566	9.59e-08	5.14e-06
gene4176	LOC103505870	-0.403021	3.4574	6.8238	0.0169848	0.0509877
gene4179	LOC103505871	-0.243686	4.56084	4.11647	0.0564818	0.125953
gene4183	LOC103505872	0.239315	1.47479	0.769484	0.391159	0.53178
gene4191	LOC103505873	0.373504	7.50507	5.2532	0.0333007	0.0844817
gene4192	LOC103505874	0.208807	4.26269	3.73469	0.0680952	0.145409
gene4190	LOC103505875	0.521879	4.29199	16.3042	0.000683361	0.00449902
gene4189	LOC103505876	0.244181	8.70095	4.82163	0.0405108	0.0979546
gene4198	LOC103505878	-0.0760956	7.57583	1.18311	0.290114	0.430045
gene4195	LOC103505879	-0.281224	3.88848	3.5151	0.0760177	0.158456
gene4164	LOC103505880	-0.584001	3.99898	20.7538	0.000208173	0.00184792
gene4165	LOC103505881	0.576244	4.91557	4.79093	0.041088	0.0989763
gene4167	LOC103505883	0.10725	3.56121	0.86737	0.363182	0.505553
gene4170	LOC103505884	-0.675351	3.26461	14.7723	0.00106877	0.00637066
gene4171	LOC103505885	-0.13075	4.36941	1.41395	0.248817	0.383848
gene4177	LOC103505886	0.324204	3.21352	4.07599	0.0575985	0.127869
gene4178	LOC103505887	-0.369808	5.32129	22.6302	0.000131513	0.00131191
gene4180	LOC103505888	-0.0582773	0.694407	0.0418482	0.84005	0.899992
gene28	LOC103505889	0.358995	4.90075	6.50975	0.0193439	0.0561882
gene4181	LOC103505890	0.744496	3.13387	23.2421	0.000113755	0.00117496
gene4182	LOC103505891	0.0371134	4.01135	0.141139	0.711247	0.807446
gene4184	LOC103505892	0.48475	2.35595	7.23128	0.0143915	0.0448671
gene397	LOC103505893	2.77838	0.930794	4.83631	0.040238	0.0974656
gene4185	LOC103505894	-0.204427	1.64117	0.201001	0.658904	0.767568
gene4186	LOC103505895	0.168955	1.31183	0.316036	0.580467	0.703521
gene4187	LOC103505896	-0.193902	5.51641	3.73344	0.0681373	0.145471
gene4193	LOC103505897	-0.0900807	5.99778	0.949992	0.341773	0.484051
gene4197	LOC103505900	-0.261215	3.59472	2.10631	0.162744	0.280949
gene4201	LOC103505901	-0.483358	3.89544	13.6743	0.00149337	0.00824621
gene4203	LOC103505902	-0.691331	4.73318	27.0712	4.81e-05	0.000619968
gene4202	LOC103505903	-0.585129	2.75852	13.9776	0.00135989	0.00766737
gene398	LOC103505904	0	-0.126131	0	1	1
gene4207	LOC103505905	0.0350894	3.59348	0.0554377	0.816337	0.884354
gene4208	LOC103505906	-0.103971	6.76117	0.811513	0.378771	0.520211
gene4210	LOC103505907	1.30407	3.80222	18.3591	0.000387304	0.00292989
gene4199	LOC103505908	-0.312286	4.07739	3.61128	0.0724229	0.152699
gene4200	LOC103505909	-0.296419	4.59141	11.9062	0.00263028	0.0126788
gene4204	LOC103505910	-0.0516814	6.83886	0.742552	0.399418	0.539417
gene4205	LOC103505911	-0.305129	3.35485	5.40244	0.0311558	0.0803542
gene4206	LOC103505912	0.0657477	5.36678	0.510613	0.483423	0.619004
gene4209	LOC103505913	2.55309	2.93396	11.7908	0.0027327	0.0130665
gene4211	LOC103505915	2.83069	2.29914	8.99015	0.00729535	0.0271081
gene4217	LOC103505916	-0.198512	2.57749	2.32742	0.143323	0.255364
gene4213	LOC103505917	1.56202	4.28512	24.1686	9.17e-05	0.000998869
gene4215	LOC103505918	0.0778701	2.62682	0.14907	0.703646	0.801879
gene4216	LOC103505919	0.162643	4.9389	2.70847	0.115995	0.218136
gene4218	LOC103505920	-0.295689	2.27056	2.39626	0.137857	0.248273
gene4219	LOC103505921	-0.175756	3.27881	0.950026	0.341764	0.484051
gene4220	LOC103505922	0.223239	3.40349	1.92455	0.181159	0.304792
gene402	LOC103505923	1.06667	2.00359	9.54847	0.00594457	0.0232655
gene4221	LOC103505924	-0.186762	2.70985	0.798982	0.382402	0.523322
gene4222	LOC103505925	1.41213	0.0778701	2.99944	0.0992368	0.1944
gene4223	LOC103505926	1.2947	5.75307	3.55319	0.07457	0.156222
gene4224	LOC103505927	2.29988	5.06145	8.27462	0.00955463	0.0332254
gene4227	LOC103505929	-0.760082	1.88889	16.0514	0.000734626	0.00476483
gene4229	LOC103505930	0.675012	4.04673	3.22281	0.0882855	0.177237
gene405	LOC103505931	0.188792	5.29298	2.32813	0.143266	0.255286
gene4230	LOC103505932	0.315794	3.55509	3.58736	0.0732982	0.154049
gene4237	LOC103505933	0.520506	3.20663	9.04383	0.00715162	0.0267531
gene4235	LOC103505934	0.290664	4.49116	4.0329	0.058815	0.130036
gene4234	LOC103505935	0.253455	4.67199	5.84796	0.0256278	0.0693945
gene4233	LOC103505936	0.634415	4.7165	43.5145	2.39e-06	6.23e-05
gene4231	LOC103505937	0.297787	4.47092	7.09973	0.0151766	0.0466963
gene4245	LOC103505938	0.593158	8.28757	41.006	3.56e-06	8.44e-05
gene4244	LOC103505939	0.200291	7.99711	2.55965	0.125855	0.232001
gene406	LOC103505940	0.199531	3.16131	1.54711	0.22845	0.361036
gene4243	LOC103505941	0.504962	3.81275	11.9786	0.00256814	0.0124309
gene4249	LOC103505942	0.168707	6.36311	6.11855	0.0228154	0.0635586
gene4247	LOC103505943	0.363241	7.00588	9.04611	0.00714558	0.0267414
gene4228	LOC103505944	0.428094	2.67692	0.42372	0.522757	0.653847
gene4232	LOC103505945	0.523568	3.99372	29.7018	2.78e-05	0.000405006
gene4236	LOC103505946	0.81474	6.22501	60.6525	2.23e-07	1e-05
gene408	LOC103505947	-0.211144	3.40374	1.59434	0.221742	0.353352
gene4238	LOC103505948	0.632618	6.29367	40.9837	3.58e-06	8.46e-05
gene4239	LOC103505949	0.708745	6.30686	95.9503	6.27e-09	6.48e-07
gene4240	LOC103505950	0.29027	3.86072	4.87512	0.0395271	0.0961874
gene4241	LOC103505951	0.993175	2.47683	38.8531	5.1e-06	0.000111075
gene4242	LOC103505952	0.0756119	6.99893	0.498318	0.488669	0.623952
gene4246	LOC103505953	0.620493	7.06574	46.7054	1.46e-06	4.26e-05
gene4248	LOC103505954	0.768931	1.92292	18.275	0.000396138	0.00297955
gene4250	LOC103505955	-0.0328146	3.24971	0.0378212	0.847834	0.904596
gene4255	LOC103505956	-0.131567	4.99936	1.38766	0.253113	0.38868
gene4261	LOC103505957	-0.0108099	4.87219	0.0102803	0.920285	0.950761
gene411	LOC103505958	1.56174	5.8004	26.2322	5.77e-05	0.000709894
gene4267	LOC103505959	-0.996077	8.69201	52.6695	6.26e-07	2.17e-05
gene4251	LOC103505960	-0.321556	1.71394	1.89771	0.184091	0.30847
gene4252	LOC103505961	-0.0712756	0.882735	0.0559783	0.815461	0.884079
gene4253	LOC103505962	-0.851856	0.487255	0.784836	0.386565	0.527079
gene4254	LOC103505963	1.93555	2.20192	3.38733	0.0811187	0.166426
gene4256	LOC103505964	-0.101895	3.24596	0.466827	0.502566	0.636873
gene4257	LOC103505965	0.00571568	2.40508	0.00131435	0.971452	0.983656
gene4258	LOC103505966	-0.0105332	1.58026	0.00180671	0.966532	0.980568
gene413	LOC103505967	-0.947271	5.01679	50.6598	8.27e-07	2.76e-05
gene4259	LOC103505968	-0.00356961	5.73865	0.00285053	0.957969	0.975867
gene4260	LOC103505969	0.231283	6.76269	4.4163	0.0489428	0.113108
gene4262	LOC103505970	-0.50221	3.86318	12.5502	0.0021314	0.0107329
gene4263	LOC103505971	0.144507	5.85966	4.36886	0.0500551	0.114985
gene4264	LOC103505972	-1.44948	0.975383	26.5438	5.39e-05	0.000676398
gene4265	LOC103505973	0.863513	2.58587	6.90223	0.0164473	0.0497235
gene4266	LOC103505974	0.208698	5.56495	7.19595	0.0145977	0.045371
gene4268	LOC103505975	-1.41987	1.86204	26.9423	4.95e-05	0.000631284
gene4269	LOC103505976	-0.749698	3.166	19.1677	0.0003126	0.00252049
gene4270	LOC103505978	-0.216519	3.78057	4.38195	0.0497453	0.114502
gene4273	LOC103505979	-0.409561	9.37371	8.04518	0.0104374	0.0354242
gene4277	LOC103505980	0.239403	1.85942	0.809656	0.379305	0.520751
gene4278	LOC103505981	-0.107874	5.55935	2.17998	0.155937	0.272265
gene4271	LOC103505982	-0.49604	2.21562	3.59853	0.072888	0.15338
gene4272	LOC103505983	-0.36108	3.65993	5.35031	0.0318867	0.0818436
gene4274	LOC103505984	-0.572054	4.62694	28.0439	3.91e-05	0.000528363
gene29	LOC103505985	-0.076672	2.38246	0.201439	0.658557	0.767391
gene4275	LOC103505986	-0.00793139	0.204377	9.99e-05	0.992127	0.996846
gene4276	LOC103505987	0.491926	1.46988	3.5041	0.0764417	0.159145
gene4279	LOC103505988	-0.503294	4.56288	17.2752	0.000520281	0.0036531
gene420	LOC103505989	-0.222743	6.72394	3.44934	0.0785951	0.162505
gene4280	LOC103505990	-0.320573	3.15521	3.17019	0.0907322	0.181041
gene4281	LOC103505991	0.395973	1.49591	0.833435	0.372538	0.514884
gene4283	LOC103505993	0.634311	7.18779	19.2759	0.000303873	0.00246846
gene4284	LOC103505994	0.785147	1.63126	7.864	0.0111991	0.0372551
gene4285	LOC103505995	0.760483	4.67007	24.8206	7.9e-05	0.000898086
gene4286	LOC103505996	0.704592	3.24532	24.0386	9.45e-05	0.00102135
gene4287	LOC103505997	0.394679	4.47087	11.3632	0.00315291	0.0144982
gene4288	LOC103505998	-0.0745781	1.57069	0.107095	0.746997	0.835368
gene425	LOC103505999	0.571931	3.22969	8.81932	0.00777471	0.0283904
gene4292	LOC103506000	2.01403	8.41184	5.85171	0.0255863	0.0693025
gene4300	LOC103506001	-0.469198	3.13856	4.76573	0.0415687	0.0998463
gene4298	LOC103506002	-0.277884	3.68137	6.01357	0.023863	0.0657288
gene4295	LOC103506003	-0.227385	8.11354	6.76118	0.0174281	0.052038
gene4291	LOC103506004	-0.0820235	3.18481	0.101892	0.752997	0.839277
gene4293	LOC103506005	-0.242036	2.56883	0.753154	0.396136	0.536562
gene4294	LOC103506006	-0.196358	4.36069	3.23951	0.0875253	0.176076
gene4296	LOC103506007	-0.78326	4.92322	21.8085	0.000160368	0.00152682
gene4297	LOC103506008	0.672826	2.37019	8.70446	0.00811677	0.0293941
gene4299	LOC103506009	-0.0630843	4.16874	0.414277	0.527377	0.658013
gene426	LOC103506010	0.568902	1.98749	5.56164	0.0290386	0.0763244
gene4301	LOC103506011	0.327227	5.96876	13.8732	0.0014043	0.00786226
gene4307	LOC103506012	0.560111	6.62462	31.2341	2.05e-05	0.000320449
gene4313	LOC103506013	0.0533054	5.07842	0.350541	0.560675	0.686782
gene4316	LOC103506014	0.0627665	2.77208	0.0977979	0.75784	0.842478
gene4318	LOC103506015	0.132474	4.91291	1.07909	0.311733	0.452886
gene4303	LOC103506016	-0.64167	0.372398	2.29593	0.14591	0.258843
gene4305	LOC103506018	-0.462203	5.05079	12.5146	0.00215603	0.0108273
gene4306	LOC103506019	0.406934	7.45275	5.73118	0.026961	0.0721959
gene431	LOC103506020	-0.326635	4.16319	0.046368	0.831766	0.894621
gene4308	LOC103506021	0.529947	3.47677	16.5109	0.000644407	0.00429799
gene4309	LOC103506022	0.205685	4.19825	1.88262	0.185765	0.310538
gene4310	LOC103506023	0.136744	4.84574	0.965275	0.338011	0.480491
gene4312	LOC103506024	0.0573803	5.32508	0.185479	0.671475	0.777366
gene4315	LOC103506025	0.202424	4.75288	1.499	0.235552	0.369211
gene4317	LOC103506026	-0.575303	5.1349	49.9511	9.14e-07	2.94e-05
gene4319	LOC103506027	-0.287906	-0.153	0.221978	0.642815	0.755274
gene432	LOC103506028	0.96322	5.15206	115.476	1.37e-09	2.23e-07
gene4329	LOC103506029	0.0318349	2.59385	0.0253226	0.875218	0.922723
gene4321	LOC103506030	0.423016	-0.219904	0.229031	0.637617	0.750943
gene4322	LOC103506031	0.294959	3.26281	2.40762	0.136979	0.247079
gene4323	LOC103506032	-0.420468	1.83268	2.07158	0.166078	0.285311
gene4324	LOC103506033	-0.262221	2.42961	0.376703	0.546535	0.674226
gene4325	LOC103506034	-0.25709	3.86286	6.3341	0.0208231	0.0593947
gene4326	LOC103506035	-0.296024	2.648	6.28951	0.0212186	0.0603088
gene4327	LOC103506036	-0.791506	6.3366	28.0593	3.9e-05	0.000527047
gene4328	LOC103506037	-0.0793076	7.67694	0.357077	0.557077	0.683832
gene4331	LOC103506038	-0.482597	3.54662	10.7466	0.00389123	0.0169531
gene434	LOC103506039	-0.625811	2.83802	11.6209	0.00289174	0.0136106
gene4332	LOC103506040	0.244935	2.53648	2.67502	0.118128	0.221078
gene4333	LOC103506041	-0.0257978	3.01766	0.0457472	0.832878	0.895031
gene4334	LOC103506042	-0.00997832	2.43176	0.00172769	0.967272	0.980993
gene4335	LOC103506043	0.0559728	4.60732	0.252587	0.620942	0.736735
gene4338	LOC103506044	-0.110172	5.71742	2.11738	0.161698	0.279755
gene4343	LOC103506045	-0.37327	5.87493	18.8629	0.000338698	0.0026732
gene4344	LOC103506046	-0.407866	3.84334	6.1128	0.0228714	0.0636569
gene4349	LOC103506047	0.935053	7.37084	77.8078	3.33e-08	2.27e-06
gene435	LOC103506048	-0.197169	1.22229	0.587427	0.452683	0.589888
gene4348	LOC103506049	0.27989	8.57665	9.97111	0.00510712	0.0208032
gene4347	LOC103506050	0.659671	6.79425	36.9486	7.09e-06	0.000143448
gene4350	LOC103506051	0.55531	5.0321	4.50089	0.0470294	0.109675
gene4336	LOC103506052	0.406462	1.64275	1.53699	0.22992	0.362922
gene4337	LOC103506053	-0.167587	3.79095	1.19476	0.287819	0.42754
gene4339	LOC103506054	-0.018424	3.78315	0.016209	0.900008	0.938059
gene4340	LOC103506055	0.189105	1.78801	0.441155	0.514418	0.646608
gene4341	LOC103506056	-1.4966	1.77034	43.3222	2.46e-06	6.36e-05
gene4342	LOC103506057	-0.808781	0.0185049	1.03621	0.321288	0.462981
gene4345	LOC103506058	-0.339861	4.50637	10.1534	0.00478727	0.019839
gene4346	LOC103506059	-0.330075	6.08589	19.6276	0.000277333	0.00229653
gene4351	LOC103506060	1.08475	2.42943	22.6871	0.000129737	0.00129851
gene4356	LOC103506061	0.0636603	0.582309	0.0400219	0.843529	0.901783
gene4360	LOC103506063	0.265541	6.63434	10.1151	0.00485254	0.0200462
gene4363	LOC103506064	-0.206163	5.66226	3.38792	0.081094	0.166418
gene4365	LOC103506065	-0.122343	5.64258	2.55752	0.126003	0.232204
gene4366	LOC103506066	0.531024	7.05201	54.3117	5.02e-07	1.82e-05
gene4352	LOC103506067	0.217887	6.76313	1.31079	0.266242	0.403214
gene436	LOC103506068	0.704284	6.84859	105.584	2.87e-09	3.61e-07
gene4353	LOC103506069	1.83947	3.87832	5.16871	0.034589	0.0869428
gene4354	LOC103506070	1.72411	3.59156	3.90566	0.0625838	0.136221
gene4355	LOC103506071	2.47266	5.20497	12.9729	0.00186145	0.00967862
gene4357	LOC103506072	0.643438	2.1176	0.490475	0.492067	0.627027
gene4359	LOC103506073	0.0817036	3.3038	0.446192	0.512054	0.644894
gene4364	LOC103506076	0.961869	1.39184	13.3805	0.00163671	0.00884027
gene4367	LOC103506077	0.793542	0.483069	4.37056	0.0500147	0.114921
gene437	LOC103506078	-0.266959	6.81868	11.269	0.00325485	0.0148591
gene32	LOC103506081	3.36291	4.01514	17.371	0.000506702	0.00357964
gene4373	LOC103506082	1.13138	2.30577	1.53909	0.229614	0.362533
gene4374	LOC103506083	0.00970515	5.14123	0.0131505	0.909886	0.943903
gene4375	LOC103506084	0.157297	7.38617	5.98877	0.0241183	0.0662443
gene438	LOC103506085	-0.344679	5.91575	7.17969	0.0146938	0.0455925
gene4383	LOC103506086	1.23916	13.1195	76.8896	3.66e-08	2.41e-06
gene4387	LOC103506087	0.0605734	3.08445	0.226877	0.639194	0.752363
gene4389	LOC103506088	0.332575	1.90929	3.78038	0.0665693	0.142965
gene4377	LOC103506089	-0.145995	5.35936	0.814212	0.377995	0.519457
gene4378	LOC103506090	-0.519857	3.62175	13.9699	0.00136312	0.00768088
gene4379	LOC103506091	-0.585981	3.41406	20.5437	0.000219472	0.00192321
gene4380	LOC103506092	0.0645435	4.26279	0.41936	0.524881	0.655614
gene439	LOC103506093	0.80267	1.76322	3.79572	0.0660658	0.14224
gene4381	LOC103506094	-0.0518317	8.19027	0.109171	0.744648	0.833713
gene4382	LOC103506095	-0.0746502	5.17974	0.151442	0.701419	0.800135
gene4384	LOC103506096	0.268812	4.4682	18.411	0.000381953	0.00290016
gene4385	LOC103506097	0.215149	3.41236	1.85568	0.188803	0.314294
gene4386	LOC103506098	0.336333	3.40049	11.77	0.00275163	0.0131371
gene4388	LOC103506099	1.03731	6.63409	6.08302	0.023164	0.0642182
gene4390	LOC103506100	1.28894	2.22645	2.02939	0.170243	0.2909
gene4393	LOC103506102	-0.250642	8.90992	13.3437	0.00165572	0.00891149
gene4394	LOC103506103	-0.281046	3.89034	4.27914	0.0522384	0.118812
gene440	LOC103506104	-0.0311977	5.49679	0.104305	0.750193	0.837485
gene4398	LOC103506105	2.426	4.90368	11.6567	0.0028574	0.0134995
gene4402	LOC103506106	-0.0843449	2.6552	0.225627	0.640113	0.753014
gene4404	LOC103506107	-0.460307	4.66503	17.4634	0.000493952	0.00350981
gene4403	LOC103506108	0.0432601	4.11136	0.119418	0.733402	0.825347
gene4410	LOC103506109	-0.228992	2.04576	0.067655	0.797535	0.871429
gene4409	LOC103506110	-1.56766	8.53872	129.912	5.08e-10	1.16e-07
gene4395	LOC103506111	-0.193461	3.47519	1.13901	0.299023	0.43988
gene4396	LOC103506112	0.210206	1.96797	1.08532	0.310377	0.45145
gene4399	LOC103506114	2.56952	4.08493	11.2383	0.00328883	0.0149882
gene4400	LOC103506115	-0.444217	2.32499	3.93036	0.0618309	0.135078
gene4405	LOC103506117	-0.817343	0.643028	5.65126	0.0279186	0.074198
gene4406	LOC103506118	-0.583212	7.46178	43.7689	2.29e-06	6.04e-05
gene4418	LOC103506120	-0.0368126	8.11345	0.385885	0.541734	0.670057
gene4421	LOC103506121	-0.0477948	5.59445	0.425611	0.521841	0.653012
gene4420	LOC103506122	-0.196565	5.95073	0.654431	0.428387	0.567406
gene4411	LOC103506123	0.0664975	4.56605	0.17583	0.679609	0.783525
gene4413	LOC103506124	-0.226436	0.00875765	0.0584711	0.811478	0.881155
gene447	LOC103506125	2.0685	4.68088	7.23994	0.0143414	0.0447789
gene4414	LOC103506126	0.0217674	2.87155	0.0168912	0.897937	0.937306
gene4419	LOC103506127	0.141774	4.84562	2.42582	0.135588	0.245436
gene4425	LOC103506128	2.66101	-0.600555	5.69199	0.0274259	0.0731635
gene4429	LOC103506129	0.280626	1.96683	2.45911	0.133085	0.241998
gene4422	LOC103506130	1.48076	4.0913	3.902	0.0626964	0.136434
gene4423	LOC103506131	0.357175	3.45753	1.99458	0.173775	0.295522
gene4424	LOC103506132	-0.363034	6.40556	22.3899	0.000139308	0.0013718
gene450	LOC103506133	0.0476648	5.94071	0.627872	0.437763	0.576308
gene4426	LOC103506134	0.805409	3.92995	19.1795	0.000311634	0.00251892
gene4427	LOC103506135	1.35974	-0.102012	8.10335	0.0102052	0.0348682
gene4428	LOC103506136	0.153863	4.67068	2.83944	0.108068	0.207324
gene4431	LOC103506138	0.106929	1.69214	0.0381865	0.847111	0.904191
gene4433	LOC103506139	-0.645071	4.10675	35.8817	8.57e-06	0.00016585
gene4436	LOC103506140	2.34655	4.15226	10.216	0.00468255	0.0195062
gene4435	LOC103506141	0.729136	2.29272	10.2092	0.00469383	0.0195399
gene451	LOC103506142	-0.309749	4.8733	10.2863	0.00456802	0.0191594
gene4442	LOC103506143	0.462139	3.97506	13.2837	0.0016872	0.00902806
gene4441	LOC103506144	-0.535444	2.48098	13.6458	0.00150664	0.00829873
gene4446	LOC103506145	0.121389	3.03295	0.236755	0.632036	0.746427
gene4447	LOC103506146	-0.456346	0.164397	1.66725	0.21187	0.342041
gene4453	LOC103506147	0.0723729	7.84162	0.878965	0.360063	0.50271
gene4461	LOC103506148	0.599527	7.6967	33.8268	1.25e-05	0.000218624
gene4438	LOC103506149	-0.0354617	1.61309	0.00788856	0.930142	0.957584
gene4437	LOC103506150	0.104625	4.82617	0.838287	0.371179	0.513928
gene4439	LOC103506151	-0.379868	1.23458	1.6103	0.219531	0.350803
gene454	LOC103506152	-0.0448822	5.31397	0.439296	0.515296	0.647225
gene4440	LOC103506153	-0.228723	6.33444	4.24507	0.0530959	0.120137
gene4443	LOC103506154	-0.492512	1.99184	4.62564	0.0443611	0.104935
gene4444	LOC103506155	-0.626794	2.42047	9.88556	0.00526541	0.0212969
gene4445	LOC103506156	-0.211519	5.14654	3.05343	0.0964502	0.190138
gene4448	LOC103506157	-0.025341	1.79835	0.0125667	0.9119	0.944777
gene4449	LOC103506158	0.0501446	4.84278	0.209154	0.652534	0.762549
gene4450	LOC103506159	-0.105903	3.98818	0.470169	0.501058	0.635356
gene4451	LOC103506160	-0.351356	4.12088	7.62055	0.0123226	0.0400261
gene4452	LOC103506161	-0.235418	4.09066	3.69106	0.0695899	0.147863
gene457	LOC103506162	-0.405424	8.934	6.50343	0.0193951	0.0562856
gene4454	LOC103506163	-0.524632	2.14067	4.0339	0.0587864	0.130035
gene4455	LOC103506164	-0.022744	3.75467	0.0271059	0.870939	0.92008
gene4456	LOC103506165	-0.0937112	5.79301	1.98803	0.17445	0.296313
gene4457	LOC103506166	-1.1176	0.874578	5.33366	0.0321241	0.082338
gene4458	LOC103506167	0.537749	4.74136	12.7109	0.00202395	0.0103048
gene4459	LOC103506168	-0.28682	1.68446	1.75064	0.201249	0.32935
gene4460	LOC103506169	-0.073574	4.50461	0.494636	0.490259	0.625331
gene4462	LOC103506170	0.47548	1.25962	2.24902	0.14987	0.264184
gene4464	LOC103506171	-0.697094	5.08592	57.6477	3.25e-07	1.33e-05
gene4469	LOC103506172	0.679021	5.02927	6.33376	0.0208261	0.0593947
gene462	LOC103506173	4.69958	2.09965	10.0947	0.00611755	0.0237804
gene4468	LOC103506174	0.164893	5.54654	1.69916	0.207725	0.336917
gene4463	LOC103506175	0.294531	7.39953	7.00281	0.0157858	0.0482076
gene34	LOC103506176	-0.222726	5.19603	5.43227	0.030746	0.0795941
gene4466	LOC103506177	-0.302116	5.16361	15.9597	0.000754257	0.00487666
gene4465	LOC103506178	-0.346888	6.41877	7.97607	0.0107209	0.0360732
gene4467	LOC103506179	0.447246	5.78512	18.3079	0.000392651	0.00295846
gene4470	LOC103506180	-4.77037	0.978007	22.5161	0.000135153	0.00134022
gene4471	LOC103506181	-0.57639	6.32623	35.3867	9.36e-06	0.000176997
gene4472	LOC103506182	-0.129703	5.99884	1.60159	0.220733	0.352204
gene4481	LOC103506183	1.21568	4.42794	6.35153	0.0206708	0.0590709
gene4473	LOC103506184	0.677724	4.42812	24.5236	8.45e-05	0.000940978
gene4474	LOC103506185	1.10786	6.5896	168.057	5.56e-11	2.38e-08
gene4475	LOC103506186	-0.0638585	1.50275	0.0464519	0.831616	0.894564
gene4476	LOC103506187	-0.40147	2.5859	4.30544	0.0515873	0.117476
gene4478	LOC103506189	0.571879	2.77616	11.7313	0.00278728	0.0132448
gene4479	LOC103506190	0.0593581	4.86183	0.44411	0.513029	0.645491
gene4480	LOC103506191	-0.135675	3.95395	0.871761	0.361996	0.504565
gene4493	LOC103506192	-0.0421988	6.06876	0.269519	0.609553	0.72797
gene4486	LOC103506193	0.0558497	4.24095	0.220612	0.643834	0.755988
gene4500	LOC103506194	1.40791	3.50623	64.4928	1.41e-07	7e-06
gene4483	LOC103506195	-0.271119	4.77811	2.99481	0.0994798	0.194757
gene4484	LOC103506196	0.166548	-0.03563	0.208676	0.652904	0.762738
gene4485	LOC103506197	-0.476481	0.332023	1.71714	0.205433	0.334233
gene4487	LOC103506198	-0.538213	-0.202872	0.546685	0.468568	0.604291
gene4488	LOC103506199	-0.0512569	4.97455	0.250441	0.62242	0.73812
gene4489	LOC103506200	-0.65815	2.71066	17.8116	0.000449048	0.00327821
gene4490	LOC103506201	0.217338	4.62938	5.44569	0.0305638	0.079245
gene466	LOC103506202	2.4106	4.24481	6.19849	0.0220525	0.0620256
gene4491	LOC103506203	-0.00582409	5.60397	0.00478024	0.94559	0.968356
gene4495	LOC103506204	-0.268503	6.62913	15.5654	0.000845584	0.00533938
gene4496	LOC103506205	-0.242598	3.95635	7.50713	0.0128887	0.0413606
gene4497	LOC103506206	-0.251689	4.373	10.3634	0.00444604	0.0187546
gene4498	LOC103506207	0.0926571	4.22716	0.914506	0.35074	0.493254
gene4499	LOC103506208	-0.224583	7.14224	3.94439	0.0614079	0.134397
gene4501	LOC103506209	0.628884	0.927216	2.45797	0.13317	0.242085
gene4502	LOC103506210	0.116668	0.949228	0.0611965	0.807226	0.877731
gene4503	LOC103506211	-0.521855	6.22029	7.04655	0.0155076	0.0475236
gene4504	LOC103506212	-0.317337	6.09223	20.067	0.000247711	0.00210337
gene467	LOC103506213	-0.093033	0.632147	0.127134	0.725288	0.818522
gene4505	LOC103506214	-0.00782239	2.56627	0.000539223	0.981712	0.991005
gene4509	LOC103506215	0.771674	2.31423	16.6814	0.000614097	0.00415204
gene4510	LOC103506216	0.526994	4.93302	14.6947	0.00109391	0.00648409
gene4511	LOC103506217	2.51675	4.99356	8.89276	0.00756445	0.0278207
gene468	LOC103506220	0.0275654	4.80194	0.0697915	0.794439	0.869286
gene4512	LOC103506221	-0.280918	0.403551	0.345115	0.563698	0.689427
gene4514	LOC103506223	0.353233	6.80921	26.7867	5.12e-05	0.000648781
gene4516	LOC103506224	-0.251164	5.46833	10.0383	0.00498654	0.0204526
gene4522	LOC103506225	-0.296199	1.45471	2.35104	0.141419	0.252927
gene4526	LOC103506226	-0.397409	3.82094	10.9553	0.00362166	0.0161016
gene4524	LOC103506228	-0.336518	1.7199	1.46892	0.240136	0.374345
gene4528	LOC103506229	-0.131395	4.54388	1.04746	0.318743	0.460612
gene470	LOC103506230	0.0156316	3.57397	0.0260993	0.873336	0.921724
gene4537	LOC103506231	0.0788585	1.3595	0.0730465	0.789819	0.866152
gene4532	LOC103506232	0.315975	0.590394	0.995895	0.330646	0.473061
gene4538	LOC103506233	0.18427	5.11919	1.2281	0.281389	0.420178
gene4543	LOC103506234	-0.143582	6.04097	2.5624	0.125664	0.23181
gene4544	LOC103506235	-0.221643	5.48796	6.40388	0.0202208	0.0580467
gene4545	LOC103506236	-0.313797	6.09751	10.0907	0.00489474	0.0201752
gene4550	LOC103506237	1.80064	8.41408	128.997	5.39e-10	1.16e-07
gene4548	LOC103506238	0.709289	8.84789	32.8291	1.5e-05	0.000252975
gene4555	LOC103506239	1.13849	5.13325	122.8	8.17e-10	1.53e-07
gene4558	LOC103506240	-0.553875	3.91777	19.7607	0.000267966	0.00223002
gene441	LOC103506241	0.554318	2.23414	3.94374	0.0614275	0.134421
gene4557	LOC103506242	0.151117	4.51843	1.08554	0.31033	0.45145
gene4564	LOC103506244	-0.0236492	4.52791	0.0319373	0.860027	0.913038
gene4563	LOC103506245	-0.365072	6.58086	17.109	0.000544842	0.0037822
gene4569	LOC103506246	1.76918	3.34573	4.55427	0.0458659	0.107718
gene4515	LOC103506247	0.129583	4.64848	2.20434	0.153763	0.269316
gene4518	LOC103506248	-0.797934	5.13708	43.3689	2.44e-06	6.33e-05
gene4519	LOC103506249	0.107485	5.71582	1.8904	0.1849	0.309515
gene4520	LOC103506250	0.165342	1.7829	0.656694	0.427603	0.566717
gene443	LOC103506251	0.867885	2.34659	2.2068	0.153545	0.269063
gene4521	LOC103506252	-0.231173	4.54801	5.84034	0.0257125	0.0695419
gene4523	LOC103506253	-0.44103	2.92782	4.11889	0.0564157	0.125821
gene4527	LOC103506254	-0.19232	4.7292	3.56745	0.0740359	0.155387
gene4529	LOC103506255	-0.201581	4.91027	3.81035	0.0655896	0.14149
gene4530	LOC103506256	-0.161885	6.61873	6.25816	0.0215017	0.0608212
gene4531	LOC103506257	0.0579803	5.18477	0.162333	0.691443	0.792395
gene4533	LOC103506258	-0.262148	4.44907	8.56727	0.00854756	0.0305778
gene4534	LOC103506259	-0.497933	3.42157	16.341	0.000676247	0.00445857
gene4535	LOC103506260	-0.0674725	3.76877	0.214091	0.648751	0.760206
gene4536	LOC103506261	-0.308823	4.99871	10.6997	0.00395481	0.0171512
gene444	LOC103506262	0.873661	3.15338	5.96691	0.024346	0.0667199
gene4539	LOC103506263	0.357275	5.7861	6.06844	0.0233088	0.064532
gene4540	LOC103506264	-0.521664	3.282	13.4397	0.00160665	0.00872192
gene4541	LOC103506265	-0.398018	5.8467	17.1371	0.000540592	0.0037598
gene4542	LOC103506266	0.637881	5.56057	53.752	5.41e-07	1.94e-05
gene4546	LOC103506267	0.0430786	4.62513	0.19211	0.66603	0.772815
gene4551	LOC103506268	-0.104987	4.07913	1.15072	0.29662	0.437046
gene4552	LOC103506269	0.147531	4.01546	1.72363	0.204615	0.333404
gene4553	LOC103506270	0.215708	5.33867	4.39648	0.0494041	0.113902
gene4554	LOC103506271	0.262837	5.94722	3.54775	0.0747748	0.156473
gene446	LOC103506272	0.0927553	5.71733	0.414816	0.527111	0.657877
gene4556	LOC103506273	0.155463	3.78859	0.628371	0.437584	0.576242
gene4560	LOC103506274	0.0514195	6.74638	0.106894	0.747226	0.835368
gene4561	LOC103506275	0.607832	1.86395	17.0488	0.000554049	0.00382587
gene35	LOC103506276	-0.258072	4.45239	4.52348	0.0465328	0.108785
gene4562	LOC103506277	-0.380285	5.19406	22.7297	0.000128428	0.00129058
gene4565	LOC103506278	-0.0598075	4.4704	0.0631384	0.804257	0.875954
gene4566	LOC103506279	-0.079537	6.70667	0.283435	0.600531	0.720518
gene4567	LOC103506280	-0.0111134	6.60654	0.0398227	0.843914	0.902002
gene4568	LOC103506281	-0.591749	2.92871	9.79297	0.00544291	0.0217942
gene449	LOC103506282	0.504082	6.4461	37.5792	6.35e-06	0.000132425
gene4571	LOC103506283	0.845643	3.75792	1.29174	0.269634	0.406976
gene4574	LOC103506284	-0.143196	5.28804	3.32963	0.0835523	0.170038
gene4582	LOC103506285	0.0191087	4.25665	0.0162742	0.899808	0.938049
gene4581	LOC103506286	0.0161261	4.16281	0.0128416	0.910946	0.94435
gene4580	LOC103506287	-0.106878	6.68796	0.545546	0.469025	0.604711
gene4579	LOC103506288	-0.716637	-0.373254	0.437239	0.51627	0.648027
gene4578	LOC103506289	0.989305	2.62667	20.4247	0.000226169	0.0019696
gene4576	LOC103506290	0.339152	1.85239	2.93577	0.102645	0.199336
gene4585	LOC103506291	0.0910708	4.50122	0.921858	0.348855	0.491444
gene4570	LOC103506294	-0.691786	3.39484	17.3907	0.000503946	0.00356703
gene4572	LOC103506295	-0.260806	4.26911	4.86001	0.0398023	0.096665
gene4573	LOC103506296	-0.661619	2.22451	11.4359	0.00307664	0.0142365
gene4575	LOC103506297	0.298498	3.98162	5.43657	0.0306876	0.0794986
gene4586	LOC103506298	0.077787	0.932077	0.0695766	0.794748	0.869515
gene4598	LOC103506299	1.22718	3.87718	2.12767	0.160734	0.278392
gene4597	LOC103506300	0.650117	7.79395	19.0847	0.000319483	0.00255796
gene4588	LOC103506301	-0.195022	3.41375	1.98577	0.174683	0.296582
gene453	LOC103506302	0.355769	-0.424404	0.183706	0.67295	0.778583
gene4589	LOC103506303	1.99733	5.16165	6.94819	0.0161413	0.0490647
gene4591	LOC103506305	-5.31635	2.22825	7.66169	0.0141472	0.0443686
gene4592	LOC103506306	2.65217	5.44854	10.9191	0.00366692	0.0162543
gene4593	LOC103506307	6.03679	2.83698	11.9639	0.00341623	0.0154439
gene4594	LOC103506308	-0.572521	2.47921	11.2843	0.00323802	0.0148103
gene4595	LOC103506309	-1.24203	0.834174	15.5174	0.000857492	0.00540158
gene4596	LOC103506310	1.26647	6.45443	20.7959	0.000205988	0.00183829
gene4599	LOC103506311	3.27559	3.76854	13.1823	0.001742	0.00922986
gene4600	LOC103506312	-0.360983	6.24924	24.6162	8.28e-05	0.000926967
gene455	LOC103506313	-0.261723	5.90897	11.5558	0.00295533	0.013846
gene4601	LOC103506314	-0.698365	1.25314	8.19975	0.00983316	0.0339441
gene4602	LOC103506315	-0.32481	1.79938	2.76771	0.112327	0.213202
gene4605	LOC103506316	-0.510187	5.34717	23.4702	0.00010783	0.00112834
gene4616	LOC103506317	-0.353678	0.0626357	0.810828	0.378968	0.520413
gene4615	LOC103506318	0.38361	1.02345	1.64935	0.214241	0.344327
gene4612	LOC103506319	1.13232	4.0658	28.1912	3.79e-05	0.000518761
gene4611	LOC103506320	-0.336622	4.45159	1.65514	0.21347	0.343477
gene4604	LOC103506321	-0.527145	6.01171	37.3416	6.62e-06	0.000136618
gene4606	LOC103506322	-0.0164494	5.65235	0.0203338	0.888086	0.931373
gene458	LOC103506323	0.379375	3.74725	4.5317	0.0463537	0.108489
gene4607	LOC103506324	0.203391	5.85939	4.7151	0.0425541	0.101801
gene4608	LOC103506325	-0.22188	3.57328	2.97419	0.100572	0.196305
gene4609	LOC103506326	0.530944	4.57035	15.228	0.000933491	0.00576782
gene4610	LOC103506327	-0.427908	3.24268	8.14439	0.0100449	0.0344991
gene4614	LOC103506329	1.20025	2.57707	21.0442	0.000193605	0.00175332
gene4617	LOC103506330	0.541202	2.55302	6.89072	0.016525	0.0499255
gene459	LOC103506331	0.541591	2.2762	6.64787	0.0182637	0.0538591
gene4619	LOC103506332	-0.546301	2.1387	7.66569	0.0121051	0.0394685
gene4621	LOC103506333	-0.146028	3.63478	1.18851	0.289048	0.428972
gene4626	LOC103506335	-0.690868	2.57377	22.8606	0.000124489	0.00126381
gene4628	LOC103506336	-0.368359	9.13748	7.29274	0.0140403	0.044113
gene4629	LOC103506337	-0.263914	4.86017	5.68797	0.0274741	0.0732709
gene4620	LOC103506338	-0.12756	5.24728	1.20876	0.285095	0.42442
gene4622	LOC103506339	-0.20633	4.62864	4.5934	0.0450338	0.106116
gene4623	LOC103506340	-1.236	2.74544	49.9136	9.19e-07	2.95e-05
gene4625	LOC103506341	-0.6034	3.37986	2.69909	0.116588	0.21897
gene4627	LOC103506342	-0.244928	1.43023	0.21141	0.650799	0.761516
gene460	LOC103506343	-0.000688236	4.11611	2.15e-05	0.996344	0.99957
gene4630	LOC103506344	-0.695024	4.96334	1.51298	0.233459	0.366776
gene4631	LOC103506345	-0.0249572	1.59545	0.00746593	0.932034	0.958802
gene4632	LOC103506346	-0.366201	4.62674	15.1708	0.000949391	0.00583957
gene4633	LOC103506347	3.06784	0.00958244	15.6653	0.000821342	0.00522789
gene4634	LOC103506348	-0.518386	2.70569	11.5822	0.00292934	0.0137559
gene4635	LOC103506349	-0.303159	5.25289	10.3628	0.004447	0.0187546
gene4636	LOC103506350	0.124479	5.98091	3.34474	0.0829066	0.169005
gene4637	LOC103506351	0.20811	6.43414	4.66469	0.0435618	0.10339
gene4638	LOC103506352	-0.381676	1.67698	4.03696	0.0586992	0.129873
gene4639	LOC103506353	-0.78905	1.87407	20.1059	0.000245262	0.00208837
gene461	LOC103506354	-0.00590273	4.09422	0.002495	0.960675	0.977268
gene4640	LOC103506355	-0.183731	2.38359	1.19451	0.287869	0.427545
gene4641	LOC103506356	0.0781166	3.00424	0.42321	0.523005	0.654068
gene4642	LOC103506357	1.80573	4.34261	5.10691	0.0355673	0.0889061
gene4643	LOC103506358	-0.284298	3.99238	2.50413	0.129788	0.237156
gene4644	LOC103506359	0.852597	5.47562	6.20569	0.0219851	0.0619311
gene4645	LOC103506360	0.196972	3.87159	1.10311	0.306551	0.447586
gene4647	LOC103506361	-0.218896	3.76965	3.20826	0.0889543	0.178309
gene463	LOC103506363	0.944077	3.81548	18.5891	0.000364219	0.00280844
gene4659	LOC103506364	-0.0693719	6.38076	0.64965	0.430052	0.569118
gene4660	LOC103506365	0.0516995	4.80149	0.18143	0.674857	0.780014
gene4652	LOC103506366	0.390159	7.1456	19.7017	0.000272073	0.00225704
gene4648	LOC103506368	-0.639916	4.24243	45.24	1.83e-06	5.07e-05
gene4649	LOC103506369	2.83165	3.2868	10.1061	0.00486808	0.0200878
gene4650	LOC103506370	0.37538	4.20384	14.963	0.00100968	0.00609686
gene4655	LOC103506372	-0.235166	4.18628	4.48239	0.0474405	0.110428
gene464	LOC103506373	0.065022	6.14119	0.612964	0.443169	0.581055
gene4656	LOC103506374	-0.848356	3.6296	33.9507	1.22e-05	0.000214872
gene4657	LOC103506375	0.349559	4.83407	17.8379	0.000445844	0.0032626
gene4658	LOC103506376	-0.234189	4.41693	2.51895	0.128724	0.235751
gene36	LOC103506377	-0.352824	8.63457	9.84998	0.00533284	0.0214987
gene4677	LOC103506378	-0.15045	4.98455	3.64131	0.0713412	0.15092
gene4676	LOC103506379	-0.138214	4.48601	1.02191	0.324565	0.466475
gene4675	LOC103506380	-0.220244	4.37422	4.5515	0.0459253	0.107775
gene4678	LOC103506381	0.0703919	1.92646	0.0766343	0.784853	0.862455
gene4662	LOC103506382	0.183399	1.09115	0.63785	0.434203	0.573208
gene4664	LOC103506383	-0.26607	6.38581	6.18714	0.022159	0.0622206
gene4665	LOC103506384	-0.439123	4.15466	17.493	0.000489952	0.00348948
gene465	LOC103506385	2.06498	4.93998	7.63409	0.0122569	0.0398723
gene4666	LOC103506386	-0.400319	6.87362	6.97295	0.0159791	0.0486602
gene4667	LOC103506387	-0.175631	2.85925	1.71139	0.206162	0.335034
gene4668	LOC103506388	-0.0642592	4.81819	0.482472	0.495577	0.630145
gene4669	LOC103506389	0.301584	2.13885	0.160577	0.693025	0.793748
gene4670	LOC103506390	0.181738	3.8774	2.41719	0.136246	0.24607
gene4671	LOC103506391	-0.045223	4.69624	0.312402	0.582634	0.705356
gene4672	LOC103506392	1.86304	8.63181	4.75939	0.0416907	0.100087
gene4673	LOC103506393	0.156642	2.97741	0.791112	0.38471	0.525501
gene469	LOC103506395	0.0268029	3.53399	0.0799924	0.780317	0.859457
gene4683	LOC103506396	0.41781	3.48505	9.52867	0.00598741	0.0234032
gene4685	LOC103506397	0.348074	8.23594	21.7498	0.000162681	0.00154245
gene4686	LOC103506398	-0.00162881	4.68253	0.000226783	0.988139	0.994215
gene4684	LOC103506399	-0.0942808	6.50712	1.67421	0.210956	0.340776
gene4679	LOC103506400	-0.262252	1.56885	0.721948	0.405916	0.545546
gene4680	LOC103506401	-0.429888	0.422005	0.551416	0.466677	0.602528
gene4681	LOC103506402	-0.781492	0.0953912	6.01774	0.0238203	0.0656515
gene4682	LOC103506403	0.211289	1.37351	0.457431	0.506847	0.640443
gene4687	LOC103506404	-0.717269	3.47318	29.6252	2.82e-05	0.000410216
gene4688	LOC103506405	-1.15112	0.346278	0.790524	0.384883	0.525621
gene4689	LOC103506406	-0.187557	8.17681	3.96845	0.0606904	0.133204
gene4690	LOC103506407	0.242074	4.99321	1.27241	0.273134	0.410908
gene4691	LOC103506408	-0.809084	3.15547	7.62357	0.0123079	0.0400067
gene4693	LOC103506409	4.16473	1.96697	13.4918	0.00158068	0.00860338
gene4694	LOC103506410	2.65879	6.19035	12.0724	0.00249012	0.0121145
gene4692	LOC103506411	1.09841	3.76583	28.7861	3.35e-05	0.000471689
gene4695	LOC103506412	-0.113996	5.17827	0.787538	0.385764	0.526472
gene4697	LOC103506413	-0.0409379	0.899141	0.00525938	0.942933	0.966389
gene4698	LOC103506414	1.26247	4.17521	87.2817	1.34e-08	1.18e-06
gene4700	LOC103506415	-1.04897	0.29749	5.90174	0.025039	0.0681416
gene4701	LOC103506416	0.234353	4.30775	3.15076	0.0916554	0.182526
gene4702	LOC103506417	-0.372687	5.2013	3.89691	0.0628532	0.136694
gene4703	LOC103506418	0.280588	0.50865	0.606234	0.445645	0.583284
gene4712	LOC103506419	-0.113849	6.24121	0.743795	0.399031	0.539053
gene4709	LOC103506420	0.0765927	4.20727	0.408829	0.530076	0.66017
gene4707	LOC103506421	-0.726036	6.0259	12.6124	0.00208906	0.0105515
gene4714	LOC103506422	-0.125663	6.3295	1.17606	0.291512	0.4317
gene4715	LOC103506423	0.505179	6.0879	64.3198	1.44e-07	7.09e-06
gene4717	LOC103506424	-0.263059	6.86268	7.30628	0.0139643	0.0439524
gene471	LOC103506425	-0.0900484	6.02756	0.734606	0.401905	0.541661
gene4726	LOC103506426	0.197104	5.80053	6.21351	0.0219123	0.0617639
gene4728	LOC103506427	0.0484811	7.79959	0.542898	0.470092	0.605618
gene4729	LOC103506428	-0.316659	6.33422	19.5656	0.000281821	0.00232531
gene4704	LOC103506429	1.53362	2.19111	1.57732	0.224129	0.356122
gene4705	LOC103506430	-0.107742	7.06612	1.57696	0.22418	0.356156
gene4706	LOC103506431	-0.632439	3.76451	17.6668	0.000467155	0.00337848
gene4708	LOC103506432	-0.113321	2.2934	0.235702	0.63279	0.746934
gene4710	LOC103506433	-0.246614	4.04448	2.75353	0.113192	0.214357
gene4713	LOC103506434	-0.412775	5.90396	8.36284	0.00923773	0.0324371
gene4716	LOC103506435	-0.21075	5.44744	1.27441	0.272769	0.410494
gene4719	LOC103506436	0.486642	2.55616	4.75076	0.0418574	0.100422
gene4720	LOC103506437	0.797395	6.28405	106.86	2.6e-09	3.34e-07
gene4722	LOC103506438	-0.318409	3.15816	2.23039	0.151478	0.266228
gene4723	LOC103506439	0.427174	5.00435	7.12775	0.0150054	0.0462532
gene4724	LOC103506440	0.373943	4.69074	0.995034	0.33085	0.473148
gene4727	LOC103506441	-0.583618	3.09475	11.816	0.00270993	0.0129843
gene473	LOC103506442	0.0674784	4.23139	0.23659	0.632154	0.746427
gene4731	LOC103506443	0.279494	6.18155	8.02441	0.0105217	0.0356445
gene4735	LOC103506444	-0.770901	0.013763	0.516507	0.480941	0.616361
gene4732	LOC103506445	-0.0971597	4.93259	0.386412	0.541461	0.669895
gene4733	LOC103506446	0.0696499	6.37042	0.711975	0.40912	0.548608
gene4737	LOC103506447	0.0761833	4.59298	0.234097	0.633944	0.747703
gene4740	LOC103506448	-0.129114	6.36048	4.69714	0.04291	0.102435
gene4744	LOC103506449	2.14778	4.43287	9.33809	0.00641771	0.0246397
gene4745	LOC103506450	-0.196412	-0.228949	0.0339776	0.855676	0.909846
gene4748	LOC103506451	-0.639337	4.79277	14.2023	0.00126954	0.00727758
gene476	LOC103506452	0.607369	4.32245	9.9153	0.00520978	0.0211091
gene4746	LOC103506453	-0.0676073	2.68814	0.263104	0.613813	0.73092
gene4750	LOC103506454	-1.15324	1.36604	21.7521	0.00016259	0.00154238
gene4752	LOC103506455	0.824362	4.05716	24.081	9.36e-05	0.00101321
gene4754	LOC103506457	0.0287403	-0.0828349	0.00200777	0.96472	0.979648
gene4755	LOC103506458	-0.0303654	5.30644	0.0777634	0.783316	0.86137
gene4761	LOC103506459	0.346133	0.695344	0.230843	0.636297	0.749869
gene4762	LOC103506460	-0.0966354	6.62094	1.18809	0.289129	0.428972
gene4763	LOC103506461	-0.0262513	5.94959	0.0612083	0.807208	0.877731
gene4764	LOC103506462	-0.424764	5.21125	34.1539	1.17e-05	0.000208723
gene4738	LOC103506463	-0.318974	6.2578	10.2829	0.00457363	0.0191786
gene4741	LOC103506464	-0.638263	3.37062	21.3436	0.000179752	0.0016606
gene4742	LOC103506465	-0.747813	1.85764	6.63567	0.0183564	0.0540457
gene4743	LOC103506466	-0.439012	0.179584	0.695476	0.414505	0.553406
gene37	LOC103506467	-0.224012	2.26979	1.73562	0.203112	0.331749
gene4747	LOC103506468	0.688086	4.08982	24.3327	8.83e-05	0.000971903
gene4749	LOC103506469	-0.640734	3.16277	6.71907	0.0177336	0.0527614
gene4751	LOC103506470	-0.428525	1.0204	2.33283	0.142884	0.254754
gene4756	LOC103506471	-0.310642	4.76661	7.78619	0.0115452	0.0381146
gene486	LOC103506472	-0.238101	6.88237	8.7309	0.00803658	0.0291612
gene4757	LOC103506473	-0.174178	4.27465	1.12583	0.301756	0.442478
gene4758	LOC103506474	-0.185054	5.37613	5.92419	0.0247978	0.0676524
gene4759	LOC103506475	-0.0709016	4.61575	0.456812	0.507131	0.64067
gene4760	LOC103506476	-0.144762	5.59012	2.31407	0.144413	0.256956
gene4766	LOC103506478	0.0646836	1.91403	0.167926	0.686472	0.788863
gene4767	LOC103506479	-0.0199996	5.93076	0.0531563	0.820084	0.886988
gene4768	LOC103506480	0.0592609	4.72922	0.874818	0.361174	0.503801
gene4769	LOC103506481	1.6075	5.77236	4.53271	0.0463318	0.108466
gene4770	LOC103506482	0.418148	2.09876	2.91367	0.10386	0.200994
gene4773	LOC103506483	-0.431677	1.6177	2.37589	0.139448	0.250181
gene4772	LOC103506484	-0.0513368	6.88613	0.195683	0.663143	0.77062
gene4781	LOC103506485	0.339303	8.93777	5.69047	0.0274441	0.0732014
gene4771	LOC103506486	0.319773	3.32268	2.51999	0.12865	0.235687
gene4774	LOC103506487	-0.315383	4.89333	12.5296	0.00214563	0.0107869
gene472	LOC103506490	-1.01882	3.2897	39.7869	4.36e-06	9.82e-05
gene4778	LOC103506492	0.129284	5.63097	0.111662	0.741861	0.832318
gene4779	LOC103506493	0.522655	0.349623	2.29956	0.145609	0.258509
gene4780	LOC103506494	0.511605	3.34312	9.93031	0.00518194	0.0210226
gene4784	LOC103506495	-0.492045	2.84605	2.15628	0.158089	0.275057
gene4782	LOC103506496	0.0270428	8.49634	0.139018	0.71332	0.808791
gene4783	LOC103506497	-0.129492	4.20248	0.909832	0.351947	0.494383
gene4785	LOC103506498	0.354062	1.96816	2.77447	0.111917	0.212741
gene4787	LOC103506500	0.0790124	4.63392	0.213798	0.648974	0.760339
gene474	LOC103506501	-1.00619	1.83108	23.4208	0.000109082	0.00113885
gene4788	LOC103506502	-0.277389	5.04174	13.3703	0.00164194	0.00885766
gene4791	LOC103506503	0.137437	6.28148	1.63768	0.215805	0.346355
gene4795	LOC103506504	0.567729	7.59639	43.0263	2.58e-06	6.63e-05
gene4799	LOC103506505	-0.563214	6.14737	37.1065	6.89e-06	0.000140769
gene4805	LOC103506506	0.775752	7.45977	81.1509	2.4e-08	1.77e-06
gene4789	LOC103506507	0.0726041	4.4298	0.221455	0.643205	0.75549
gene4792	LOC103506509	-0.371564	5.00331	10.8524	0.0037518	0.0165192
gene475	LOC103506511	0.196299	3.66698	2.34413	0.141973	0.253572
gene4794	LOC103506512	-0.00117316	3.56663	3.9e-05	0.995081	0.99905
gene4796	LOC103506513	-0.643811	2.86881	13.7895	0.00144105	0.00803721
gene4798	LOC103506514	-0.2905	4.40281	3.49818	0.0766711	0.15946
gene4800	LOC103506515	1.30912	5.87142	10.0945	0.00488804	0.0201611
gene4801	LOC103506516	0.544016	2.61992	2.57403	0.12486	0.230745
gene4802	LOC103506517	1.30759	2.36435	22.7421	0.000128047	0.00128995
gene4803	LOC103506518	0.698326	5.66208	5.13309	0.0351491	0.0880404
gene4804	LOC103506519	0.657242	7.24679	7.16608	0.0147748	0.0457818
gene4806	LOC103506520	0.0532683	5.51806	0.385278	0.542049	0.670356
gene477	LOC103506521	0.0979465	4.91062	0.693543	0.415143	0.554016
gene4811	LOC103506522	0.352381	3.43708	5.4024	0.0311564	0.0803542
gene4812	LOC103506523	-0.614288	3.35684	8.6105	0.00840911	0.0301729
gene4813	LOC103506524	-0.335146	2.73726	2.57191	0.125006	0.230992
gene4808	LOC103506525	-0.0913933	6.76773	1.47063	0.239872	0.374069
gene4810	LOC103506526	0.755496	2.88261	31.9154	1.79e-05	0.000291002
gene4814	LOC103506527	0.0417799	1.56871	0.0298469	0.864636	0.916139
gene478	LOC103506528	0.0904209	8.43277	0.620557	0.440403	0.57894
gene4818	LOC103506529	-0.666058	5.42297	31.9413	1.78e-05	0.000289799
gene4819	LOC103506530	0.257013	1.46472	0.850202	0.367872	0.510547
gene4820	LOC103506531	3.46631	-0.355695	8.13151	0.0119357	0.0390544
gene4823	LOC103506532	0.543873	6.19212	5.38669	0.0313746	0.0807775
gene4824	LOC103506533	1.79303	1.19244	26.0966	5.95e-05	0.000724566
gene4826	LOC103506534	-0.03722	6.50142	0.137913	0.714408	0.809674
gene479	LOC103506535	0.151095	1.94428	0.550203	0.46716	0.603006
gene4830	LOC103506536	-0.488058	2.67476	11.7299	0.00278857	0.0132471
gene4829	LOC103506537	0.139059	5.65611	1.32906	0.263043	0.399985
gene4827	LOC103506538	-0.515104	6.45641	11.8354	0.00269256	0.0129193
gene4821	LOC103506539	1.25437	6.45125	137.844	3.07e-10	8.6e-08
gene4822	LOC103506540	0.471936	4.06734	4.47371	0.0476346	0.110782
gene4825	LOC103506541	0.771643	3.43633	12.8809	0.00191679	0.00988797
gene4831	LOC103506542	0.137049	9.16771	0.422276	0.523459	0.654412
gene4828	LOC103506543	0.0249672	5.34137	0.0628571	0.804684	0.876315
gene480	LOC103506544	-0.142658	3.96357	0.391632	0.538769	0.667632
gene4839	LOC103506545	-0.00209165	4.8932	9.27e-05	0.992416	0.99692
gene4838	LOC103506546	-0.0165373	6.33363	0.0452411	0.83379	0.895645
gene4837	LOC103506547	-0.0662113	5.59115	0.647753	0.430715	0.569831
gene4847	LOC103506548	-0.205386	5.36147	2.02571	0.170612	0.291411
gene4846	LOC103506549	-0.406522	5.14442	20.2454	0.000236697	0.00203715
gene4848	LOC103506550	-0.375063	6.44501	6.67219	0.0180807	0.053405
gene4832	LOC103506551	0.152686	2.42012	0.716395	0.407695	0.547217
gene481	LOC103506552	-0.0460511	6.30642	0.469273	0.501462	0.635824
gene4833	LOC103506553	-0.428563	1.05569	1.58437	0.223136	0.354959
gene4834	LOC103506554	0.19096	6.00183	3.22886	0.0880092	0.176817
gene4836	LOC103506555	-0.129675	2.02403	0.0958027	0.760241	0.844686
gene4835	LOC103506556	-0.28995	4.31613	8.68041	0.0081905	0.0295853
gene4842	LOC103506557	-1.07216	0.572864	1.96993	0.176331	0.298569
gene38	LOC103506560	-1.11711	0.65546	2.51523	0.12899	0.236075
gene4845	LOC103506561	-1.02228	5.45933	36.0252	8.35e-06	0.000162503
gene4849	LOC103506562	-0.0569183	5.70173	0.684134	0.41827	0.557259
gene4850	LOC103506563	1.41176	1.46087	20.1881	0.000240172	0.00205554
gene4851	LOC103506564	0.219303	0.0155038	0.126572	0.72587	0.819027
gene4852	LOC103506565	1.11381	8.33544	80.5553	2.54e-08	1.84e-06
gene4853	LOC103506566	1.05192	8.59134	100.236	4.4e-09	4.96e-07
gene4854	LOC103506567	-0.432525	1.45596	3.93827	0.0615922	0.134669
gene4855	LOC103506568	-0.342911	4.24056	11.5536	0.00295751	0.0138527
gene4857	LOC103506569	-0.201334	4.31357	2.20852	0.153394	0.268875
gene4861	LOC103506570	-0.428821	9.38116	10.5409	0.00417873	0.0178886
gene4863	LOC103506571	0.00628391	3.38729	0.00182948	0.966322	0.980516
gene482	LOC103506572	0.491699	6.86503	18.2447	0.000399377	0.00299533
gene4866	LOC103506573	-0.147293	6.22001	2.26659	0.148372	0.262223
gene4858	LOC103506574	-0.428843	3.34417	7.66553	0.0121058	0.0394685
gene4859	LOC103506575	-0.247057	6.54554	6.99501	0.0158361	0.04833
gene4860	LOC103506576	-0.21813	5.6252	5.41093	0.0310386	0.0801368
gene4862	LOC103506577	-0.173171	3.06831	1.23455	0.280166	0.418882
gene4864	LOC103506578	0.104479	0.0737849	0.0269691	0.871262	0.92024
gene4865	LOC103506579	0.105268	5.89388	1.02008	0.324987	0.466862
gene4867	LOC103506580	0.112643	2.42741	0.327397	0.573797	0.698015
gene4868	LOC103506581	1.01136	-0.240381	0.312475	0.58259	0.70535
gene483	LOC103506582	0.272247	2.74094	0.75496	0.395581	0.536102
gene4869	LOC103506583	0.089629	6.32265	1.97467	0.175836	0.297979
gene4870	LOC103506584	0.292551	8.5797	19.1065	0.000317654	0.00254886
gene4871	LOC103506585	0.546299	1.57551	3.28123	0.0856591	0.173347
gene4874	LOC103506586	-0.0863585	1.97971	0.20987	0.651982	0.762146
gene4876	LOC103506587	-0.111894	6.30811	1.51751	0.232787	0.36597
gene4878	LOC103506588	0.394331	4.04283	9.19163	0.00677192	0.0256671
gene4882	LOC103506589	-0.0434715	6.95915	0.537452	0.472296	0.607734
gene4881	LOC103506590	0.565228	4.4388	15.0501	0.000983913	0.00597864
gene4883	LOC103506591	-0.465307	6.03476	26.8269	5.07e-05	0.000644949
gene484	LOC103506592	-0.392839	1.58966	1.70062	0.207537	0.336703
gene4884	LOC103506593	-0.24748	5.72278	7.19318	0.014614	0.045391
gene4885	LOC103506594	0.82164	10.4253	27.7767	4.14e-05	0.000551278
gene4873	LOC103506596	-0.235638	1.76871	1.08035	0.311457	0.452628
gene4875	LOC103506597	-0.0916513	3.39809	0.459147	0.50606	0.639851
gene4877	LOC103506598	-0.225717	6.75786	3.25445	0.0868515	0.175142
gene4879	LOC103506599	1.27868	1.46014	2.57108	0.125063	0.231051
gene4880	LOC103506600	6.15258	3.28263	19.0404	0.000531321	0.00370513
gene4893	LOC103506601	-0.494392	0.271347	1.76521	0.199462	0.327126
gene4895	LOC103506602	0.342917	4.42116	4.60687	0.0447514	0.105641
gene485	LOC103506603	-0.0623088	0.841562	0.0285177	0.867654	0.918013
gene4898	LOC103506604	-0.261583	6.83199	7.64413	0.0122084	0.0397396
gene4897	LOC103506605	1.07392	1.30259	2.68499	0.117487	0.220289
gene4886	LOC103506606	-0.586054	2.55702	6.67276	0.0180764	0.0534009
gene4887	LOC103506607	-0.0477794	0.687512	0.0231202	0.880722	0.92624
gene4892	LOC103506609	0.414808	4.62165	6.09644	0.0230316	0.0639527
gene4896	LOC103506610	-0.0472878	3.24082	0.0445968	0.83496	0.896481
gene4899	LOC103506611	-0.573505	3.50742	1.04206	0.31996	0.461951
gene4900	LOC103506612	-0.209258	4.37451	2.74398	0.113779	0.21518
gene487	LOC103506613	-0.0611069	5.18987	0.253604	0.620245	0.736286
gene4902	LOC103506614	-0.136208	4.15089	1.76987	0.198895	0.326458
gene4903	LOC103506615	0.0778879	5.30444	0.756476	0.395116	0.535614
gene4913	LOC103506616	0.587924	2.66266	1.29511	0.269031	0.406441
gene4908	LOC103506617	0.392337	7.48035	6.7125	0.0177818	0.0528619
gene4916	LOC103506618	0.347016	6.18328	20.2677	0.000235359	0.00202819
gene4904	LOC103506620	-0.0747067	4.25729	0.3711	0.549505	0.676844
gene4905	LOC103506621	0.204245	4.51739	2.7843	0.111325	0.211967
gene488	LOC103506622	-0.0650834	1.76516	0.0992919	0.75606	0.840906
gene4907	LOC103506624	-0.138115	8.31661	1.1603	0.294676	0.435157
gene4910	LOC103506625	-0.186974	5.87631	1.86151	0.18814	0.313481
gene4911	LOC103506626	0.595286	6.84206	41.0329	3.55e-06	8.42e-05
gene4912	LOC103506627	-0.391377	4.9416	5.47553	0.0301627	0.0784709
gene4914	LOC103506628	-0.216581	4.2097	5.43558	0.030701	0.0795223
gene4915	LOC103506629	0.076358	6.05192	0.444423	0.512882	0.645491
gene4917	LOC103506630	0.911814	3.14277	24.585	8.34e-05	0.000930721
gene4918	LOC103506631	0.999041	-0.701978	0.969678	0.336938	0.479352
gene4919	LOC103506632	-0.578329	3.33526	11.8072	0.00271791	0.0130158
gene4920	LOC103506634	0.868131	8.02474	68.231	9.2e-08	4.96e-06
gene4921	LOC103506635	-0.242333	2.14892	1.63505	0.216159	0.346771
gene4922	LOC103506636	1.8184	4.24174	18.4376	0.000379241	0.00288553
gene4923	LOC103506637	1.68187	3.94443	4.55441	0.0458628	0.107718
gene4930	LOC103506639	0.129533	3.11146	0.897894	0.355054	0.497797
gene4929	LOC103506640	-0.0677048	5.45043	0.354995	0.558218	0.684821
gene4931	LOC103506641	0.114026	2.35331	0.223438	0.641731	0.75429
gene4935	LOC103506642	-0.722627	7.21945	39.2672	4.76e-06	0.000105436
gene490	LOC103506643	0.409119	6.1233	19.8287	0.000263312	0.00220406
gene4941	LOC103506645	2.41713	4.26461	9.35946	0.00636779	0.0245146
gene4925	LOC103506646	-0.0158488	3.62468	0.00843045	0.927789	0.956202
gene4926	LOC103506647	-0.102293	3.38666	0.158575	0.69484	0.794999
gene4927	LOC103506648	-0.0369626	2.36568	0.0273812	0.870292	0.919587
gene4928	LOC103506649	-0.788902	3.70995	25.8238	6.31e-05	0.000758542
gene4932	LOC103506650	-0.103074	2.95947	0.190212	0.667577	0.774268
gene4934	LOC103506651	0.117575	2.14293	0.2112	0.65096	0.761581
gene4936	LOC103506652	-0.236636	1.93806	0.275234	0.605813	0.724945
gene491	LOC103506653	1.7196	2.63693	7.78616	0.0115453	0.0381146
gene4937	LOC103506654	0.609206	4.43544	18.8816	0.000337031	0.00266727
gene4938	LOC103506655	0.642652	2.50125	12.9413	0.00188028	0.00975715
gene4940	LOC103506657	0.755369	2.80437	4.57411	0.0454418	0.106954
gene4942	LOC103506658	0.234265	6.25596	5.97596	0.0242513	0.0665252
gene4947	LOC103506659	-0.430502	5.5225	23.8053	9.97e-05	0.00106052
gene4951	LOC103506660	-0.141542	6.25051	3.26539	0.0863621	0.174453
gene42	LOC103506661	-0.384336	6.09222	11.769	0.00275254	0.0131371
gene4953	LOC103506662	1.25121	2.56853	2.16794	0.157026	0.273596
gene4944	LOC103506664	0.372098	4.58417	5.79102	0.0262683	0.0707535
gene4945	LOC103506665	0.359534	5.17704	15.334	0.000904834	0.00563222
gene492	LOC103506666	1.35418	5.11567	131.19	4.68e-10	1.16e-07
gene4946	LOC103506667	0.553579	4.00816	24.411	8.67e-05	0.000959312
gene4948	LOC103506668	0.220075	5.30263	5.9963	0.0240405	0.0660699
gene4952	LOC103506669	-0.558234	3.67497	14.9748	0.00100614	0.0060815
gene4957	LOC103506670	-0.506868	4.26256	11.6624	0.00285199	0.0134787
gene4963	LOC103506671	-0.33175	6.25259	6.45684	0.0197767	0.0571377
gene4961	LOC103506672	-0.761756	5.96159	27.8949	4.04e-05	0.000540045
gene493	LOC103506673	1.30976	3.84328	23.8285	9.92e-05	0.00105783
gene4960	LOC103506674	-0.20695	5.23601	5.72648	0.0270164	0.072302
gene4959	LOC103506675	0.265746	2.97909	4.27	0.0524669	0.119227
gene4967	LOC103506676	0.199534	7.01075	2.52352	0.128397	0.235436
gene4970	LOC103506677	-0.309606	6.23301	6.26094	0.0214765	0.0607871
gene4971	LOC103506678	-0.294975	4.00475	10.0065	0.00504316	0.0206296
gene4956	LOC103506679	-0.0460451	5.5111	0.462585	0.504491	0.638563
gene4958	LOC103506680	0.25521	6.34425	6.63473	0.0183636	0.0540581
gene4962	LOC103506681	-0.325317	6.52321	8.8646	0.00764432	0.028048
gene4964	LOC103506682	0.769681	5.91305	91.3906	9.3e-09	8.81e-07
gene4965	LOC103506683	0.400732	6.75134	15.1214	0.000963352	0.00590053
gene494	LOC103506684	1.3034	4.32731	33.0458	1.44e-05	0.00024635
gene4966	LOC103506685	0.336367	7.08169	9.41907	0.00623078	0.0241389
gene4968	LOC103506686	-0.126752	4.4798	0.37687	0.546447	0.674208
gene4969	LOC103506687	-0.0118738	7.11056	0.0124309	0.912375	0.945017
gene4972	LOC103506688	-0.488926	9.32214	12.7863	0.00197562	0.0101102
gene4981	LOC103506689	-0.522898	3.93232	9.85573	0.00532189	0.0214687
gene4980	LOC103506690	-0.464796	5.44623	24.0017	9.53e-05	0.00102767
gene4985	LOC103506691	0.713329	8.48923	64.3433	1.43e-07	7.09e-06
gene4984	LOC103506692	0.21597	1.78066	1.20722	0.285394	0.424762
gene4990	LOC103506693	0.164252	5.11599	4.51372	0.0467465	0.109172
gene495	LOC103506694	1.19171	4.50933	41.3839	3.35e-06	8.05e-05
gene4973	LOC103506695	0.18207	4.97843	5.05791	0.0363654	0.0904703
gene4974	LOC103506696	-0.10582	1.69552	0.357494	0.556848	0.683598
gene4975	LOC103506697	-0.442495	1.83593	4.82827	0.0403872	0.0977239
gene4976	LOC103506698	-0.0826087	4.91165	0.427012	0.521164	0.652298
gene4978	LOC103506699	0.160082	1.47418	0.200911	0.658975	0.767568
gene4979	LOC103506700	-0.126478	6.07908	3.08731	0.0947486	0.187467
gene4982	LOC103506701	-0.251906	3.56824	2.35125	0.141402	0.252922
gene4983	LOC103506702	-0.302546	4.98629	9.73789	0.00555167	0.0221428
gene4986	LOC103506703	0.558008	-0.304964	0.352651	0.559509	0.685901
gene496	LOC103506704	1.20305	4.33641	44.9097	1.92e-06	5.25e-05
gene4987	LOC103506705	0.355726	6.24304	13.0251	0.00183084	0.00954913
gene4988	LOC103506706	-0.0130608	2.78419	0.00538005	0.942283	0.965777
gene4989	LOC103506707	1.80587	-0.591998	1.03524	0.324739	0.46662
gene4991	LOC103506708	-0.295554	4.01756	4.71335	0.0425887	0.101831
gene4992	LOC103506709	-0.985689	2.38116	6.15962	0.0224198	0.0627134
gene4998	LOC103506710	0.858503	2.41617	14.2463	0.00125264	0.00719967
gene4995	LOC103506711	2.19032	3.13284	4.72796	0.0423013	0.101275
gene4996	LOC103506712	0.758916	6.50068	15.7342	0.000805056	0.00514894
gene4997	LOC103506713	-1.18617	0.468846	2.88068	0.105706	0.203729
gene503	LOC103506714	-0.572782	3.71311	11.1341	0.00340727	0.015422
gene5006	LOC103506715	0.0171992	4.64108	0.0334558	0.856776	0.910541
gene5010	LOC103506716	-0.330601	7.40772	21.039	0.000193852	0.00175457
gene5008	LOC103506717	0.123252	5.9548	1.52538	0.231623	0.364733
gene502	LOC103506718	0.321205	5.64104	9.47197	0.00611197	0.0237738
gene5012	LOC103506719	-0.00886491	6.52545	0.0125457	0.911973	0.944777
gene5004	LOC103506720	-0.409634	3.54214	7.22104	0.0144509	0.0450061
gene5002	LOC103506721	-0.382793	2.43562	5.53114	0.0294312	0.0771577
gene5003	LOC103506722	-0.265582	9.32622	12.133	0.00244112	0.011936
gene5005	LOC103506723	-0.063162	6.99082	0.443918	0.513119	0.645526
gene5007	LOC103506724	0.171809	4.9291	2.78806	0.111099	0.211702
gene501	LOC103506725	-1.58114	2.34674	77.5689	3.42e-08	2.28e-06
gene5011	LOC103506727	0.106352	3.36942	0.260064	0.615855	0.732781
gene5013	LOC103506728	-0.0246647	6.64055	0.11474	0.738466	0.829471
gene5014	LOC103506729	0.378108	9.51123	3.51712	0.0759401	0.158352
gene5015	LOC103506730	0.773511	1.25034	4.00643	0.059577	0.131341
gene5017	LOC103506731	0.509718	0.937479	1.49318	0.236429	0.370334
gene5019	LOC103506732	0.907372	2.67412	11.3174	0.00320199	0.0146787
gene5020	LOC103506733	1.38399	2.85722	23.3055	0.000112072	0.00116018
gene505	LOC103506734	0.185584	5.0949	3.79538	0.0660769	0.14224
gene5027	LOC103506735	-0.851367	2.74466	25.5541	6.7e-05	0.000794727
gene5021	LOC103506736	0.172849	2.54715	0.864788	0.363882	0.506271
gene5023	LOC103506737	0.0333128	4.93096	0.108062	0.745899	0.834656
gene5024	LOC103506738	0.23206	7.36215	9.31007	0.00648386	0.024821
gene5025	LOC103506739	-0.825748	2.20062	3.41873	0.0798291	0.164483
gene5026	LOC103506740	-0.885673	3.42922	5.45676	0.0304144	0.0789906
gene504	LOC103506742	0.926948	7.90464	90.6444	9.93e-09	9.36e-07
gene5030	LOC103506743	-0.0925688	8.48414	1.60564	0.220174	0.351402
gene5037	LOC103506744	0.813202	4.76029	34.5088	1.1e-05	0.000199152
gene5036	LOC103506745	-0.134225	6.01612	1.13944	0.298933	0.439818
gene5039	LOC103506746	0.0535267	5.58452	0.435243	0.517219	0.648774
gene45	LOC103506748	-0.566772	0.960036	3.77055	0.0668941	0.143478
gene5029	LOC103506749	-0.503127	4.74814	15.0128	0.000994873	0.00603526
gene5031	LOC103506750	-0.403106	4.2459	14.9365	0.00101766	0.00612498
gene5032	LOC103506751	-0.104123	5.93176	0.379102	0.545273	0.673166
gene5038	LOC103506752	0.106491	6.5527	1.84393	0.190146	0.315764
gene515	LOC103506753	-0.272215	3.30306	2.16709	0.157103	0.273653
gene5045	LOC103506754	-0.0867831	6.52072	0.564805	0.461392	0.597932
gene5047	LOC103506755	-0.342426	6.38463	2.79846	0.110478	0.210824
gene5049	LOC103506756	-0.349128	4.54196	7.34157	0.0137682	0.0434768
gene5050	LOC103506757	-0.42132	8.9441	31.09	2.11e-05	0.000327702
gene5051	LOC103506758	0.0682302	5.88942	0.565228	0.461226	0.59776
gene5040	LOC103506759	0.992458	5.66279	57.0644	3.5e-07	1.38e-05
gene5041	LOC103506760	0.149524	6.92603	3.76106	0.0672096	0.143962
gene5043	LOC103506762	0.817963	7.64565	9.4019	0.00626992	0.0242394
gene5044	LOC103506763	-0.314365	5.74443	2.89275	0.105026	0.202759
gene5046	LOC103506764	1.08361	2.59387	14.6779	0.00109944	0.00650306
gene5048	LOC103506765	-0.495567	4.93387	35.3969	9.35e-06	0.000176873
gene5052	LOC103506766	0.00236242	2.6165	0.000171471	0.989687	0.995265
gene513	LOC103506767	-0.353872	6.30628	23.0563	0.00011885	0.00121868
gene5057	LOC103506768	0.0100758	5.29065	0.0014303	0.97022	0.982843
gene5056	LOC103506769	0.500739	6.84196	1.61892	0.218349	0.34934
gene5059	LOC103506770	-0.207827	11.5099	10.6666	0.00400031	0.0172995
gene5062	LOC103506771	0.417845	6.29729	6.1234	0.0227682	0.0634947
gene5053	LOC103506772	0.174302	2.43517	0.679316	0.419886	0.558925
gene5054	LOC103506773	0.287352	3.77131	6.63255	0.0183801	0.0540982
gene5055	LOC103506774	0.11525	4.02604	0.584795	0.453683	0.590615
gene509	LOC103506775	-0.311488	4.11606	4.85858	0.0398284	0.0966773
gene5063	LOC103506777	0.595006	5.42279	23.6956	0.000102306	0.00108166
gene5064	LOC103506778	0.0564119	3.71667	0.119794	0.733	0.824996
gene5071	LOC103506779	0.204339	6.95493	2.91161	0.103975	0.201194
gene5070	LOC103506780	-0.0479245	4.25995	0.0926219	0.764125	0.847738
gene5074	LOC103506781	0.355915	3.20656	5.70983	0.0272132	0.0727018
gene5078	LOC103506782	-0.420874	3.88949	11.13	0.003412	0.0154346
gene5079	LOC103506783	0.470556	3.54326	9.2271	0.00668418	0.0254127
gene5084	LOC103506784	0.482356	5.54729	16.7978	0.000594327	0.00404772
gene5086	LOC103506785	-0.288108	5.52806	8.91702	0.0074964	0.0276322
gene516	LOC103506786	0.25691	6.88499	0.236414	0.632279	0.746427
gene5090	LOC103506787	-0.2316	6.1085	5.75954	0.0266302	0.0714454
gene5076	LOC103506789	0.248496	4.33164	7.97884	0.0107093	0.0360624
gene5077	LOC103506790	0.303888	2.83536	2.60452	0.122781	0.227837
gene5080	LOC103506791	-0.447572	3.84513	10.1922	0.00472202	0.0196227
gene5081	LOC103506792	1.67696	2.91018	25.093	7.43e-05	0.000858942
gene5082	LOC103506793	-0.299426	4.7813	5.89142	0.0251509	0.068353
gene5083	LOC103506794	0.145341	6.6298	0.628154	0.437662	0.576242
gene5087	LOC103506796	-0.518654	3.51148	0.32704	0.574004	0.698175
gene5088	LOC103506797	-0.376669	4.47657	7.8445	0.0112847	0.0374561
gene5089	LOC103506798	-0.17708	3.49149	0.889899	0.357157	0.500135
gene5091	LOC103506799	-0.0901397	6.26632	0.944896	0.343041	0.485546
gene5092	LOC103506800	-0.11596	2.77189	0.469098	0.501541	0.63588
gene5094	LOC103506802	-0.184457	3.90394	1.85177	0.189248	0.314728
gene5095	LOC103506803	0.47225	1.96836	3.54822	0.0747569	0.156471
gene5097	LOC103506804	-0.22269	5.20939	4.85364	0.0399189	0.0968714
gene5106	LOC103506806	0.968066	5.77285	109.684	2.1e-09	2.9e-07
gene5103	LOC103506807	-0.233924	6.7126	4.3994	0.0493359	0.113788
gene5113	LOC103506808	0.689417	3.2856	17.6624	0.000467713	0.00338089
gene5110	LOC103506809	1.79898	1.43703	3.1661	0.0909255	0.181387
gene519	LOC103506810	-0.380286	4.61183	5.99637	0.0240397	0.0660699
gene5109	LOC103506811	-0.224859	1.96081	0.863261	0.364296	0.506695
gene5114	LOC103506812	0.518675	4.77565	23.3386	0.000111204	0.00115445
gene5117	LOC103506813	0.0912195	4.88946	0.181681	0.674646	0.779956
gene5115	LOC103506814	0.543222	4.95151	24.6569	8.2e-05	0.000921223
gene5122	LOC103506815	0.262204	6.79356	13.1977	0.00173355	0.00919042
gene5121	LOC103506816	0.143036	6.12665	1.29458	0.269126	0.40651
gene518	LOC103506817	0.124894	5.70854	3.42894	0.0794151	0.163869
gene5124	LOC103506818	0.430646	3.38016	7.09481	0.0152069	0.0467739
gene5098	LOC103506819	0.318219	7.61379	20.127	0.000243943	0.00208196
gene5099	LOC103506820	-0.166237	3.84079	1.30497	0.267273	0.404476
gene5100	LOC103506821	-0.154725	6.51626	4.82964	0.0403617	0.0977136
gene5101	LOC103506822	-0.622791	5.85316	32.576	1.58e-05	0.000262541
gene5102	LOC103506823	0.0376092	5.45599	0.143643	0.708821	0.805628
gene5105	LOC103506824	0.0565224	4.45455	0.0807009	0.779373	0.858924
gene5107	LOC103506825	0.759954	3.55901	45.4584	1.77e-06	4.93e-05
gene523	LOC103506826	0.00241149	4.86137	0.000396095	0.984326	0.992482
gene5108	LOC103506827	-0.538089	3.87194	14.4774	0.00116785	0.00681245
gene5111	LOC103506828	-3.02749	0.292212	8.09998	0.0102185	0.0348942
gene5112	LOC103506829	0.0691195	1.74782	0.0627929	0.804782	0.876343
gene5116	LOC103506830	-0.196072	4.32703	4.33478	0.0508718	0.116279
gene5118	LOC103506831	3.15015	2.74547	14.2112	0.00126611	0.00726395
gene5119	LOC103506832	0.180488	7.40276	5.47879	0.0301194	0.078415
gene5120	LOC103506833	0.198765	3.77292	1.75968	0.200139	0.32799
gene5123	LOC103506834	-0.464372	4.15013	29.0556	3.17e-05	0.000450568
gene5125	LOC103506835	4.32762	-0.657451	17.4172	0.000500279	0.00354928
gene46	LOC103506836	-0.330886	2.6047	2.59605	0.123354	0.22856
gene5127	LOC103506837	-0.193024	6.72417	5.15591	0.0347891	0.0873054
gene5135	LOC103506838	-0.138289	5.77865	1.58679	0.222796	0.354632
gene5126	LOC103506839	0.0823835	6.04475	0.742032	0.39958	0.539596
gene5128	LOC103506840	0.550294	3.48769	0.983973	0.333487	0.475762
gene5129	LOC103506841	0.190008	3.87181	0.280506	0.602406	0.721962
gene5130	LOC103506842	-0.140893	1.33606	0.32401	0.575769	0.699581
gene527	LOC103506843	1.31945	5.6721	6.8859	0.0165577	0.0499866
gene5131	LOC103506844	-0.192784	4.70372	1.00485	0.328536	0.470637
gene5132	LOC103506845	-1.246	0.144663	4.69242	0.0430041	0.102544
gene5133	LOC103506846	0.0613775	2.11374	0.0749085	0.787225	0.864217
gene5134	LOC103506847	-0.24742	2.22609	3.7873	0.0663416	0.142575
gene5136	LOC103506848	0.255413	1.96117	1.43275	0.245803	0.380621
gene5137	LOC103506849	0.58559	2.63877	6.76636	0.017391	0.0519608
gene5140	LOC103506850	-0.387615	3.12315	4.86827	0.0396517	0.0963884
gene5141	LOC103506851	-0.201206	7.37541	3.06379	0.0959263	0.18941
gene5143	LOC103506852	-0.840174	6.55808	23.7828	0.000100253	0.00106544
gene5147	LOC103506853	-0.260845	7.31249	1.63039	0.216789	0.347461
gene5149	LOC103506854	0.908488	0.577232	4.9047	0.0389949	0.0952074
gene5144	LOC103506855	0.770137	-0.210614	1.70517	0.206955	0.336054
gene5145	LOC103506856	0.389763	3.32234	2.7004	0.116505	0.218872
gene5146	LOC103506857	0.149815	4.36078	0.751603	0.396613	0.536892
gene5148	LOC103506858	0.670355	6.72324	25.3057	7.09e-05	0.000827728
gene5150	LOC103506859	-0.505862	5.6547	41.8063	3.13e-06	7.65e-05
gene5151	LOC103506860	0.869257	3.58469	36.497	7.68e-06	0.000152324
gene5154	LOC103506861	0.130839	7.85185	3.92102	0.0621145	0.135472
gene5157	LOC103506862	0.307232	3.71755	4.51039	0.0468197	0.109301
gene531	LOC103506863	-0.231617	5.26919	6.59135	0.0186974	0.0548212
gene5161	LOC103506864	0.0943381	5.72869	0.453337	0.508733	0.642207
gene5153	LOC103506865	0.44963	0.283396	0.867302	0.3632	0.505553
gene5155	LOC103506866	-0.271183	4.23775	6.79763	0.0171685	0.0513798
gene5156	LOC103506867	0.315367	2.36735	4.08839	0.0572535	0.127272
gene5158	LOC103506868	0.330674	1.20769	0.98319	0.333674	0.475993
gene5159	LOC103506869	-0.523521	2.14881	7.4259	0.0133121	0.0424081
gene5160	LOC103506870	0.965435	1.54092	9.34259	0.00640718	0.0246198
gene512	LOC103506871	0.0593396	4.20723	0.213998	0.648821	0.76024
gene5163	LOC103506872	3.65442	2.96657	12.7496	0.00199902	0.0102005
gene5164	LOC103506873	2.29736	0.928968	39.9819	4.22e-06	9.56e-05
gene5165	LOC103506874	1.84309	0.263734	4.79851	0.0409446	0.0986892
gene5167	LOC103506875	0.244088	2.97015	3.20896	0.088922	0.178309
gene5169	LOC103506876	-0.780273	1.63196	8.28418	0.00951971	0.033136
gene5171	LOC103506877	0.941539	9.81806	84.5025	1.74e-08	1.4e-06
gene5174	LOC103506878	-0.60596	4.94609	49.7492	9.4e-07	3.02e-05
gene5175	LOC103506879	-0.203217	0.788572	0.49917	0.488303	0.623527
gene497	LOC103506880	0.191831	4.09688	1.59262	0.221981	0.35361
gene5176	LOC103506881	-0.297962	4.15244	6.44367	0.0198861	0.0573456
gene5178	LOC103506882	-0.169071	2.09848	0.681302	0.419219	0.558239
gene5188	LOC103506883	0.23897	7.01538	17.9031	0.000438014	0.00322715
gene5190	LOC103506884	-0.473778	4.70411	24.9685	7.64e-05	0.000874512
gene5177	LOC103506885	0.591886	-0.222783	1.15808	0.295125	0.435541
gene5179	LOC103506886	-0.51826	5.76057	48.2799	1.16e-06	3.55e-05
gene498	LOC103506887	-0.195242	6.85364	10.7472	0.00389039	0.0169531
gene5184	LOC103506888	-0.27473	2.3114	1.89266	0.18465	0.309152
gene5185	LOC103506889	0.387138	2.43693	5.34058	0.0320253	0.0821189
gene5187	LOC103506890	-0.338506	3.32593	4.11406	0.0565476	0.126084
gene5189	LOC103506891	-0.397982	3.84835	9.13575	0.00691277	0.0260933
gene5191	LOC103506892	-0.153512	3.92815	3.00132	0.0991381	0.194247
gene5192	LOC103506893	0.659177	0.53382	2.1146	0.16196	0.280036
gene499	LOC103506894	-0.00987716	6.02109	0.0201932	0.888471	0.931612
gene5196	LOC103506895	1.26745	3.09692	39.2592	4.76e-06	0.00010545
gene5198	LOC103506896	0.821835	9.23786	62.7279	1.74e-07	8.24e-06
gene5202	LOC103506897	-0.166402	4.43808	1.34571	0.26017	0.396699
gene5205	LOC103506898	-0.0350111	3.95504	0.0926655	0.764071	0.847738
gene5204	LOC103506899	-0.174423	4.71312	5.45456	0.030444	0.079046
gene5203	LOC103506900	-0.124782	6.68336	3.14522	0.0919208	0.182975
gene5194	LOC103506901	1.24396	3.70468	3.7075	0.0690222	0.146952
gene5195	LOC103506902	-0.226065	0.790094	0.184113	0.672611	0.778289
gene500	LOC103506903	-0.18116	4.16114	3.04331	0.0969654	0.190948
gene5197	LOC103506904	-0.290179	5.71857	17.7079	0.000461925	0.00335357
gene5199	LOC103506905	-0.164774	6.35926	1.49853	0.235623	0.369291
gene5200	LOC103506906	0.440987	3.33207	11.0054	0.00356006	0.015928
gene5201	LOC103506907	-0.137449	4.37963	2.76144	0.112709	0.213595
gene5206	LOC103506908	-0.302631	5.0364	9.74972	0.0055281	0.0220584
gene5207	LOC103506909	0.29233	2.02811	1.9274	0.180851	0.304456
gene5208	LOC103506910	-0.0666903	2.23235	0.138655	0.713677	0.809095
gene5209	LOC103506911	0.00693917	5.43773	0.0045727	0.946782	0.968634
gene5212	LOC103506912	0.0467737	3.93023	0.159009	0.694445	0.794839
gene5210	LOC103506913	1.08098	4.66565	1.7292	0.203914	0.332764
gene506	LOC103506914	0.104095	4.03416	0.516495	0.480946	0.616361
gene5213	LOC103506916	-0.347501	6.11203	37.0555	6.96e-06	0.000141669
gene5214	LOC103506917	-0.382165	5.43441	27.4716	4.42e-05	0.00058015
gene5215	LOC103506918	0.314099	4.61696	16.2357	0.00069685	0.00457471
gene5216	LOC103506919	0.192542	5.5128	4.75025	0.0418673	0.100432
gene5217	LOC103506920	0.324491	3.4488	2.4337	0.13499	0.244547
gene5218	LOC103506921	0.243774	3.90808	0.60904	0.44461	0.582386
gene5219	LOC103506922	0.360863	4.24093	1.69721	0.207974	0.337123
gene47	LOC103506923	0.0717255	0.931698	0.0609731	0.80757	0.877898
gene507	LOC103506924	-0.427137	4.32628	13.0309	0.00182751	0.0095345
gene5220	LOC103506925	0.410334	4.32307	1.95873	0.177508	0.300069
gene5221	LOC103506926	0.389288	2.5147	3.41142	0.0801271	0.164944
gene5222	LOC103506927	0.367177	2.36491	4.24875	0.0530026	0.119956
gene5223	LOC103506928	-0.442257	4.15522	18.947	0.000331267	0.00262939
gene5224	LOC103506929	0.437566	5.73013	8.6103	0.00840976	0.0301729
gene5228	LOC103506930	0.0409414	3.95703	0.185201	0.671705	0.777535
gene5232	LOC103506931	-0.759913	2.03395	16.6364	0.000621941	0.00419382
gene5231	LOC103506932	1.60256	1.25605	3.24392	0.0873258	0.175809
gene5234	LOC103506933	0.380218	2.83234	0.136466	0.71584	0.810897
gene510	LOC103506934	-0.157888	2.6158	1.58943	0.222427	0.354137
gene5225	LOC103506935	0.0261294	3.35068	0.0211259	0.885943	0.929815
gene5226	LOC103506936	-0.0129806	3.71833	0.0155386	0.902086	0.93944
gene5227	LOC103506937	0.21381	4.18223	0.677736	0.420418	0.559471
gene5229	LOC103506938	0.104865	1.51004	0.0854868	0.773113	0.854307
gene5230	LOC103506939	-0.225549	2.58551	1.48246	0.238059	0.372031
gene5233	LOC103506940	0.263383	2.94963	2.35045	0.141466	0.252937
gene5242	LOC103506941	0.136636	4.81563	1.69582	0.208153	0.337256
gene5246	LOC103506942	0.86525	8.17255	75.0364	4.42e-08	2.77e-06
gene511	LOC103506943	-0.0840003	5.15462	0.49231	0.491269	0.626227
gene5248	LOC103506944	1.06694	5.36293	6.02819	0.0237138	0.065407
gene5235	LOC103506946	0.234116	1.01321	0.476249	0.498337	0.632778
gene5236	LOC103506947	0.872485	4.96138	46.5211	1.51e-06	4.33e-05
gene5237	LOC103506948	7.9377	0.634299	8.70048	0.00976835	0.0337584
gene5238	LOC103506949	-0.358899	5.60518	15.2285	0.000933357	0.00576782
gene5239	LOC103506950	-0.336202	3.8961	10.0045	0.00504685	0.0206401
[truncated: 16,377 more rows]
