# Supplementary material for: Development on Citrus medica infected with ‘Candidatus Liberibacter asiaticus’ has sex-specific and -nonspecific impacts on adult Diaphorina citri and its endosymbionts
Source: PLoS One. 2020 Oct 6;15(10):e0239771. doi: 10.1371/journal.pone.0239771 (PMC7537882; doi:10.1371/journal.pone.0239771)
Supplement: S4 Dataset — (XLSX) [file pone.0239771.s008.xlsx]

## Sheet: Sheet2
S4 Dataset. Differentially abundant proteins between control and CLas-exposed adult male D. citri.
#	Identified Proteins (3506/3663)	Accession Number	Fisher's Exact Test (p-value): *(p < 0.00440)	Fold Change by Category	Quantitative Profile	male CLas+ FL1	male CLas+ FL2	male CLas+ FL3	male CLas+ FL4	male CLas+ FL5	male CLas- FL1	male CLas- FL2	male CLas- FL3	male CLas- FL4	male CLas- FL5
425.1	| cold-shock protein | Similar to WP_058024053.1 | *-*- | PANTHER PTHR11544 | PANTHER PTHR11544:SF14 | Pfam PF00313	MCOT06554.0.CO	0.0001	0.5	male CLas+ FL low, male CLas- FL high	6.2906	8.9865	6.3919	6.2906	7.1892	9.8852	16.378	11.784	11.784	21.074
1008	| Unknown protein |	MCOT06226.0.CO	0.00011	0.3	male CLas+ FL low, male CLas- FL high	2	2	2	3	3	6	5	9	8	9
627.1	| Tubulin beta chain | Similar to A0A0A9Z2K8 | ***- | PANTHER PTHR11588 | PANTHER PTHR11588:SF93 | Pfam PF00091 | Pfam PF03953	MCOT18314.0.CT	0.00011	1.5	male CLas+ FL high, male CLas- FL low	63.912	65.572	70.303	63.874	57.088	39.21	43.898	44.888	35.919	54.664
142	| CG1648, isoform B | Similar to A1Z7Z4 | --*- |	MCOT20996.4.CC	0.00013	1.5	male CLas+ FL high, male CLas- FL low	58	59	45	60	61	46	38	35	47	24
760	| HIG1 domain family member 2A | Similar to A0A0A1WHR7 | ***- | PANTHER PTHR12297 | Pfam PF04588	MCOT21195.0.CO	0.00014	0.4	male CLas+ FL low, male CLas- FL high	4	2	3	5	6	8	6	13	12	10
176.1	| Prohibitin-2 | Similar to A0A0A9YKB4 | ***- | PANTHER PTHR23222 | Pfam PF01145	MCOT06364.0.CT	0.00014	0.7	male CLas+ FL low, male CLas- FL high	30.462	25.389	36.022	29.315	34.803	47.144	40.51	39.583	50.997	38.583
283.4	PREDICTED: uncharacterized protein LOC103520858 [Diaphorina citri]	gi|662220122|ref|XP_008484178.1|	0.00014	2.5	male CLas+ FL high, male CLas- FL low	12.36	7.0251	18.524	14.18	8.3004	3.4194	3.7603	3.1622	1.9953	11.537
402.1	| Unknown protein |	MCOT04203.0.CC	0.00017	3.9	male CLas+ FL high, male CLas- FL low	8.0706	4.4094	7.6565	6.4941	4.8236	0.74824	2.5788	0.74824	2.2447	1.8306
897.1	PREDICTED: probable uridine nucleosidase 2 [Diaphorina citri]	gi|662199646|ref|XP_008472995.1|	0.00017	3.9	male CLas+ FL high, male CLas- FL low	6.8392	7.2759	6.069	5.7126	6.2759	4.8392	1	0	2.3563	0
1456	PREDICTED: keratin-associated protein 4-6-like [Diaphorina citri]	gi|662191141|ref|XP_008468372.1|	0.00017	INF	male CLas+ FL high, male CLas- FL low	1	1	5	3	3	0	0	0	0	0
1287	| Protein takeout | Similar to A0A067RQR4 | ***- | PANTHER PTHR11008 | Pfam PF06585	MCOT20780.0.CC	0.00017	INF	male CLas+ FL high, male CLas- FL low	2	3	2	4	2	0	0	0	0	0
172.1	PREDICTED: vitellogenin-1-like [Diaphorina citri]	gi|662225419|ref|XP_008487106.1|	0.00018	0.08	male CLas+ FL low, male CLas- FL high	1.1049	0	0	0	0	11.21	1.1049	0	1.1049	1.1049
848	| Tetratricopeptide repeat protein 1, partial | Similar to KRY76832.1 | *-*- | PANTHER PTHR21035 | PANTHER PTHR21035:SF2 | Pfam PF14943	MCOT16460.0.CC	0.00021	0.3	male CLas+ FL low, male CLas- FL high	3	1	1	1	5	5	8	5	12	4
232.3	| Unknown protein |	MCOT03349.2.CT	0.00021	2.3	male CLas+ FL high, male CLas- FL low	11.479	8.1342	16.708	14.891	10.214	3.8287	4.5639	4.4889	1.8184	11.788
232.1	| Unknown protein |	MCOT03349.1.CC	0.00022	2.5	male CLas+ FL high, male CLas- FL low	9.5482	8.2834	14.093	13.523	8.1722	4.0861	3.6831	4.4336	1.6678	7.4217
1219	| Cuticle protein 16.4 | Similar to G6DM44 | *-*- | PANTHER PTHR39068 | PANTHER PTHR39068:SF1 | Pfam PF11018	MCOT12512.0.CC	0.00023	0.3	male CLas+ FL low, male CLas- FL high	2	1	0	2	2	4	5	6	5	7
1219	PREDICTED: pupal cuticle protein C1B-like [Diaphorina citri]	gi|662186747|ref|XP_008483676.1|	0.00023	0.3	male CLas+ FL low, male CLas- FL high	2	1	0	2	2	4	5	6	5	7
1090	| Cytochrome c, putative | Similar to E0VKR2 | ***- | PANTHER PTHR11961 | Pfam PF00034	MCOT04149.0.CC	0.00024	3.5	male CLas+ FL high, male CLas- FL low	4	8	8	9	6	2	2	2	3	1
237.1	| long-chain-fatty-acid--CoA ligase | Similar to WP_057763727.1 | ***- | PANTHER PTHR24096 | PANTHER PTHR24096:SF185 | Pfam PF00501 | Pfam PF13193	MCOT15582.2.CO	0.00026	0.7	male CLas+ FL low, male CLas- FL high	17.693	7.4925	27.664	26.071	15.629	30.75	30.979	17.35	25.436	38.471
648.6	| Leucine-rich PPR motif-containing protein, mitochondrial | Similar to A0A067RKI5 | ***- | PANTHER PTHR24015 | PANTHER PTHR24015:SF187 | Pfam PF12854 | Pfam PF13812	MCOT16184.1.CT	0.00027	0.2	male CLas+ FL low, male CLas- FL high	1.2148	0	1.3115	1.7955	0.60738	1.1858	2.1304	4.1072	1.9479	13.824
89.1	| Glycerol-3-phosphate dehydrogenase | Similar to C9EJW5 | ***- | PANTHER PTHR11985 | PANTHER PTHR11985:SF15 | Pfam PF01266 | Pfam PF16901	MCOT14135.1.CO	0.00027	1.4	male CLas+ FL high, male CLas- FL low	78.426	74.232	100.88	84.137	67.393	44.682	47.199	52.877	49.521	99.881
446.1	| Cuticle protein 6 | Similar to W8C0V2 | *-*- | PANTHER PTHR10380 | PANTHER PTHR10380:SF24 | Pfam PF00379	MCOT07821.0.MM	0.00028	0.4	male CLas+ FL low, male CLas- FL high	2.6018	1.5234	1.5234	4.0309	2.5075	6.3499	6.4441	8.7631	6.9834	5.9992
477.1	DNA-directed RNA polymerase subunit alpha [Candidatus Profftella armatura]	WP_020915327.1	0.00029	0.5	male CLas+ FL low, male CLas- FL high	2.5556	4.6669	8.3337	4.6669	6.6669	11.889	9.445	9.445	14.556	11.889
137.2	| elongation factor Tu | Similar to WP_058087413.1 | ***- | PANTHER PTHR23115 | PANTHER PTHR23115:SF151 | Pfam PF00009 | Pfam PF02357	MCOT09661.0.MM	0.0003	0.7	male CLas+ FL low, male CLas- FL high	26.334	34.842	36.456	30.641	36.243	44.752	44.052	44.325	44.432	46.045
43.1	| Twitchin | Similar to A0A0A9Z161 | *-*- | PANTHER PTHR13817 | Pfam PF07679 | Pfam PF00041	MCOT23102.0.CO	0.0003	1.5	male CLas+ FL high, male CLas- FL low	47.784	47.019	67.508	53.941	37.653	30.587	28.014	20.685	28.369	63.682
173.1	PREDICTED: titin-like, partial [Diaphorina citri]	gi|662216448|ref|XP_008482157.1|	0.00034	1.9	male CLas+ FL high, male CLas- FL low	20.088	20.936	25.9	18.96	18.839	9.6099	13.453	1.941	11.402	19.129
681.1	| Unknown protein | Pfam PF06585	MCOT17497.0.CO	0.00034	2.1	male CLas+ FL high, male CLas- FL low	16.508	14.149	18.08	12.577	15.722	7.0747	7.8608	6.2886	7.8608	7.8608
312.1	| Coiled-coil-helix-coiled-coil-helix domain-containing protein 3, mitochondrial | Similar to A0A0A9W148 | ***- |	MCOT20421.0.CC	0.00035	2	male CLas+ FL high, male CLas- FL low	15.994	20.135	17.851	15.137	17.421	9.424	4.2836	7.8538	14.708	7.8538
1149	| Mitochondrial import inner membrane translocase subunit Tim16 | Similar to A0A067QQF4 | ***- | PANTHER PTHR12388 | PANTHER PTHR12388:SF0 | Pfam PF03656	MCOT16621.0.CC	0.00036	0	male CLas+ FL low, male CLas- FL high	0	0	0	0	0	4	0	2	3	2
951.1	NADP-dependent malic enzyme [Candidatus Profftella armatura]	WP_020915541.1	0.00036	0	male CLas+ FL low, male CLas- FL high	0	0	0	0	0	0.94163	0	1.9416	3.7665	4.7665
947	| Mitochondrial import inner membrane translocase subunit Tim23 | Similar to A0A067RE31 | ***- | PANTHER PTHR15371 | PANTHER PTHR15371:SF0 | Pfam PF02466	MCOT00748.1.CC	0.00038	0.3	male CLas+ FL low, male CLas- FL high	2	1	2	2	0	3	6	6	6	5
357.2	| Chemosensory protein 5 | Similar to M3V872 | *-*- | PANTHER PTHR11257 | PANTHER PTHR11257:SF2 | Pfam PF03392	MCOT00828.3.CC	0.00042	3	male CLas+ FL high, male CLas- FL low	5.7017	9.9482	8.3455	6.2323	8.2683	3.6357	3.6357	1.5525	3.6657	0.51651
1206	| Unknown protein |	MCOT18770.2.CC	0.00043	3.8	male CLas+ FL high, male CLas- FL low	6	6	7	5	6	3	3	1	0	1
1333	| Unknown protein |	MCOT16074.0.CT	0.00044	0.1	male CLas+ FL low, male CLas- FL high	0	0	0	2	0	1	0	3	1	11
641	| Tubulin beta-1 chain | Similar to E2AQX7 | ***- | PANTHER PTHR11588 | PANTHER PTHR11588:SF47 | Pfam PF00091 | Pfam PF03953	MCOT22411.0.CC	0.00044	1.7	male CLas+ FL high, male CLas- FL low	22.95	18.348	41.429	29.886	21.783	11.832	17.173	13.148	9.2492	27.646
229.1	| Pyrroline-5-carboxylate reductase | Similar to C4WS23 | ***- | PANTHER PTHR11645 | PANTHER PTHR11645:SF28 | Pfam PF14748 | Pfam PF03807	MCOT20538.0.CT	0.00047	0.7	male CLas+ FL low, male CLas- FL high	22.718	23.936	22.896	27.611	21.029	42.007	31.799	28.834	38.149	26.401
345	hypothetical protein [Wolbachia endosymbiont of Diaphorina citri]	WP_017531978.1	0.00047	1.7	male CLas+ FL high, male CLas- FL low	24	25	25	22	35	11	12	11	16	27
927	PREDICTED: uncharacterized protein LOC103513455 [Diaphorina citri]	gi|662206119|ref|XP_008476507.1|	0.00055	2.9	male CLas+ FL high, male CLas- FL low	5	4	10	9	12	1	4	1	4	4
906.2	| Serine protease | Similar to Q6RX66 | ***- | PANTHER PTHR24256 | Pfam PF00089	MCOT23305.0.CC	0.00055	11	male CLas+ FL high, male CLas- FL low	3.7551	3.4927	2.3285	3.173	4.4971	0.42228	0	0	1.1642	0
401	PREDICTED: NADP-dependent malic enzyme-like [Diaphorina citri]	gi|662186487|ref|XP_008482387.1|	0.0006	1.6	male CLas+ FL high, male CLas- FL low	26.182	26.853	37.103	35.849	20.853	14.683	16.683	18.433	9.4326	30.68
217.1	PREDICTED: nucleoporin NSP1-like [Diaphorina citri]	gi|662200298|ref|XP_008473351.1|	0.00061	1.6	male CLas+ FL high, male CLas- FL low	32.863	32.421	29.979	30.607	29.607	20.281	16.025	17.467	22.909	20.467
133.2	PREDICTED: disorganized muscle protein 1-like [Diaphorina citri]	gi|662220407|ref|XP_008484338.1|	0.00061	2.7	male CLas+ FL high, male CLas- FL low	8.7822	8.5129	8.5386	10.539	6.2693	2.5129	4.2693	1.5129	1.5129	6.2693
1076	| Unknown protein |	MCOT21882.0.CC	0.00066	6.3	male CLas+ FL high, male CLas- FL low	1	5	4	4	5	1	0	0	2	0
1112.1	PREDICTED: uncharacterized protein LOC103507051 [Diaphorina citri]	gi|662184038|ref|XP_008469713.1|	0.00066	6.4	male CLas+ FL high, male CLas- FL low	4	3	4	4	4.3474	1	0	0	2	0
1246.2	PREDICTED: uncharacterized protein LOC103514382 [Diaphorina citri]	gi|662207906|ref|XP_008477478.1|	0.00066	INF	male CLas+ FL high, male CLas- FL low	1.2677	1.2677	2.5353	3.1692	2.5353	0	0	0	0	0
1188	| Selenium-binding protein 1-A | Similar to A0A067QJN9 | ***- | PANTHER PTHR23300 | PANTHER PTHR23300:SF0 | Pfam PF05694	MCOT04425.0.CT	0.00067	0.4	male CLas+ FL low, male CLas- FL high	4.2913	1.7638	2	2.5275	1.5275	6.0551	7.2913	6.2913	10.055	3.5275
1241	| Unknown protein |	MCOT22327.0.CO	0.00067	3.6	male CLas+ FL high, male CLas- FL low	6	3	9	7	4	1	3	1	2	1
282.1	PREDICTED: uncharacterized protein LOC103525042 [Diaphorina citri]	gi|662189205|ref|XP_008488312.1|	0.00068	1.7	male CLas+ FL high, male CLas- FL low	22.738	20.064	26.945	24.109	18.197	10.395	12.954	7.1434	7.7832	25.762
1303.1	| Adenylate kinase 1 | Similar to A0A0D3L709 | *-*- | PANTHER PTHR23359 | Pfam PF00406	MCOT01388.2.CT	0.00069	12	male CLas+ FL high, male CLas- FL low	3.0094	4.8151	2.4075	2.4075	1.2038	0	0	0	0.60188	0.60188
1123.1	| Cytochrome c-type heme lyase | Similar to W5JLA9 | ***- | PANTHER PTHR12743 | Pfam PF01265	MCOT16767.0.CO	0.00074	0	male CLas+ FL low, male CLas- FL high	0	0	0	0	0	0.89986	1.6617	3.4235	3.4235	1
397.1	| Peroxisomal multifunctional enzyme type 2 | Similar to A0A0A9Z5K8 | ***- | PANTHER PTHR13078 | PANTHER PTHR13078:SF53 | Pfam PF00106 | Pfam PF01575	MCOT01978.0.CT	0.00078	0.5	male CLas+ FL low, male CLas- FL high	5.0325	1.6171	5.8204	6.0222	5.66	12.299	8.66	8.2668	10.491	10.055
655	| Cathepsin F, putative | Similar to E0VNU3 | ***- | PANTHER PTHR12411 | PANTHER PTHR12411:SF316 | Pfam PF00112	MCOT23301.0.CC	0.00084	1.7	male CLas+ FL high, male CLas- FL low	29.421	21.443	27.501	27.921	21.626	22.421	19.466	10.317	11.898	11.399
42.3	| Muscle M-line assembly protein unc-89 | Similar to A0A067RKL9 | *-*- | PANTHER PTHR10489 | PANTHER PTHR10489:SF642 | Pfam PF00069 | Pfam PF07679	MCOT00537.0.CO	0.00084	1.7	male CLas+ FL high, male CLas- FL low	23.435	16.746	41.357	30.531	14.825	11.924	8.8377	10.024	8.0832	37.371
1156	| Stathmin | Similar to A0A067RVS3 | ***- | PANTHER PTHR10104 | PANTHER PTHR10104:SF1 | Pfam PF00836	MCOT04804.1.CO	0.00085	0.2	male CLas+ FL low, male CLas- FL high	1	1	0	1	1	5	4	4	5	1
594.3	PREDICTED: cathepsin L1-like [Diaphorina citri]	gi|662192635|ref|XP_008469183.1|	0.00087	0.3	male CLas+ FL low, male CLas- FL high	1.1021	1.3533	3.2333	1.6288	1.1021	4.5381	5.8914	3.2576	5.0891	6.4424
522	| 40S ribosomal protein S14 | Similar to V5GGE2 | ***- | PANTHER PTHR11759 | PANTHER PTHR11759:SF9 | Pfam PF00411	MCOT05538.0.CC	0.0009	0.6	male CLas+ FL low, male CLas- FL high	9	6	15	9	6	7	16	13	18	23
108	PREDICTED: larval cuticle protein A2B-like, partial [Diaphorina citri]	gi|662212305|ref|XP_008479881.1|	0.00099	1.4	male CLas+ FL high, male CLas- FL low	75	72	67	78	80	60	57	56	59	43
209.1	| Acyl-coa dehydrogenase | Similar to B0WLI6 | ***- | PANTHER PTHR10909 | PANTHER PTHR10909:SF240 | Pfam PF00441 | Pfam PF02770	MCOT04082.0.CO	0.001	0.7	male CLas+ FL low, male CLas- FL high	13.265	16.294	15.546	14.608	14.834	23.099	25.668	21.921	21.604	21.137
763	| Unknown protein |	MCOT03282.0.CC	0.0011	1.8	male CLas+ FL high, male CLas- FL low	16	19	18	21	17	15	10	5	15	5
283.2	PREDICTED: uncharacterized protein LOC103523577, partial [Diaphorina citri]	gi|662224931|ref|XP_008486833.1|	0.0011	2.1	male CLas+ FL high, male CLas- FL low	14.162	9.1114	19.608	15.751	9.013	3.9898	4.8079	5.4311	2.8046	15.66
776.1	| Reticulocyte-binding protein 2-like protein a | Similar to A0A067RMC1 | *-*- |	MCOT14756.2.CT	0.0011	2.5	male CLas+ FL high, male CLas- FL low	8.8485	9.899	9.798	10.798	6.9495	1	2.899	3.9495	3	7.798
446.4	| Cuticle protein 6 | Similar to W8C0V2 | *-*- | PANTHER PTHR10380 | PANTHER PTHR10380:SF24 | Pfam PF00379	MCOT13273.0.CT	0.0012	0.3	male CLas+ FL low, male CLas- FL high	1.392	1.3916	1.9681	3.3097	2.4946	6.2799	5.1773	6.9945	6.0423	6.0923
282.2	| Protein disulfide-isomerase A5 | Similar to E2BE86 | ***- | PANTHER PTHR19991 | PANTHER PTHR19991:SF2 | Pfam PF00085	MCOT01581.0.CT	0.0012	1.9	male CLas+ FL high, male CLas- FL low	14.031	14.421	20.223	17.792	11.228	6.9776	8.9015	3.9582	3.4539	18.121
785.2	| Cuticle protein 7 | Similar to A0A0A9YPN9 | *-*- | PANTHER PTHR10380 | PANTHER PTHR10380:SF111 | Pfam PF00379	MCOT11478.0.MM	0.0013	0.1	male CLas+ FL low, male CLas- FL high	0.34585	0.34585	0	0.34585	0.34585	2.7668	2.0751	2.0751	3.4585	1.7293
250.1	| Elongation factor 1 beta | Similar to R4WIW8 | ***- | PANTHER PTHR11595 | Pfam PF00736 | Pfam PF10587	MCOT15094.0.CC	0.0013	0.7	male CLas+ FL low, male CLas- FL high	22.701	20.995	27.414	23.827	26.414	39.811	30.529	35.115	35.806	23.115
319.1	| Chitinase | Similar to D3TLB4 | ***- | PANTHER PTHR11177 | PANTHER PTHR11177:SF211 | Pfam PF00704	MCOT13299.0.CC	0.0013	1.6	male CLas+ FL high, male CLas- FL low	28.975	22	47.975	37	21	16.975	14	15	13	42
296.2	PREDICTED: arylsulfatase B-like isoform X2 [Diaphorina citri]	gi|662186230|ref|XP_008481125.1|	0.0013	3	male CLas+ FL high, male CLas- FL low	6.6756	4.9342	6.8208	6.8208	5.2244	3.0476	2.322	1.0159	2.1768	1.5963
675.1	| Unknown protein |	MCOT01766.0.CT	0.0013	3.2	male CLas+ FL high, male CLas- FL low	7.2566	2.4189	3.2252	7.2566	11.288	0.80629	0	0.80629	8.2566	0
1303.2	| Adenylate kinase 1 | Similar to A0A0D3L709 | *-*- | PANTHER PTHR23359 | Pfam PF00406	MCOT01388.3.CC	0.0013	23	male CLas+ FL high, male CLas- FL low	1.9906	3.1849	1.5925	1.5925	0.79623	0	0	0	0.39812	0
466.1	| Bifunctional 3'-phosphoadenosine 5'-phosphosulfate synthase | Similar to A0A0A9YY03 | ***- | PANTHER PTHR11055 | PANTHER PTHR11055:SF1 | Pfam PF01747 | Pfam PF01583	MCOT18286.1.CT	0.0014	0.5	male CLas+ FL low, male CLas- FL high	7.1186	3.9844	9.3663	4.1548	4.098	9.6187	8.5981	10.387	4.0412	22.588
240.1	| cAMP-dependent protein kinase regulatory subunit 1 | Similar to G9B4T1 | ***- | PANTHER PTHR11635 | PANTHER PTHR11635:SF129 | Pfam PF00027 | Pfam PF02197	MCOT16828.0.CT	0.0014	1.5	male CLas+ FL high, male CLas- FL low	39.57	37.603	36.636	35.669	42.603	26.735	27.702	21.702	32.636	19.768
29.4	| Basement membrane proteoglycan | Similar to KRX38492.1 | *-*- | PANTHER PTHR10574 | PANTHER PTHR10574:SF273 | Pfam PF00052 | Pfam PF00057	MCOT20499.2.CO	0.0014	1.6	male CLas+ FL high, male CLas- FL low	29.562	33.202	30.414	27.127	28.039	18.263	21.348	13.721	13.488	27.261
1162.2	| Mitochondrial-processing peptidase subunit alpha | Similar to A0A067QUT1 | ***- | PANTHER PTHR11851 | PANTHER PTHR11851:SF49 | Pfam PF00675 | Pfam PF05193	MCOT01636.2.CT	0.0015	0	male CLas+ FL low, male CLas- FL high	0	0	0	0	0	0	2.391	1.594	1.594	3.1879
1462.1	| 39S ribosomal protein L9, mitochondrial | Similar to A0A0A1XTB0 | ***- | PANTHER PTHR21368 | PANTHER PTHR21368:SF18 | Pfam PF01281	MCOT02829.0.CT	0.0015	0	male CLas+ FL low, male CLas- FL high	0	0	0	0	0	0	2.9353	1	0.9353	3.8059
887.1	| peptide chain release factor I | Similar to WP_057676601.1 | ***- | PANTHER PTHR11075 | Pfam PF00472	MCOT18810.2.CC	0.0015	0.05	male CLas+ FL low, male CLas- FL high	0	0	0.41582	0	0	2.0791	0.83164	1.6633	2.9107	0.83164
539.1	| 30S ribosomal protein S2 | Similar to WP_058086177.1 | *-*- | PANTHER PTHR12534 | Pfam PF00318 | Pfam PF01765	MCOT06861.0.MM	0.0015	0.2	male CLas+ FL low, male CLas- FL high	1	2.7989	0	0	0	3	3.7989	2.8994	3	5.6608
1062.1	| malonyl CoA-ACP transacylase | Similar to WP_057084647.1 | ***- | PANTHER PTHR10982 | Pfam PF00698	MCOT11923.0.MM	0.0015	0.2	male CLas+ FL low, male CLas- FL high	0	0	1.8893	0.94467	0	2.834	0.94467	0.94467	2.8893	8.5021
546	PREDICTED: LOW QUALITY PROTEIN: uncharacterized RNA-binding protein C660.15-like [Diaphorina citri]	gi|662193551|ref|XP_008469686.1|	0.0015	0.5	male CLas+ FL low, male CLas- FL high	4	3	7	5	5	15	8	8	8	9
399.1	| Cathepsin B-like cysteine proteinase | Similar to A1DYI5 | ***- | PANTHER PTHR12411 | PANTHER PTHR12411:SF16 | Pfam PF00112	MCOT15362.1.CO	0.0015	0.6	male CLas+ FL low, male CLas- FL high	9.1377	7.3102	11.421	11.62	13.421	11.448	19.041	15.103	17.758	22.014
189.1	| Papilin | Similar to A0A067RN68 | *-*- | PANTHER PTHR13723 | PANTHER PTHR13723:SF193 | Pfam PF05986 | Pfam PF00014	MCOT22449.2.CO	0.0015	1.6	male CLas+ FL high, male CLas- FL low	21.201	36.474	30.359	22.986	24.94	14.905	17.559	12.002	21.281	18.837
232.4	PREDICTED: uncharacterized protein LOC103517768 [Diaphorina citri]	gi|662214411|ref|XP_008481036.1|	0.0015	2.5	male CLas+ FL high, male CLas- FL low	8.5378	5.3941	11.765	9.6427	6.7128	3.1051	4.0307	2.5985	1.5364	5.4931
85.2	| 3-hydroxybutyryl-CoA dehydrogenase, 3-hydroxybutyryl-CoA dehydrogenase | Similar to KRT73025.1 | ***- | PANTHER PTHR23309 | Pfam PF02737 | Pfam PF00725	MCOT06985.0.MO	0.0016	0.6	male CLas+ FL low, male CLas- FL high	10.32	11.475	11.44	10.311	10.69	21.647	18.061	14.561	17.94	13.156
333	| 40S ribosomal protein S6 | Similar to A0A067QVC4 | ***- | PANTHER PTHR11502 | Pfam PF01092	MCOT11431.0.MT	0.0016	0.7	male CLas+ FL low, male CLas- FL high	12	14	27	17	11	13	22	22	14	47
703.1	| Clathrin light chain | Similar to A0A067RB65 | *-*- | PANTHER PTHR10639 | Pfam PF01086	MCOT18244.3.CC	0.0016	3.3	male CLas+ FL high, male CLas- FL low	5.0503	7.0503	3.8138	5.4731	5.2026	1.9297	0.54098	0.81146	4.8138	0
1092	PREDICTED: protein PFC0760c-like isoform X2 [Diaphorina citri]	gi|662198549|ref|XP_008472401.1|	0.0016	3.4	male CLas+ FL high, male CLas- FL low	6	6	4	5	6	4	2	1	0	1
357.1	| Chemosensory protein 12 | Similar to Q0MRL6 | ***- | PANTHER PTHR11257 | PANTHER PTHR11257:SF5 | Pfam PF03392	MCOT00828.2.CT	0.0017	2	male CLas+ FL high, male CLas- FL low	11.64	15.153	12.912	11.276	13.078	8.0404	7.0404	3.2019	8.8378	4.3999
564	| Unknown protein |	MCOT14486.0.CC	0.0018	0.3	male CLas+ FL low, male CLas- FL high	3	2	1	1	2	6	4	4	7	5
1.2	| myosin heavy chain, isoform S | Similar to KRF81462.1 | *-*- | PANTHER PTHR13140 | PANTHER PTHR13140:SF364 | Pfam PF00063 | Pfam PF02736	MCOT15707.6.CC	0.0018	1.2	male CLas+ FL high, male CLas- FL low	141.49	134.36	172.98	145.26	120.95	99.534	105.59	112.13	88.049	169.51
110.1	| Four and a half LIM domains protein 2 | Similar to V9IE99 | ***- | PANTHER PTHR24205 | PANTHER PTHR24205:SF4 | Pfam PF00412	MCOT13522.0.CC	0.0018	1.3	male CLas+ FL high, male CLas- FL low	58.455	69.083	74.397	71.74	73.511	51.369	59.34	48.712	39.855	58.455
1071	| Unknown protein |	MCOT20574.0.CO	0.0018	2.5	male CLas+ FL high, male CLas- FL low	13	7	4	10	6	4	5	1	5	1
21	| Muscular protein 20 | Similar to D1GX72 | ***- | PANTHER PTHR18959 | Pfam PF00307 | Pfam PF00402	MCOT04684.0.CC	0.0019	1.2	male CLas+ FL high, male CLas- FL low	213	220	194	213	208	183	177	183	192	134
192.1	| Pre-mRNA branch site protein p14 | Similar to KRZ29368.1 | *-*- | PANTHER PTHR23301 | PANTHER PTHR23301:SF22 | Pfam PF01607	MCOT12221.1.CT	0.0019	1.6	male CLas+ FL high, male CLas- FL low	25.794	23.944	25.892	31.915	28.623	20.338	17.269	18.321	17.883	12.366
29.5	| Basement membrane proteoglycan | Similar to KRX93793.1 | *-*- | PANTHER PTHR10574 | PANTHER PTHR10574:SF273 | Pfam PF00052 | Pfam PF00057	MCOT20499.1.CT	0.0019	1.6	male CLas+ FL high, male CLas- FL low	26.359	27.803	26.469	23.486	22.347	15.693	17.19	10.289	11.748	24.209
945	| Prohormone-2 | Similar to V9IBZ9 | ***- |	MCOT18523.0.CT	0.0019	4.2	male CLas+ FL high, male CLas- FL low	3	6	2	5	5	2	1	1	1	0
674.1	PREDICTED: mimitin, mitochondrial [Diaphorina citri]	gi|662200784|ref|XP_008473620.1|	0.0019	5.2	male CLas+ FL high, male CLas- FL low	3.7123	2.2843	3.7123	3.5685	3.7123	0	1	0	1.8562	0.42809
986	| N(4)-(Beta-N-acetylglucosaminyl)-L-asparaginase | Similar to A0A067RDR4 | ***- | PANTHER PTHR10188 | PANTHER PTHR10188:SF6 | Pfam PF01112	MCOT00145.0.CO	0.0019	5.7	male CLas+ FL high, male CLas- FL low	6	2	3	3	3	1	0	1	0	1
1155	| CAP-Gly domain-containing linker protein 1 | Similar to A0A0L7RIY3 | *-*- | PANTHER PTHR18916 | PANTHER PTHR18916:SF36 | Pfam PF01302	MCOT21221.0.CO	0.0019	5.7	male CLas+ FL high, male CLas- FL low	4	3	2	2	6	1	0	0	1	1
22.2	| Unknown protein |	MCOT12167.0.CC	0.002	0.6	male CLas+ FL low, male CLas- FL high	9.1293	7.3682	3.6603	7.5547	5.2201	13.76	11.876	8.3288	14.497	10.135
179.1	| Prohibitin-1 | Similar to V9MHH8 | ***- | PANTHER PTHR23222 | Pfam PF01145	MCOT20860.0.CT	0.0021	0.8	male CLas+ FL low, male CLas- FL high	28.159	32.295	28.789	27.789	36.554	42.06	38.43	34.048	43.813	41.183
1.4	| myosin heavy chain, isoform I | Similar to KRF81453.1 | *-*- | PANTHER PTHR13140 | PANTHER PTHR13140:SF364 | Pfam PF00063 | Pfam PF02736	MCOT15707.2.CC	0.0022	1.3	male CLas+ FL high, male CLas- FL low	79.622	76.229	100.4	84.047	69.746	53.977	55.489	57.092	48.954	97.084
1279	| Oligo-1,6-glucosidase | Similar to B0WFP7 | ***- | PANTHER PTHR10357 | PANTHER PTHR10357:SF154 | Pfam PF00128	MCOT02261.0.CT	0.0022	2.9	male CLas+ FL high, male CLas- FL low	5.6635	5.4953	5.1588	6.327	4.8318	1	1	1	1	5.4953
129.2	| CG44085, isoform O | Similar to M9PDE7 | *-*- |	MCOT17684.0.CT	0.0022	3.1	male CLas+ FL high, male CLas- FL low	5.2365	4.5109	4.3581	7.5685	6.1918	1.521	1.6851	0.98348	3.6509	1.1064
887.2	| peptidyl-tRNA hydrolase | Similar to WP_057972614.1 | ***- | PANTHER PTHR11075 | Pfam PF00472	MCOT18810.1.CC	0.0024	0.05	male CLas+ FL low, male CLas- FL high	0	0	0.58418	0	0	2.9209	1.1684	2.3367	4.0893	1.1684
1319.1	| Chemosensory protein 1 | Similar to D2EBA7 | ***- | PANTHER PTHR11257 | PANTHER PTHR11257:SF2 | Pfam PF03392	MCOT04534.2.CC	0.0024	0.09	male CLas+ FL low, male CLas- FL high	0	0	0	0	1	3	2	1	4	1
1319.1	| Chemosensory protein 1 | Similar to D2EBA7 | ***- | PANTHER PTHR11257 | PANTHER PTHR11257:SF2 | Pfam PF03392	MCOT04534.1.CC	0.0024	0.09	male CLas+ FL low, male CLas- FL high	0	0	0	0	1	3	2	1	4	1
1319.1	PREDICTED: ejaculatory bulb-specific protein 3-like [Diaphorina citri]	gi|662210435|ref|XP_008478859.1|	0.0024	0.09	male CLas+ FL low, male CLas- FL high	0	0	0	0	1	3	2	1	4	1
1542.1	| Unknown protein |	MCOT13437.5.CC	0.0025	INF	male CLas+ FL high, male CLas- FL low	2.7068	1.1379	1.7068	1.7068	2.1379	0	0	0	0	0
276.3	| Neprilysin-2 | Similar to A0A0A9ZFP0 | *-*- | PANTHER PTHR11733 | PANTHER PTHR11733:SF148 | Pfam PF01431	MCOT14857.0.CT	0.0025	INF	male CLas+ FL high, male CLas- FL low	1.4734	1.2898	2.2609	2.4734	1.5217	0	0	0	0	0
1091	| Galactokinase | Similar to R4WP75 | ***- | PANTHER PTHR10457 | PANTHER PTHR10457:SF6 | Pfam PF10509 | Pfam PF08544	MCOT13986.1.CT	0.0026	0.3	male CLas+ FL low, male CLas- FL high	0	1.9645	2	2.9645	0	1.9645	0	1.9289	0	17.787
197.1	| CG43897, isoform N | Similar to Q9VT55 | *-*- |	MCOT07179.0.OO	0.0026	1.5	male CLas+ FL high, male CLas- FL low	28.067	29.617	21.731	27.421	31.284	19.136	17.588	16.036	20.176	16.431
1066.1	| Oligopeptidase A | Similar to A0A067RND6 | ***- | PANTHER PTHR11804 | PANTHER PTHR11804:SF52 | Pfam PF01432	MCOT04797.0.CT	0.0027	0.1	male CLas+ FL low, male CLas- FL high	0	0	0.90097	0.90097	0	2.7776	1.8393	1.8393	0.93831	5.5552
1095.1	| Alpha-tocopherol transfer protein-like | Similar to E2BJ28 | ***- | PANTHER PTHR10174 | PANTHER PTHR10174:SF122 | Pfam PF00650	MCOT00589.2.CT	0.0027	0.2	male CLas+ FL low, male CLas- FL high	2	0	1	0	0	1.9869	2	2	3	5.9869
1151.1	| Unknown protein |	MCOT01236.4.CO	0.0027	0.2	male CLas+ FL low, male CLas- FL high	0	0	0.58355	2	0.58355	4.7506	2.5835	2.7506	3.9177	0.58355
356	| 26S protease regulatory subunit 6B, putative | Similar to E0VLH1 | ***- | PANTHER PTHR23073 | PANTHER PTHR23073:SF8 | Pfam PF00004	MCOT00775.0.CT	0.0027	0.7	male CLas+ FL low, male CLas- FL high	9	14	12	13	17	20	22	18	22	15
735.1	| Phenoloxidase subunit A3 | Similar to W8CHH4 | ***- | PANTHER PTHR11511 | PANTHER PTHR11511:SF24 | Pfam PF03723 | Pfam PF00372	MCOT06129.2.CT	0.0027	1.9	male CLas+ FL high, male CLas- FL low	15.193	8.9725	14.499	13.266	8.9186	5.72	7.0907	4.7036	5.1424	8.6991
107	PREDICTED: uncharacterized protein LOC103521004 [Diaphorina citri]	gi|662220393|ref|XP_008484331.1|	0.0028	0.8	male CLas+ FL low, male CLas- FL high	58	51	41	50	49	62	75	50	68	45
51.1	| PDZ and LIM domain protein 3 | Similar to A0A0A9WDE9 | ***- |	MCOT05841.1.CC	0.0028	1.3	male CLas+ FL high, male CLas- FL low	68.713	58.628	64.459	66.17	66.17	51.407	47.323	47.611	51.95	43.78
208.1	| Spectrin beta chain, putative | Similar to E0VWK4 | ***- | PANTHER PTHR11915 | PANTHER PTHR11915:SF291 | Pfam PF00435 | Pfam PF00307	MCOT06541.2.CO	0.0028	1.6	male CLas+ FL high, male CLas- FL low	21.963	17.626	31.122	25.616	11.931	8.1977	10.322	7.322	1.8282	38.018
1345.1	PREDICTED: thioredoxin-like [Diaphorina citri]	gi|662204154|ref|XP_008475444.1|	0.0029	6.3	male CLas+ FL high, male CLas- FL low	3.7008	2.2205	0	2.9607	5.1812	0	1.4803	0	0.74017	0
1322	| Proteasome subunit alpha type | Similar to A0A0C9R691 | ***- | PANTHER PTHR11599 | PANTHER PTHR11599:SF10 | Pfam PF00227 | Pfam PF10584	MCOT21716.0.CT	0.0029	7	male CLas+ FL high, male CLas- FL low	1	0	5	5	3	0	0	0	0	2
1322	PREDICTED: proteasome subunit alpha type-3 [Diaphorina citri]	gi|662187538|ref|XP_008487376.1|	0.0029	7	male CLas+ FL high, male CLas- FL low	1	0	5	5	3	0	0	0	0	2
633.1	| methyltransferase | Similar to WP_058041493.1 | ***- | PANTHER PTHR10108 | Pfam PF08241	MCOT10412.0.MM	0.003	0.6	male CLas+ FL low, male CLas- FL high	11.64	5.76	10.64	9.68	5.76	14.52	11.6	12.56	8.64	22.2
1371.1	| Chondroitin proteoglycan 2 | Similar to A0A0K8UA54 | ***- | PANTHER PTHR23301 | PANTHER PTHR23301:SF21 | Pfam PF01607	MCOT16146.0.CT	0.0031	0	male CLas+ FL low, male CLas- FL high	0	0	0	0	0	0	0	1.8482	3.6965	2.7724
165.1	| Proline dehydrogenase 1, mitochondrial | Similar to A0A0A9XTR3 | ***- | PANTHER PTHR13914 | PANTHER PTHR13914:SF0 | Pfam PF01619	MCOT13408.0.CT	0.0031	1.4	male CLas+ FL high, male CLas- FL low	49.946	40.055	71.919	55.836	42.288	31.014	35.672	35.864	26.781	60.028
70.1	| alkyl hydroperoxide reductase | Similar to WP_057763869.1 | ***- | PANTHER PTHR10681 | PANTHER PTHR10681:SF90 | Pfam PF00578 | Pfam PF10417	MCOT08413.0.MT	0.0032	0.9	male CLas+ FL low, male CLas- FL high	61.227	71	68.227	72.818	73	86	70.136	83.955	83.864	76.955
8.2	| ATP synthase subunit delta, mitochondrial | Similar to A0A0A9YLN4 | ***- | PANTHER PTHR13822 | Pfam PF02823	MCOT15938.2.CC	0.0032	1.2	male CLas+ FL high, male CLas- FL low	166.97	163.97	172.47	187.47	148.98	123.48	148.48	122.98	150.48	145.98
1137	| Plasma glutamate carboxypeptidase | Similar to A0A0A9X2F7 | ***- | PANTHER PTHR12053 | PANTHER PTHR12053:SF3 | Pfam PF04389	MCOT14088.0.CC	0.0032	4.5	male CLas+ FL high, male CLas- FL low	4	2	6	3	3	0	1	0	2	1
283.3	PREDICTED: uncharacterized protein LOC103517767 [Diaphorina citri]	gi|662214409|ref|XP_008481035.1|	0.0032	4.7	male CLas+ FL high, male CLas- FL low	3.8467	2.3143	6.2071	4.8467	1.1571	0	1.1571	1.1571	0	1.5786
729.1	| Nadh dehydrogenase | Similar to A0A0J7KKY3 | ***- | PANTHER PTHR12910 | PANTHER PTHR12910:SF2 | Pfam PF05071	MCOT11815.0.OO	0.0033	0.5	male CLas+ FL low, male CLas- FL high	3.9683	3.9789	4.9789	5.9578	2.9894	8.9366	7.9366	5.9578	8.9261	10.926
526.1	| Electron transfer flavoprotein-ubiquinone oxidoreductase | Similar to W5JFW5 | ***- | PANTHER PTHR10617 | PANTHER PTHR10617:SF107 | Pfam PF05187 | Pfam PF13450	MCOT16224.0.CO	0.0034	0.7	male CLas+ FL low, male CLas- FL high	11.853	12.725	12.982	11.853	10.853	14.719	18.719	17.853	17.853	20.707
51.3	PREDICTED: PDZ and LIM domain protein 3 isoform X2 [Diaphorina citri]	gi|662186217|ref|XP_008481058.1|	0.0034	1.6	male CLas+ FL high, male CLas- FL low	24.982	23.87	27.944	26.949	25.195	17.158	15.438	16.076	16.551	17.763
497.1	PREDICTED: synapse-associated protein of 47 kDa-like isoform X1 [Diaphorina citri]	gi|662185527|ref|XP_008477561.1|	0.0034	1.8	male CLas+ FL high, male CLas- FL low	15.294	16.249	15.338	18.205	13.382	10.514	9.5585	6.691	10.514	6.691
1046	hypothetical protein [Wolbachia endosymbiont of Diaphorina citri]	WP_017531811.1	0.0034	2.5	male CLas+ FL high, male CLas- FL low	6	8	5	7	9	2	4	3	3	2
815	| Unknown protein |	MCOT03356.0.CC	0.0035	0.6	male CLas+ FL low, male CLas- FL high	4.9437	9.3757	3.9437	5.3757	9.8076	11.808	9.5917	13.24	11.808	9.8076
309	| Enoyl-CoA hydratase 1 | Similar to Q2F6B0 | ***- | PANTHER PTHR11941 | PANTHER PTHR11941:SF54 | Pfam PF00378	MCOT03422.2.CO	0.0035	0.8	male CLas+ FL low, male CLas- FL high	32.445	33.565	32.25	34.213	34.889	45.769	45.009	37.399	44.325	37.046
199.1	| Cathepsin L | Similar to V9IF08 | ***- | PANTHER PTHR12411 | Pfam PF00112 | Pfam PF08246	MCOT02772.0.CT	0.0035	1.4	male CLas+ FL high, male CLas- FL low	36.409	41.147	39.401	36.573	47.237	30.663	29.566	25.984	30.827	24.163
902	| 39S ribosomal protein L41, mitochondrial | Similar to F4X1E0 | ***- | PANTHER PTHR21338 | Pfam PF09809	MCOT09181.0.MM	0.0036	0.3	male CLas+ FL low, male CLas- FL high	1	2	0	1	1	4	1	5	6	2
902	PREDICTED: 39S ribosomal protein L41, mitochondrial [Diaphorina citri]	gi|662204114|ref|XP_008475421.1|	0.0036	0.3	male CLas+ FL low, male CLas- FL high	1	2	0	1	1	4	1	5	6	2
696.1	PREDICTED: putative uncharacterized protein DDB_G0282133 [Diaphorina citri]	gi|662197883|ref|XP_008472041.1|	0.0036	2.3	male CLas+ FL high, male CLas- FL low	11.863	8	5.8628	9.7256	9	5	3.8628	3	7	0.86278
1172	| Thioredoxin 1 | Similar to W8CGV0 | ***- | PANTHER PTHR10438 | PANTHER PTHR10438:SF264 | Pfam PF00085	MCOT06335.0.CC	0.0036	3.1	male CLas+ FL high, male CLas- FL low	6	6	3	5	5	3	2	0	3	0
96.1	| Triosephosphate isomerase | Similar to R4UMY9 | ***- | PANTHER PTHR21139 | Pfam PF00121	MCOT22799.0.CT	0.004	1.3	male CLas+ FL high, male CLas- FL low	84.201	85.99	77.254	90.096	86.99	75.36	68.519	55.625	76.201	53.995
562	PREDICTED: glycine-rich cell wall structural protein-like [Diaphorina citri]	gi|662192741|ref|XP_008469241.1|	0.004	1.7	male CLas+ FL high, male CLas- FL low	17.389	15.592	18.592	16.389	20.592	9.5925	9.7962	7.7962	12.796	11.796
814	| Unknown protein |	MCOT14452.0.CC	0.004	1.7	male CLas+ FL high, male CLas- FL low	15	12	20	19	18	8	10	9	12	10
719.1	| porphobilinogen deaminase, hydroxymethylbilane synthase | Similar to KRT69966.1 | *-*- | PANTHER PTHR11557 | Pfam PF01379 | Pfam PF00625	MCOT09446.0.MM	0.0042	0.2	male CLas+ FL low, male CLas- FL high	0.90481	0	1.8096	0.90481	0	4.524	3.6192	2.7144	3.6192	1.8096
731.1	| dihydrolipoamide dehydrogenase | Similar to WP_058085789.1 | ***- | PANTHER PTHR22912 | PANTHER PTHR22912:SF131 | Pfam PF07992 | Pfam PF00198	MCOT07153.0.MM	0.0042	0.2	male CLas+ FL low, male CLas- FL high	0	0	1.8854	1.7708	0	0	0.88541	2.8728	0	12.746
79.1	| Electron transfer flavoprotein subunit beta | Similar to A0A067RME8 | ***- | PANTHER PTHR21294 | PANTHER PTHR21294:SF8 | Pfam PF01012	MCOT06257.1.CT	0.0042	0.8	male CLas+ FL low, male CLas- FL high	41.605	34.613	44.375	41.819	44.924	59.204	54.424	43.539	58.291	36.21
672	hypothetical protein [Wolbachia endosymbiont of Diaphorina citri]	WP_017531759.1	0.0042	2.2	male CLas+ FL high, male CLas- FL low	11	5	10	10	6	3	2	5	4	5
1346	| Unknown protein |	MCOT13416.0.CC	0.0042	2.8	male CLas+ FL high, male CLas- FL low	6	4	7	6	5	3	3	1	2	1
1427	PREDICTED: uncharacterized protein LOC103504969 [Diaphorina citri]	gi|662189534|ref|XP_008467498.1|	0.0042	11	male CLas+ FL high, male CLas- FL low	1	1	5	2	2	0	0	0	0	1
877.2	PREDICTED: maltase A1-like [Diaphorina citri]	gi|662184055|ref|XP_008469813.1|	0.0042	12	male CLas+ FL high, male CLas- FL low	2.2204	1.5303	3.1337	2.1312	2.211	0	0	0	0	0.9115
102.1	PREDICTED: cathepsin F-like [Diaphorina citri]	gi|662201854|ref|XP_008474194.1|	0.0043	0.3	male CLas+ FL low, male CLas- FL high	7.7788	0	0	0	0.8583	9.2628	0	0	9.1987	6.3095
837	| Mitochondrial ribosomal protein S10 | Similar to A0A0L7LRM6 | *-*- | PANTHER PTHR13473 | Pfam PF00338	MCOT03671.2.CT	0.0043	0.4	male CLas+ FL low, male CLas- FL high	3	2	1	3	2	5	4	5	8	5
3.2	| Tropomyosin | Similar to Q64F38 | *-*- | PANTHER PTHR19269 | PANTHER PTHR19269:SF51 | Pfam PF12718	MCOT10401.0.MM	0.0043	1.8	male CLas+ FL high, male CLas- FL low	12.793	11.313	16.123	12.317	8.9868	7.2423	7.9824	4.4934	6.7666	6.9251
109.2	PREDICTED: LOW QUALITY PROTEIN: adhesive plaque matrix protein-like, partial [Diaphorina citri]	gi|662203641|ref|XP_008475167.1|	0.0044	0.7	male CLas+ FL low, male CLas- FL high	19.634	19.961	15.125	24.397	22.888	32.069	25.978	28.487	28.323	22.47
513	PREDICTED: suppressor protein SRP40-like [Diaphorina citri]	gi|662218118|ref|XP_008483071.1|	0.0044	1.8	[]	14	11	10	18	13	7	7	8	12	2
1098	| Unknown protein |	MCOT12448.0.CT	0.0045	0.1	[]	0	0	0	1	0	2	2	2	2	2
1415	| Fanconi anemia group I -like protein | Similar to KRY53493.1 | *-*- | PANTHER PTHR21228 | PANTHER PTHR21228:SF37 | Pfam PF08368 | Pfam PF06743	MCOT00669.0.CT	0.0045	0.1	[]	0	0	1	0	0	0	1	1	0	8
650.2	| dehydrogenase | Similar to WP_057929119.1 | ***- | PANTHER PTHR11695 | PANTHER PTHR11695:SF451 | Pfam PF00107	MCOT23155.0.CO	0.0045	3.7	[]	4.3586	3.1363	5.2479	5.2809	3.4757	1.2981	1.2981	0.3096	0	2.9057
272	| Thioredoxin | Similar to D2A4J1 | ***- | PANTHER PTHR10438 | Pfam PF00085	MCOT20636.0.CC	0.0047	1.4	[]	36	36	32	40	33	24	29	24	24	22
42.1	PREDICTED: LOW QUALITY PROTEIN: titin-like [Diaphorina citri]	gi|662194664|ref|XP_008470288.1|	0.0047	1.4	[]	46.929	41.355	62.8	46.255	42.221	25.376	29.059	28.869	22.017	69.766
185	| Annexin | Similar to E0V9K1 | *-*- |	MCOT15215.0.CC	0.0048	0.8	[]	27	27	19	28	24	36	29	30	39	28
129.5	| CG44085, isoform O | Similar to M9PDE7 | *-*- |	MCOT03485.0.CT	0.0048	3.1	[]	4.676	4.3539	4.2063	7.305	5.9762	1.4681	1.6264	0.94924	3.5238	1.0679
1280	| Prohormone-3 | Similar to A0A0A9YIV8 | ***- |	MCOT06795.0.CO	0.0048	INF	[]	2	2	1	2	1	0	0	0	0	0
1527	PREDICTED: uncharacterized protein LOC103523958 [Diaphorina citri]	gi|662225574|ref|XP_008487191.1|	0.0048	INF	[]	2	2	1	1	2	0	0	0	0	0
1300.1	| 39S ribosomal protein L44, mitochondrial | Similar to A0A067R8Z2 | ***- | PANTHER PTHR11207	MCOT22664.2.CO	0.0049	0.1	[]	0.8068	0	0.8068	0	0	3.2272	4.034	0.8068	0.8068	3.2272
88.2	PREDICTED: protein disulfide-isomerase-like [Diaphorina citri]	gi|662205673|ref|XP_008476261.1|	0.0049	0.2	[]	1.2003	0	1.2536	0	0	1.8495	2.4987	1.9739	1.1114	4.2593
897.3	| nucleoside hydrolase | Similar to WP_057687494.1 | ***- | PANTHER PTHR12304 | PANTHER PTHR12304:SF4 | Pfam PF01156	MCOT06038.1.CT	0.005	5.9	[]	3.8553	2.8478	1.8289	0.98182	2.9893	1.4261	0	0	0.70553	0
1183.1	| Protein canopy like protein 2 | Similar to A0A0L7R9L1 | ***- | PANTHER PTHR13341 | PANTHER PTHR13341:SF2 | Pfam PF11938	MCOT08910.0.MT	0.005	7.5	[]	3.0619	1.7118	1.4237	3.8473	2.8105	0.71184	1	0	0	0
23.1	| Alpha-actinin, sarcomeric | Similar to A0A0A9Z8X1 | ***- | PANTHER PTHR11915 | PANTHER PTHR11915:SF231 | Pfam PF08726 | Pfam PF00435	MCOT03961.0.CT	0.0051	1.2	[]	172.14	153.55	205.8	182.44	152.86	126.19	131.26	133.95	109.28	220.66
508	| Unknown protein |	MCOT17737.0.CT	0.0051	1.5	[]	29	16	30	27	26	13	20	14	18	19
1178.1	PREDICTED: uncharacterized protein LOC103514595 isoform X2 [Diaphorina citri]	gi|662208340|ref|XP_008477716.1|	0.0052	3.9	[]	2.5642	2.5642	2.7095	4.2737	4.4189	1.7095	1.7095	0	0.85474	0
1178.1	PREDICTED: uncharacterized protein LOC103514595 isoform X1 [Diaphorina citri]	gi|662208338|ref|XP_008477715.1|	0.0052	3.9	[]	2.5642	2.5642	2.7095	4.2737	4.4189	1.7095	1.7095	0	0.85474	0
993.1	PREDICTED: uncharacterized protein LOC103509858 [Diaphorina citri]	gi|662199123|ref|XP_008472713.1|	0.0052	4.8	[]	2.3667	3.9445	3.9445	3.1556	1.5778	0.78889	1.5778	0	0	0.78889
1033.1	| Calmodulin-A, putative | Similar to E0VVS9 | ***- | PANTHER PTHR23050 | Pfam PF13499	MCOT16072.3.CT	0.0052	5.4	[]	4	2.7523	2	3	3	1	0	0	1.7523	0
1403.1	| Unknown protein |	MCOT06529.0.CO	0.0052	5.6	[]	3.8132	0.9066	6.7198	1.9066	1.8132	0	0	0	0.9066	1.8132
709.3	| Peptidase family M13 | Similar to T1PF67 | *-*- | PANTHER PTHR11733 | PANTHER PTHR11733:SF148 | Pfam PF05649	MCOT14906.0.CT	0.0052	5.7	[]	2.8737	2.599	4.7887	3.625	1.8196	0.47363	0.45893	0.23827	0.45893	1.1329
594.2	| Cathepsin L | Similar to KRZ10876.1 | *-*- | PANTHER PTHR12411 | Pfam PF00112 | Pfam PF08246	MCOT20689.1.CO	0.0053	0.3	[]	0.99018	1.2159	2.905	1.4634	0.99018	4.0773	5.2932	2.9269	4.5724	5.7883
8.1	| ATP synthase subunit delta, mitochondrial | Similar to A0A0A9YLN4 | ***- | PANTHER PTHR13822 | Pfam PF02823	MCOT15938.1.CC	0.0053	1.2	[]	170.03	166.03	172.53	187.53	148.02	124.52	150.52	126.02	152.52	147.02
1.5	PREDICTED: myosin heavy chain, muscle-like [Diaphorina citri]	gi|662187833|ref|XP_008487564.1|	0.0053	1.3	[]	49.831	50.208	63.816	54.795	44.39	35.016	35.416	38.185	31.44	55.248
607.1	| Vesicle-associated membrane protein-associated protein B | Similar to A0A067RGG1 | ***- | PANTHER PTHR10809 | PANTHER PTHR10809:SF6 | Pfam PF00635	MCOT13956.1.CT	0.0053	2.7	[]	5.7449	3.6457	6.5213	6.9372	6.6144	2.3229	1.0992	0.64574	2.6457	4.2915
18	| Apolipophorin-III | Similar to B9A9U2 | ***- | Pfam PF07464	MCOT16586.0.CT	0.0056	1.2	[]	185	199	168	210	179	180	163	152	173	120
141	| Endocuticle structural glycoprotein SgAbd-2 | Similar to A0A0A9YXU4 | ***- | PANTHER PTHR10380 | Pfam PF00379	MCOT01594.0.CC	0.0056	1.4	[]	46	40	51	64	46	33	39	37	42	31
186.1	| Elongation factor 2 | Similar to R4WCQ3 | ***- | PANTHER PTHR23115 | PANTHER PTHR23115:SF187 | Pfam PF00009 | Pfam PF03764	MCOT14153.1.CT	0.0057	0.8	[]	26.888	20.366	44.72	28.125	26.858	33.725	32.677	34.616	28.125	56.388
93	| Endocuticle structural glycoprotein SgAbd-2 | Similar to A0A0A9YXU4 | ***- | PANTHER PTHR10380 | PANTHER PTHR10380:SF118 | Pfam PF00379	MCOT20468.0.CT	0.0063	1.3	[]	85	77	67	90	82	61	61	69	77	46
93	PREDICTED: endocuticle structural glycoprotein SgAbd-2-like [Diaphorina citri]	gi|662197351|ref|XP_008471749.1|	0.0063	1.3	[]	85	77	67	90	82	61	61	69	77	46
1408	| U1 small nuclear ribonucleoprotein C | Similar to A0A067R795 | *-*- | PANTHER PTHR31148 | Pfam PF06220	MCOT12820.0.CC	0.0064	0	[]	0	0	0	0	0	1	1	2	2	1
1259	| Mitochondrial 28S ribosomal protein S6 | Similar to W5J822 | ***- | PANTHER PTHR21011 | Pfam PF01250	MCOT07596.0.OO	0.0064	0	[]	0	0	0	0	0	2	0	1	3	1
1519	| UDP-glucose 4-epimerase | Similar to B0WMJ0 | ***- | PANTHER PTHR10366 | PANTHER PTHR10366:SF347 | Pfam PF16363	MCOT15027.0.CO	0.0064	0	[]	0	0	0	0	0	0	1	1	0	5
1479	| Unknown protein |	MCOT18879.0.CC	0.0064	0	[]	0	0	0	0	0	0	1	2	2	2
1386	| 50S rib L24 | Similar to WP_055815509.1 | *-*- | PANTHER PTHR12903	MCOT17154.0.CT	0.0064	0	[]	0	0	0	0	0	1	1	0	2	3
1296	| 28S ribosomal protein S23, mitochondrial | Similar to A0A067R5F4 | ***- | PANTHER PTHR15925 | Pfam PF10484	MCOT16668.0.CC	0.0064	0	[]	0	0	0	0	0	0	2	3	2	0
1448	| Unknown protein |	MCOT06498.0.CT	0.0064	0	[]	0	0	0	0	0	1	1	1	1	3
994.1	| Mitochondrial 28S ribosomal protein S28 | Similar to B0WEG4 | ***- | PANTHER PTHR13447 | PANTHER PTHR13447:SF2 | Pfam PF10246	MCOT15696.0.CO	0.0065	0.4	[]	0.64652	1.293	1.9395	1.293	1.9395	4.5256	1.9395	5.1721	4.5256	3.2326
13.4	| Titin | Similar to E2BM23 | *-*- | PANTHER PTHR10489 | PANTHER PTHR10489:SF691 | Pfam PF07679 | Pfam PF06582	MCOT15542.1.CO	0.0066	1.9	[]	10.689	9.5465	12.189	10.792	9.0315	4.6672	4.6193	3.1862	3.1862	11.588
20	PREDICTED: heat shock 70 kDa protein F, mitochondrial-like [Diaphorina citri]	gi|662209994|ref|XP_008478620.1|	0.0067	0.9	[]	148	155	152	142	149	175	155	150	176	146
446.3	PREDICTED: uncharacterized protein LOC103514108 [Diaphorina citri]	gi|662207391|ref|XP_008477195.1|	0.007	0.3	[]	0.17485	0.59833	1.0218	1.3715	1.1967	3.3414	2.3196	3.4424	2.743	2.9917
105	alkyl hydroperoxide reductase [Candidatus Profftella armatura]	WP_020915496.1	0.007	0.9	[]	45	56	57	49	55	66	55	61	65	59
47.2	| 14-3-3 zeta | Similar to G9I541 | ***- | PANTHER PTHR18860 | Pfam PF00244	MCOT08435.0.MO	0.0073	1.4	[]	39.577	34.463	39.629	42.756	34.5	21.188	35.931	25.887	26.618	27.401
58.1	| Succinate dehydrogenase | Similar to A0A0L7LNH6 | ***- | PANTHER PTHR11921 | PANTHER PTHR11921:SF29 | Pfam PF13085 | Pfam PF13534	MCOT17115.0.CO	0.0075	1.2	[]	93.366	98.27	98.386	88.443	103.27	83.597	76.674	68.789	94.347	62.943
1496	| C-Myc-binding protein, putative | Similar to E0VMT1 | ***- | PANTHER PTHR13168 | PANTHER PTHR13168:SF0	MCOT22332.0.CO	0.0075	10	[]	1	1	2	4	2	1	0	0	0	0
493	| Unknown protein |	MCOT14645.5.CO	0.0079	0.3	[]	2	1	0	1	2	4	2	4	5	3
271.1	| PDZ and LIM domain protein Zasp, partial | Similar to KRZ14155.1 | *-*- | PANTHER PTHR24216 | PANTHER PTHR24216:SF11 | Pfam PF00412	MCOT16492.1.CO	0.0079	1.7	[]	13.88	13.499	16.06	11.672	17.881	6.9317	8.3775	9.1228	8.0188	10.574
863	| Igloo, isoform A | Similar to Q7JPS2 | ***- | PANTHER PTHR10699 | Pfam PF00612	MCOT00308.0.CT	0.0079	2.2	[]	10	8	8	6	5	3	4	3	6	1
863	PREDICTED: uncharacterized protein LOC103524910, partial [Diaphorina citri]	gi|662188955|ref|XP_008488175.1|	0.0079	2.2	[]	10	8	8	6	5	3	4	3	6	1
1128.1	| transcriptional regulator | Similar to WP_057800264.1 | ***- | PANTHER PTHR12532 | Pfam PF01709	MCOT00440.2.CT	0.008	0.2	[]	0	0	2	1	0	1	2.9715	0	3	6
1200.1	| Pre-mRNA branch site protein p14 | Similar to KRY28079.1 | *-*- | PANTHER PTHR23301 | Pfam PF01607	MCOT23329.0.CT	0.008	0.2	[]	0.99137	0	0	0	1.9827	0.99137	0.99137	4.9568	1.9827	3.9655
694	| cystathionine gamma-synthase | Similar to WP_056934163.1 | ***- | PANTHER PTHR11808 | PANTHER PTHR11808:SF15 | Pfam PF01053	MCOT18473.0.CC	0.008	0.5	[]	2	2	7	5	2	4	5	6	3	17
566.1	PREDICTED: repetitive proline-rich cell wall protein 2-like isoform X2 [Diaphorina citri]	gi|662220585|ref|XP_008484436.1|	0.0081	0.6	[]	5.2091	5.2091	2.6907	6.4252	5.2091	9.1159	7.8136	9.8101	10.332	7.1194
500.1	| Heat shock protein 70 | Similar to K9MV13 | ***- | PANTHER PTHR19375 | PANTHER PTHR19375:SF225 | Pfam PF00012	MCOT04699.0.CT	0.0081	1.8	[]	9.6567	12.179	11.957	10.525	9.4731	6.6604	6.3242	5.1269	7.0228	4.0303
1018	| Glyceraldehyde-3-phosphate dehydrogenase | Similar to Q6PPI3 | ***- | PANTHER PTHR10836 | Pfam PF02800 | Pfam PF00044	MCOT19750.0.CC	0.0083	1.8	[]	12.619	10.29	12.948	10.29	11.948	6.2773	6.6063	6.2773	6.2643	6.9483
59.1	| Endocuticle structural glycoprotein SgAbd-2 | Similar to A0A0A9YXU4 | *-*- | PANTHER PTHR10380 | PANTHER PTHR10380:SF118 | Pfam PF00379	MCOT11508.0.MT	0.0084	1.3	[]	85.308	82.847	73.824	91.05	79.566	73.824	65.621	66.442	73.004	48.396
674.2	| EGF domain-specific O-linked N-acetylglucosamine transferase | Similar to KRY31528.1 | *-*- | PANTHER PTHR32470 | PANTHER PTHR32470:SF2 | Pfam PF05071	MCOT09818.0.MM	0.0085	7	[]	2.2877	1.7157	2.2877	3.4315	2.2877	0	0	0	1.1438	0.57191
679.1	| Regulator of telomere elongation helicase 1 homolog | Similar to W5JQZ3 | ***- | PANTHER PTHR11472 | PANTHER PTHR11472:SF6 | Pfam PF13307 | Pfam PF06733	MCOT19721.1.CT	0.0086	0.08	[]	0	0	0.76197	0	0	1.5239	2.2859	2.2859	0.76197	2.2859
1350	| Eukaryotic translation initiation factor 3 subunit G | Similar to J3JYL7 | ***- | PANTHER PTHR10352 | PANTHER PTHR10352:SF0 | Pfam PF12353 | Pfam PF00076	MCOT05353.0.CC	0.0086	0.1	[]	0	0	0	0	1	1	2	0	4	2
807.1	| 60S ribosomal protein L6 | Similar to A0A067RIT4 | ***- | PANTHER PTHR10715 | PANTHER PTHR10715:SF0 | Pfam PF01159 | Pfam PF03868	MCOT04114.0.CT	0.0086	0.5	[]	4.8722	2.9233	6.8978	4.8722	1.9489	3.8978	7.8722	3.8978	4.8722	19.617
63.1	| electron transfer flavoprotein subunit beta | Similar to WP_057721143.1 | ***- | PANTHER PTHR10909 | PANTHER PTHR10909:SF299 | Pfam PF01012 | Pfam PF00766	MCOT14626.0.CT	0.0086	0.9	[]	80.52	77.712	81.712	76.616	74.712	94.267	82.489	79.489	102.39	79.393
714.2	PREDICTED: inosine-5'-monophosphate dehydrogenase [Diaphorina citri]	gi|662196073|ref|XP_008471050.1|	0.0087	0.2	[]	0	0.97127	0.97127	0.48563	0	0.97127	2.4856	1.4569	2.9713	2.9425
1417	| Coiled-coil-helix-coiled-coil-helix domain-containing protein 1 | Similar to A0A0A1WQ88 | ***- | PANTHER PTHR31278	MCOT16274.0.CC	0.0087	0.2	[]	0	0	0	1	1	1	3	2	3	2
363.1	| Elongation factor 1-gamma | Similar to V5GSQ3 | ***- | PANTHER PTHR11260 | PANTHER PTHR11260:SF143 | Pfam PF00647 | Pfam PF00043	MCOT16421.0.CC	0.0088	0.7	[]	8.4281	10.957	10.957	8.4281	10.957	15.171	12.642	12.642	14.328	19.385
488.1	| Eukaryotic initiation factor 4A | Similar to K4QDH4 | ***- | PANTHER PTHR24031 | PANTHER PTHR24031:SF84 | Pfam PF00270 | Pfam PF00271	MCOT04988.0.CT	0.0091	0.7	[]	5.997	4.9775	18.6	12.79	14.813	12.648	16.458	11.829	10.978	29.429
705	PREDICTED: homeodomain-only protein-like [Diaphorina citri]	gi|662215747|ref|XP_008481772.1|	0.0091	1.9	[]	13	9	5	10	11	4	5	5	8	3
129.6	| CG44085, isoform O | Similar to M9PDE7 | *-*- |	MCOT13445.2.CT	0.0093	3.1	[]	4.0507	3.4894	3.3712	5.8546	4.7897	1.1766	1.3035	0.76077	2.8241	0.85587
481.1	| 1,4-alpha-glucan-branching enzyme | Similar to A0A067RAH1 | ***- | PANTHER PTHR10357 | PANTHER PTHR10357:SF146 | Pfam PF02806 | Pfam PF02922	MCOT10417.0.MO	0.0094	0.5	[]	1.5603	1.1703	5.0486	2.1206	1.5603	1.5603	1.586	3.7563	1.586	16.008
1022.2	| Glycoside hydrolase family 31 | Similar to X2D7N0 | *-*- | PANTHER PTHR22762 | PANTHER PTHR22762:SF85 | Pfam PF01055	MCOT10406.0.MM	0.0094	INF	[]	1.7497	1.4071	2.4348	0.70356	0.35178	0	0	0	0	0
821.1	| C-type lectin | Similar to I4DMJ7 | *-*- | PANTHER PTHR22802 | PANTHER PTHR22802:SF149 | Pfam PF00059	MCOT19474.2.CO	0.0094	INF	[]	0.84461	1.6892	2.5338	0.84461	0.84461	0	0	0	0	0
1338.3	| Dedicator of cytokinesis protein 1 | Similar to KRZ16726.1 | *-*- | PANTHER PTHR11362 | PANTHER PTHR11362:SF28 | Pfam PF09384 | Pfam PF01161	MCOT07829.0.MM	0.0094	INF	[]	1.432	1.432	2.8641	1.6148	0	0	0	0	0	0
596.1	| Sulfotransferase | Similar to B0XHH7 | ***- | PANTHER PTHR11783 | PANTHER PTHR11783:SF15 | Pfam PF00685	MCOT18060.4.CO	0.0095	0.6	[]	6.6903	5.6903	4.4515	6.1692	4.1692	8.2115	8.2115	8.2115	6.7326	14.621
51.4	PREDICTED: PDZ and LIM domain protein 3 isoform X1 [Diaphorina citri]	gi|662186215|ref|XP_008481050.1|	0.0095	1.6	[]	19.658	17.828	21.87	20.127	18.817	12.815	11.53	12.007	12.362	14.266
87	PREDICTED: sporozoite surface protein 2-like [Diaphorina citri]	gi|662219588|ref|XP_008483886.1|	0.0097	1.3	[]	91	86	75	87	92	77	67	64	73	63
418	| Maternal protein exuperantia | Similar to A0A0L7QRE5 | ***- | PANTHER PTHR12384 | PANTHER PTHR12384:SF1	MCOT06430.0.CC	0.0098	0.7	[]	13	6	9	8	11	10	12	15	15	18
248.1	| ATP-citrate synthase | Similar to X1WV43 | ***- | PANTHER PTHR23118 | Pfam PF16114 | Pfam PF00549	MCOT19010.0.CT	0.01	0.8	[]	24.203	6.8128	28.968	20.31	12.679	14.626	16.626	20.31	17.519	53.07
137.1	elongation factor Tu [Candidatus Profftella armatura]	WP_020915288.1	0.01	0.8	[]	13.276	17.919	18.61	15.12	18.518	22.162	21.862	21.979	22.025	22.716
129.3	| LOW QUALITY PROTEIN: uncharacterized protein Dpse_GA28815 | Similar to KRT04804.1 | *-*- |	MCOT12700.0.CO	0.01	2	[]	6.8295	7.4993	6.4784	10.499	7.7233	2.1063	4.2127	2.8085	6.8295	3.1595
1047	| Troponin C, isoform, putative | Similar to E0VX46 | ***- | PANTHER PTHR23050 | PANTHER PTHR23050:SF199 | Pfam PF13499 | Pfam PF13833	MCOT04322.0.CT	0.01	2.7	[]	7	6	3	5	3	1	2	1	3	2
411.1	| Plasminogen activator inhibitor 1 RNA-binding protein | Similar to A0A026WFF7 | *-*- | PANTHER PTHR12299 | PANTHER PTHR12299:SF17 | Pfam PF16174 | Pfam PF04774	MCOT04739.1.CT	0.011	0.6	[]	5.5027	3.6022	8.5027	3.7016	7.3038	10.304	7.5027	5.6022	15.105	10.105
521.1	| 6-phosphogluconate dehydrogenase | Similar to KRP32291.1 | ***- | PANTHER PTHR11811 | PANTHER PTHR11811:SF31 | Pfam PF00393 | Pfam PF03446	MCOT04252.0.CO	0.011	0.6	[]	5.2238	4.2238	6.0686	5.379	4.379	3.379	4.6895	7.6028	7.7581	19.206
49.1	| Glyceraldehyde-3-phosphate dehydrogenase | Similar to M9V879 | ***- | PANTHER PTHR10836 | Pfam PF02800 | Pfam PF00044	MCOT21774.0.CT	0.011	0.9	[]	153.69	138.08	129.41	126	144.33	146.86	147.62	129.94	176.8	139.29
162.1	| Soluble calcium-activated nucleotidase 1 | Similar to A0A067QWF4 | ***- | PANTHER PTHR13023 | PANTHER PTHR13023:SF3 | Pfam PF06079	MCOT06009.2.CT	0.011	1.4	[]	33.65	26.052	38.247	39.455	27.13	30.65	20.909	16.182	18.909	30.117
553.1	| peroxidase | Similar to KRT84926.1 | *-*- | PANTHER PTHR11475 | Pfam PF03098	MCOT18178.1.CT	0.011	3.1	[]	3.4536	4.4788	2.6678	2.5547	5.5515	0.85156	0.85156	0.85156	2.7031	0.85156
503.2	PREDICTED: antichymotrypsin-2-like [Diaphorina citri]	gi|662196186|ref|XP_008471111.1|	0.011	3.2	[]	3.7607	4.05	2.8683	3.7115	4.3393	1.1571	1.1571	0.86786	1.7357	0.86786
1199.1	| FAD-linked oxidase | Similar to KRW82033.1 | ***- | PANTHER PTHR11748 | PANTHER PTHR11748:SF90 | Pfam PF02913 | Pfam PF01565	MCOT01351.0.CO	0.012	0.3	[]	1.8996	0	1	0.9498	0	1.9467	1.9467	0.9498	1.9467	7.8463
84.1	| Tubulin beta-1 chain | Similar to A0A067R568 | ***- | PANTHER PTHR11588 | PANTHER PTHR11588:SF93 | Pfam PF00091 | Pfam PF03953	MCOT21051.0.CC	0.012	1.2	[]	143.26	139.05	142.2	141.06	131.15	99.923	113.51	125.39	100.25	141.92
83.1	| Heat shock protein | Similar to A0A097PHP1 | ***- | PANTHER PTHR11527 | PANTHER PTHR11527:SF31 | Pfam PF00011	MCOT11969.0.MT	0.012	1.4	[]	35.763	37.926	39.623	42.988	40.67	30.99	30.794	27.963	33.159	22.256
364.2	PREDICTED: troponin C, isoform 1-like, partial [Diaphorina citri]	gi|662214078|ref|XP_008480855.1|	0.012	2	[]	8.621	5.721	8.2342	6.743	7.3442	4.9705	3.3069	3.4573	3.3069	2.9859
1451	PREDICTED: succinate dehydrogenase [ubiquinone] flavoprotein subunit 1, mitochondrial-like [Diaphorina citri]	gi|662217534|ref|XP_008482751.1|	0.013	0	[]	0	0	0	0	0	1	1	1	0	3
1434	| phosphoribosylaminoimidazolesuccinocarboxamide synthase | Similar to KRO22162.1 | ***- | PANTHER PTHR11609 | PANTHER PTHR11609:SF3 | Pfam PF01259 | Pfam PF00731	MCOT00035.0.CT	0.013	0	[]	0	0	0	0	0	2	1	1	0	2
634.2	PREDICTED: skin secretory protein xP2-like [Diaphorina citri]	gi|662204841|ref|XP_008475812.1|	0.013	0	[]	0	0	0	0	0	0.72934	0.83353	1.6671	1.2503	1.2503
1546	| 28S ribosomal protein S18b, mitochondrial | Similar to W5JPH6 | *-*- | PANTHER PTHR13329 | PANTHER PTHR13329:SF2 | Pfam PF01084	MCOT14512.2.CT	0.013	0	[]	0	0	0	0	0	1	0	1	2	2
971.1	PREDICTED: putative leucine-rich repeat-containing protein DDB_G0290503 [Diaphorina citri]	gi|662209005|ref|XP_008478085.1|	0.013	0	[]	0	0	0	0	0	1	2	1	1	1
209.3	PREDICTED: probable medium-chain specific acyl-CoA dehydrogenase, mitochondrial [Diaphorina citri]	gi|662190906|ref|XP_008468241.1|	0.013	0.7	[]	6.2163	11.44	8.1706	8.6477	8.6477	11.349	14.78	10.988	12.826	13.78
741.1	PREDICTED: microtubule-associated protein RP/EB family member 1 isoform X1 [Diaphorina citri]	gi|662206151|ref|XP_008476524.1|	0.013	2.2	[]	6.3882	6.6658	6.2211	5.6658	5.6658	1.1106	3.1106	2.1106	0.83292	6.9435
1261	| Unknown protein |	MCOT14424.0.CC	0.013	9	[]	0	0	3	4	2	1	0	0	0	0
1497.1	PREDICTED: V-type proton ATPase subunit E-like, partial [Diaphorina citri]	gi|662209263|ref|XP_008478224.1|	0.013	9	[]	2	3	0	2	2	0	1	0	0	0
1354.1	| Unknown protein |	MCOT20917.1.CC	0.013	14	[]	1.9553	1.3036	2.6071	1.9553	1.3036	0.65178	0	0	0	0
648.4	| Leucine-rich PPR motif-containing protein, mitochondrial | Similar to A0A067RKI5 | ***- | PANTHER PTHR24015 | PANTHER PTHR24015:SF187 | Pfam PF12854 | Pfam PF13812	MCOT14954.0.CO	0.014	0.2	[]	0.78524	0	0.8478	0.6106	0.39262	0.76653	1.3771	2.655	1.2591	6.0896
379	| RNA binding protein | Similar to KRT82098.1 | ***- | PANTHER PTHR24012 | Pfam PF00076 | Pfam PF00098	MCOT03363.0.CT	0.014	0.7	[]	6	12	5	11	11	16	12	15	14	9
124.1	| Annexin | Similar to A0A067QIU9 | ***- | PANTHER PTHR10502 | Pfam PF00191	MCOT21593.2.CT	0.014	1.3	[]	42.039	48.699	33.574	39.621	45.303	35.563	31.563	35.385	30.942	23.915
303.1	| TPPP family protein | Similar to W5JNY0 | ***- | PANTHER PTHR12932 | Pfam PF05517	MCOT17595.0.CT	0.014	1.4	[]	25.59	28.542	24.59	26.638	26.566	17.759	18.735	14.759	27.566	12.783
51.2	| PDZ and LIM domain protein Zasp | Similar to A0A026WSY6 | ***- | PANTHER PTHR24214 | PANTHER PTHR24214:SF29 | Pfam PF00595	MCOT14169.0.CO	0.014	1.6	[]	15.648	13.674	15.727	15.754	15.817	9.6193	9.7086	9.3063	8.1375	11.19
1509	PREDICTED: uncharacterized protein LOC103522062 [Diaphorina citri]	gi|662222310|ref|XP_008485392.1|	0.014	5.5	[]	1	4	2	1	3	1	0	0	1	0
1078.2	| Unknown protein |	MCOT20309.0.CO	0.014	5.7	[]	2.2575	2.4192	2.4192	1.8383	2.4192	1	0	0	1	0
1431.1	PREDICTED: myoglobin-like, partial [Diaphorina citri]	gi|662223016|ref|XP_008485782.1|	0.014	5.9	[]	2.2864	0.64322	2.2864	3.9296	2.2864	0	0.64322	0	1.2864	0
1082	| 39S ribosomal protein L54, mitochondrial | Similar to A0A0A9YRY2 | *-*- | PANTHER PTHR28595 | PANTHER PTHR28595:SF1 | Pfam PF08561	MCOT01268.0.CO	0.015	0.2	[]	1	0	0	1	0	2	2	2	4	0
860.2	| Acyl-CoA dehydrogenase | Similar to B0WQ26 | ***- | PANTHER PTHR10909 | PANTHER PTHR10909:SF10 | Pfam PF00441 | Pfam PF02771	MCOT10042.0.MT	0.015	0.2	[]	0	0	0.68628	1	0	2.0294	3.0294	0	2.6863	2.7157
718.2	PREDICTED: hydroxyacylglutathione hydrolase, mitochondrial-like [Diaphorina citri]	gi|662203729|ref|XP_008475210.1|	0.015	0.2	[]	0.77464	0.58098	0.19366	0	0.74955	1.924	1.318	2.2988	1.7178	2.6611
477.2	| 30S rib S4 | Similar to WP_057654206.1 | *-*- | PANTHER PTHR11831 | PANTHER PTHR11831:SF4 | Pfam PF01196 | Pfam PF00163	MCOT07738.0.MM	0.015	0.4	[]	0.44438	1.3331	2.6663	3.2622	1.3331	3.1107	3.555	4.555	4.4438	5.1107
853.2	PREDICTED: major royal jelly protein 1 [Diaphorina citri]	gi|662208713|ref|XP_008477921.1|	0.015	0.4	[]	2.7498	2.1998	0.54996	1.6499	1.6499	3.2998	3.2998	5.4996	4.3997	4.3997
350.1	| Pyridoxal kinase | Similar to Q1PCB1 | ***- | PANTHER PTHR10534 | PANTHER PTHR10534:SF2 | Pfam PF08543	MCOT01544.0.CT	0.015	0.7	[]	6.9369	4.0465	10.093	7.7807	6.3588	8.093	8.9369	5.2027	13.718	17.874
85.3	PREDICTED: probable 3-hydroxyacyl-CoA dehydrogenase B0272.3 [Diaphorina citri]	gi|662210178|ref|XP_008478719.1|	0.015	0.7	[]	12.261	12.312	12.211	11.404	11.848	20.316	18.408	13.422	17.055	14.069
7.1	| Myosin heavy chain, isoform R | Similar to M9NF46 | *-*- | PANTHER PTHR13140 | Pfam PF01576	MCOT23196.0.CT	0.015	1.2	[]	163.64	172.87	187.59	171.29	182.43	146.66	149.27	141.9	141.87	166.43
10.2	PREDICTED: myosin regulatory light chain 2 [Diaphorina citri]	gi|662209172|ref|XP_008478173.1|	0.015	1.4	[]	22.155	22.283	38.199	31.705	19.354	23.429	18.845	15.025	15.916	20.755
305.1	| Unknown protein |	MCOT21789.2.CT	0.015	1.5	[]	17.32	19.252	14.489	16.335	20.125	9.6254	9.4715	13.347	19.167	5.7368
283.1	PREDICTED: uncharacterized protein LOC103517766 [Diaphorina citri]	gi|662214407|ref|XP_008481034.1|	0.015	2.2	[]	5.4128	3.9367	8.4359	8.7872	2.2496	1.6872	1.1248	2.2496	0.56239	7.3111
1034.1	| Adenine phosphoribosyltransferase | Similar to E2C555 | ***- | PANTHER PTHR32315 | Pfam PF00156	MCOT08551.0.MM	0.015	2.5	[]	6.1367	5.26	6.1367	6.1367	2.63	0	1.7533	0.87666	1.7533	6.1367
1160.1	| GILT-like protein F37H8.5 | Similar to KRY81182.1 | ***- | PANTHER PTHR13234 | Pfam PF03227	MCOT19921.0.CT	0.016	0.1	[]	0	0	0	0.85066	0	0.85066	0.85066	1.7013	0.85066	4.2533
1466.1	| 39S ribosomal protein L40, mitochondrial | Similar to A0A067R3P4 | ***- | PANTHER PTHR13359 | PANTHER PTHR13359:SF2 | Pfam PF09812	MCOT04349.2.CT	0.016	0.1	[]	0	0	0	0	0.90246	0	1.8049	0	0.90246	5.4148
1342.1	| 39S ribosomal protein L39, mitochondrial | Similar to A0A067QNC0 | ***- | PANTHER PTHR11451 | PANTHER PTHR11451:SF34 | Pfam PF02824	MCOT19563.0.CO	0.016	0.1	[]	0	0	1	0	0	0.72628	0	1.4526	0.72628	5.4526
998.1	| Lon protease homolog | Similar to T1I5V3 | ***- | PANTHER PTHR10046 | PANTHER PTHR10046:SF50 | Pfam PF05362 | Pfam PF02190	MCOT03477.0.CO	0.016	0.1	[]	0	0	1	0	0	1	0	1	1	5.3794
1355	| RNA-binding protein squid | Similar to E2C7H2 | *-*- | PANTHER PTHR24012 | PANTHER PTHR24012:SF492 | Pfam PF00076	MCOT20554.0.CT	0.016	0.1	[]	0	0	0	1	0	1	1	2	1	3
991.2	| ATP-dependent Clp protease ATP-binding subunit Clpx, putative | Similar to E0VRL3 | ***- | PANTHER PTHR11262 | PANTHER PTHR11262:SF14 | Pfam PF07724 | Pfam PF10431	MCOT04884.0.CT	0.016	0.1	[]	0	0	1	0	0	1.5412	2.0825	2.6237	1.5412	0.54123
1136	| 39S ribosomal protein L55, mitochondrial | Similar to W5J6W6 | ***- | PANTHER PTHR34095 | Pfam PF09776	MCOT08658.0.OO	0.016	0.4	[]	1	1	2	2	1	4	4	3	3	4
1591	PREDICTED: aspartate aminotransferase, mitochondrial-like [Diaphorina citri]	gi|662219253|ref|XP_008483700.1|	0.016	0.4	[]	1.311	1.311	2.6219	0	1.311	3.9329	3.2774	3.2774	3.9329	4.2774
1044.1	| Delta-aminolevulinic acid dehydratase | Similar to K7ITP7 | ***- | PANTHER PTHR11458 | PANTHER PTHR11458:SF2 | Pfam PF00490	MCOT04340.2.CO	0.016	0.5	[]	2.8971	1.9486	2.8971	0.94855	2.9486	3.8457	5.7942	3.8457	4.8971	6.7942
307.1	| Transaldolase | Similar to A0A026WTU3 | ***- | PANTHER PTHR10683 | PANTHER PTHR10683:SF18 | Pfam PF00923	MCOT06817.2.CO	0.016	0.7	[]	8.3765	7.7046	12.737	14.089	11.377	15.585	15.081	13.057	14.049	18.257
131	| Zinc finger protein 512B | Similar to A0A0A1XPW2 | *-*- | PANTHER PTHR22979	MCOT15548.2.CC	0.016	0.9	[]	43.67	47.477	38.008	42.664	50.039	54.589	52.295	47.845	53.102	49.488
433.1	| Collagen alpha-1(IV) chain | Similar to A0A0A9ZCF8 | *-*- | PANTHER PTHR24023 | PANTHER PTHR24023:SF519 | Pfam PF01413 | Pfam PF01391	MCOT05231.0.CO	0.016	1.8	[]	8.815	8.5254	10.657	8.5254	5.6836	4.2627	5.2627	3.5523	4.9732	5.2627
1185	| dynein arm light chain, putative | Similar to CUG87141.1 | ***- | PANTHER PTHR13183 | Pfam PF10211	MCOT19759.0.CT	0.016	3	[]	4	5	2	3	4	2	2	1	1	0
1017	| 40S ribosomal protein S25 | Similar to A0A067RAH2 | *-*- | PANTHER PTHR12850 | Pfam PF03297	MCOT05456.0.CC	0.017	0.5	[]	3	2	7	2	2	5	7	4	2	12
730.1	| D-3-phosphoglycerate dehydrogenase | Similar to A0A067RD67 | ***- | PANTHER PTHR10996 | PANTHER PTHR10996:SF20 | Pfam PF02826 | Pfam PF00389	MCOT04404.0.CT	0.017	0.5	[]	1.9631	2.9631	3.9262	2.9262	3.8893	6.8524	6.8524	4.8893	4.9262	6.7786
315.2	PREDICTED: enoyl-CoA delta isomerase 1, mitochondrial-like [Diaphorina citri]	gi|662213812|ref|XP_008480709.1|	0.017	0.6	[]	3.7979	3.1986	3.9477	3.9477	4.3484	8.5958	6.9965	6.446	7.1463	4.6969
351	| X-ray repair cross-complementing protein 5 | Similar to KRX37867.1 | *-*- | PANTHER PTHR21106 | Pfam PF09782	MCOT19382.0.CO	0.017	0.8	[]	19	14	16	17	16	22	19	19	21	26
262.1	| Elongation factor Tu | Similar to A0A067R0M6 | ***- | PANTHER PTHR23115 | PANTHER PTHR23115:SF177 | Pfam PF00009 | Pfam PF03143	MCOT00407.0.CO	0.017	0.8	[]	20.119	18.945	30.567	23.722	21.587	19.76	23.767	31.399	20.784	47.333
68.1	| ATP synthase subunit B | Similar to WP_057489996.1 | ***- | PANTHER PTHR15184 | PANTHER PTHR15184:SF30 | Pfam PF00006 | Pfam PF00306	MCOT04767.0.CO	0.017	0.9	[]	58.042	60.608	80.146	68.899	68.87	71.936	74.954	76.405	71.835	80.129
266.1	| Unknown protein |	MCOT14950.0.CC	0.017	1.3	[]	49.256	43.493	45.287	54.637	47.875	44.081	36.7	34.112	44.874	24.144
1004.1	| Retinol dehydrogenase 12 | Similar to A0A067QZN5 | ***- | PANTHER PTHR24320 | PANTHER PTHR24320:SF45 | Pfam PF00106	MCOT20561.0.CT	0.017	2.5	[]	6.3284	2.7517	4.5523	3.6642	3.5523	0.88807	1.8637	0	0	5.5279
329.2	PREDICTED: uncharacterized protein LOC103508562 [Diaphorina citri]	gi|662196603|ref|XP_008471340.1|	0.017	2.8	[]	4.519	4.434	4.3773	3.9173	3.7504	1.6257	1.775	1.4542	1.775	0.96338
656.1	single-stranded DNA-binding protein [Candidatus Profftella armatura]	WP_020915528.1	0.018	0.5	[]	3.9215	1	0.92148	3	3.9215	6.9215	1	6.9215	7.843	3.843
831.1	| Dedicator of cytokinesis protein 1 | Similar to KRY79050.1 | *-*- | PANTHER PTHR11362 | PANTHER PTHR11362:SF28	MCOT20642.1.CT	0.018	0.6	[]	7.8713	4.8713	3.8713	2.9142	4.8713	6.8285	6.8713	7.8285	5.8285	11.828
158.1	| Polyadenylate-binding protein | Similar to A0A067REV7 | ***- | PANTHER PTHR24012 | PANTHER PTHR24012:SF466 | Pfam PF00658 | Pfam PF00076	MCOT06283.0.CT	0.018	0.8	[]	22.782	22.869	25.826	20.782	28.826	31.782	29.826	21.826	35.738	29.869
777.1	| Unknown protein |	MCOT02775.0.CO	0.018	1.8	[]	7.7343	8.7343	10.576	11.316	9.7343	6.7343	5.0507	5.0507	8.4179	1.6836
1059.1	PREDICTED: protein MTL1-like [Diaphorina citri]	gi|662206619|ref|XP_008476776.1|	0.018	2.1	[]	5.3336	5.3336	3.6967	4.1195	7.9054	5.3336	1.9108	0.63693	2.5477	1.9108
1344.2	PREDICTED: serine protease easter-like [Diaphorina citri]	gi|662209601|ref|XP_008478409.1|	0.018	18	[]	1.7352	1.0713	1.0713	1.0924	0.97474	0.33193	0	0	0	0
1021.2	| Unknown protein |	MCOT02117.0.CT	0.018	INF	[]	0.84289	0.63216	1.475	1.2643	1.6858	0	0	0	0	0
1542.2	| Unknown protein |	MCOT18700.0.CC	0.018	INF	[]	1.2932	0.86211	1.2932	1.2932	0.86211	0	0	0	0	0
1246.1	| Unknown protein |	MCOT18151.0.CO	0.018	INF	[]	0.73233	0.73233	1.4647	1.8308	1.4647	0	0	0	0	0
1454	PREDICTED: piggyBac transposable element-derived protein 4-like [Diaphorina citri]	gi|662205944|ref|XP_008476411.1|	0.018	INF	[]	1	1	1	2	1	0	0	0	0	0
1141	| V-type proton ATPase subunit D 1 | Similar to A0A0A1XE03 | ***- | PANTHER PTHR11671 | Pfam PF01813	MCOT16376.1.CC	0.019	0.4	[]	3	0	2	1	2	3	4	3	2	7
649	| T-complex protein 1 subunit delta | Similar to A0A067RDC2 | ***- | PANTHER PTHR11353 | PANTHER PTHR11353:SF26 | Pfam PF00118	MCOT06742.0.CC	0.019	0.5	[]	4	2	4	4	3	4	3	5	3	16
789	| 60S ribosomal protein L37a | Similar to A0A084W8P6 | ***- | Pfam PF01780	MCOT07366.0.MM	0.019	0.6	[]	4	3	6	6	2	7	6	7	5	11
263.2	heat-shock protein Hsp90 [Candidatus Profftella armatura]	WP_020915425.1	0.019	0.8	[]	14.498	9.9197	28.334	17.55	9.1567	17.55	17.55	13.785	6.8675	46.597
139.1	| Acetyltransferase component of pyruvate dehydrogenase complex | Similar to V5GQ93 | ***- | PANTHER PTHR23151 | PANTHER PTHR23151:SF9 | Pfam PF00198 | Pfam PF00364	MCOT20463.2.CT	0.019	0.9	[]	46.575	54.209	46.575	39.86	50.331	60.087	55.25	51.331	63.965	41.697
83.3	| Heat shock protein | Similar to A0A097PHP1 | ***- | PANTHER PTHR11527 | PANTHER PTHR11527:SF31 | Pfam PF00011	MCOT07681.0.MT	0.019	1.4	[]	26.024	25.861	26.363	29.346	28.117	20.868	20.727	17.97	21.71	16.021
402.2	| Unknown protein |	MCOT18752.2.CC	0.019	1.9	[]	8.0321	6.9251	7.7544	8.3078	5.5405	4.1559	3.8782	3.3247	4.1559	3.8782
261.1	| 60S acidic ribosomal protein P0 | Similar to A0A067R8K2 | ***- | PANTHER PTHR21141 | PANTHER PTHR21141:SF3 | Pfam PF00428 | Pfam PF00466	MCOT20328.0.CT	0.02	0.8	[]	18.277	15.549	22.732	16.549	18.141	19.868	19.868	17.277	25.915	32.37
162.2	PREDICTED: CAR1 transcription factor-like [Diaphorina citri]	gi|662185951|ref|XP_008479688.1|	0.02	2	[]	8.1748	6.7167	7.604	8.1748	3.2244	2.7591	6.1117	1.9773	4.1459	1.9143
953.1	| E3 ubiquitin-protein ligase mind-bomb | Similar to W8AFG9 | *-*- | PANTHER PTHR15090 | Pfam PF00569 | Pfam PF00564	MCOT12726.0.CT	0.02	3.3	[]	4.2486	0	4.4991	3.4991	1.7495	0	0.74953	0	1	2.4991
116	| Troponin I | Similar to V9IBR9 | *-*- | PANTHER PTHR13738 | Pfam PF00992	MCOT02059.1.CC	0.021	1.2	[]	64.638	74.553	84.829	67.553	72.553	68.191	56.915	43.276	53.915	70.467
116	PREDICTED: fibrous sheath CABYR-binding protein-like isoform X2 [Diaphorina citri]	gi|662207452|ref|XP_008477229.1|	0.021	1.2	[]	64.638	74.553	84.829	67.553	72.553	68.191	56.915	43.276	53.915	70.467
116	PREDICTED: tropomyosin-1, isoforms 33/34-like isoform X1 [Diaphorina citri]	gi|662207450|ref|XP_008477228.1|	0.021	1.2	[]	64.638	74.553	84.829	67.553	72.553	68.191	56.915	43.276	53.915	70.467
266.2	PREDICTED: uncharacterized protein LOC103520809 [Diaphorina citri]	gi|662220031|ref|XP_008484127.1|	0.021	1.8	[]	7.7443	7.5067	7.7129	9.3631	9.1255	4.9192	6.3004	3.8878	6.1255	1.8565
858	F0F1 ATP synthase subunit beta [Candidatus Profftella armatura]	WP_020915475.1	0.022	0.5	[]	1	1	2	4	4	3	6	5	5	5
690	| Transcription elongation factor B polypeptide 2 | Similar to A0A0A9ZG56 | ***- | PANTHER PTHR13248 | Pfam PF00240	MCOT19992.1.CT	0.022	0.6	[]	5	7	3	4	4	8	8	9	9	4
769.1	| Trans-2-enoyl-CoA reductase, mitochondrial | Similar to W5JP47 | ***- | PANTHER PTHR11695 | PANTHER PTHR11695:SF590 | Pfam PF00107 | Pfam PF08240	MCOT18200.1.CO	0.022	0.6	[]	5.7437	2.4975	3.2462	2.2462	4.995	4.7437	7.4924	5.4924	7.4924	8.4924
321	chaperonin GroEL [Candidatus Carsonella ruddii]	WP_020915778.1	0.022	0.7	[]	4	6	8	9	6	13	3	8	15	11
28.1	| Pyrroline-5-carboxylate dehydrogenase | Similar to B0WKF4 | ***- | PANTHER PTHR11699 | PANTHER PTHR11699:SF18 | Pfam PF00171	MCOT21984.0.CT	0.022	1.2	[]	141.89	140.75	162.36	140.89	150.62	128.95	129.95	114.31	122.28	128.04
392	PREDICTED: keratin-associated protein 5-3-like [Diaphorina citri]	gi|662208047|ref|XP_008477552.1|	0.022	1.3	[]	39	36	36	46	42	32	35	30	35	19
464.1	| Glutamine and serine-rich protein 1 | Similar to E2C9J9 | *-*- |	MCOT02188.2.CT	0.022	1.7	[]	8.0179	14.472	8.0179	11.581	11.8	7.1271	4.4544	3.5635	7.1271	9.7997
446.2	PREDICTED: uncharacterized protein LOC103514107, partial [Diaphorina citri]	gi|662207389|ref|XP_008477194.1|	0.023	0.3	[]	0.83132	0.48674	0	1.2879	0.80119	2.0289	2.059	2.7999	2.2313	1.9168
1212	PREDICTED: vigilin-like [Diaphorina citri]	gi|662188253|ref|XP_008487791.1|	0.023	0.3	[]	1.6515	0	0.65151	0	1	1	1	2.6515	1.6515	4.6515
1152.1	PREDICTED: 40S ribosomal protein S27 [Diaphorina citri]	gi|662200471|ref|XP_008473447.1|	0.023	0.3	[]	0	0	3.4647	0	0	0	1.8216	1.8216	0	6.9294
597.1	| Succinate semialdehyde dehydrogenase, putative | Similar to E0VDZ1 | ***- | PANTHER PTHR11699 | PANTHER PTHR11699:SF49 | Pfam PF00171	MCOT20174.0.CT	0.023	0.7	[]	7.8782	5.7908	14.835	10.8	6.8345	11.913	11.913	8.9126	13.825	17.825
144.3	PREDICTED: antichymotrypsin-2-like isoform X4 [Diaphorina citri]	gi|662183300|ref|XP_008481717.1|	0.023	1.6	[]	13.746	13.096	17.495	14.746	13.921	8.7974	8.7974	9.0723	10.172	9.8971
563	| Mitochondrial import inner membrane translocase subunit Tim10, putative | Similar to E0VY47 | ***- | PANTHER PTHR11038 | Pfam PF02953	MCOT13887.0.CC	0.023	1.8	[]	8	8	5	13	9	6	3	4	8	3
1146.1	| Microtubule-associated protein | Similar to V9IA53 | *-*- | PANTHER PTHR11501 | PANTHER PTHR11501:SF17 | Pfam PF00418	MCOT14940.1.CC	0.023	4.4	[]	3.5537	0	0.85124	1.7025	6.405	0	0.85124	0	2	0
853.1	| Yellow-e | Similar to F1AAN5 | ***- | PANTHER PTHR10009 | Pfam PF03022	MCOT19174.0.CT	0.024	0.4	[]	2.2502	1.8002	0	1.3501	1.3501	2.7002	2.7002	4.5004	3.6003	3.6003
243	| Calreticulin | Similar to V9IHC2 | ***- | PANTHER PTHR11073 | Pfam PF00262	MCOT13698.0.CT	0.024	1.3	[]	39	42	33	35	33	36	28	24	27	22
243	PREDICTED: calreticulin [Diaphorina citri]	gi|662193618|ref|XP_008469722.1|	0.024	1.3	[]	39	42	33	35	33	36	28	24	27	22
327.2	| PI-PLC X domain-containing protein 1 | Similar to A0A0A9VXV5 | ***- | PANTHER PTHR13593 | PANTHER PTHR13593:SF47	MCOT12757.2.CT	0.024	1.4	[]	24.721	21.786	27.688	21.77	19.803	17.786	16.819	11.885	14.803	20.77
359.2	| Na(+)/H(+) exchange regulatory cofactor NHE-RF2 | Similar to A0A067QKP0 | *-*- | PANTHER PTHR14191 | Pfam PF00595	MCOT18603.2.CC	0.024	2	[]	5.4872	6.8889	3.6923	5.188	7.7863	3.5897	3.2906	2.9915	3.2906	1.1966
980.1	| CG9813, isoform G | Similar to A0A0B4KFY8 | *-*- |	MCOT04069.0.CT	0.024	5.5	[]	3.0453	0	1.3636	2.3636	0.68178	0	0.68178	0	0	0.68178
712.1	| Protein-L-isoaspartate O-methyltransferase | Similar to E0VP09 | *-*- | PANTHER PTHR11579 | Pfam PF01135	MCOT20521.0.CC	0.025	0.5	[]	2.9014	2.9014	0.96714	0.96714	1.9343	4.8357	3.8686	3.8686	5.8028	2.9014
717.1	| 26S protease regulatory subunit 7 | Similar to A0A0A9Y5F1 | ***- | PANTHER PTHR23073 | Pfam PF00004	MCOT01089.0.CT	0.025	0.5	[]	1.6958	1.6958	4.0874	3.0371	2.6958	2.6958	4.0874	3.0874	4.7329	9.8072
936.1	| Pyrroline-5-carboxylate reductase 2 | Similar to A0A0L7QPP0 | ***- | PANTHER PTHR11645 | Pfam PF14748 | Pfam PF03807	MCOT05052.5.CO	0.025	0.5	[]	0.98577	0.98577	4.9715	1.9858	0.98577	0.98577	3.9715	4.9573	1.9715	8.9288
936.1	| Pyrroline-5-carboxylate reductase 2 | Similar to A0A0L7QPP0 | ***- | PANTHER PTHR11645 | Pfam PF14748 | Pfam PF03807	MCOT05052.2.CC	0.025	0.5	[]	0.98577	0.98577	4.9715	1.9858	0.98577	0.98577	3.9715	4.9573	1.9715	8.9288
929.1	| ADP-ribosylation factor family | Similar to T1P8X1 | ***- | PANTHER PTHR11711 | PANTHER PTHR11711:SF133 | Pfam PF00025	MCOT19610.0.CT	0.025	0.5	[]	1.7094	1.8547	2.7094	1.7094	1.7094	3.7094	1.7094	2.7094	3.5641	9.1282
459.1	| 4-aminobutyrate aminotransferase | Similar to W5JFY4 | ***- | PANTHER PTHR11986 | PANTHER PTHR11986:SF7 | Pfam PF00202	MCOT04092.1.CO	0.025	0.7	[]	8.639	6.9571	7.6756	7.251	5.639	4.3161	10.755	8.05	8.3371	21.401
1.3	PREDICTED: myosin heavy chain, muscle-like [Diaphorina citri]	gi|662204082|ref|XP_008475404.1|	0.025	1.1	[]	289.11	280.84	325.3	283.22	277.6	263.23	258.34	246.84	225.34	284.89
144.1	| Proteinase inhibitor serpin | Similar to L7WRS0 | ***- | PANTHER PTHR11461 | Pfam PF00079	MCOT20621.2.CT	0.025	1.5	[]	14.672	12.911	21.556	16.622	13.792	9.3901	9.3901	9.6835	10.857	12.564
29.2	PREDICTED: uncharacterized protein LOC103505826 [Diaphorina citri]	gi|662191211|ref|XP_008468410.1|	0.025	2	[]	5.6986	5.3643	6.3548	4.5409	3.2161	1.6467	3.3832	1.6467	1.4022	4.3737
232.5	| Unknown protein |	MCOT03659.4.CC	0.025	2.4	[]	3.8359	3.0585	4.7503	4.8568	3.4681	1.3664	1.9449	1.3132	0.77644	3.0006
560.2	PREDICTED: gamma-glutamyl hydrolase-like [Diaphorina citri]	gi|662192289|ref|XP_008468997.1|	0.025	2.4	[]	5.1644	5.1644	5.7177	4.2422	3.32	1.8444	2.0289	1.4755	1.66	2.7667
862.1	| SAM-dependent methyltransferase | Similar to WP_057675194.1 | ***- | PANTHER PTHR20974 | PANTHER PTHR20974:SF0 | Pfam PF06080	MCOT18675.0.CO	0.026	0.6	[]	3.98	3.98	4.98	2.985	4.975	7.97	9.955	5.975	5.98	4.985
231.1	| Elongation factor 1 beta | Similar to I4DIX0 | *-*- | PANTHER PTHR11595 | PANTHER PTHR11595:SF21 | Pfam PF00736 | Pfam PF10587	MCOT16205.3.CT	0.026	0.8	[]	28.391	22.41	18.813	31.118	28.518	33.872	29.393	31.794	37.872	22.088
7.2	PREDICTED: paramyosin [Diaphorina citri]	gi|662196919|ref|XP_008471512.1|	0.026	1.2	[]	187.36	188.13	234.41	189.71	197.57	164.34	186.73	156.1	158.13	196.57
1548	| 39S ribosomal protein L17, mitochondrial | Similar to A0A067QLG1 | ***- | PANTHER PTHR14413 | Pfam PF01196	MCOT10365.0.MT	0.027	0	[]	0	0	0	0	0	1	0	3	1	0
913.3	PREDICTED: uncharacterized protein LOC103519593 [Diaphorina citri]	gi|662217812|ref|XP_008482905.1|	0.027	0	[]	0	0	0	0	0	0.73337	0.73337	1.4667	0.73337	1.4667
1193.1	PREDICTED: regulator of nonsense transcripts 1 [Diaphorina citri]	gi|662198615|ref|XP_008472436.1|	0.027	0	[]	0	0	0	0	0	0.62222	0	0	0	4.3556
169.2	PREDICTED: LOW QUALITY PROTEIN: cuticle protein 38-like [Diaphorina citri]	gi|662219879|ref|XP_008484045.1|	0.027	0	[]	0	0	0	0	0	0	0	2.2741	2.3525	0
689.2	| Microtubule-associated protein futsch-like protein | Similar to A0A0J7KX49 | *-*- |	MCOT06286.0.CT	0.027	0	[]	0	0	0	0	0	0.48321	0.72481	1.6912	1.208	0.70337
1107	| Single-stranded DNA-binding protein | Similar to W5JL12 | ***- | PANTHER PTHR10302 | Pfam PF00436	MCOT11742.0.OO	0.027	0.2	[]	1	1	0	0	0	2	2	1	3	1
1167	alkyl hydroperoxide reductase [Candidatus Carsonella ruddii]	WP_020915850.1	0.027	0.2	[]	1	0	1	0	0	1	1	0	0	7
60.2	| eno, phosphopyruvate hydratase, enolase | Similar to KRT65776.1 | ***- | PANTHER PTHR11902 | Pfam PF00113 | Pfam PF03952	MCOT23307.0.CO	0.027	0.9	[]	57.688	48.265	49.193	40.27	54.207	56.37	50.944	51.541	70.736	51.669
148.3	| Transferrin | Similar to Q8MU80 | ***- | PANTHER PTHR11485 | PANTHER PTHR11485:SF19 | Pfam PF00405	MCOT03242.3.CT	0.027	3	[]	2.6244	2.4672	4.2343	3.9301	1.9087	0.65395	0.61223	0.96613	1.216	1.6864
812.2	PREDICTED: calcium-transporting ATPase sarcoplasmic/endoplasmic reticulum type-like [Diaphorina citri]	gi|662207909|ref|XP_008477479.1|	0.027	3	[]	3.1111	0.62222	5.6	4.4069	1.2444	0	0	0	0	5.0291
1109.1	| Oxidoreductase | Similar to B0WES0 | ***- | PANTHER PTHR24322 | PANTHER PTHR24322:SF544 | Pfam PF00106	MCOT17413.0.CC	0.028	0.5	[]	2	1	1.8327	1.8327	4.8327	2	5.8327	1.8327	6.6654	5.6654
687	| Unknown protein |	MCOT15250.0.CC	0.028	0.7	[]	8	8	7	9	7	10	10	13	15	8
406.1	| Methylmalonate-semialdehyde dehydrogenase, putative | Similar to E0VIN4 | ***- | PANTHER PTHR11699 | PANTHER PTHR11699:SF183 | Pfam PF00171	MCOT01671.0.CO	0.028	0.8	[]	9.9852	12	18.985	16.97	13	12.98	16.959	16.98	15.965	28.944
205.1	| Transitional endoplasmic reticulum ATPase | Similar to V9IJ68 | ***- | PANTHER PTHR23077 | PANTHER PTHR23077:SF69 | Pfam PF00004 | Pfam PF02359	MCOT22560.0.CT	0.028	0.9	[]	31.785	33.561	40.533	35.909	35.384	30.648	38.584	39.957	38.066	57.303
156	| Spectrin beta chain | Similar to A0A067R2J7 | ***- | PANTHER PTHR11915 | PANTHER PTHR11915:SF273 | Pfam PF00435 | Pfam PF00307	MCOT01470.0.CC	0.028	1.3	[]	31	20	57	47	29	17	15	16	15	77
149.2	PREDICTED: spermine oxidase-like, partial [Diaphorina citri]	gi|662208393|ref|XP_008477745.1|	0.028	1.4	[]	26.082	24.029	31.522	22.576	27.732	21.145	19.464	15.471	19.854	20.161
500.2	PREDICTED: heat shock protein 70 A1-like [Diaphorina citri]	gi|662207071|ref|XP_008477020.1|	0.028	1.8	[]	7.5804	9.5606	8.6012	8.2617	7.4363	5.2284	4.9645	4.0246	5.5128	3.1638
463	| Ubiquitin-like modifier-activating enzyme 1 | Similar to A0A067RA93 | ***- | PANTHER PTHR10953 | PANTHER PTHR10953:SF144 | Pfam PF10585 | Pfam PF00899	MCOT05061.0.CT	0.029	0.7	[]	9	5	10	10	6	8	10	10	7	22
609.1	| Malic enzyme | Similar to A0A0A9XJW4 | *-*- | PANTHER PTHR23406 | PANTHER PTHR23406:SF22 | Pfam PF00390	MCOT18545.0.CO	0.029	1.6	[]	10.574	11.647	15.445	14.651	10.949	6.6757	5.6604	6.7604	6.7604	13.909
1213	| Unknown protein |	MCOT23068.0.CO	0.03	0.1	[]	1	0	0	0	0	1	0	1	4	1
892.2	| Heat shock protein | Similar to B0WV61 | ***- | PANTHER PTHR11528 | PANTHER PTHR11528:SF44 | Pfam PF00183	MCOT17786.3.CC	0.03	0.1	[]	0	0.24663	0.24663	0	0.24663	0	1.5328	1.1041	0.67535	4.2477
1372	| 39S ribosomal protein L15, mitochondrial | Similar to A0A067QIX9 | ***- | PANTHER PTHR12934 | Pfam PF00828	MCOT12260.0.CT	0.03	0.1	[]	0	0	1	0	0	2	2	0	1	2
1307	PREDICTED: aspartate aminotransferase, mitochondrial-like [Diaphorina citri]	gi|662187596|ref|XP_008487434.1|	0.03	0.3	[]	0	0.87454	0.87454	0.87454	1	0	1.7491	2.7491	3.7491	4.6236
1056.1	| ABC transporter ATP-binding protein | Similar to WP_057750471.1 | ***- | PANTHER PTHR24220 | PANTHER PTHR24220:SF568 | Pfam PF00005 | Pfam PF02653	MCOT09161.0.MM	0.03	0.4	[]	0.74907	0	1.4981	0.74907	1.4981	2.2472	0.74907	2.9963	1.4981	4.4944
933.1	| Proteasome subunit beta type | Similar to A0A067QRU4 | ***- | PANTHER PTHR11599 | PANTHER PTHR11599:SF5 | Pfam PF00227	MCOT14227.0.CO	0.03	0.4	[]	0.63157	0.63157	2.8947	0.63157	1.6316	2.6316	3.2631	2	1.8947	4.5263
203.1	| C3 and PZP-like alpha-2-macroglobulin domain-containing protein 8 | Similar to V9IB20 | ***- | PANTHER PTHR31649 | PANTHER PTHR31649:SF1 | Pfam PF12248 | Pfam PF11901	MCOT14086.0.CO	0.03	1.4	[]	32.261	29.672	26.947	26.356	25.674	20.356	17.783	19.494	26.383	20.054
234.2	PREDICTED: acetyl-CoA carboxylase-like [Diaphorina citri]	gi|662193985|ref|XP_008469923.1|	0.031	0.6	[]	2.307	1.5707	10.823	6.8823	2.8676	5.3486	5.0618	3.1044	2.0943	22.036
194.2	PREDICTED: very long-chain specific acyl-CoA dehydrogenase, mitochondrial [Diaphorina citri]	gi|662202858|ref|XP_008474742.1|	0.031	0.6	[]	4.6034	2.5779	6.0765	6.813	3.4986	7.7337	8.6543	5.524	5.3399	11.601
42.2	| Muscle M-line assembly protein unc-89 | Similar to A0A067RKL9 | *-*- | PANTHER PTHR10489 | PANTHER PTHR10489:SF702 | Pfam PF07679	MCOT14344.2.CO	0.031	1.3	[]	31.122	32.97	42.069	30.516	31.007	18.208	24.332	18.805	24.925	40.876
1449	| Fructose-bisphosphate aldolase | Similar to A0A0L0CB25 | ***- | PANTHER PTHR11627 | Pfam PF00274	MCOT13333.0.CT	0.032	1.7	[]	6.9158	8.6662	8.8924	6.8924	7.1248	4.3869	4.6365	4.6365	4.3807	4.1248
1449	PREDICTED: fructose-bisphosphate aldolase [Diaphorina citri]	gi|662200015|ref|XP_008473197.1|	0.032	1.7	[]	6.9158	8.6662	8.8924	6.8924	7.1248	4.3869	4.6365	4.6365	4.3807	4.1248
192.2	PREDICTED: probable chitinase 3 [Diaphorina citri]	gi|662185383|ref|XP_008476807.1|	0.033	1.6	[]	10.547	9.1379	9.9166	12.105	9.8673	7.876	7.6098	6.8311	6.4664	3.6472
1235	PREDICTED: zinc finger FYVE domain-containing protein 16-like [Diaphorina citri]	gi|662216882|ref|XP_008482398.1|	0.033	2	[]	4	7	8	6	3	5	3	0	4	2
569.1	| Guanine nucleotide-binding protein G(I)/G(S)/G(T) subunit beta-1 | Similar to A0A0A9X7C8 | ***- | PANTHER PTHR19850 | Pfam PF00400	MCOT19865.1.CC	0.034	1.5	[]	15.644	17.39	11.695	15.542	10.644	9.695	10.593	4.7458	8.6442	13.593
287.1	| NADH dehydrogenase iron-sulfur protein 6, mitochondrial | Similar to W5JP63 | ***- | PANTHER PTHR13156 | Pfam PF10276	MCOT17897.0.CC	0.035	0.8	[]	17.373	24.164	18.373	27.059	30.85	30.798	30.85	28.85	29.903	21.164
159	PREDICTED: ejaculatory bulb-specific protein 3-like [Diaphorina citri]	gi|662196859|ref|XP_008471479.1|	0.035	0.9	[]	38	32	33	35	37	44	39	31	63	24
280.1	| Collagen alpha-1(IV) chain | Similar to E2BTW9 | *-*- | PANTHER PTHR24023 | PANTHER PTHR24023:SF515 | Pfam PF01413 | Pfam PF01391	MCOT19159.0.CO	0.035	1.4	[]	17.278	21.158	24.857	21.797	19.037	15.338	16.218	9.5187	15.398	17.098
402.3	| Unknown protein |	MCOT18752.1.CT	0.035	2.5	[]	3.8973	2.6654	3.5892	3.1981	2.636	1.0959	1.543	0.92707	1.5994	1.2913
1503	| Mitochondrial ADP/ATP carrier protein | Similar to G6CP09 | ***- | PANTHER PTHR24089 | PANTHER PTHR24089:SF31 | Pfam PF00153	MCOT22864.0.CC	0.035	2.7	[]	3.8606	2.8278	4.8339	2.8606	1.3709	0	1.3709	0.91392	1.3709	2.2848
378	| 3-hydroxy-2-methylbutyryl-CoA dehydrogenase | Similar to KRT71470.1 | ***- | PANTHER PTHR24322 | PANTHER PTHR24322:SF356 | Pfam PF00106	MCOT21637.1.CC	0.036	0.8	[]	12	13	15	12	14	17	16	14	17	21
146.1	PREDICTED: nucleoside diphosphate kinase-like [Diaphorina citri]	gi|662216510|ref|XP_008482190.1|	0.036	0.9	[]	48.527	52.331	48.935	44.576	56.42	61.688	51.688	52.132	67.617	45.905
12.1	| ATP synthase subunit alpha | Similar to S4VDE6 | ***- | PANTHER PTHR15184 | PANTHER PTHR15184:SF3 | Pfam PF00006 | Pfam PF00306	MCOT01082.0.CT	0.036	1	[]	199.9	210.61	238.92	218.14	226.81	210.8	241.56	222.08	230.65	213.25
164.1	PREDICTED: cytochrome c1, heme protein, mitochondrial [Diaphorina citri]	gi|662208535|ref|XP_008477821.1|	0.036	1.3	[]	29.934	27.162	30.488	32.151	28.825	21.065	22.173	19.956	18.847	29.934
33.2	PREDICTED: myosin light chain alkali [Diaphorina citri]	gi|662195505|ref|XP_008470747.1|	0.036	1.4	[]	16.681	17.892	15.874	20.044	17.353	12.914	12.107	12.645	11.838	11.434
1257.1	PREDICTED: charged multivesicular body protein 3 [Diaphorina citri]	gi|662210407|ref|XP_008478843.1|	0.036	3.5	[]	1.5429	1.5429	2.3143	3.0858	2.3143	0	0	0.77144	0.77144	1.5429
816.1	| Charged multivesicular body protein 2a | Similar to A0A0A9VQT9 | ***- | PANTHER PTHR10476 | PANTHER PTHR10476:SF4 | Pfam PF03357	MCOT21432.0.CC	0.036	3.7	[]	0	0	3.9724	5.9585	0.98618	0	0	0	1.9724	0.98618
1078.1	PREDICTED: uncharacterized protein LOC103506036 [Diaphorina citri]	gi|662191629|ref|XP_008468637.1|	0.036	INF	[]	1.7425	0.58083	0.58083	1.1617	0.58083	0	0	0	0	0
1354.2	| Unknown protein |	MCOT20917.5.CC	0.036	INF	[]	1.0447	0.69644	1.3929	1.0447	0.69644	0	0	0	0	0
646.1	| Alpha-taxilin | Similar to A0A067RHW3 | *-*- | PANTHER PTHR16127 | Pfam PF09728	MCOT00786.5.CT	0.037	0.2	[]	0	0	1.5539	0	1.0359	1.5539	1.5539	1.5539	4.6617	1.0359
1096	PREDICTED: cuticle protein 21-like, partial [Diaphorina citri]	gi|662210365|ref|XP_008478819.1|	0.037	0.3	[]	0	0	1	1	1	2	1	2	4	1
1181.1	| Regulator of telomere elongation helicase 1 homolog | Similar to W5JQZ3 | *-*- | PANTHER PTHR10956 | Pfam PF01198 | Pfam PF13307	MCOT10233.0.MM	0.037	0.3	[]	0	0	1	2	0	0	2	2	0	6
914	| 60S ribosomal protein L14 | Similar to A0A067QVN4 | ***- | PANTHER PTHR11127 | PANTHER PTHR11127:SF2 | Pfam PF01929	MCOT15897.0.CC	0.037	0.6	[]	1	6	6	3	2	4	7	4	4	11
615.1	| aminotransferase | Similar to WP_056139805.1 | ***- | PANTHER PTHR11751 | PANTHER PTHR11751:SF428 | Pfam PF00155	MCOT14312.1.CO	0.037	0.7	[]	6.5927	4.7964	10.377	7.5868	4.7926	7.7904	6.3831	7.1817	6.7964	21.122
457.1	| Carboxylic ester hydrolase | Similar to J9JSN2 | ***- | PANTHER PTHR11559 | PANTHER PTHR11559:SF207 | Pfam PF00135	MCOT21770.1.CT	0.037	1.5	[]	16.051	13.322	20.915	13.165	9.2513	7.3653	7.5009	7.4792	5.5931	21.007
457.1	| Carboxylic ester hydrolase | Similar to J9JSN2 | ***- | PANTHER PTHR11559 | PANTHER PTHR11559:SF207 | Pfam PF00135	MCOT15761.1.CT	0.037	1.5	[]	16.051	13.322	20.915	13.165	9.2513	7.3653	7.5009	7.4792	5.5931	21.007
892.1	| Heat shock protein | Similar to B0WV61 | ***- | PANTHER PTHR11528 | PANTHER PTHR11528:SF44 | Pfam PF00183 | Pfam PF02518	MCOT04919.0.CT	0.038	0.3	[]	1.3286	0.32864	1.3286	1.4382	0.32864	0.32864	2.7074	2.4712	0.89992	7.3224
1170	| Galactose-1-phosphate uridylyltransferase | Similar to U5EW66 | ***- | PANTHER PTHR11943 | PANTHER PTHR11943:SF1 | Pfam PF01087 | Pfam PF02744	MCOT18170.0.CT	0.038	0.4	[]	2	0	0	2	1	2	1	3	0	7
1353	| 30S ribosomal protein S2 | Similar to ALN73268.1 | ***- | PANTHER PTHR12534 | PANTHER PTHR12534:SF0 | Pfam PF00318	MCOT16114.0.CC	0.038	0.4	[]	0	1	1	1	2	3	2	2	2	4
504.1	| HD superfamily phosphohydrolase | Similar to KRK36955.1 | *-*- | PANTHER PTHR11373 | PANTHER PTHR11373:SF4 | Pfam PF01966	MCOT15857.2.CT	0.038	0.5	[]	2.437	2.437	4.8739	1.9496	1.9496	1.9496	1.4622	3.4117	3.4117	15.16
504.2	| HD superfamily phosphohydrolase | Similar to KRK36955.1 | *-*- | PANTHER PTHR11373 | PANTHER PTHR11373:SF4 | Pfam PF01966	MCOT15857.1.CT	0.038	0.6	[]	2.563	2.563	5.1261	2.0504	2.0504	2.0504	1.5378	3.5883	3.5883	13.84
873.2	PREDICTED: proteasome subunit alpha type-1-like [Diaphorina citri]	gi|662203863|ref|XP_008475286.1|	0.038	0.6	[]	2.2845	2.2845	2.2845	3.0459	4.5689	5.3304	6.0919	4.5689	4.5689	3.8074
452.1	| 30S ribosomal protein S5 | Similar to WP_055831783.1 | *-*- | PANTHER PTHR13718 | Pfam PF00333 | Pfam PF03719	MCOT15596.0.CT	0.038	0.7	[]	8	8.7845	14.138	10.569	8.569	9	11.353	12.784	9.7845	24.138
330.2	| Acetyltransferase component of pyruvate dehydrogenase complex | Similar to B3MKA8 | *-*- | PANTHER PTHR23151 | PANTHER PTHR23151:SF9 | Pfam PF00364 | Pfam PF00198	MCOT09760.0.MM	0.038	0.7	[]	3.9945	5.2179	5.0967	3.8741	5.2179	6.9234	6.8281	5.6354	6.1491	10.248
322	PREDICTED: protein lethal(2)essential for life-like [Diaphorina citri]	gi|662200764|ref|XP_008473609.1|	0.038	1.3	[]	25	28	30.843	29	25	23.921	20	19	23	17
742.1	| Annexin | Similar to A0A067QYF1 | ***- | PANTHER PTHR10502 | Pfam PF00191	MCOT02286.0.CO	0.038	1.6	[]	9.0283	8.7178	15.212	10.603	10.522	2.6895	8.0686	5.379	3.5343	14.367
148.2	| Transferrin | Similar to Q8MU80 | ***- | PANTHER PTHR11485 | PANTHER PTHR11485:SF30 | Pfam PF00405	MCOT04583.0.CT	0.038	1.8	[]	6.9689	6.4936	6.9598	7.0902	5.2772	3.0939	3.4057	2.8932	3.1153	5.6054
667.1	| Ribosomal protein s9 | Similar to I6WH88 | ***- | PANTHER PTHR11831 | PANTHER PTHR11831:SF10 | Pfam PF01479 | Pfam PF00163	MCOT05966.1.CC	0.039	0.7	[]	10.498	10.576	11.674	11.498	6.7219	9.5219	14.42	13.495	11.42	19.396
842.1	| Alpha-L-fucosidase | Similar to A0A026WMB6 | ***- | PANTHER PTHR10030 | PANTHER PTHR10030:SF24 | Pfam PF01120 | Pfam PF16757	MCOT01406.2.CT	0.04	0.5	[]	3.2902	3.0687	0.63206	1.4857	2.215	2.215	3.4145	4.7759	6.5052	4.8732
1088	| Reductase protein | Similar to B0W806 | ***- | PANTHER PTHR11732 | PANTHER PTHR11732:SF170 | Pfam PF00248	MCOT22341.0.CC	0.04	0.5	[]	3	2	1	1	4	5	3	4	5	4
1105	flavin-containing monooxygenase PedG-like protein [Candidatus Profftella armatura]	WP_020915400.1	0.04	0.5	[]	1	3	2	2	3	2	1	6	4	8
130.2	| Troponin C, isoform 2 | Similar to A0A0A9WDW2 | ***- | PANTHER PTHR23050 | PANTHER PTHR23050:SF199 | Pfam PF13499	MCOT01121.0.CT	0.04	1.4	[]	15.514	15.851	13.49	14.502	15.008	10.961	10.455	10.118	8.7685	11.129
797.1	PREDICTED: S-adenosylmethionine synthase-like [Diaphorina citri]	gi|662210246|ref|XP_008478754.1|	0.041	0.6	[]	2.6799	2.6799	1.3399	2.6799	5.3597	4.6898	5.3597	4.0198	3.3498	8.7096
528	PREDICTED: uncharacterized protein LOC103507067 isoform X1 [Diaphorina citri]	gi|662193632|ref|XP_008469730.1|	0.041	1.3	[]	30	26	31	28	26	19	22	20	26	19
751	| Ankyrin repeat protein | Similar to T1PLM8 | *-*- | PANTHER PTHR24148 | PANTHER PTHR24148:SF18 | Pfam PF13637	MCOT10391.0.MT	0.041	1.7	[]	7	10	5	9	7	5	4	5	7	1
636.1	| Charged multivesicular body protein 5 | Similar to W5JVB9 | ***- | PANTHER PTHR22761 | PANTHER PTHR22761:SF19 | Pfam PF03357	MCOT08083.0.OO	0.041	1.8	[]	5.8818	6.9114	7.8523	8.7932	4.8818	3.8818	4.8818	5.9114	2.9409	0.97046
1564	PREDICTED: serine protease easter-like [Diaphorina citri]	gi|662209607|ref|XP_008478412.1|	0.041	2.3	[]	2.7453	3.059	9.2336	7.4317	1.3727	3.059	4.059	0.68634	0.68634	2.059
148.4	PREDICTED: transferrin-like [Diaphorina citri]	gi|662195104|ref|XP_008470528.1|	0.041	3.1	[]	2.381	2.361	3.9722	3.7686	1.8468	0.60376	0.53418	0.91012	1.1884	1.4508
583	PREDICTED: V-type proton ATPase subunit C [Diaphorina citri]	gi|662213836|ref|XP_008480724.1|	0.042	0.7	[]	6	3	13	6	3	3	7	8	3	24
510.1	| T-complex protein subunit beta | Similar to V5GNR1 | ***- | PANTHER PTHR11353 | PANTHER PTHR11353:SF23 | Pfam PF00118	MCOT15545.0.CT	0.042	0.7	[]	4.117	5.4198	7.3741	6.7748	7.4783	6.1755	8.1819	7.5304	10.24	12.846
382	| ATP synthase-coupling factor 6, mitochondrial | Similar to B4JI06 | ***- | PANTHER PTHR12441 | Pfam PF05511	MCOT18443.3.CC	0.042	0.8	[]	15	15	11	12	12	17	15	17	20	14
25.1	| 2-oxoglutarate dehydrogenase | Similar to V9IK01 | ***- | PANTHER PTHR23152 | Pfam PF00676 | Pfam PF02779	MCOT14151.0.CT	0.042	1.2	[]	120.22	112.71	160.22	141.86	108.05	93.461	102.47	105.85	84.382	163.86
868.1	| Vacuolar protein sorting-associated protein 45 | Similar to A0A0A9YY85 | ***- | PANTHER PTHR11679 | PANTHER PTHR11679:SF35 | Pfam PF00995	MCOT14973.3.CT	0.042	2.3	[]	5.0982	2.7322	5.4643	3.4152	3.7322	0.68304	1.3661	1.3661	1.3661	4.0982
1197	hypothetical protein [Wolbachia endosymbiont of Diaphorina citri]	WP_017532608.1	0.042	7	[]	2	0	1	1	3	0	0	0	1	0
726	| Chaperone protein DNAj | Similar to R4WS67 | ***- | PANTHER PTHR24078 | PANTHER PTHR24078:SF172 | Pfam PF01556 | Pfam PF00226	MCOT20524.2.CC	0.043	1.6	[]	9	11	7	9	11	6	3	8	6	6
145.3	| Muscle M-line assembly protein unc-89 | Similar to A0A067RMC0 | *-*- | PANTHER PTHR10489 | PANTHER PTHR10489:SF585 | Pfam PF07679	MCOT15976.0.CT	0.044	1.4	[]	16.783	17.839	25.991	20.374	19.499	14.308	14.116	11.619	14.5	17.408
1325	| Coiled-coil domain-containing protein 58 | Similar to A0A067QVE1 | ***- | PANTHER PTHR31905 | Pfam PF09774	MCOT10783.0.OO	0.045	0.4	[]	0	1	1	1	3	2	3	4	5	0
399.2	PREDICTED: cathepsin B-like [Diaphorina citri]	gi|662203391|ref|XP_008475032.1|	0.045	0.4	[]	0.86225	0.6898	1.3796	1.3796	1.3796	1.552	2.7592	2.897	3.2419	3.5868
1317	| Unknown protein |	MCOT01642.0.CC	0.046	0.2	[]	0	0	1	0	1	1	2	2	3	0
1330.2	PREDICTED: LOW QUALITY PROTEIN: alpha-N-acetylgalactosaminidase [Diaphorina citri]	gi|662188118|ref|XP_008487717.1|	0.046	0.2	[]	0	0	0.82916	0	0.82916	1.6583	0.82916	1.6583	1.9783	1.9783
884.1	| Adenosylmethionine-8-amino-7-oxononanoate aminotransferase | Similar to CUI06200.1 | *-*- | PANTHER PTHR11986 | PANTHER PTHR11986:SF8 | Pfam PF00202 | Pfam PF00849	MCOT08721.0.MM	0.046	0.2	[]	0	0.66118	0.66118	0	0.66118	1.3224	0.66118	0.66118	1.9835	3.3059
1171.2	| D-glycerate dehydrogenase | Similar to WP_057646122.1 | *-*- | PANTHER PTHR10996 | PANTHER PTHR10996:SF137 | Pfam PF02826	MCOT20229.0.CC	0.046	0.3	[]	0	0	1.4279	0	0.95191	1.9038	0.47596	1.4279	0.95191	2.8557
210.1	| Unknown protein |	MCOT05090.0.CC	0.046	1.3	[]	26.528	31.564	24.01	31.082	32.564	24.769	25.046	22.769	22.492	16.179
339.1	| 40S ribosomal protein S3 | Similar to W5J6E7 | ***- | PANTHER PTHR11760 | PANTHER PTHR11760:SF20 | Pfam PF00189 | Pfam PF07650	MCOT20231.0.CT	0.047	0.8	[]	12.198	13.436	19.19	15.998	13.321	19.365	15.746	16.323	20.177	20.529
265.2	PREDICTED: skin secretory protein xP2 [Diaphorina citri]	gi|662191749|ref|XP_008468701.1|	0.048	0.3	[]	0.67599	0.67599	0	0.87879	1.4872	2.028	2.0956	3.1772	2.704	1.5548
1255	| Ras-related protein 1 | Similar to A0A0A7DNX4 | ***- | PANTHER PTHR24072 | PANTHER PTHR24072:SF169 | Pfam PF00071	MCOT21204.0.CO	0.048	0.4	[]	0	1	1	1	1	2	2	3	1	3
1310	PREDICTED: 60S ribosomal protein L30 [Diaphorina citri]	gi|662196877|ref|XP_008471488.1|	0.048	0.4	[]	1	0	2	1	0	2	2	1	3	3
140.6	PREDICTED: uncharacterized protein LOC103518309 [Diaphorina citri]	gi|662215420|ref|XP_008481591.1|	0.048	0.4	[]	0	1.9396	2.4244	0	0	1.4547	1.9396	1.9396	1.4547	3.8791
866.1	PREDICTED: LOW QUALITY PROTEIN: phosphoenolpyruvate carboxykinase, cytosolic [GTP]-like [Diaphorina citri]	gi|662198455|ref|XP_008472349.1|	0.048	0.4	[]	0.89656	0.89656	2.6897	0	0	0.89656	1.7931	1.7931	0	6.2759
152.2	| Unknown protein |	MCOT14249.1.CC	0.048	1.4	[]	16.292	17.515	14.305	15.515	16.923	12.331	12.146	9.5408	12.738	9.1459
820	| Coiled-coil-helix-coiled-coil-helix domain-containing protein 2, mitochondrial | Similar to A0A0A9VQG2 | ***- | PANTHER PTHR13523	MCOT20193.0.CC	0.048	1.7	[]	9	7	9	8	7	7	4	5	4	4
1214	| Tubulin beta-4 chain | Similar to B0W043 | ***- | PANTHER PTHR11588 | PANTHER PTHR11588:SF9 | Pfam PF00091 | Pfam PF03953	MCOT16743.0.CC	0.048	1.8	[]	5.2878	4.6222	7.591	5.9516	4.2928	2.6024	3.1653	2.4655	2.2827	4.8362
1308	PREDICTED: spectrin beta chain, erythrocytic-like, partial [Diaphorina citri]	gi|662218361|ref|XP_008483204.1|	0.048	2.6	[]	2.4362	0	3.4362	4.8724	1	1	1	0	0	2.4362
1450	| Dynein light chain 1, cytoplasmic | Similar to E2BNC9 | ***- | PANTHER PTHR11886 | PANTHER PTHR11886:SF33 | Pfam PF01221	MCOT07111.0.MM	0.048	3	[]	1	3	3	3	2	2	0	0	1	1
358.1	| 50S ribosomal protein L14 | Similar to KRO89890.1 | ***- | PANTHER PTHR11761 | PANTHER PTHR11761:SF10 | Pfam PF00238	MCOT18192.1.CC	0.049	0.8	[]	14.23	10.743	11.487	10.487	18.23	16.23	13.23	15.23	17.23	19.973
149.3	PREDICTED: spermine oxidase-like [Diaphorina citri]	gi|662196269|ref|XP_008471156.1|	0.049	2.1	[]	3.3368	3.545	7.0524	2.9828	4.2415	1.2531	1.7862	1.7791	2.9062	2.2733
681.2	| Unknown protein | Pfam PF06585	MCOT21182.0.CT	0.049	2.1	[]	4.4924	3.8506	4.9202	3.4228	4.2785	1.9253	2.1392	1.7114	2.1392	2.1392
987	| Elongation factor Tu | Similar to T1PHV7 | ***- | PANTHER PTHR23115 | PANTHER PTHR23115:SF162 | Pfam PF00009 | Pfam PF03764	MCOT12653.0.CC	0.051	0.5	[]	2	1	4	1	2	3	4	3	2	7
234.1	| Acetyl-CoA carboxylase | Similar to A0A0A9YFN2 | ***- | PANTHER PTHR18866 | PANTHER PTHR18866:SF94 | Pfam PF08326 | Pfam PF01039	MCOT04321.0.CO	0.051	0.7	[]	2.0993	1.4293	10.996	6.8362	2.6094	4.8669	4.606	2.8249	1.9057	21.773
1040	| Unknown protein |	MCOT02187.0.CC	0.051	1.6	[]	11.576	8.5819	9.3478	11.803	9.1263	4.5756	6.8034	7.1327	9.1263	3.8985
1067.1	| Unknown protein | Pfam PF13868	MCOT00129.0.CT	0.051	2.3	[]	2.5738	4.4318	2.7159	4.4318	3.5806	3.5806	1.7159	1.7227	0.85794	0
1228	inorganic pyrophosphatase [Candidatus Profftella armatura]	WP_020915437.1	0.052	0.5	[]	2	1	2	1	1	3	2	3	4	3
32.2	| Fatty acid synthase | Similar to V5GRN6 | ***- | PANTHER PTHR11712 | PANTHER PTHR11712:SF280 | Pfam PF00698 | Pfam PF00109	MCOT09479.0.MT	0.052	0.9	[]	28.637	16.139	27.784	27.269	18.066	24.238	20.959	21.869	18.645	52.743
1.6	| myosin heavy chain, isoform B | Similar to KRF81446.1 | ***- | PANTHER PTHR13140 | PANTHER PTHR13140:SF364 | Pfam PF00063 | Pfam PF01576	MCOT02981.1.CT	0.052	1.2	[]	83.803	85.433	100.32	87.286	80.09	71.652	70.857	69.739	66.726	89.065
251.2	| NSFL1 cofactor p47 | Similar to A0A067R7M4 | ***- | PANTHER PTHR23333 | PANTHER PTHR23333:SF20 | Pfam PF08059 | Pfam PF00789	MCOT06273.0.CT	0.052	1.4	[]	18.915	17.424	14.85	17.034	19.507	14.341	11.582	13.478	12.073	11.905
544	thioredoxin [Candidatus Profftella armatura]	WP_020915622.1	0.053	0.8	[]	8	9	11	10	10	15	12	12	13	11
126.1	| Protein disulfide-isomerase | Similar to D6W727 | ***- | PANTHER PTHR18929 | PANTHER PTHR18929:SF60 | Pfam PF13848 | Pfam PF00085	MCOT22065.2.CT	0.053	0.9	[]	50.658	51.77	66.889	45.113	54.505	56.239	59.12	57.162	58.232	62.463
1420.1	| Cuticle protein 21.3 | Similar to A0A067QT88 | *-*- | PANTHER PTHR39068 | Pfam PF11018	MCOT10937.0.MM	0.054	0.1	[]	0	0.82189	0	0	0	0	0.82189	0.82189	0.82189	4.1094
1069	| Unknown protein |	MCOT01126.2.CC	0.054	0.2	[]	0	0	0	0	1	1	0	0	5	0
685.1	ATP-dependent protease ATP-binding subunit [Candidatus Profftella armatura]	WP_020915432.1	0.054	0.2	[]	0	0	0.47422	0.47422	0	0	0.94844	0.47422	0.47422	3.8654
1401	| cysteine desulfurase | Similar to CEG47472.1 | ***- | PANTHER PTHR11601 | PANTHER PTHR11601:SF34 | Pfam PF00266	MCOT17152.0.CT	0.054	0.2	[]	1	0	0	0	0	0	0	0	0	6
1472	amino acid dehydrogenase [Candidatus Profftella armatura]	WP_020915537.1	0.054	0.2	[]	0	0	1	0	0	0	0	0	0	6
1472	| glutamate dehydrogenase | Similar to WP_057655941.1 | ***- | PANTHER PTHR11606 | Pfam PF00208 | Pfam PF02812	MCOT09405.0.MM	0.054	0.2	[]	0	0	1	0	0	0	0	0	0	6
646.3	| Alpha-taxilin | Similar to A0A067RHW3 | *-*- | PANTHER PTHR16127 | Pfam PF09728	MCOT00786.6.CC	0.054	0.2	[]	0	0	0.7389	0	0.4926	0.7389	0.7389	1.2498	2.7276	0.4926
646.2	| Alpha-taxilin | Similar to A0A067RHW3 | *-*- | PANTHER PTHR16127 | Pfam PF09728	MCOT00786.2.CO	0.054	0.2	[]	0	0	0.70722	0	0.47148	0.70722	0.70722	1.1963	2.6107	0.47148
1166	elongation factor G [Candidatus Profftella armatura]	WP_020915299.1	0.054	0.2	[]	0	0	1	0	0	0	0	0	0	6
1570	| Unknown protein |	MCOT22272.1.CO	0.054	0.2	[]	0	0	1	0	0	0	1	0	1	4
1357	| Ribosomal protein L27A | Similar to D1M817 | ***- | PANTHER PTHR11721 | Pfam PF00828	MCOT21225.0.CT	0.054	0.2	[]	0	0	1	0	0	0	1	0	0	5
792.1	| T-complex protein 1 subunit gamma | Similar to A0A067RMU1 | ***- | PANTHER PTHR11353 | PANTHER PTHR11353:SF63 | Pfam PF00118	MCOT18410.0.CT	0.055	0.7	[]	3	0.92271	9.668	4.8454	1.9227	2	1	4.8454	1.9227	20.722
453.1	PREDICTED: talin-1 [Diaphorina citri]	gi|662192476|ref|XP_008469095.1|	0.055	1.6	[]	10.359	5.1797	12.949	10.359	3.4531	5.1797	2.5898	2.5898	4.3164	11.223
952	PREDICTED: LOW QUALITY PROTEIN: sorting and assembly machinery component 50 homolog [Diaphorina citri]	gi|662183485|ref|XP_008487713.1|	0.055	2	[]	3	2	7	8	2	0	1	4	1	5
684	PREDICTED: uncharacterized protein LOC103508449 [Diaphorina citri]	gi|662196378|ref|XP_008471218.1|	0.056	0	[]	0	0	0	0	0	2	0	0	2	0
1596.1	| Coproporphyrinogen-III oxidase | Similar to A0A0A9YSU1 | ***- | PANTHER PTHR10755 | PANTHER PTHR10755:SF0 | Pfam PF01218	MCOT21717.0.CT	0.056	0	[]	0	0	0	0	0	0	0	0	0	3.9573
1253.1	| 28S ribosomal protein S22, mitochondrial | Similar to A0A067QRU5 | *-*- | PANTHER PTHR13071 | PANTHER PTHR13071:SF4 | Pfam PF10245	MCOT23202.0.CC	0.056	0	[]	0	0	0	0	0	0.52879	0	0.52879	0.52879	2.1152
991.1	PREDICTED: ATP-dependent Clp protease ATP-binding subunit clpX-like, mitochondrial [Diaphorina citri]	gi|662196849|ref|XP_008471473.1|	0.056	0	[]	0	0	0	0	0	0.45877	0.91754	1.3763	0.45877	0.45877
1132.1	| 39S ribosomal protein L37, mitochondrial | Similar to A0A067QEA0 | ***- | PANTHER PTHR15889 | Pfam PF07147	MCOT19709.0.CT	0.056	0	[]	0	0	0	0	0	0	0	0.75536	0	3.0214
1565	| Pre-mRNA branch site protein p14 | Similar to KRZ53400.1 | *-*- | PANTHER PTHR23301 | Pfam PF01607	MCOT01265.0.CO	0.056	0	[]	0	0	0	0	0	0	0	1	3	0
844.3	PREDICTED: calcium-binding mitochondrial carrier protein-like [Diaphorina citri]	gi|662197203|ref|XP_008471668.1|	0.056	0	[]	0	0	0	0	0	1.2441	0.56549	0.45239	0.33929	1.0338
1520	superoxide dismutase [Candidatus Carsonella ruddii]	WP_020915828.1	0.056	0	[]	0	0	0	0	0	0	0	0	0	4
1404.1	| aminotransferase, putative | Similar to CUG10477.1 | ***- | PANTHER PTHR11986 | PANTHER PTHR11986:SF63 | Pfam PF00202	MCOT13678.0.CT	0.056	0	[]	0	0	0	0	0	0	0	0	0	3.7912
1573	| Proteasome subunit beta type | Similar to A0A067RJ92 | ***- | PANTHER PTHR11599 | PANTHER PTHR11599:SF62 | Pfam PF00227	MCOT06197.0.CC	0.056	0	[]	0	0	0	0	0	0	1	0	1	2
1229	| Unknown protein |	MCOT14124.2.CT	0.056	0	[]	0	0	0	0	0	2	0	1	1	0
536.2	PREDICTED: cystathionine beta-synthase-like [Diaphorina citri]	gi|662204702|ref|XP_008475735.1|	0.056	0.1	[]	0	0	0	0.47769	0	1.035	0.55731	0.71654	1.035	0.63692
466.2	PREDICTED: LOW QUALITY PROTEIN: bifunctional 3'-phosphoadenosine 5'-phosphosulfate synthase-like [Diaphorina citri]	gi|662214145|ref|XP_008480890.1|	0.056	0.5	[]	2.4823	1.6164	3.3942	1.6856	1.6625	3.9022	3.0825	4.2139	1.6395	7.585
1148	| Acyl-coa dehydrogenase | Similar to S4P5F9 | ***- | PANTHER PTHR10909 | PANTHER PTHR10909:SF303 | Pfam PF00441 | Pfam PF02771	MCOT06415.0.CT	0.056	0.6	[]	2	1	4	2	2	3	3	4	3	7
129.4	PREDICTED: verprolin-like [Diaphorina citri]	gi|662195834|ref|XP_008470922.1|	0.056	3.6	[]	1.3133	1.3133	1.3133	3.6115	2.9549	0.65664	0.32832	0	1.9699	0
1334	| H/ACA ribonucleoprotein complex subunit 1 | Similar to F4WF17 | *-*- | PANTHER PTHR23237 | Pfam PF04410	MCOT16808.0.CT	0.056	3.7	[]	1.8633	0	2.9317	1.8633	3.8633	0	0	0	2.8633	0
417	MULTISPECIES: molecular chaperone GroES [Wolbachia]	WP_007302813.1	0.057	1.4	[]	22	22	13	20	20	14	11	15	19	12
60.1	PREDICTED: LOW QUALITY PROTEIN: enolase-like [Diaphorina citri]	gi|662224445|ref|XP_008486564.1|	0.058	0.9	[]	51.469	40.918	38.793	35.134	39.856	49.683	42.025	38.793	58.448	39.221
327.1	PREDICTED: uncharacterized protein LOC103520002 [Diaphorina citri]	gi|662183336|ref|XP_008483346.1|	0.058	1.3	[]	31.029	33.705	22.158	27.77	29.77	25.029	26.964	21.223	17.353	20.159
625	| Ribosomal protein S18 | Similar to Q5UAM4 | ***- | PANTHER PTHR10871 | Pfam PF00416	MCOT19826.0.CC	0.059	0.7	[]	6	5	11	9	4	8	8	6	7	19
579.1	| Cytochrome c oxidase subunit 6A, mitochondrial | Similar to A0A067RIK6 | ***- | PANTHER PTHR11504 | Pfam PF02046	MCOT23356.1.CC	0.059	2.1	[]	3.3886	3.3886	5.3886	2.8238	3.8238	1.6943	2.259	1.6943	1.6943	1.6943
973	malate dehydrogenase [Candidatus Profftella armatura]	WP_020915348.1	0.06	0.6	[]	1	2	3	4	2	3	5	3	3	7
347	PREDICTED: uncharacterized protein LOC103524593 [Diaphorina citri]	gi|662188345|ref|XP_008487841.1|	0.06	0.9	[]	21.489	26.734	25.167	21.734	26.111	33.545	27.978	26.111	32.545	19.489
1244.1	30S ribosomal protein S18 [Candidatus Profftella armatura]	WP_020915519.1	0.061	0.3	[]	0	0	2	1	0	1	1	3	1	3
941.1	| Heat shock 70 kDa protein 4L | Similar to E2ADV1 | ***- | PANTHER PTHR19375 | PANTHER PTHR19375:SF90 | Pfam PF00012	MCOT08797.0.MM	0.061	0.4	[]	1.6977	0	0.84884	0.84884	0	1.6977	0	1.6977	1.6977	3.3954
704.1	| Nadh dehydrogenase | Similar to A0A0J7L5G0 | ***- | PANTHER PTHR13178 | Pfam PF09781	MCOT20792.0.CC	0.061	0.7	[]	6.5605	5.7405	6.5605	4.9204	4.9204	5.7405	9.8408	8.2007	7.3806	9.8408
164.2	| Cytochrome c1, heme protein, mitochondrial | Similar to A0A0A9VVB4 | ***- | PANTHER PTHR10266 | PANTHER PTHR10266:SF3 | Pfam PF02167	MCOT22389.0.CT	0.061	1.3	[]	24.066	21.838	24.512	25.849	23.175	16.935	17.827	16.044	15.153	24.066
1399.1	| Calmodulin | Similar to KRZ77016.1 | *-*- | PANTHER PTHR23050 | Pfam PF13499 | Pfam PF14658	MCOT00642.0.CC	0.061	2.1	[]	2.9772	1.5818	3.384	3.1749	4.2248	2.1863	1.5818	0	2.4724	0.9886
698.1	| T-complex protein 1 subunit epsilon | Similar to A0A067RTG8 | ***- | PANTHER PTHR11353 | Pfam PF00118	MCOT18264.1.CT	0.062	0.6	[]	1.9833	1.9833	6.9332	2.9666	2.9833	5.9332	3.9499	5.9332	2.9666	7.8831
19.2	PREDICTED: uncharacterized protein LOC103510601 [Diaphorina citri]	gi|662183146|ref|XP_008473535.1|	0.062	1.6	[]	11.074	8.0263	12.032	9.3052	8.7895	6.0684	6.5421	4.3	5.3	9.3
739.1	PREDICTED: enolase-phosphatase E1-like [Diaphorina citri]	gi|662210830|ref|XP_008479074.1|	0.062	1.7	[]	5.7954	5.8977	10.744	6.8466	5.9489	5.8977	4.8466	2.8977	5.8977	1
1114	| Unknown protein |	MCOT19858.3.CC	0.062	1.9	[]	6	3	6	4	4	4	3	1	2	2
232.2	| Unknown protein |	MCOT03659.2.CO	0.062	2	[]	4.8174	3.7424	5.9083	5.5211	3.7128	1.5174	2.9273	2.1658	0.83865	4.2098
350.2	PREDICTED: pyridoxal kinase [Diaphorina citri]	gi|662202434|ref|XP_008474512.1|	0.063	0.7	[]	5.0631	2.9535	5.907	4.2193	4.6412	5.907	5.0631	3.7973	9.2824	10.126
616.1	| Ribosomal protein S16 | Similar to R4WE25 | ***- | PANTHER PTHR21569 | Pfam PF00380	MCOT12908.0.CT	0.063	0.7	[]	6.7272	4.7272	7.3179	6.3179	4.7272	4.7272	6.5907	7.4543	6.4543	16.499
369	PREDICTED: eukaryotic translation initiation factor 4H-like isoform X3 [Diaphorina citri]	gi|662197193|ref|XP_008471662.1|	0.063	1.4	[]	21	15	14	19	19	14	12	12	18	8
852.1	| 3-hydroxyisobutyryl-CoA hydrolase | Similar to A0A068FL83 | ***- | PANTHER PTHR11941 | PANTHER PTHR11941:SF53 | Pfam PF16113	MCOT03683.0.CO	0.065	0.6	[]	1.8238	0.88868	5.2651	1	3.6639	2.7125	4.6012	1.7125	7.3137	6.3299
812.1	| Calcium-transporting ATPase | Similar to C7AQP4 | ***- | PANTHER PTHR24093 | PANTHER PTHR24093:SF353 | Pfam PF00122 | Pfam PF00689	MCOT14127.2.CO	0.065	3	[]	1.5079	0.30157	2.7142	2.1359	0.60315	0	0	0	0	2.4375
943.2	| Endophilin-A | Similar to V5I9A5 | ***- | PANTHER PTHR10663 | PANTHER PTHR10663:SF213 | Pfam PF03114 | Pfam PF14604	MCOT12507.1.CT	0.065	3.9	[]	0.86906	1.7044	0.43453	0.43453	4.3632	0.69448	0.43453	0.43453	0	0.43453
1436	| Tubulin alpha-3 chain, putative | Similar to E0VM84 | ***- | PANTHER PTHR11588 | PANTHER PTHR11588:SF140 | Pfam PF00091 | Pfam PF03953	MCOT21304.0.CO	0.065	4	[]	2	1	2	2	1	1	0	0	0	1
35.2	PREDICTED: pyruvate carboxylase, mitochondrial-like [Diaphorina citri]	gi|662192943|ref|XP_008469353.1|	0.066	0.9	[]	46.277	41.117	54.464	54.03	37.543	44.815	48.823	48.012	41.177	70.318
219	PREDICTED: prisilkin-39-like [Diaphorina citri]	gi|662215869|ref|XP_008481838.1|	0.066	1.2	[]	33	45	35	45	39	32	32	31	37	26
423	| NADH dehydrogenase | Similar to S4PPT2 | ***- | PANTHER PTHR10513 | PANTHER PTHR10513:SF15 | Pfam PF01712	MCOT22926.0.CC	0.066	1.4	[]	14	10	19	19	10	8	6	8	6	23
437	| Guanine nucleotide-binding protein subunit beta-like protein | Similar to A0A067RGF2 | ***- | PANTHER PTHR19868 | PANTHER PTHR19868:SF0 | Pfam PF00400	MCOT19491.0.CT	0.067	0.8	[]	9.8041	8.9347	20.869	16.869	7.9347	10.935	10.869	10.869	9.8041	35.739
293.1	| NADH dehydrogenase | Similar to KRY86136.1 | *-*- | PANTHER PTHR12219 | Pfam PF04800	MCOT17726.2.CC	0.069	1.3	[]	24.231	18.371	20.371	26.162	21.231	20.441	17.511	12.581	19.301	14.581
86.1	| aminotransferase | Similar to WP_057675711.1 | ***- | PANTHER PTHR11751 | PANTHER PTHR11751:SF29 | Pfam PF00155	MCOT21833.3.CO	0.07	0.9	[]	64.095	65.224	85.639	82.042	51.049	68.58	66.653	72.663	60.729	99.93
221.1	| Catalase | Similar to A0A023FCG3 | ***- | PANTHER PTHR11465 | Pfam PF00199 | Pfam PF06628	MCOT01447.0.CT	0.07	0.9	[]	37.699	30.724	31.724	33.799	29.749	28.749	27.749	29.724	48.674	48.556
235.1	| Filamin-C | Similar to E2BBG1 | *-*- | PANTHER PTHR11915 | PANTHER PTHR11915:SF313 | Pfam PF00630	MCOT18374.0.CT	0.07	1.2	[]	37.521	37.432	53.547	35.432	38.609	23.318	31.698	29.786	24.229	53.927
456	| Unknown protein |	MCOT00864.0.CC	0.07	1.3	[]	27	30	25	31	27	25	23	25	19	17
1272.1	| Unknown protein |	MCOT12972.0.CT	0.07	7.9	[]	0.10507	1.1528	0	1	1.0477	0	0.21014	0	0.21014	0
779.2	| Intersectin-1 | Similar to A0A026VUW5 | *-*- | PANTHER PTHR11216 | PANTHER PTHR11216:SF70 | Pfam PF14604 | Pfam PF12763	MCOT22816.2.CO	0.07	9.3	[]	1.6647	0.40002	0.86463	0.40002	0.40002	0	0	0	0.40002	0
1267.2	PREDICTED: cathepsin F-like [Diaphorina citri]	gi|662191965|ref|XP_008468821.1|	0.07	13	[]	0.52181	0	1.2609	0	1.5218	0.2609	0	0	0	0
1022.3	PREDICTED: probable ATP-dependent RNA helicase DDX52 [Diaphorina citri]	gi|662205120|ref|XP_008475959.1|	0.07	INF	[]	0.9861	0.79303	1.3722	0.39652	0.19826	0	0	0	0	0
1580.1	PREDICTED: chorion peroxidase-like [Diaphorina citri]	gi|662204651|ref|XP_008475707.1|	0.07	INF	[]	0.73181	0.73181	2.1954	0	0.73181	0	0	0	0	0
69.2	| Peptidyl-prolyl cis-trans isomerase | Similar to A0A0L0CN74 | *-*- | PANTHER PTHR11071 | Pfam PF00160 | Pfam PF13281	MCOT11928.0.MM	0.07	INF	[]	0	0	1.8218	2.1503	0	0	0	0	0	0
1140.3	PREDICTED: uncharacterized protein LOC103508333 [Diaphorina citri]	gi|662196170|ref|XP_008471102.1|	0.07	INF	[]	1.4608	1.4608	1	0.4608	0	0	0	0	0	0
594.1	PREDICTED: xylem cysteine proteinase 1-like [Diaphorina citri]	gi|662209931|ref|XP_008478584.1|	0.071	0.6	[]	1.9077	1.4308	2.8616	1.9077	1.9077	2.3847	3.8155	3.8155	3.3385	4.7693
803.1	| 60S ribosomal protein L10 | Similar to V5I9Z7 | ***- | PANTHER PTHR11726 | Pfam PF00252	MCOT17982.0.CC	0.071	0.6	[]	2.6592	1	3.6592	1	2	1	0.65915	2.6592	1	12.123
1016	| Calumenin | Similar to A0A067RB55 | ***- | PANTHER PTHR10827 | PANTHER PTHR10827:SF34 | Pfam PF13202	MCOT01045.2.CO	0.071	0.6	[]	1	2	1	0	6	6	2	3	4	3
782	ketol-acid reductoisomerase [Candidatus Carsonella ruddii]	WP_020915865.1	0.071	0.7	[]	4	4	5	3	4	5	3	4	3	15
917	superoxide dismutase [Candidatus Profftella armatura]	WP_020915508.1	0.071	0.7	[]	2	3	5	5	5	2	4	5	3	16
177.1	| Unknown protein |	MCOT01814.2.CC	0.071	1.3	[]	30.468	33.154	29.351	27.782	27.037	22.723	22.037	23.096	32.154	15.979
1.9	| myosin heavy chain, isoform S | Similar to KRF81462.1 | *-*- | PANTHER PTHR13140 | PANTHER PTHR13140:SF364 | Pfam PF00063 | Pfam PF02736	MCOT15707.4.CC	0.071	1.3	[]	23.279	19.113	24.285	20.715	18.952	13.574	14.808	15.047	12.333	24.033
178.1	| Glutathione S-transferase | Similar to T2BBI7 | ***- | PANTHER PTHR11260 | PANTHER PTHR11260:SF166 | Pfam PF13417 | Pfam PF14497	MCOT01943.0.CT	0.072	0.9	[]	45.486	47.486	52.417	45.486	42.417	45.52	42.554	53.452	45.623	65.383
590.1	PREDICTED: probable GPI-anchored adhesin-like protein PGA55 [Diaphorina citri]	gi|662192530|ref|XP_008469126.1|	0.072	1.5	[]	10.956	10.926	9	8.9852	6.9555	7.9407	8.9703	3	5	6
1568	PREDICTED: synapsin-like [Diaphorina citri]	gi|662204340|ref|XP_008475544.1|	0.072	3.7	[]	0	0.49977	3.4998	1.4998	0	0	0.49977	0	0	0.99953
1266.1	| L-asparaginase | Similar to G6CQH7 | ***- | PANTHER PTHR10188 | PANTHER PTHR10188:SF17 | Pfam PF01112	MCOT16070.1.CT	0.072	5.9	[]	2.9334	0	0	1.9334	1	1	0	0	0	0
1266.1	| L-asparaginase | Similar to G6CQH7 | ***- | PANTHER PTHR10188 | PANTHER PTHR10188:SF17 | Pfam PF01112	MCOT01601.0.CT	0.072	5.9	[]	2.9334	0	0	1.9334	1	1	0	0	0	0
1099	| CG2269, isoform B | Similar to A1Z847 | *-*- |	MCOT17703.2.CO	0.072	6	[]	1	2	2	0	1	0	0	0	1	0
1064	| Toll-interacting protein | Similar to A0A0A9XB44 | ***- | PANTHER PTHR16461 | PANTHER PTHR16461:SF5 | Pfam PF00168 | Pfam PF02845	MCOT04520.0.CO	0.072	6	[]	1	1	2	2	0	1	0	0	0	0
1248	| Macrophage migration inhibitory factor-like protein | Similar to A0A067R099 | ***- | PANTHER PTHR11954 | Pfam PF01187	MCOT05430.0.CC	0.072	6	[]	2	0	1	3	0	0	0	0	0	1
129.7	| CG44085, isoform O | Similar to M9PDE7 | *-*- |	MCOT16580.0.CO	0.072	6.6	[]	0.86997	0.86997	0.78956	1.7089	1.4348	0.27416	0	0	0.58126	0
48.2	| NADH-quinone oxidoreductase subunit G, NADH-quinone oxidoreductase subunit G | Similar to KRT76567.1 | ***- | PANTHER PTHR11615 | PANTHER PTHR11615:SF115 | Pfam PF00384 | Pfam PF13510	MCOT05516.1.CT	0.073	1	[]	81.084	94.771	88.326	82.331	92.917	92.92	91.583	92.77	92.058	88.76
1249	| Golgi reassembly-stacking protein 2 | Similar to A0A0A9WJD4 | *-*- | PANTHER PTHR12893 | Pfam PF04495	MCOT11177.0.OO	0.073	2.3	[]	5	2	3	0	4	1	0	1	3	1
1249	| Golgi reassembly-stacking protein 2 | Similar to A0A0A9WJD4 | *-*- | PANTHER PTHR12893 | Pfam PF04495	MCOT09810.0.OO	0.073	2.3	[]	5	2	3	0	4	1	0	1	3	1
1249	| Golgi reassembly-stacking protein 2 | Similar to A0A0A9WJD4 | *-*- | PANTHER PTHR12893 | Pfam PF04495	MCOT09641.0.OO	0.073	2.3	[]	5	2	3	0	4	1	0	1	3	1
1318	| CG34417, isoform C | Similar to A8JV02 | *-*- |	MCOT23274.3.CO	0.073	2.3	[]	4	1	4.8331	2	2	0	2	0	1	3
994.2	| Mitochondrial 28S ribosomal protein S28 | Similar to B0WEG4 | ***- | PANTHER PTHR13447 | PANTHER PTHR13447:SF2 | Pfam PF10246	MCOT00032.0.CC	0.074	0.3	[]	0	0.70697	1.0605	0.70697	1.0605	2.4744	1.0605	2.8279	2.4744	1.7674
913.1	PREDICTED: 28S ribosomal protein S27, mitochondrial-like [Diaphorina citri]	gi|662187170|ref|XP_008485784.1|	0.074	0.4	[]	0	1.3901	0.69504	1.3901	0.69504	1.3901	1.3901	2.0851	0.69504	4.1702
1205	acetyl-CoA carboxylase biotin carboxyl carrier [Candidatus Profftella armatura]	WP_020915338.1	0.075	0.5	[]	1	1	2	1	2	2	2	4	4	2
237.2	PREDICTED: probable 4-coumarate--CoA ligase 1 [Diaphorina citri]	gi|662190838|ref|XP_008468202.1|	0.075	0.5	[]	1.2569	0.45705	2.2852	1.8282	1.3711	3.1993	2.9708	1.5997	2.5138	3.4279
428.1	| Spermine oxidase | Similar to A0A067R8V6 | *-*- | PANTHER PTHR10742 | PANTHER PTHR10742:SF272 | Pfam PF01593	MCOT02767.0.CT	0.075	1.3	[]	17.852	12.901	22.131	25.257	17.027	14.377	12.901	12.076	12.901	18.306
302.1	PREDICTED: UTP--glucose-1-phosphate uridylyltransferase-like [Diaphorina citri]	gi|662212052|ref|XP_008479737.1|	0.075	1.8	[]	6.5149	4.5248	8.5248	6.0199	4.0199	2.0099	2.5149	2.5149	1.505	8.0199
566.2	| Unknown protein | PANTHER PTHR22979	MCOT08661.0.MM	0.076	0.6	[]	2.2945	2.2945	1.1852	2.8302	2.2945	4.0154	3.4418	4.3212	4.5511	3.136
387.1	| 60s ribosomal protein l4 | Similar to A0A0J7KTG8 | ***- | PANTHER PTHR19431 | Pfam PF00573 | Pfam PF14374	MCOT19594.0.CT	0.076	0.8	[]	13.901	13.842	22.882	16.861	9.8822	14.922	10.88	16.743	7.9199	40.724
92.1	| Dihydrolipoamide succinyltransferase component (E2) of 2-oxoglutarate dehydrogenase complex | Similar to CUI04580.1 | *-*- | PANTHER PTHR23151 | PANTHER PTHR23151:SF8 | Pfam PF00198 | Pfam PF00364	MCOT08595.0.MT	0.076	1.2	[]	77.653	73.035	86.989	74.206	79.158	70.898	68.194	60.007	67.139	65.297
335	| Thioredoxin 1 | Similar to W8CGV0 | ***- | PANTHER PTHR10438 | PANTHER PTHR10438:SF264 | Pfam PF00085	MCOT17093.0.CC	0.076	1.3	[]	24	28	18	31	22	24	20	17	22	12
1432.1	| Eukaryotic translation initiation factor 2 subunit 1-like protein | Similar to A0A0J7L5Q7 | ***- | PANTHER PTHR10602 | PANTHER PTHR10602:SF0 | Pfam PF07541 | Pfam PF00575	MCOT08638.0.MT	0.077	0.3	[]	0	0	1	0.97832	0	0	0	0.97832	0	5.9566
948	| Growth arrest and DNA damage-inducible proteins-interacting protein 1 | Similar to A0A0A9WQI7 | ***- | PANTHER PTHR31761 | PANTHER PTHR31761:SF1 | Pfam PF10147	MCOT12964.0.CO	0.077	0.3	[]	0	0	1	1	0	2	0	2	2	1
1053.1	| ATPase family AAA domain-containing protein 3 | Similar to F4WJR8 | ***- | PANTHER PTHR23075 | Pfam PF12037 | Pfam PF00004	MCOT00856.0.CT	0.077	0.3	[]	0	0	1	0	0.88597	0	0.88597	0	1.886	3.886
1273.1	| Septin-7 | Similar to A0A0A9W7A4 | ***- | PANTHER PTHR18884 | PANTHER PTHR18884:SF77 | Pfam PF00735	MCOT04518.1.CO	0.077	0.3	[]	0	0	0.88063	0.88063	0	0.88063	0.88063	2.6419	0.88063	1.589
1260	| Dipeptidyl-peptidase 3 | Similar to A0A067QWV6 | ***- | PANTHER PTHR23422 | PANTHER PTHR23422:SF11 | Pfam PF03571	MCOT11308.0.OO	0.077	0.3	[]	0	0	2	0	0	1	0	1	0	5
778.2	| Proteasome subunit beta type, putative | Similar to E0W1R5 | *-*- | PANTHER PTHR11599 | PANTHER PTHR11599:SF59	MCOT08845.0.MM	0.077	0.3	[]	0	0	0	1.1613	0.77417	0.77417	2.3225	1.9354	0.77417	1.5483
79.2	| Electron transfer flavoprotein subunit beta | Similar to F4WJ49 | *-*- | PANTHER PTHR21294 | PANTHER PTHR21294:SF8 | Pfam PF01012	MCOT06257.2.CC	0.077	0.8	[]	13.378	12.222	11.044	10.363	14.697	18.647	15.271	13.732	16.427	11.838
15.1	| Voltage-dependent anion-selective channel protein 2 | Similar to A0A067RGH4 | ***- | PANTHER PTHR11743 | PANTHER PTHR11743:SF28 | Pfam PF01459	MCOT08733.0.MT	0.079	1.1	[]	202.38	204.68	197.62	198.28	203.53	175.92	177.77	163.46	200.19	175.71
247.2	PREDICTED: stress-induced-phosphoprotein 1 [Diaphorina citri]	gi|662190521|ref|XP_008468033.1|	0.08	0.8	[]	10.675	14.424	11.421	12.55	17.236	21.732	15.171	14.424	20.111	8.054
318.1	| Unknown protein |	MCOT17991.0.CT	0.08	1.3	[]	28.951	27.692	30.209	24.545	28.321	24.545	20.769	21.398	23.286	20.14
925.1	| Methionine sulfoxide reductase | Similar to G6DIH1 | ***- | PANTHER PTHR10173 | PANTHER PTHR10173:SF6 | Pfam PF01625	MCOT18291.2.CT	0.081	0.7	[]	3.3015	2.5258	5.2757	2.9175	3.2706	4.8222	3.5	4.0773	4.2757	9.1107
166.1	| Low-density lipoprotein receptor, putative | Similar to E0VZI8 | *-*- | PANTHER PTHR10529 | PANTHER PTHR10529:SF258 | Pfam PF00089 | Pfam PF00057	MCOT05920.0.CT	0.081	1.3	[]	14.642	17.215	18.497	15.911	18.785	8.236	14.231	12.66	10.751	17.237
643.1	| 60S ribosomal protein L17 | Similar to A0A0A9YAU7 | ***- | PANTHER PTHR11593 | Pfam PF00237	MCOT02788.1.CT	0.082	0.8	[]	9.8631	7.8827	9.8631	7.9022	6.9022	8.8827	7.8827	8.8631	10.824	16.746
565.1	| 60S ribosomal protein L9 | Similar to E2A2I3 | ***- | PANTHER PTHR11655 | PANTHER PTHR11655:SF16 | Pfam PF00347	MCOT17674.0.CC	0.082	0.8	[]	9.0614	7.9441	10.827	7.1788	7.1788	7.2961	11.827	9.7095	9.9441	15.358
94	| succinate dehydrogenase flavoprotein subunit | Similar to BAT58726.1 | ***- | PANTHER PTHR11632 | PANTHER PTHR11632:SF51 | Pfam PF00890 | Pfam PF02910	MCOT21985.0.CC	0.082	1.2	[]	90	80	101	89	70	60	65	71	57	115
94	PREDICTED: succinate dehydrogenase [ubiquinone] flavoprotein subunit, mitochondrial [Diaphorina citri]	gi|662188053|ref|XP_008487682.1|	0.082	1.2	[]	90	80	101	89	70	60	65	71	57	115
114.1	| Flightin | Similar to A0A067RDG5 | ***- |	MCOT19943.0.CT	0.085	1.2	[]	42.549	40.573	57.799	52.847	50.49	38.157	40.097	35.561	32.953	55.431
192.3	PREDICTED: uncharacterized protein LOC103513652, partial [Diaphorina citri]	gi|662185366|ref|XP_008476721.1|	0.085	1.9	[]	2.6584	2.9179	2.1911	2.9802	3.5097	1.786	1.1214	1.8482	1.651	0.98634
977.1	| Mitochondrial import receptor subunit Tom22 | Similar to T1PC94 | ***- | PANTHER PTHR12504 | PANTHER PTHR12504:SF0 | Pfam PF04281	MCOT09431.0.OO	0.086	0.5	[]	0	1	1	1	2	2	3	3	2	1
946.1	| Ferrochelatase | Similar to K7J6F4 | ***- | PANTHER PTHR11108 | PANTHER PTHR11108:SF1 | Pfam PF00762	MCOT14119.2.CT	0.086	0.5	[]	0	1	2.6114	0.61141	1	0	0	3.2083	1.6114	5.5244
1194	| Mitochondrial import inner membrane translocase subunit TIM44 | Similar to R4FJG7 | ***- | PANTHER PTHR10721 | PANTHER PTHR10721:SF1 | Pfam PF04280	MCOT02071.0.CC	0.086	0.5	[]	0	0	2	1	2	0	2	0	5	4
197.3	PREDICTED: uncharacterized protein LOC103505110 [Diaphorina citri]	gi|662189797|ref|XP_008467641.1|	0.086	1.6	[]	6.7298	7.0123	4.3603	6.0548	6.165	4.0159	3.3408	3.451	4.8631	3.6233
274	| Annexin | Similar to A0A067QIU9 | ***- | PANTHER PTHR10502 | Pfam PF00191	MCOT07813.0.MT	0.087	1.2	[]	35.425	32	35	31	43.425	25.808	27.808	23	30	36.617
811.1	PREDICTED: LOW QUALITY PROTEIN: protein kinase C and casein kinase substrate in neurons protein 1-like, partial [Diaphorina citri]	gi|662205607|ref|XP_008476223.1|	0.087	2.7	[]	1.5252	1.5734	2.3119	0.78672	2.3602	0.78672	0.78672	0	0.78672	0.78672
650.3	| dehydrogenase | Similar to ALP38767.1 | *-*- | PANTHER PTHR11695 | PANTHER PTHR11695:SF451 | Pfam PF08240	MCOT10972.0.MM	0.087	3.3	[]	1.8952	1.5048	1.693	2.1002	1.6401	0.63744	0.61253	0	0	1.421
537.1	| ATP-dependent RNA helicase | Similar to V5GVC0 | ***- | PANTHER PTHR24031 | PANTHER PTHR24031:SF271 | Pfam PF00270 | Pfam PF00271	MCOT19083.0.CT	0.088	0.7	[]	3.8531	2.8898	6.684	0.96327	4.8163	4.8163	3.8531	5.7084	5.7796	7.7184
26.2	PREDICTED: malate dehydrogenase, mitochondrial-like [Diaphorina citri]	gi|662198005|ref|XP_008472108.1|	0.088	1.2	[]	49.922	51.574	43.804	45.577	47.58	41.358	39.804	39.246	44.807	31.457
805.1	| Guanylate kinase | Similar to A0A067QSJ5 | ***- | PANTHER PTHR23117 | Pfam PF00625	MCOT22444.0.CT	0.088	1.7	[]	5.3309	6.8848	1.777	6.1078	6.8848	3.1078	2.777	3.5539	5.3309	0.77696
740.2	| Cathepsin F, putative | Similar to E0VNU3 | *-*- | PANTHER PTHR12411 | PANTHER PTHR12411:SF316 | Pfam PF00112	MCOT03084.1.CT	0.088	2.3	[]	2.1288	3.7254	3.1932	0	3.1288	1.5966	1.0644	0	0.53219	2.1288
1274	| Neurocalcin -like protein, partial | Similar to KRY10684.1 | ***- | PANTHER PTHR23055 | PANTHER PTHR23055:SF79 | Pfam PF13499 | Pfam PF00036	MCOT03790.0.CT	0.088	2.4	[]	2	2	3	3	2	3	0	0	1	1
734.1	| 60S ribosomal protein L13 | Similar to Q0PXV2 | ***- | PANTHER PTHR11722 | Pfam PF01294	MCOT20035.0.CC	0.089	0.8	[]	7.9598	7.9699	6.9598	6.9699	5.99	10.96	7.9699	8.9699	7.9799	10.94
734.1	| 60S ribosomal protein L13 | Similar to Q0PXV2 | ***- | PANTHER PTHR11722 | Pfam PF01294	MCOT00999.0.CT	0.089	0.8	[]	7.9598	7.9699	6.9598	6.9699	5.99	10.96	7.9699	8.9699	7.9799	10.94
732.1	| Synaptobrevin | Similar to A0A067RVI7 | ***- | PANTHER PTHR21136 | PANTHER PTHR21136:SF91 | Pfam PF00957	MCOT09907.0.OO	0.089	1.9	[]	3.6528	4.3056	3.3056	3.3056	4.3056	2	3.3056	0.65281	2.6528	1.3056
579.2	| Cytochrome c oxidase subunit 6A, mitochondrial | Similar to A0A067RIK6 | ***- | PANTHER PTHR11504 | Pfam PF02046	MCOT23356.2.CC	0.089	1.9	[]	4.6114	4.6114	3.6114	3.1762	3.1762	2.3057	1.741	1.3057	2.3057	2.3057
766	| Ribosome biogenesis protein ERB1 | Similar to A0A0A9ZI45 | ***- |	MCOT22021.2.CO	0.09	0.6	[]	2	1	0	4	2	5	2	4	3	2
311.2	PREDICTED: putative leucine-rich repeat-containing protein DDB_G0290503 [Diaphorina citri]	gi|662186889|ref|XP_008484380.1|	0.092	0.6	[]	2.8183	3.2425	1.1614	2.4909	3.8312	5.6162	5.0355	4.4181	4.4324	3.2363
926	| 26S protease regulatory subunit | Similar to V5GQM3 | ***- | PANTHER PTHR23073 | PANTHER PTHR23073:SF33 | Pfam PF00004 | Pfam PF02535	MCOT09627.0.MM	0.092	0.6	[]	2	2	4	2	4	5	3	3	5	6
670	| 26S protease regulatory subunit 8 | Similar to F4W633 | ***- | PANTHER PTHR23073 | PANTHER PTHR23073:SF30 | Pfam PF00004	MCOT03795.0.CC	0.092	0.8	[]	9.8725	10.873	7.8725	9.8725	11.873	11.745	11.745	12.873	15.873	9.8725
66	| Lysosomal acid phosphatase | Similar to A0A067R0Q4 | ***- | PANTHER PTHR11567 | PANTHER PTHR11567:SF22 | Pfam PF00328	MCOT00166.1.CC	0.092	1.1	[]	104	119	117	120	119	100	98	100	97	110
291	| Hsc70-interacting protein | Similar to A0A067QMQ4 | ***- | PANTHER PTHR22904 | PANTHER PTHR22904:SF327 | Pfam PF13414 | Pfam PF00515	MCOT20757.3.CC	0.092	1.3	[]	29	26	26	32	28	27	24	20	26	15
355.1	PREDICTED: LOW QUALITY PROTEIN: myosin heavy chain, non-muscle-like, partial [Diaphorina citri]	gi|662208115|ref|XP_008477592.1|	0.092	1.5	[]	8.7389	6.2015	10.409	11.339	5.1724	3.5039	5.2974	7.0635	3.5039	8.6795
610.1	PREDICTED: LOW QUALITY PROTEIN: skin secretory protein xP2-like [Diaphorina citri]	gi|662186331|ref|XP_008481620.1|	0.092	1.6	[]	7.9324	9.8787	5.4359	5.9324	8.418	5.9101	4.4359	3.9394	6.4001	2.9573
224	| 60S acidic ribosomal protein P2 | Similar to A0A026WSS2 | *-*- | PANTHER PTHR21141 | Pfam PF00428	MCOT05940.0.CC	0.093	0.9	[]	30	34	28	31	30	34	31	35	39	30
733.1	| Aldehyde dehydrogenase | Similar to B0W918 | ***- | PANTHER PTHR11699 | PANTHER PTHR11699:SF211 | Pfam PF00171	MCOT11108.0.MT	0.094	0.7	[]	3.9314	4.9419	4.9591	3.5156	4.0827	4.9419	5.509	5.9248	7.4747	5.3854
275.1	| Heterogeneous nuclear ribonucleoprotein a2 b1-like protein | Similar to A0A0J7KRE7 | *-*- | PANTHER PTHR24012 | PANTHER PTHR24012:SF492 | Pfam PF00076	MCOT06475.2.CT	0.095	0.8	[]	13.604	13.604	8.7769	16.018	16.872	19.572	15.459	16.726	17.663	12.485
155	| Transcription factor BTF3 | Similar to Q0PXU9 | ***- | PANTHER PTHR10351 | Pfam PF01849	MCOT16376.2.CC	0.095	0.9	[]	37	32	31	33	37	43	32	36	46	29
352.1	PREDICTED: uncharacterized protein LOC103513425 [Diaphorina citri]	gi|662185325|ref|XP_008476476.1|	0.095	1.5	[]	9.9216	9.2129	9.2129	8.5042	11.339	10.63	5.6695	4.9608	6.3782	4.9608
668	| 60S ribosomal protein L18a | Similar to Q0PXZ0 | ***- | PANTHER PTHR10052 | PANTHER PTHR10052:SF1 | Pfam PF01775	MCOT02384.0.CC	0.096	0.8	[]	7	4	9	7	3	5	6	9	4	16
623.1	| Cytochrome b-c1 complex subunit 6 | Similar to A0A088AFT4 | ***- | PANTHER PTHR15336 | Pfam PF02320	MCOT08500.0.MM	0.096	1.4	[]	8.514	9.46	11.352	13.244	11.352	6.622	7.568	7.568	6.622	9.46
47.9	| 14-3-3 protein zeta | Similar to A0A0L7RIW3 | *-*- | PANTHER PTHR18860 | Pfam PF00244	MCOT04339.0.CO	0.096	1.5	[]	9.4358	8.6528	9.0636	8.987	7.1413	5.1508	6.2521	5.6992	5.2198	6.5849
603.1	| Chemosensory protein 8 | Similar to M4VR62 | ***- | PANTHER PTHR11257 | PANTHER PTHR11257:SF2 | Pfam PF03392	MCOT11529.0.MM	0.097	0.2	[]	1	0	0	0	0	1	0	0	3	1
859	F0F1 ATP synthase subunit alpha [Candidatus Profftella armatura]	WP_020915477.1	0.097	0.2	[]	0	0	1	0	0	0	3	0	0	2
1426	50S ribosomal protein L1 [Candidatus Profftella armatura]	WP_020915292.1	0.097	0.2	[]	0	0	1	0	0	0	1	1	1	2
928.2	| Katanin p60 ATPase-containing subunit A1 | Similar to KRY11858.1 | ***- | PANTHER PTHR23074 | PANTHER PTHR23074:SF72 | Pfam PF00004 | Pfam PF09336	MCOT05142.0.CT	0.097	0.2	[]	0	0	0.38429	0.38429	0	0	0.38429	0	0.91587	3.522
88.3	| Protein disulfide-isomerase | Similar to A0A067RBI3 | *-*- | PANTHER PTHR18929 | PANTHER PTHR18929:SF101 | Pfam PF00085 | Pfam PF13848	MCOT02108.1.CC	0.097	0.2	[]	0.51585	0	0.53843	0	0	0.79838	1.0733	0.85873	0.48588	1.834
1294	| PTCD3-like protein, mitochondrial | Similar to A0A067QP82 | ***- | PANTHER PTHR16276 | PANTHER PTHR16276:SF1	MCOT08651.0.TT	0.097	0.2	[]	1	0	0	0	0	0	0	0	1	4
1294	| PTCD3-like protein, mitochondrial | Similar to A0A067QP82 | ***- | PANTHER PTHR16276 | PANTHER PTHR16276:SF1	MCOT08135.0.TT	0.097	0.2	[]	1	0	0	0	0	0	0	0	1	4
1051.2	| Phosphoserine phosphatase | Similar to A0A067R3T4 | ***- | PANTHER PTHR10000 | PANTHER PTHR10000:SF7 | Pfam PF00702	MCOT10355.0.OO	0.097	0.3	[]	0	0	0	1	0.37894	0	1.3789	1	1.7579	0
1171.1	PREDICTED: glyoxylate reductase/hydroxypyruvate reductase-like [Diaphorina citri]	gi|662192868|ref|XP_008469310.1|	0.097	0.3	[]	0	0	1.5721	0	1.0481	2.0962	0.52404	1.5721	1.0481	3.1443
109.3	| Cuticle protein | Similar to A0A0A9WFH7 | *-*- | PANTHER PTHR12236 | PANTHER PTHR12236:SF15 | Pfam PF00379	MCOT07457.0.MM	0.097	0.5	[]	0	1.5766	0	2.4126	1.9326	2.616	2.3618	2.6669	2.856	2.0566
724.1	| T-complex protein 1 subunit zeta | Similar to E2BN30 | ***- | PANTHER PTHR11353 | PANTHER PTHR11353:SF58 | Pfam PF00118	MCOT19897.0.CT	0.097	0.5	[]	0.8086	0.8086	1.8086	1.8086	0.8086	0.8086	3.4258	0.8086	2.6172	4.6172
786.1	PREDICTED: T-complex protein 1 subunit theta [Diaphorina citri]	gi|662199313|ref|XP_008472817.1|	0.097	0.6	[]	2.3683	1.6618	4.0302	0.7065	0.95534	1.9107	2.6172	0.95534	0.7065	10.678
920.1	PREDICTED: probable GPI-anchored adhesin-like protein PGA55 [Diaphorina citri]	gi|662207551|ref|XP_008477282.1|	0.097	1.7	[]	5.3104	3.3104	6.9656	4.9656	3.3104	2.6552	3.3104	0	3	5.3104
1179	| Unknown protein |	MCOT13608.0.CC	0.097	2	[]	1	3	3	6	3	2	2	1	3	0
1144	PREDICTED: LOW QUALITY PROTEIN: grpE protein homolog 1, mitochondrial-like [Diaphorina citri]	gi|662209007|ref|XP_008478086.1|	0.1	0.6	[]	3.4085	2.9215	1.9477	3.8954	3.4085	4.8692	4.8692	4.8954	7.7908	2.4346
622.1	PREDICTED: LOW QUALITY PROTEIN: prefoldin subunit 5 [Diaphorina citri]	gi|662203131|ref|XP_008474886.1|	0.1	0.7	[]	2.9729	3.9729	1.3153	3.3153	4.6306	4.9729	4.9729	4.9729	6.6306	2.6576
1165	| Nucleoside diphosphate kinase | Similar to A2I494 | ***- | PANTHER PTHR11349 | Pfam PF00334	MCOT15083.0.CT	0.1	0.7	[]	3.8709	2.0507	2.4608	3.8709	3.8709	5.6912	3.6912	4.2811	3.6912	6.6405
841.1	| GTP-binding nuclear protein Ran | Similar to A0A0L7QVC3 | ***- | PANTHER PTHR24071 | Pfam PF00071	MCOT10107.0.MM	0.1	0.7	[]	4.0172	1.6724	3.0172	3.3448	4.0172	5.362	4.362	4.6896	3.6896	6.0343
441	| Annexin | Similar to A0A0A1XG53 | ***- | PANTHER PTHR10502 | Pfam PF00191	MCOT18233.0.CT	0.1	0.8	[]	11	5	20	13	13	11	15	10	15	23
40.3	PREDICTED: 60 kDa heat shock protein, mitochondrial [Diaphorina citri]	gi|662198003|ref|XP_008472107.1|	0.1	0.8	[]	6.1757	6.6573	6.0142	5.86	7.2702	8.1733	8.4252	8.0393	9.6534	7.7743
35.1	| Pyruvate carboxylase | Similar to Q16921 | ***- | PANTHER PTHR18866 | PANTHER PTHR18866:SF110 | Pfam PF02786 | Pfam PF02436	MCOT04325.0.CT	0.1	0.9	[]	52.598	47.573	60.694	55.272	42.1	49.548	52.764	51.218	43.032	76.956
46.1	PREDICTED: heat shock 70 kDa protein cognate 4 [Diaphorina citri]	gi|662200638|ref|XP_008473539.1|	0.1	1	[]	79.052	78.17	81.915	70.326	82.997	87.813	74.589	81.86	80.167	82.068
118.1	| Pyruvate dehydrogenase | Similar to W5J7J0 | ***- | PANTHER PTHR11624 | PANTHER PTHR11624:SF56 | Pfam PF02779 | Pfam PF02780	MCOT15753.0.CT	0.1	1.2	[]	63.748	67.736	68.644	65.725	76.644	68.702	57.748	51.736	58.713	54.725
161.1	| Transgelin | Similar to A0A088AJ47 | ***- | PANTHER PTHR18959 | Pfam PF00307 | Pfam PF00402	MCOT21359.2.CO	0.1	1.2	[]	36.701	36.397	33.614	35.006	41.876	38.397	29.048	29.744	33.918	18.611
124.2	| Annexin | Similar to A0A067QIU9 | ***- | PANTHER PTHR10502 | Pfam PF00191	MCOT17878.2.CC	0.1	1.3	[]	24.374	28.729	21.005	25.658	26.034	23.078	19.458	23.398	18.75	15.8
218.1	| Class 2 Aldolase and Adducin | Similar to T1PEJ0 | ***- | PANTHER PTHR10672 | PANTHER PTHR10672:SF3 | Pfam PF00596	MCOT00345.0.CO	0.1	1.3	[]	18.914	10.103	29.275	20.282	16.445	10.641	15.996	9.2666	13.09	24.288
568	| Ubiquitin-conjugating enzyme E2 N | Similar to A0A067QUW4 | ***- | PANTHER PTHR24067 | PANTHER PTHR24067:SF160 | Pfam PF00179	MCOT18711.0.CC	0.1	1.4	[]	8	10	11	10	11	8	5	7	9	6
911	| Neural Lazarillo | Similar to Q9NAZ4 | ***- | Pfam PF00061	MCOT16156.0.CC	0.1	1.7	[]	5	4	6	3	7	3	4	1	5	2
607.2	PREDICTED: vesicle-associated membrane protein-associated protein A isoform X1 [Diaphorina citri]	gi|662185874|ref|XP_008479306.1|	0.1	2.3	[]	3.1031	0.77829	3.0388	2.3349	3.9457	0.38914	1.3248	1.7783	0.77829	1.5566
1435	| Protein tyrosine phosphatase | Similar to Q95VY8 | ***- | PANTHER PTHR23339 | Pfam PF00782	MCOT19993.0.CC	0.1	3.5	[]	2	1	2	0	2	0	1	1	0	0
1485	hypothetical protein [Wolbachia endosymbiont of Diaphorina citri]	WP_017532510.1	0.1	3.5	[]	2	3	0	1	1	0	0	0	2	0
1052.1	| Phospholipase D3 | Similar to KRX92548.1 | *-*- | PANTHER PTHR15854 | Pfam PF08768	MCOT19794.1.CO	0.1	3.7	[]	0	0	0.91773	2.8355	3	0.91773	0	0	0.91773	0
328.3	| Titin | Similar to E2BM24 | *-*- | PANTHER PTHR13817 | Pfam PF07679 | Pfam PF00041	MCOT12639.3.CO	0.1	3.9	[]	2.4002	0.65322	1.9211	1.7817	0.54465	0.61852	0	0	0	1.2679
675.2	| Unknown protein |	MCOT02769.0.CC	0.1	4.3	[]	1.7434	0.58112	0.77483	1.7434	2.7119	0	0	0	1.7434	0
1175	| Small nuclear ribonucleoprotein protein F | Similar to Q1HPQ7 | ***- | PANTHER PTHR11021 | Pfam PF01423	MCOT09135.0.MM	0.11	0.4	[]	0	3	0	1	0	1	3	3	1	1
1115	DNA-directed RNA polymerase subunit beta [Candidatus Carsonella ruddii]	WP_020915903.1	0.11	0.4	[]	1	0	2	1	0	1	3	2	1	2
1150	PREDICTED: 40S ribosomal protein S29 isoform X1 [Diaphorina citri]	gi|662213489|ref|XP_008480535.1|	0.11	0.5	[]	1	1	3	0	2	2	3	1	2	5
860.1	| Acyl-CoA dehydrogenase | Similar to B0WQ26 | ***- | PANTHER PTHR10909 | PANTHER PTHR10909:SF10 | Pfam PF00441 | Pfam PF02771	MCOT15565.0.CT	0.11	0.5	[]	1	0	2.1425	0	1	1.7138	2.7138	0	1.1425	2.8564
1164	| COX assembly mitochondrial protein-like protein | Similar to A0A026X4T3 | ***- | PANTHER PTHR22977 | PANTHER PTHR22977:SF5 | Pfam PF08583	MCOT11544.0.MT	0.11	0.5	[]	1	1	3	0	2	4	2	4	2	1
481.2	| 1,4-alpha-glucan-branching enzyme | Similar to A0A067RAH1 | *-*- | PANTHER PTHR10357 | PANTHER PTHR10357:SF146 | Pfam PF02806 | Pfam PF02922	MCOT07207.0.MM	0.11	0.5	[]	0.3209	0.67029	1.2983	1.5791	0.3209	0.3209	1.2729	1.0059	0.33562	6.3671
426.2	PREDICTED: short-chain specific acyl-CoA dehydrogenase, mitochondrial-like [Diaphorina citri]	gi|662203232|ref|XP_008474943.1|	0.11	0.5	[]	0.64283	0.80353	1.1249	0.80353	0.80353	2.0892	2.2499	1.2857	1.4464	1.4464
1234	| Thioredoxin-like protein 1 | Similar to A0A067QPC8 | ***- | PANTHER PTHR10438 | PANTHER PTHR10438:SF284 | Pfam PF06201 | Pfam PF00085	MCOT19797.0.CT	0.11	0.5	[]	2	0	3	1	1	1	1	3	1	7
806.2	PREDICTED: flocculation protein FLO11-like [Diaphorina citri]	gi|662207158|ref|XP_008477068.1|	0.11	0.6	[]	1.9898	1.3296	1.6574	1.3296	0.99716	1.9868	1.6574	2.6454	3.3022	2.9698
797.2	S-adenosylmethionine synthetase [Candidatus Profftella armatura]	WP_020915630.1	0.11	0.6	[]	1.3201	1.3201	0.66007	1.3201	2.6403	2.3102	2.6403	1.9802	1.6502	4.2904
635	cold-shock protein [Candidatus Carsonella ruddii]	WP_020915921.1	0.11	0.7	[]	6	7	3	5	5	5	8	8	9	5
778.1	| Proteasome subunit beta type-1 | Similar to E2AV04 | ***- | PANTHER PTHR11599 | PANTHER PTHR11599:SF59 | Pfam PF00227	MCOT17488.0.CO	0.11	0.7	[]	2.0062	2.0062	4.3613	6.2626	2.9075	2.9075	6.0186	5.4661	4.8088	6.815
658.2	| Adenosylhomocysteinase | Similar to A0A023FA09 | *-*- | PANTHER PTHR23420 | Pfam PF05221 | Pfam PF00670	MCOT07331.0.MM	0.11	0.7	[]	2.9169	1.7501	6.9149	3.998	2.5824	4.5814	3.998	5.4136	2.3335	9.2484
492	transcription elongation factor GreA [Candidatus Profftella armatura]	WP_020915371.1	0.11	0.8	[]	13	9	10	10	14	13	13	13	19	9
435.1	| Proteasome subunit alpha type | Similar to A0A0C9QWS6 | ***- | PANTHER PTHR11599 | PANTHER PTHR11599:SF13 | Pfam PF00227 | Pfam PF10584	MCOT11970.0.OO	0.11	0.8	[]	11.949	13	16.848	12.899	15	16.949	15	13	20.949	16.797
1391	PREDICTED: pupal cuticle protein-like [Diaphorina citri]	gi|662207244|ref|XP_008477118.1|	0.11	0.8	[]	7.6458	6.9634	5.1002	6.9634	9.2811	8.6675	7.7019	10.531	11.827	7.2811
365.1	PREDICTED: NADP-dependent malic enzyme-like, partial [Diaphorina citri]	gi|662186493|ref|XP_008482419.1|	0.11	0.8	[]	14.555	9.6515	17.011	12.034	10.446	9.5369	13.854	14.732	13.311	25.309
588.1	| Lysosomal Pro-X carboxypeptidase, partial | Similar to KRZ54336.1 | *-*- | PANTHER PTHR11010 | PANTHER PTHR11010:SF39 | Pfam PF05577	MCOT17686.2.CT	0.11	0.8	[]	5.7467	3.2883	7.5767	5.7572	4.0972	4.9378	6.5661	4.1078	7.3961	11.514
857	| Proteasome subunit alpha type | Similar to J3JXY6 | ***- | PANTHER PTHR11599 | PANTHER PTHR11599:SF15 | Pfam PF00227 | Pfam PF10584	MCOT18455.0.CT	0.11	0.8	[]	4	6	5	5	7	7	7	6	9	7
982	elongation factor Tu [Candidatus Carsonella ruddii]	WP_020915898.1	0.11	0.8	[]	4.9834	5.6397	5.9523	5.2816	3.6397	5.296	7.6541	5.6708	3.6852	10.998
336	cold-shock protein [Candidatus Profftella armatura]	WP_020915365.1	0.11	0.9	[]	14	12	10	20	14	19	18	16	19	10
190	| Fumarate hydratase, putative | Similar to E0VIN8 | ***- | PANTHER PTHR11444 | PANTHER PTHR11444:SF1 | Pfam PF00206 | Pfam PF10415	MCOT00457.0.CT	0.11	0.9	[]	49.945	36.945	65.417	62.549	50.077	52.417	56.549	45.813	47.549	77.285
19.1	| Arginine kinase | Similar to B9VAT1 | ***- | PANTHER PTHR11547 | PANTHER PTHR11547:SF33 | Pfam PF00217 | Pfam PF02807	MCOT04444.0.CO	0.11	1.1	[]	154.98	168.41	163.54	171.06	168.3	143.65	136.33	154.74	154.29	144.75
167.1	PREDICTED: SH3 domain-containing protein C23A1.17-like [Diaphorina citri]	gi|662215498|ref|XP_008481634.1|	0.11	1.2	[]	40.434	45.382	36.443	32.547	41.476	32.485	31.547	30.537	37.495	29.66
386	| Cuticle protein 21 | Similar to A0A0A9XTK3 | *-*- | PANTHER PTHR12236 | PANTHER PTHR12236:SF39 | Pfam PF00379	MCOT17605.0.CT	0.11	1.3	[]	22.341	22.176	20.506	25.341	22.176	20.176	16.176	17.341	20.341	13.506
149.1	| Spermine oxidase | Similar to A0A067R8V6 | *-*- | PANTHER PTHR10742 | PANTHER PTHR10742:SF272 | Pfam PF01593	MCOT18953.0.CO	0.11	1.3	[]	23.277	26.42	31.609	25.015	22.619	18.328	18.271	18.629	19.708	27.967
166.2	PREDICTED: mucin-17-like [Diaphorina citri]	gi|662192538|ref|XP_008469130.1|	0.11	1.3	[]	12.144	13.779	13.774	11.742	12.098	10.554	11.197	8.408	9.5156	7.6043
47.5	PREDICTED: 14-3-3 protein zeta-like [Diaphorina citri]	gi|662211990|ref|XP_008479703.1|	0.11	1.4	[]	12.839	9.9351	11.701	12.835	10.668	7.9337	10.296	7.5971	6.6852	9.019
83.2	PREDICTED: heat shock protein beta-1 isoform X1 [Diaphorina citri]	gi|662186381|ref|XP_008481895.1|	0.11	1.4	[]	11.079	11.079	8.6915	11.343	11.079	9.63	7.534	7.2164	8.1857	4.9666
271.2	| Cytosolic purine 5'-nucleotidase | Similar to KRZ68132.1 | *-*- | PANTHER PTHR24216 | PANTHER PTHR24216:SF11 | Pfam PF00412	MCOT16492.2.CO	0.11	1.4	[]	9.3201	11.262	12.427	10.097	14.368	5.8251	9.9318	7.3784	7.7667	9.7084
1030	| Unknown protein |	MCOT01114.1.CC	0.11	1.4	[]	9	9	10	9	9	7	9	7	6	3
251.1	PREDICTED: NSFL1 cofactor p47-like [Diaphorina citri]	gi|662189805|ref|XP_008467645.1|	0.11	1.5	[]	7.636	7.127	6.1088	6.1088	7.636	6.6179	4.5816	4.0725	5.0907	3.0544
870	| Cuticle protein | Similar to A0A0L7QWA1 | *-*- |	MCOT07477.0.MM	0.11	1.5	[]	6.6589	5.8236	3.4942	8.6589	5.8236	3.8236	2.8236	4.6589	4.6589	4.4942
637.1	| Thrombospondin-3, putative | Similar to E0VQ35 | ***- | PANTHER PTHR10199 | Pfam PF05735 | Pfam PF02412	MCOT01940.0.CO	0.11	1.5	[]	5.0767	4.9554	6.5465	9.1152	5.0161	5.8723	2.508	3.425	1.7125	6.6072
813	| DnaJ protein-like protein 1 | Similar to A0A067R3R7 | ***- | PANTHER PTHR24078 | PANTHER PTHR24078:SF244 | Pfam PF01556 | Pfam PF00226	MCOT00919.0.CC	0.11	1.5	[]	4	7	9	3	8	3	5	3	4	5
271.3	PREDICTED: paxillin isoform X3 [Diaphorina citri]	gi|662194092|ref|XP_008469978.1|	0.11	1.7	[]	5.028	4.89	5.8177	4.2283	6.4774	2.511	3.0347	3.3047	2.9048	3.8304
1270.1	| Reticulon-like protein | Similar to V9IEL6 | *-*- | PANTHER PTHR10994 | PANTHER PTHR10994:SF26 | Pfam PF02453	MCOT02750.0.CO	0.11	2.4	[]	1.6297	2.9192	1.9596	1.9596	1.5893	1.5893	0.95961	0	0	1.6297
770.2	PREDICTED: probable ATP-dependent RNA helicase DDX49, partial [Diaphorina citri]	gi|662222365|ref|XP_008485424.1|	0.12	0	[]	0	0	0	0	0	1.6943	0	0	0.84716	0.12295
1419.1	PREDICTED: uncharacterized protein LOC103525035 [Diaphorina citri]	gi|662189191|ref|XP_008488304.1|	0.12	0	[]	0	0	0	0	0	0	0.84399	0	1.688	0.84399
1588	ATP-dependent Clp protease ATP-binding subunit ClpX [Candidatus Profftella armatura]	WP_020915363.1	0.12	0	[]	0	0	0	0	0	0	0	0	0	3
997.2	| Fatty acid synthase 2 | Similar to A0A0G3YL52 | ***- | PANTHER PTHR11712 | PANTHER PTHR11712:SF252 | Pfam PF00698 | Pfam PF00109	MCOT14373.1.CT	0.12	0	[]	0	0	0	0	0	0	0	0	0	3.1376
1484.1	| Importin subunit beta | Similar to A0A0A9WWE9 | ***- | PANTHER PTHR10527 | Pfam PF03810 | Pfam PF13513	MCOT06829.0.CO	0.12	0	[]	0	0	0	0	0	0	0	0	0	2.8387
1394.2	| Alanine--tRNA ligase | Similar to KSA02706.1 | ***- | PANTHER PTHR11777 | PANTHER PTHR11777:SF9 | Pfam PF01411 | Pfam PF07973	MCOT01317.0.CT	0.12	0	[]	0	0	0	0	0	0	0	0	0	3.2689
1253.2	PREDICTED: 28S ribosomal protein S22, mitochondrial [Diaphorina citri]	gi|662185507|ref|XP_008477443.1|	0.12	0	[]	0	0	0	0	0	0.40763	0	0.40763	0.40763	1.6305
1193.2	| Regulator of nonsense transcripts 1 | Similar to A0A067QZ49 | ***- | PANTHER PTHR10887 | PANTHER PTHR10887:SF367 | Pfam PF09416 | Pfam PF13087	MCOT12981.0.CO	0.12	0	[]	0	0	0	0	0	0.37778	0	0	0	2.6444
1582.1	| ADP-ribosylation factor 1 | Similar to A0A0A9W9C0 | ***- | PANTHER PTHR11711 | PANTHER PTHR11711:SF205 | Pfam PF00025	MCOT00334.0.CC	0.12	0	[]	0	0	0	0	0	0	1	0	0	1.9235
1599	PREDICTED: 28S ribosomal protein S21, mitochondrial [Diaphorina citri]	gi|662192970|ref|XP_008469367.1|	0.12	0	[]	0	0	0	0	0	0	0	1	0	2
1557	| Laccase 2 | Similar to E9RH10 | ***- | PANTHER PTHR11709 | PANTHER PTHR11709:SF33 | Pfam PF07732 | Pfam PF07731	MCOT22293.0.CO	0.12	0	[]	0	0	0	0	0	0	0	1	0	2
1552	| Pre-mRNA branch site protein p14 | Similar to KRZ29368.1 | *-*- | PANTHER PTHR23301 | PANTHER PTHR23301:SF21 | Pfam PF01607	MCOT01153.0.CO	0.12	0	[]	0	0	0	0	0	0	0	2	1	0
1339.1	| AP complex subunit beta | Similar to A0A067R983 | ***- | PANTHER PTHR11134 | PANTHER PTHR11134:SF12 | Pfam PF01602 | Pfam PF09066	MCOT20943.0.CO	0.12	0	[]	0	0	0	0	0	0	0	1	0	1.8766
1499	| transcription elongation factor NusA | Similar to WP_057676150.1 | ***- | PANTHER PTHR22648 | PANTHER PTHR22648:SF0 | Pfam PF13184 | Pfam PF08529	MCOT03674.0.CC	0.12	0	[]	0	0	0	0	0	0	0	1	0	2
1442	| Lupus La protein | Similar to W5JIJ5 | ***- | PANTHER PTHR22792 | PANTHER PTHR22792:SF70 | Pfam PF05383 | Pfam PF08777	MCOT21266.0.CO	0.12	0	[]	0	0	0	0	0	0	1	0	1	1
1598	PREDICTED: DNA ligase 1-like [Diaphorina citri]	gi|662220409|ref|XP_008484340.1|	0.12	0.03	[]	0	0	0	0.086076	0	0	0	0	0	3.1722
648.1	PREDICTED: uncharacterized protein LOC103509808 [Diaphorina citri]	gi|662199030|ref|XP_008472662.1|	0.12	0.1	[]	0	0	0.34728	0	0	0	0	0.34728	0.34728	1.9365
946.3	PREDICTED: ferrochelatase, mitochondrial, partial [Diaphorina citri]	gi|662220304|ref|XP_008484281.1|	0.12	0.1	[]	0	0	0	0.38859	0	0	0	1.4035	0	1.3281
628.2	| Dihydropteridine reductase | Similar to A0A067QT37 | ***- | PANTHER PTHR15104 | PANTHER PTHR15104:SF0	MCOT17666.0.CT	0.12	0.6	[]	0.57898	1.7369	2.8949	2.3159	1.7369	4.0528	0.57898	2.3159	4.0528	3.4739
195.2	PREDICTED: fibrous sheath CABYR-binding protein-like [Diaphorina citri]	gi|662188361|ref|XP_008487850.1|	0.12	0.6	[]	1.2689	2.2978	1.4519	1.6918	2.1148	2.8755	2.2694	2.8465	4.6924	2.4519
989	| Flavin reductase | Similar to V9ICV4 | ***- | PANTHER PTHR15020 | PANTHER PTHR15020:SF8	MCOT17816.2.CC	0.12	0.6	[]	1	1	2	1	4	0	4	3	5	3
138.3	PREDICTED: isocitrate dehydrogenase [NADP], mitochondrial-like [Diaphorina citri]	gi|662186255|ref|XP_008481246.1|	0.12	0.6	[]	2.1705	1.5197	1.9759	1.9077	0.84454	2.5604	2.4001	2.0328	2.5729	4.4352
1142	| DUF1338 domain-containing protein | Similar to WP_057440817.1 | ***- | PANTHER PTHR39479 | PANTHER PTHR39479:SF2 | Pfam PF07063	MCOT16002.0.CT	0.12	0.6	[]	1	3	1	0	3	3	2	1	4	4
651.1	| EH domain-containing protein 1 | Similar to F4WGA5 | ***- | PANTHER PTHR11216 | PANTHER PTHR11216:SF31 | Pfam PF16880 | Pfam PF12763	MCOT03962.2.CO	0.12	0.7	[]	4	0.99392	10.988	3	2.9939	3	2.9939	4.9939	3.9878	14.988
773	| 60S ribosomal protein L28 | Similar to A0A067RH36 | ***- | PANTHER PTHR10544 | Pfam PF01778	MCOT14170.0.CC	0.12	0.7	[]	3	3	9	4	1	4	3	1	3	17
596.2	PREDICTED: sulfotransferase 1A3/1A4-like isoform X1 [Diaphorina citri]	gi|662214159|ref|XP_008480898.1|	0.12	0.7	[]	4.3097	4.3097	4.0903	3.8308	3.8308	4.7885	4.7885	4.7885	5.2674	7.9211
587.1	| Histone H1-II-1, putative | Similar to E0V958 | *-*- | PANTHER PTHR11467 | Pfam PF00538	MCOT07573.0.MM	0.12	0.8	[]	2.9408	6.7679	11.704	6.7679	5.8271	5.8815	7.7087	4.8815	9.8223	14.645
384	PREDICTED: ATPase inhibitor mai-2, mitochondrial-like isoform X2 [Diaphorina citri]	gi|662213515|ref|XP_008480549.1|	0.12	0.9	[]	18	18	12	8	13	21	15	13	17	14
330.1	| Acetyltransferase component of pyruvate dehydrogenase complex | Similar to B4MZV3 | *-*- | PANTHER PTHR23151 | PANTHER PTHR23151:SF57 | Pfam PF00198 | Pfam PF00364	MCOT01701.0.CO	0.12	0.9	[]	13.488	14.153	12.987	10.322	12.169	11.232	16.381	15.727	13.169	17.426
112.1	| Heat shock protein 90 | Similar to V5TFY5 | ***- | PANTHER PTHR11528 | Pfam PF00183 | Pfam PF02518	MCOT17784.0.CC	0.12	0.9	[]	19.081	22.223	33.779	28.847	22.755	30.834	20.86	19.496	20.919	48.377
380.1	PREDICTED: putative uncharacterized protein DDB_G0282133 [Diaphorina citri]	gi|662203411|ref|XP_008475043.1|	0.12	1.2	[]	53.806	48.886	66.27	54.867	52.272	40.246	38.872	46.168	36.276	73.298
285.1	| Regulator of microtubule dynamics protein 3 | Similar to A0A067QQL8 | ***- | PANTHER PTHR16056 | PANTHER PTHR16056:SF3	MCOT12207.0.CT	0.12	1.2	[]	37.672	32.726	35.453	28.781	35.726	29.726	25.781	30.672	29.726	23.781
567.1	| Dedicator of cytokinesis protein 1 | Similar to KRX70006.1 | *-*- | PANTHER PTHR11362 | Pfam PF01161	MCOT20156.0.CO	0.12	1.4	[]	9.8206	10.798	9.8206	11.753	13.753	10.798	8.8206	8.843	8.8206	3.9103
144.2	PREDICTED: serpin-Z1C-like isoform X9 [Diaphorina citri]	gi|662183311|ref|XP_008482053.1|	0.12	1.4	[]	9.7846	8.7304	11.541	9.7846	10.257	6.6221	6.6221	7.7978	7.5006	7.3249
593	PREDICTED: uncharacterized protein LOC103516583, partial [Diaphorina citri]	gi|662212126|ref|XP_008479778.1|	0.12	1.5	[]	5	6	8	8	11	4	7	5	7	3
43.6	| Twitchin | Similar to A0A026VSG9 | *-*- | PANTHER PTHR13817 | Pfam PF07679 | Pfam PF00069	MCOT09263.0.MM	0.12	1.7	[]	3.18	3.1629	4.527	3.8875	2.4988	1.8879	1.5436	1.3824	1.5502	4.0404
732.2	| Synaptobrevin, putative | Similar to E0W1F5 | ***- | PANTHER PTHR21136 | PANTHER PTHR21136:SF90 | Pfam PF00957	MCOT10781.0.MM	0.12	3	[]	0.34719	0.69437	1.6944	0.69437	0.69437	0	0	0.34719	0.34719	0.69437
943.1	PREDICTED: endophilin-A-like [Diaphorina citri]	gi|662184972|ref|XP_008474712.1|	0.12	3	[]	0.95964	0.95964	0.47982	0.47982	1.4395	0	0.47982	0.47982	0	0.47982
199.2	PREDICTED: cathepsin L-like [Diaphorina citri]	gi|662192665|ref|XP_008469199.1|	0.12	3.4	[]	1.5593	0	0	1.3949	1.7231	0	1.3943	0	0	0
328.6	| Unknown protein |	MCOT00456.0.CC	0.12	4.4	[]	1.0743	1.2892	1.5041	0.85946	0	0	0.6446	0	0.42973	0
1222.1	PREDICTED: LOW QUALITY PROTEIN: mucin-19-like [Diaphorina citri]	gi|662192141|ref|XP_008468917.1|	0.12	4.4	[]	0	1.0598	1.7125	0.40709	1.4669	0	0	0	0.65272	0.40709
1198	| HAD family hydrolase | Similar to WP_057996348.1 | ***- | PANTHER PTHR19288 | PANTHER PTHR19288:SF6 | Pfam PF13344 | Pfam PF13242	MCOT02830.0.CO	0.12	5	[]	1	0	2	1	1	0	0	0	1	0
1348	| Cathepsin B-like cysteine proteinase | Similar to A1DYI5 | ***- | PANTHER PTHR12411 | PANTHER PTHR12411:SF16 | Pfam PF00112 | Pfam PF08127	MCOT01442.0.CT	0.12	5	[]	1	1	2	1	0	0	0	0	0	1
1068.1	| Septin-2 | Similar to E2ANZ9 | ***- | PANTHER PTHR18884 | PANTHER PTHR18884:SF69 | Pfam PF00735	MCOT14632.0.CO	0.12	7	[]	0.50082	0.50082	1.0016	2.4122	0.50082	0	0	0	0	0.7053
1400.1	| Sel1 repeat-containing protein 1 | Similar to W8CEF9 | ***- | PANTHER PTHR13891 | PANTHER PTHR13891:SF1 | Pfam PF08238	MCOT02851.0.CO	0.12	8.6	[]	0.60933	2.2187	0	1.2187	1.2187	0.60933	0	0	0	0
1168.1	| threonine-trna ligase | Similar to CEG40960.1 | ***- | PANTHER PTHR11451 | PANTHER PTHR11451:SF25 | Pfam PF00587 | Pfam PF03129	MCOT21445.2.CO	0.13	0.2	[]	0.79528	0	0	0.79528	0	0	0.79528	0.79528	0	4.7717
440	| Unknown protein |	MCOT22476.0.CC	0.13	0.3	[]	2	0	0	0	0	2	0	0	2	2
1157	| Unknown protein |	MCOT06724.0.CC	0.13	0.3	[]	0	0	0	1	1	1	0	1	1	3
1380	30S ribosomal protein S10 [Candidatus Profftella armatura]	WP_041193065.1	0.13	0.3	[]	0	1	0	0	1	1	1	2	1	1
1282.1	| Unknown protein |	MCOT00698.0.CO	0.13	0.3	[]	0	1	0	0	1	1	1	0	1	3
1444	| histidine-trna ligase | Similar to CEG47713.1 | *-*- | PANTHER PTHR11476 | PANTHER PTHR11476:SF7 | Pfam PF13393 | Pfam PF00458	MCOT15303.1.CT	0.13	0.3	[]	0.77468	0	0.43544	0.43544	0	0	0	1.9848	0	4.5341
913.2	| 28S ribosomal protein S27, mitochondrial, partial | Similar to KRZ71467.1 | *-*- | PANTHER PTHR21393 | Pfam PF10037	MCOT02109.0.CO	0.13	0.3	[]	0	0.60992	0.30496	0.60992	0.30496	0.87655	0.87655	1.4481	0.57159	2.363
102.2	PREDICTED: cathepsin L1-like [Diaphorina citri]	gi|662220866|ref|XP_008484592.1|	0.13	0.4	[]	1.6089	0	0	0	0.77023	1.9858	0	0	3.1876	0.27817
960.1	| short-chain dehydrogenase reductase SDR | Similar to KRN50666.1 | ***- | PANTHER PTHR24322 | PANTHER PTHR24322:SF228 | Pfam PF00106	MCOT22005.1.CO	0.13	0.4	[]	0	0.74035	0.74035	0	0.74035	0.74035	1.4807	0.74035	2.221	0.74035
1202.1	| Long-chain-fatty-acid--CoA ligase, putative | Similar to E0VAI6 | ***- | PANTHER PTHR24096 | PANTHER PTHR24096:SF38 | Pfam PF00501	MCOT00751.0.CO	0.13	0.4	[]	0	0	1	1	0	0	0	0	0	5.6552
761.1	| Piwi-like protein | Similar to U5IBZ2 | ***- | PANTHER PTHR22891 | PANTHER PTHR22891:SF28 | Pfam PF02171 | Pfam PF02170	MCOT13611.0.CT	0.13	0.5	[]	1	1	1	1	0.99128	1	1	2	0	5.9651
397.2	PREDICTED: peroxisomal multifunctional enzyme A-like [Diaphorina citri]	gi|662192987|ref|XP_008469375.1|	0.13	0.5	[]	0.95471	0.38286	1.1412	0.95226	1.34	2.6751	1.34	1.7204	2.4837	1.907
1003.1	PREDICTED: neuroguidin-like [Diaphorina citri]	gi|662196526|ref|XP_008471298.1|	0.13	0.5	[]	0	2	1	1	1	1	3	1	1	4
1081.1	| 40S ribosomal protein S13 | Similar to R4UW22 | ***- | PANTHER PTHR11885 | Pfam PF08069 | Pfam PF00312	MCOT00755.0.CC	0.13	0.5	[]	0.96426	0.96426	0.96426	1	0.96426	0.96426	2.9643	0	0.96426	4.857
179.2	PREDICTED: prohibitin-like [Diaphorina citri]	gi|662191061|ref|XP_008468327.1|	0.13	0.7	[]	2.8405	3.7051	3.2111	3.2111	4.4461	4.9401	4.5696	3.9521	5.1871	4.8166
617.1	| cell division protein FtsH, partial | Similar to WP_056928787.1 | *-*- | PANTHER PTHR23076 | PANTHER PTHR23076:SF68 | Pfam PF01434 | Pfam PF00004	MCOT21337.1.CT	0.13	0.7	[]	2.5973	2.5973	0	3.4631	1.7315	4.3289	3.4631	2.5973	2.5973	2.5973
445.1	| Heterogeneous nuclear ribonucleoprotein | Similar to L0CR94 | ***- | PANTHER PTHR24012 | PANTHER PTHR24012:SF489 | Pfam PF00076	MCOT12330.0.CT	0.13	0.8	[]	4.698	7.7525	3.2871	4.9307	6.5198	7.1089	5.698	7.7525	9.3416	5.2871
424.1	| dehydrogenase | Similar to WP_057754629.1 | ***- | PANTHER PTHR24322 | Pfam PF00106	MCOT20137.1.CC	0.13	0.8	[]	4.0829	6.8049	2.722	3.4024	8.1659	8.1659	4.7634	6.1244	6.8049	6.8049
432.1	PREDICTED: heterogeneous nuclear ribonucleoprotein K-like [Diaphorina citri]	gi|662199674|ref|XP_008473011.1|	0.13	0.8	[]	6.958	6.6524	3.2499	4.6613	5.8885	9.3542	5.4884	7.2054	7.7585	4.4455
640	| Glutathione peroxidase | Similar to C4WSG0 | ***- | PANTHER PTHR11592 | Pfam PF00255	MCOT18982.0.CT	0.13	0.8	[]	8	8	8	5	11	10	9	9	13	8
32.4	PREDICTED: fatty acid synthase-like [Diaphorina citri]	gi|662199987|ref|XP_008473182.1|	0.13	0.9	[]	13.209	8.4822	13.382	12.156	10.757	12.68	11.661	11.505	9.8144	22.511
443.1	| Aldose reductase, putative | Similar to E0VMR6 | ***- | PANTHER PTHR11732 | Pfam PF00248	MCOT15589.0.CT	0.13	0.9	[]	11.404	10.523	14.404	10.404	9.5231	12.285	12.523	12.523	14.404	13.642
34.1	| Heat shock 70 kDa protein cognate 3 | Similar to A0A0A9YH32 | ***- | PANTHER PTHR19375 | PANTHER PTHR19375:SF157 | Pfam PF00012	MCOT12536.0.CO	0.13	1.1	[]	83.105	90.931	83.199	80.642	79.998	78.25	79.565	64.716	73.212	67.841
69.1	PREDICTED: peptidyl-prolyl cis-trans isomerase-like [Diaphorina citri]	gi|662221586|ref|XP_008484994.1|	0.13	1.2	[]	69.148	72.059	68.178	79.85	80.85	66.238	62.357	56.537	76.909	59.447
67.1	| UL48 protein | Similar to A0A0C9Q8U6 | *-*- |	MCOT03202.0.CC	0.13	1.2	[]	34.338	35.594	30.795	31.525	35.677	32.775	30.021	29.868	26.905	19.64
71.1	| Ferredoxin-dependent glutamate synthase 2 | Similar to A0A0A9YW19 | ***- | Pfam PF15929	MCOT05574.1.CT	0.13	1.2	[]	38.693	39.466	42.625	39.5	32.727	30.114	33.307	28.114	30.114	39.625
5.3	PREDICTED: actin-1 [Diaphorina citri]	gi|662196666|ref|XP_008471373.1|	0.13	1.2	[]	24.823	24.684	33.283	30.215	25.475	20.948	25.025	22.264	18.674	26.192
5.4	| Actin-4 | Similar to S5MIC9 | ***- | PANTHER PTHR11937 | PANTHER PTHR11937:SF244 | Pfam PF00022	MCOT21101.0.CT	0.13	1.2	[]	28.384	26.284	30.16	28.225	25.751	22.155	22.842	23.363	19.509	25.585
377.1	| Unknown protein |	MCOT19916.0.CC	0.13	1.4	[]	9.5486	9.5486	7.6426	8.2763	10.658	8.6352	7.5448	4.1895	7.1674	5.718
144.5	PREDICTED: serine protease inhibitor 3/4-like isoform X5 [Diaphorina citri]	gi|662183302|ref|XP_008481779.1|	0.13	1.5	[]	5.723	5.0362	6.8676	5.723	5.3796	3.6627	3.6627	3.7772	4.235	4.1205
912	| Unknown protein |	MCOT15253.0.CO	0.13	1.5	[]	6	7	6	8	7	4	4	6	5	4
282.3	| Protein disulfide-isomerase A5 | Similar to A0A034VUQ8 | ***- | PANTHER PTHR19991 | PANTHER PTHR19991:SF2 | Pfam PF00085	MCOT14275.0.CT	0.13	1.9	[]	2.6481	2.8663	3.9477	3.3984	2.1057	1.3157	1.7338	0.72647	0.6169	3.3575
43.8	PREDICTED: twitchin-like [Diaphorina citri]	gi|662204680|ref|XP_008475723.1|	0.13	2.1	[]	1.2463	1.1241	2.4087	1.7539	0.64609	0.41386	0.54763	0.24747	0.39291	1.7774
1523	| Mitochondrial phosphate carrier protein | Similar to R4WNG5 | ***- | PANTHER PTHR24089 | PANTHER PTHR24089:SF304 | Pfam PF00153	MCOT00749.0.CC	0.13	2.1	[]	0.40268	1	4.4027	1.4027	0	1	1	0	0	1.4027
740.1	PREDICTED: putative cysteine proteinase CG12163 [Diaphorina citri]	gi|662197817|ref|XP_008472006.1|	0.13	2.3	[]	1.8712	3.2746	3.8068	0	1.8712	1.4034	0.93561	0	0.46781	1.8712
879.1	PREDICTED: sialidase-like isoform X3 [Diaphorina citri]	gi|662216017|ref|XP_008481921.1|	0.13	2.6	[]	1.2758	0.63792	3.1896	0.63792	2.5517	0.63792	0	0.63792	1.2758	0.63792
307.2	| Transaldolase | Similar to T1DFT2 | *-*- | PANTHER PTHR10683 | PANTHER PTHR10683:SF18 | Pfam PF00923	MCOT10755.0.MM	0.14	0.6	[]	2.5774	1.3849	2	3.1548	1.5774	3.5774	3.3849	3.5774	3.3849	3.1925
485.2	PREDICTED: 60S ribosomal protein L22-like [Diaphorina citri]	gi|662212576|ref|XP_008480032.1|	0.14	0.6	[]	0	1.198	3.0269	2.198	0	0.68458	1.198	2.198	1.198	4.8826
509.1	| Formate-tetrahydrofolate ligase, putative | Similar to E0VA04 | ***- | PANTHER PTHR10025 | PANTHER PTHR10025:SF36 | Pfam PF01268 | Pfam PF02882	MCOT14683.0.CO	0.14	0.7	[]	4.1436	1.2016	8.0277	4.5894	0.64735	4.736	3.4963	1.2947	1.942	14.469
342.1	PREDICTED: LOW QUALITY PROTEIN: complement component 1 Q subcomponent-binding protein, mitochondrial [Diaphorina citri]	gi|662201056|ref|XP_008473767.1|	0.14	0.8	[]	8.9093	7.2218	9.2535	7.5757	10.487	10.535	6.5862	9.8891	13.701	10.587
170.1	| Aldehyde dehydrogenase | Similar to Q9VLC5 | ***- | PANTHER PTHR11699 | PANTHER PTHR11699:SF211 | Pfam PF00171	MCOT21172.0.CT	0.14	0.9	[]	35.338	42.904	39.193	35.338	43.904	44.615	43.615	34.265	46.543	40.049
249	| Zinc finger protein 512B | Similar to A0A0A1XPW2 | *-*- |	MCOT17305.0.CC	0.14	0.9	[]	26.124	20.686	24.311	24.498	24.124	26.311	24.498	22.686	29.06	28.936
338	| Lachesin | Similar to F4WM47 | *-*- | PANTHER PTHR12231 | PANTHER PTHR12231:SF147 | Pfam PF07679	MCOT00451.0.CC	0.14	0.9	[]	21	23	20	24	24	26	23	24	29	21
132.1	| Actin-depolymerizing factor 1 | Similar to R4V0V1 | ***- | PANTHER PTHR11913 | Pfam PF00241	MCOT21395.0.CT	0.14	1.2	[]	54.993	53.728	64.523	57.464	58.814	54.173	48.524	44.908	46.524	53.702
119.1	PREDICTED: neurogenic locus notch homolog protein 1 [Diaphorina citri]	gi|662216524|ref|XP_008482198.1|	0.14	1.2	[]	30.979	31.075	28.25	29.938	25.782	26.919	25.068	22.08	26.302	19.158
227.2	| Inter-alpha-trypsin inhibitor heavy chain | Similar to V5G5K3 | ***- | PANTHER PTHR10338 | PANTHER PTHR10338:SF108 | Pfam PF08487 | Pfam PF00092	MCOT00702.2.CT	0.14	1.2	[]	19.638	20.881	21.951	20.149	19.856	17.61	16.772	12.068	16.481	19.152
341	hypothetical protein [Wolbachia endosymbiont of Diaphorina citri]	WP_017532319.1	0.14	1.3	[]	19	20	17	21	20	19	14	15	22	7
484	| Myosin regulatory light chain 1, partial | Similar to KRX94469.1 | ***- | PANTHER PTHR23049 | Pfam PF13499	MCOT20336.0.CC	0.14	1.3	[]	18	12	10	14	12	14	9	6	12	9
161.2	PREDICTED: uncharacterized protein LOC103505812 [Diaphorina citri]	gi|662191187|ref|XP_008468397.1|	0.14	1.3	[]	14.299	14.603	13.386	13.994	16.124	14.603	10.952	11.256	13.082	6.3887
381.2	PREDICTED: protein lethal(2)essential for life-like [Diaphorina citri]	gi|662224857|ref|XP_008486793.1|	0.14	1.3	[]	11.026	11.026	9.1836	11.505	10.546	8.6666	8.6289	5.7526	9.1082	8.1495
377.2	| Unknown protein |	MCOT00232.0.CT	0.14	1.4	[]	11.36	11.36	9.0921	9.846	12.679	10.273	8.9758	4.984	8.5267	6.8025
752	| Protease inhibitor 1 | Similar to Q2F5I4 | *-*- | Pfam PF07648	MCOT18856.2.CT	0.14	1.4	[]	6	9	8	9	10	6	7	6	9	2
1045	| UPF0364 protein C6orf211 like protein | Similar to A0A0L7QPU9 | ***- | PANTHER PTHR12260 | PANTHER PTHR12260:SF6 | Pfam PF01937	MCOT22445.0.CT	0.14	1.4	[]	5.5425	5.634	8.5425	9.451	5.5425	2.817	3.7255	4.7255	3.7255	9.268
599.2	| short-chain dehydrogenase | Similar to WP_056634145.1 | ***- | PANTHER PTHR24322 | PANTHER PTHR24322:SF228 | Pfam PF00106	MCOT00962.2.CO	0.14	1.5	[]	5.8801	7.8801	7.8801	6.1601	9.0402	5.8801	4.44	4.8801	5.8801	3.44
688.1	| Choline dehydrogenase | Similar to W5J6D5 | ***- | PANTHER PTHR11552 | Pfam PF00732 | Pfam PF05199	MCOT22040.0.CT	0.14	1.5	[]	5	7	7	8.9922	6.9922	4	4	4	4	7.9922
29.3	| Basement membrane proteoglycan | Similar to KRX93793.1 | ***- | PANTHER PTHR10574 | PANTHER PTHR10574:SF273 | Pfam PF02210 | Pfam PF07679	MCOT03308.0.CO	0.14	1.6	[]	3.1282	3.6531	4.0389	2.6891	1.8213	2.2176	1.8213	0.9535	1.5213	2.8605
43.4	PREDICTED: twitchin-like [Diaphorina citri]	gi|662204678|ref|XP_008475722.1|	0.14	1.6	[]	3.2152	2.7792	3.2324	3.4192	2.5819	1.99	1.8615	1.3866	1.1686	3.0637
460.1	PREDICTED: nesprin-1-like [Diaphorina citri]	gi|662204639|ref|XP_008475700.1|	0.14	1.7	[]	3.9686	1.333	5.0988	3.3456	1.9481	0	1.8609	1.5534	0.30755	5.2761
745.1	PREDICTED: hexokinase type 2-like [Diaphorina citri]	gi|662184534|ref|XP_008472342.1|	0.14	1.7	[]	1.9388	1.2925	4.9221	4.9221	2.585	0	0.64625	1.2925	0	7.5072
433.2	PREDICTED: collagen alpha-5(IV) chain [Diaphorina citri]	gi|662185929|ref|XP_008479572.1|	0.14	1.9	[]	3.185	3.4746	4.3432	3.4746	2.3164	1.7373	1.7373	1.4477	2.0268	1.7373
1207.1	| Immunoglobulin, partial | Similar to KRT85675.1 | *-*- | PANTHER PTHR21261 | PANTHER PTHR21261:SF2	MCOT05705.0.CO	0.14	1.9	[]	2.7597	1.8398	0.91988	2.8398	3.6795	0.91988	0	1.8398	2.7597	0.91988
1041	| Hsp90 co-chaperone cdc37 | Similar to A0A0J7L1K1 | ***- | PANTHER PTHR12800 | Pfam PF08565 | Pfam PF03234	MCOT22388.1.CT	0.14	2	[]	2	2	2	2	4	2	0	2	1	1
1470.2	| tRNA-specific adenosine deaminase 2 | Similar to KRY84134.1 | *-*- | PANTHER PTHR12962 | PANTHER PTHR12962:SF5 | Pfam PF00313	MCOT12039.0.MM	0.14	6.5	[]	1.4423	1	0	0.44234	0	0	0	0.44234	0	0
574.4	PREDICTED: centrosome-associated protein 350-like [Diaphorina citri]	gi|662194601|ref|XP_008470255.1|	0.14	8.5	[]	0.5433	0	0.33606	0.5433	1.4226	0	0.33606	0	0	0
1183.2	| Canopy-like protein 2 | Similar to A0A067RKP5 | ***- | PANTHER PTHR13341 | PANTHER PTHR13341:SF2 | Pfam PF11938	MCOT17551.0.CO	0.14	11	[]	0.28816	0.28816	0.57633	1.1527	0.86449	0.28816	0	0	0	0
1463.2	| Protein-tyrosine-phosphatase | Similar to R4WIY6 | *-*- |	MCOT10354.0.MM	0.14	INF	[]	0	0	1.6193	0.80966	0.80966	0	0	0	0	0
1293.2	| Unknown protein |	MCOT21300.0.CC	0.14	INF	[]	0	0	1.5153	1.5153	0	0	0	0	0	0
1118.1	| CG43078, isoform H | Similar to M9NFP8 | *-*- |	MCOT17137.2.CO	0.14	INF	[]	1	0	1.7665	0	0	0	0	0	0	0
1416	| U8 snoRNA-decapping enzyme | Similar to A0A0A9YFY5 | ***- | PANTHER PTHR31699 | PANTHER PTHR31699:SF1 | Pfam PF00293	MCOT02297.0.CO	0.15	0.4	[]	1	2	0	0	0	0	2	1	1	3
1328	| LETM1 and EF-hand domain-containing protein 1, mitochondrial | Similar to KRY41978.1 | ***- | PANTHER PTHR14009 | PANTHER PTHR14009:SF1 | Pfam PF07766	MCOT14186.0.CT	0.15	0.4	[]	1	0	1	0	1	1	1	0	1	4
238.2	PREDICTED: ornithine aminotransferase, mitochondrial-like [Diaphorina citri]	gi|662218389|ref|XP_008483221.1|	0.15	0.5	[]	0.66022	0.57769	0.99033	0.74275	0.49517	1.0729	1.1554	1.4855	1.0729	1.8981
35.3	| Pyruvate carboxylase | Similar to Q16V52 | ***- | PANTHER PTHR18866 | PANTHER PTHR18866:SF110 | Pfam PF02786 | Pfam PF02436	MCOT12962.0.CT	0.15	0.9	[]	40.277	37.077	48.994	44.85	32.509	38.173	41.564	39.921	33.942	61.665
489.1	| Nadh dehydrogenase | Similar to A0A0J7KXE9 | ***- | PANTHER PTHR11995 | PANTHER PTHR11995:SF19 | Pfam PF01058	MCOT00453.0.CT	0.15	0.9	[]	12.05	8.2876	14.579	12.813	11.054	10.05	8.1689	15.575	15.456	18.863
485.1	| 60S ribosomal protein L22 | Similar to A0A067QHC6 | *-*- | PANTHER PTHR10064 | Pfam PF01776	MCOT05382.0.CT	0.15	0.9	[]	11.315	12.802	12.973	14.802	5.4866	9.3154	13.802	11.802	10.802	20.117
103.1	| Lysosomal aspartic protease | Similar to B0XCF4 | ***- | PANTHER PTHR13683 | PANTHER PTHR13683:SF230 | Pfam PF00026	MCOT18333.0.CT	0.15	1	[]	45.291	46.291	48.149	39.404	46.262	56.95	38.376	38.319	57.007	45.262
36.1	PREDICTED: mitochondrial-processing peptidase subunit beta, partial [Diaphorina citri]	gi|662203811|ref|XP_008475257.1|	0.15	1.1	[]	84.323	90.058	103.69	88.312	84.246	71.469	83.79	73.681	65.649	102.83
67.3	PREDICTED: uncharacterized protein LOC103508110 isoform X2 [Diaphorina citri]	gi|662184253|ref|XP_008470884.1|	0.15	1.2	[]	30.147	34.262	28.149	29.263	32.748	30.486	28.749	26.277	24.301	19.316
67.3	PREDICTED: uncharacterized protein LOC103508110 isoform X1 [Diaphorina citri]	gi|662184249|ref|XP_008470869.1|	0.15	1.2	[]	30.147	34.262	28.149	29.263	32.748	30.486	28.749	26.277	24.301	19.316
47.1	| 14-3-3 zeta | Similar to A0A068JLL8 | ***- | PANTHER PTHR18860 | Pfam PF00244	MCOT18821.0.CT	0.15	1.2	[]	39.31	38.284	41.041	44.296	51.35	37.388	35.863	32.977	35.392	40.492
166.5	PREDICTED: neurofilament heavy polypeptide-like, partial [Diaphorina citri]	gi|662225157|ref|XP_008486962.1|	0.15	1.4	[]	7.1371	8.2271	7.4582	6.678	7.2976	5.8865	6.5061	4.6472	5.5767	3.7291
746	| Sex-regulated protein janus-A | Similar to A0A0A9ZD48 | ***- | PANTHER PTHR12258 | PANTHER PTHR12258:SF5 | Pfam PF05005	MCOT10260.0.OO	0.15	1.4	[]	9	12	6	8	9	8	6	3	11	4
714.1	| Inosine-5'-monophosphate dehydrogenase | Similar to A0A067RHP6 | ***- | PANTHER PTHR11911 | PANTHER PTHR11911:SF6 | Pfam PF00478 | Pfam PF00571	MCOT23019.2.CO	0.16	0.6	[]	2	1.0287	2.0287	1.5144	1	3.0287	1.5144	3.5431	2.0287	3.0575
1057.1	| Merlin | Similar to KRZ52428.1 | *-*- | PANTHER PTHR21017 | PANTHER PTHR21017:SF17 | Pfam PF07978	MCOT01293.0.CO	0.16	0.6	[]	2.7911	0.93037	1.8607	1.8607	0.93037	1.8607	0.93037	1.8607	2.7911	5.6518
956	| COP9 signalosome complex subunit 7a | Similar to A0A067R2Y0 | ***- | PANTHER PTHR15350 | Pfam PF01399	MCOT18377.0.CT	0.16	0.7	[]	3	4	4	1	3	4	5	4	3	5
631	| NADH dehydrogenase [ubiquinone] 1 subunit C2 | Similar to D2A2K1 | ***- | PANTHER PTHR13099 | Pfam PF06374	MCOT10076.0.OO	0.16	0.8	[]	11	7	11	5	8	10	7	8	9	16
372.1	| Proactivator polypeptide | Similar to V9IEL2 | ***- | PANTHER PTHR11480 | PANTHER PTHR11480:SF3 | Pfam PF02199 | Pfam PF05184	MCOT13768.0.CT	0.16	0.9	[]	11.806	11.692	13.751	15.717	8.8059	13.603	13.682	14.603	13.717	15.807
254.2	PREDICTED: LOW QUALITY PROTEIN: protein D3-like [Diaphorina citri]	gi|662224609|ref|XP_008486656.1|	0.16	0.9	[]	14.802	11.126	5.3635	14.682	17.118	15.304	12.481	15.835	22.276	6.0093
193.1	| ATP synthase subunit b, mitochondrial | Similar to A0A0A9YXA2 | ***- | PANTHER PTHR12733 | Pfam PF05405	MCOT21597.0.CT	0.16	0.9	[]	31.744	28.315	37.207	32.525	31.956	34.419	36.06	26.812	23.35	51.243
60.3	PREDICTED: enolase [Diaphorina citri]	gi|662215194|ref|XP_008481466.1|	0.16	0.9	[]	16.026	13.408	13.666	11.187	15.059	15.66	14.152	14.318	19.651	14.354
323.2	PREDICTED: pro-resilin-like isoform X4 [Diaphorina citri]	gi|662200511|ref|XP_008473469.1|	0.16	0.9	[]	11.256	13.508	10.131	14.07	15.196	12.945	17.447	15.196	19.699	7.3167
471	PREDICTED: uncharacterized protein LOC103512118 [Diaphorina citri]	gi|662203509|ref|XP_008475095.1|	0.16	0.9	[]	11.568	14.568	11.784	12.568	13	14.784	11.568	10.784	20.568	13.784
23.2	| Alpha-actinin, sarcomeric | Similar to A0A0A9Z8X1 | ***- | PANTHER PTHR11915 | PANTHER PTHR11915:SF231 | Pfam PF08726 | Pfam PF00435	MCOT18494.0.CT	0.16	1.2	[]	29.856	26.453	36.198	31.557	26.143	21.812	22.74	23.049	18.718	38.186
180.1	PREDICTED: heat shock 70 kDa protein cognate 2-like [Diaphorina citri]	gi|662189021|ref|XP_008488209.1|	0.16	1.2	[]	19.408	23.267	25.134	22.436	23.227	18.444	19.594	19.446	19.133	16.476
59.2	PREDICTED: uncharacterized protein LOC103509418 [Diaphorina citri]	gi|662184520|ref|XP_008472259.1|	0.16	1.3	[]	18.692	18.153	16.176	19.95	17.434	16.176	14.379	14.558	15.996	10.604
427.1	| 40S ribosomal protein SA | Similar to A0A0C9PRY9 | ***- | PANTHER PTHR11489 | Pfam PF00318 | Pfam PF16122	MCOT05379.0.CT	0.16	1.3	[]	12.82	12.88	12.759	15.759	12.88	7.9398	10	11	13.88	8.9398
381.1	PREDICTED: protein lethal(2)essential for life-like [Diaphorina citri]	gi|662224851|ref|XP_008486790.1|	0.16	1.3	[]	11.974	11.974	9.9736	12.495	11.454	9.4121	9.3711	6.2474	9.8918	8.8505
110.2	PREDICTED: four and a half LIM domains protein 2 isoform X2 [Diaphorina citri]	gi|662182966|ref|XP_008467331.1|	0.16	1.3	[]	7.5453	8.9172	9.6032	9.2602	9.4888	6.6307	7.6597	6.2878	5.1445	7.5453
318.2	| Unknown protein |	MCOT13270.0.CT	0.16	1.3	[]	17.049	16.308	17.791	14.455	16.679	14.455	12.231	12.602	13.714	11.86
825	restriction endonuclease subunit S [Wolbachia endosymbiont of Diaphorina citri]	WP_017532139.1	0.16	1.4	[]	8	7	4	6	8	5	4	3	7	4
37.2	PREDICTED: PDZ and LIM domain protein Zasp-like [Diaphorina citri]	gi|662209411|ref|XP_008478306.1|	0.16	1.4	[]	7.1318	7.7763	9.9433	8.2383	6.8099	5.7513	5.9874	5.0148	5.2692	7.1638
543.1	| Synaptosomal-associated protein | Similar to E0VV38 | ***- | PANTHER PTHR19305 | PANTHER PTHR19305:SF5 | Pfam PF00835	MCOT23421.2.CO	0.16	1.4	[]	6.2089	7.8925	4.3671	7.7343	7.7343	4.5253	6.0507	2.6836	5.5253	5.2089
543.1	| Synaptosomal-associated protein | Similar to A0A0A9Y7U7 | ***- | PANTHER PTHR19305 | Pfam PF00835	MCOT23421.1.CO	0.16	1.4	[]	6.2089	7.8925	4.3671	7.7343	7.7343	4.5253	6.0507	2.6836	5.5253	5.2089
217.2	| Outer dense fiber protein 3-B | Similar to A0A026WSV0 | ***- | PANTHER PTHR21580 | PANTHER PTHR21580:SF9 | Pfam PF07004	MCOT18447.1.CC	0.16	1.5	[]	6.1365	5.5786	5.0208	5.3927	5.3927	3.7191	2.9753	3.5331	4.091	3.5331
259.2	PREDICTED: protein transport protein sec31-like, partial [Diaphorina citri]	gi|662215956|ref|XP_008481886.1|	0.16	1.5	[]	5.5208	5.1687	6.5208	5.8729	5.5066	3.8024	4.5066	4.1545	4.5208	1.7038
29.7	| Basement membrane proteoglycan | Similar to KRZ95023.1 | ***- | PANTHER PTHR10574 | PANTHER PTHR10574:SF273 | Pfam PF02210 | Pfam PF00054	MCOT04690.0.CO	0.16	1.8	[]	3.4531	4.3484	4.4221	3.0587	2.3588	2.1787	1.9792	1.1266	1.4946	3.0002
686.1	| Insulin-like growth factor 2 mRNA-binding protein 1 | Similar to F4WK49 | ***- | PANTHER PTHR10288 | PANTHER PTHR10288:SF165 | Pfam PF00013	MCOT15307.2.CT	0.16	1.9	[]	1	1	5.1227	2.4152	3.7076	2.4152	0.70758	0	2.8303	1
1295	| Neuronal calcium sensor 1, partial | Similar to KRX85090.1 | ***- | PANTHER PTHR23055 | PANTHER PTHR23055:SF69 | Pfam PF13499 | Pfam PF13833	MCOT09228.0.OO	0.16	1.9	[]	3	1	2	3	4	1	1	2	2	1
680.1	| Ankyrin-1 | Similar to V9I7C5 | ***- | PANTHER PTHR24123 | PANTHER PTHR24123:SF29 | Pfam PF00791 | Pfam PF12796	MCOT04865.0.CO	0.16	2	[]	0.51562	1.5469	2.1883	3.5833	0.51562	0.31464	0.51562	0.51562	0	2.8805
43.12	PREDICTED: twitchin-like [Diaphorina citri]	gi|662204030|ref|XP_008475376.1|	0.16	2.2	[]	1.0887	0.79204	1.2634	1.2952	0.79342	0.39501	0.2894	0.28875	0.39828	0.9782
329.3	PREDICTED: uncharacterized protein LOC103522853, partial [Diaphorina citri]	gi|662223719|ref|XP_008486163.1|	0.16	2.2	[]	0.91289	1.0264	1.3716	1.0249	1.0264	0.45415	0.56922	0.45415	0.56922	0.34214
731.2	dihydrolipoyltranssuccinate transferase component of the 2-oxoglutarate dehydrogenase complex [Candidatus Profftella armatura]	WP_020915355.1	0.16	2.2	[]	1	1	1.1146	2.2292	0	0	1.1146	1.1146	0	0.22919
731.2	PREDICTED: dihydrolipoyllysine-residue succinyltransferase component of 2-oxoglutarate dehydrogenase complex 2, mitochondrial-like [Diaphorina citri]	gi|662217526|ref|XP_008482747.1|	0.16	2.2	[]	1	1	1.1146	2.2292	0	0	1.1146	1.1146	0	0.22919
104.7	| Polyubiquitin 11, partial | Similar to KRX12211.1 | *-*- | PANTHER PTHR10666 | Pfam PF00240 | Pfam PF01599	MCOT10631.0.OO	0.16	2.7	[]	0	0	2.9949	3.0418	0	0	0	0	2.2523	0
850.2	| 40S ribosomal protein S26 | Similar to E2ARH0 | ***- | PANTHER PTHR12538 | Pfam PF01283	MCOT07769.0.MM	0.16	2.7	[]	0	1.4408	2.2089	1.4408	0.67273	0.67273	1.4408	0	0	0
908.2	PREDICTED: protein dpy-30 homolog isoform X2 [Diaphorina citri]	gi|662189509|ref|XP_008467485.1|	0.16	2.8	[]	0.73784	0.73784	1.4757	3.2135	0	0.36892	0	0.36892	0.73784	0.73784
173.2	| Muscle M-line assembly protein unc-89 | Similar to KRZ95683.1 | *-*- | PANTHER PTHR10489 | Pfam PF07679	MCOT02570.1.CT	0.16	2.8	[]	1.2711	1.3541	1.2711	1.3541	0.88447	0.082968	1.1882	0	0.16594	0.71853
1494	| Prefoldin subunit 4 | Similar to A0A067R1Q5 | ***- | PANTHER PTHR21100 | PANTHER PTHR21100:SF9 | Pfam PF01920	MCOT03956.0.CC	0.16	3	[]	1	0	0	4	1	0	0	1	0	1
607.3	| Vesicle-associated membrane protein-associated protein B | Similar to A0A067RGG1 | *-*- | PANTHER PTHR10809 | PANTHER PTHR10809:SF40 | Pfam PF00635	MCOT13956.2.CT	0.16	3.1	[]	1.1519	0.57597	1.4399	1.7279	1.4399	0.28799	0.57597	0	0	1.1519
709.6	PREDICTED: neprilysin-2-like [Diaphorina citri]	gi|662212489|ref|XP_008479983.1|	0.16	3.3	[]	1.2041	0.85282	1.0953	1.8097	1.0281	0	0.38875	0.34718	0.41284	0.6463
173.7	| Muscle M-line assembly protein unc-89 | Similar to KRZ95679.1 | *-*- | PANTHER PTHR10489 | Pfam PF07679	MCOT15051.1.CT	0.16	3.7	[]	1.0292	1.0963	2.0292	1.0963	0.7161	0.067174	0.96198	0	0	0.58175
897.2	PREDICTED: probable uridine nucleosidase 2, partial [Diaphorina citri]	gi|662220262|ref|XP_008484258.1|	0.16	3.8	[]	1.3055	1.8763	1.1022	1.3055	0.73477	0.73477	0	0	0.93814	0
1476	PREDICTED: tubulin alpha chain-like, partial [Diaphorina citri]	gi|662221999|ref|XP_008485221.1|	0.16	4.3	[]	1.5523	2.4137	0.51718	1.5523	0.51718	0	0	0.20687	0	1.3103
1230.1	| 6-phosphogluconolactonase | Similar to A0A0A9WAB3 | ***- | PANTHER PTHR11054 | Pfam PF01182	MCOT06569.1.CT	0.17	0.1	[]	0	0	0	0.68644	0	1.3729	1.3729	0.68644	0	1.3729
1271.1	| Double-stranded RNA-specific editase 1 | Similar to F4W8X1 | ***- | Pfam PF00035	MCOT10502.0.MT	0.17	0.2	[]	0	0	0	0	0.97867	1	1	1	1	0
685.2	| ATP-dependent protease | Similar to WP_056388856.1 | ***- | PANTHER PTHR11262 | PANTHER PTHR11262:SF3 | Pfam PF07724	MCOT09032.0.MM	0.17	0.2	[]	0	0	0.47882	0.47882	0	0	0.95765	0.47882	0.47882	1.9153
1488.1	| Protein singed | Similar to A0A067RT48 | ***- | PANTHER PTHR10551 | PANTHER PTHR10551:SF9 | Pfam PF06268	MCOT04437.2.CT	0.17	0.2	[]	0	0	0	0.96405	0	0	0.96405	0	0	2.9281
1517.1	| Eukaryotic translation initiation factor 3 subunit F | Similar to T1GIH2 | ***- | PANTHER PTHR10540 | PANTHER PTHR10540:SF7 | Pfam PF13012 | Pfam PF01398	MCOT03806.0.CT	0.17	0.2	[]	0	0	0.90288	0	0	0	0	0	0	4.5144
1227.1	electron transfer flavoprotein subunit beta [Candidatus Profftella armatura]	WP_020915549.1	0.17	0.2	[]	0.95221	0	0	0	0	0	0.95221	1.9044	0	0.95221
1191.1	aconitate hydratase [Candidatus Profftella armatura]	WP_020915347.1	0.17	0.2	[]	0	0.77082	0	0	0	0	0.77082	1.5416	0	1.7708
1558	| GMP reductase | Similar to J3JUE9 | ***- | PANTHER PTHR11911 | PANTHER PTHR11911:SF66 | Pfam PF00478	MCOT03765.0.CC	0.17	0.2	[]	0	0	0	0	1	0	0	1	0	3
1443	hypothetical protein [Wolbachia endosymbiont of Diaphorina citri]	WP_017532398.1	0.17	0.2	[]	0	0	1	0	0	0	1	3	0	0
1559	| NAD(P)H-hydrate epimerase | Similar to A0A0L7RGT2 | ***- | PANTHER PTHR13232 | Pfam PF03853	MCOT21849.3.CO	0.17	0.2	[]	0	1	0	0	0	0	0	0	0	4
1304	PREDICTED: NADH-cytochrome b5 reductase 2-like [Diaphorina citri]	gi|662214601|ref|XP_008481139.1|	0.17	0.2	[]	0	0	0	1	0	0	0	2	0	2
1060.1	| RNA-binding protein | Similar to V5GMR4 | ***- | PANTHER PTHR10288 | PANTHER PTHR10288:SF142 | Pfam PF00013	MCOT05386.0.CO	0.17	0.2	[]	0	0	0	0	1	1	1	0	1	1
1437	50S ribosomal protein L11 [Candidatus Profftella armatura]	WP_020915291.1	0.17	0.2	[]	0	0	0	0	1	1	1	0	1	1
793.2	| Unknown protein |	MCOT17546.2.CO	0.17	0.3	[]	0.40955	0	0	0.40955	0.40955	0.8191	0	0.40955	1.2287	1.1465
1421.1	| Aaa atpase | Similar to B0XAQ6 | ***- | PANTHER PTHR23074 | PANTHER PTHR23074:SF20 | Pfam PF00004	MCOT05621.1.CO	0.17	0.3	[]	0	0	0	0	1	0	0	0.92695	0.92695	1.8539
721.2	30S ribosomal protein S1 [Candidatus Profftella armatura]	WP_020915531.1	0.17	0.3	[]	0	0	0.68195	0.68195	0	0	1.3639	0.68195	0.68195	1.3639
1020.2	| Ribose-5-phosphate isomerase | Similar to A0A026WGX1 | ***- | PANTHER PTHR11934 | PANTHER PTHR11934:SF0 | Pfam PF06026	MCOT19611.0.CO	0.17	0.4	[]	0	0	0	0	1.3633	0.39014	0	1.968	0.96803	0
624.2	| Unknown protein |	MCOT15233.3.CO	0.17	0.4	[]	0.95501	0	0	0.44607	0	0.95501	0.95501	0.95501	0.44607	0
968.1	PREDICTED: LOW QUALITY PROTEIN: 60S ribosomal protein L15 [Diaphorina citri]	gi|662215907|ref|XP_008481860.1|	0.17	0.4	[]	0	0	1.3875	0	0	0	0.69376	0	0	2.775
939.2	nucleoside diphosphate kinase [Candidatus Profftella armatura]	WP_041193072.1	0.17	0.4	[]	0	0.44987	0	0.44987	0.44987	0.89973	0.44987	0.89973	1.3496	0
1174	| Gamma-glutamyl hydrolase | Similar to W5JUI2 | ***- | PANTHER PTHR11315 | Pfam PF07722	MCOT04508.0.CO	0.17	0.5	[]	0	1	0	1	2	1	3	0	2	2
841.2	PREDICTED: LOW QUALITY PROTEIN: GTP-binding nuclear protein Ran-like [Diaphorina citri]	gi|662220264|ref|XP_008484259.1|	0.17	0.5	[]	0.98283	0.32761	0.98283	0.65522	0.98283	1.638	1.638	1.3104	1.3104	1.9657
1457	PREDICTED: uncharacterized protein LOC103508742 [Diaphorina citri]	gi|662196962|ref|XP_008471535.1|	0.17	0.5	[]	1	0	1	1	1	1	2	2	0	3
1073.1	| 26S proteasome non-ATPase regulatory subunit 8 | Similar to E2AVX2 | ***- | PANTHER PTHR12387 | Pfam PF10075	MCOT03904.0.CT	0.17	0.6	[]	0	2	2	3.6883	2	4.7922	3	3	2.8961	2
969.1	| ATP-dependent Clp protease proteolytic subunit | Similar to A0A067RHF4 | ***- | PANTHER PTHR10381 | PANTHER PTHR10381:SF11 | Pfam PF00574	MCOT19627.2.CO	0.17	0.6	[]	0	0	2.9622	4.9622	1	2	5	2	1	3.9622
769.2	| Trans-2-enoyl-CoA reductase, putative | Similar to A0JCT1 | ***- | PANTHER PTHR11695 | PANTHER PTHR11695:SF590 | Pfam PF00107 | Pfam PF08240	MCOT18200.2.CC	0.17	0.6	[]	1.2563	0.50252	0.75378	0.75378	1.005	1.2563	1.5076	1.5076	1.5076	1.5076
904.1	| Elongation factor 1 alpha | Similar to Q2F6A7 | ***- | PANTHER PTHR23115 | PANTHER PTHR23115:SF36 | Pfam PF00009 | Pfam PF03143	MCOT03524.1.CT	0.17	0.6	[]	2	2	1.8977	1	2	1	3	2.8977	3	4
363.2	| Elongation factor 1-gamma | Similar to V5GSQ3 | ***- | PANTHER PTHR11260 | PANTHER PTHR11260:SF143 | Pfam PF00647 | Pfam PF00043	MCOT19780.0.CC	0.17	0.7	[]	1.5719	2.0435	2.0435	1.5719	2.0435	2.8294	2.3578	2.3578	2.6722	3.6153
881	| Alkaline phosphatase | Similar to A0A067QT98 | ***- | PANTHER PTHR11596 | Pfam PF00245	MCOT15347.0.CC	0.17	0.7	[]	1.9247	1	3.9247	1	2	2	3.9247	3	1	4.8493
595.1	| 40S ribosomal protein S7 | Similar to A0A0A9WLN4 | ***- | PANTHER PTHR11278 | Pfam PF01251	MCOT17594.0.CC	0.17	0.8	[]	4.8624	5.578	8.0092	8.4404	5.578	4.1468	8.7248	7.2936	6.578	11.587
515.1	| 40S ribosomal protein S10 | Similar to F4WZU5 | ***- | PANTHER PTHR12146 | Pfam PF03501	MCOT23179.0.CC	0.17	0.8	[]	6.507	3.286	10.48	6.5689	6.507	5.8698	5.8698	7.4686	7.5454	12.728
557.1	| Aspartate aminotransferase | Similar to S5NFZ5 | ***- | PANTHER PTHR11879 | Pfam PF00155	MCOT01987.0.CT	0.17	0.8	[]	5.4909	5.5845	8.5923	4.0677	4.7453	4.386	8.2848	5.0562	6.2284	10.697
44.2	PREDICTED: delta-1-pyrroline-5-carboxylate synthase-like [Diaphorina citri]	gi|662203069|ref|XP_008474853.1|	0.17	0.8	[]	5.7375	6.1464	7.3789	6.717	5.6495	7.6284	7.949	6.792	6.5614	10.488
163.1	PREDICTED: 40S ribosomal protein S12 [Diaphorina citri]	gi|662203048|ref|XP_008474843.1|	0.17	0.9	[]	23.253	27.024	19.482	20.111	27.024	23.881	21.368	28.909	30.166	21.368
79.3	PREDICTED: pituitary homeobox 2-like, partial [Diaphorina citri]	gi|662216504|ref|XP_008482186.1|	0.17	0.9	[]	11.587	10.306	10.862	11.098	12.52	14.859	13.801	10.654	15.778	8.0923
344.1	| Mitochondrial inner membrane protein | Similar to T1PC79 | ***- | PANTHER PTHR15415 | PANTHER PTHR15415:SF7 | Pfam PF09731	MCOT17118.0.CO	0.17	0.9	[]	15.585	18.446	31.031	21.515	16.515	17.377	27.169	17.585	16.585	33.031
344.1	| Mitochondrial inner membrane protein | Similar to T1PC79 | ***- | PANTHER PTHR15415 | PANTHER PTHR15415:SF7 | Pfam PF09731	MCOT14595.0.CT	0.17	0.9	[]	15.585	18.446	31.031	21.515	16.515	17.377	27.169	17.585	16.585	33.031
344.1	| Mitochondrial inner membrane protein | Similar to T1PC79 | ***- | PANTHER PTHR15415 | PANTHER PTHR15415:SF7 | Pfam PF09731	MCOT04932.0.CT	0.17	0.9	[]	15.585	18.446	31.031	21.515	16.515	17.377	27.169	17.585	16.585	33.031
95.1	| Phosphoglycerate mutase 1 | Similar to A0A0C5QDN5 | ***- | PANTHER PTHR11931 | PANTHER PTHR11931:SF15 | Pfam PF00300	MCOT12867.0.CT	0.17	1	[]	66.435	63.459	72.412	63.553	70.412	66.482	67.435	64.459	72.317	72.412
115	| Succinyl-CoA ligase subunit beta | Similar to R4WE04 | ***- | PANTHER PTHR11815 | PANTHER PTHR11815:SF1 | Pfam PF08442 | Pfam PF00549	MCOT17042.0.CC	0.17	1.1	[]	66	58	85	81	66	59	60	58	55	80
454.1	| Unknown protein |	MCOT06730.0.CO	0.17	1.2	[]	34.796	28.117	37.755	30.037	32.876	27.117	30.037	21.237	29.996	29.996
195.3	| CG1674, isoform E | Similar to Q9V4C1 | *-*- | PANTHER PTHR24217 | PANTHER PTHR24217:SF0	MCOT17812.0.CT	0.17	1.3	[]	11.192	17.263	13.766	9.4558	17.256	10.035	11.243	10.028	13.619	8.7359
302.2	| UTP--glucose-1-phosphate uridylyltransferase | Similar to A0A067QYU1 | ***- | PANTHER PTHR11952 | Pfam PF01704	MCOT21518.0.CT	0.17	1.3	[]	12.613	13.327	16.212	18.019	9.363	9.3701	8.2845	9.0059	6.849	21.462
599.1	| Carbonyl reductase | Similar to A0A0J7KQ45 | ***- | PANTHER PTHR24322 | PANTHER PTHR24322:SF228 | Pfam PF00106	MCOT00962.1.CC	0.17	1.4	[]	3.1199	4.1199	3.1199	5.8399	6.9598	5.1199	3.56	2.1199	4.1199	1.56
784.1	| Acyl-protein thioesterase 1 | Similar to A0A067QR62 | ***- | PANTHER PTHR10655 | PANTHER PTHR10655:SF22 | Pfam PF02230	MCOT08067.0.TT	0.17	1.5	[]	5.4939	5.4939	4.4939	4.4104	3.8304	2.5869	2.7469	2.7469	4.8304	3.4104
352.2	| NADH dehydrogenase | Similar to KRZ12077.1 | ***- | PANTHER PTHR12966 | PANTHER PTHR12966:SF0 | Pfam PF06212	MCOT01211.2.CT	0.17	1.6	[]	3.325	4.718	3.0875	2.85	3.8	3.5625	1.9	1.6625	2.1375	1.6625
580.1	| Serine protease H3 | Similar to D6WBS9 | *-*- | PANTHER PTHR24256 | PANTHER PTHR24256:SF203 | Pfam PF00089	MCOT21218.2.CC	0.17	1.6	[]	3.3627	4.4835	5.6044	4.4835	5.044	2.8022	2.2418	2.2418	3.3627	3.9231
580.1	PREDICTED: serine proteinase stubble-like [Diaphorina citri]	gi|662195869|ref|XP_008470941.1|	0.17	1.6	[]	3.3627	4.4835	5.6044	4.4835	5.044	2.8022	2.2418	2.2418	3.3627	3.9231
580.2	| Serine protease H3 | Similar to D6WBS9 | ***- | PANTHER PTHR24256 | PANTHER PTHR24256:SF203 | Pfam PF00089	MCOT21218.4.CT	0.17	1.6	[]	2.6373	3.5165	4.3956	3.5165	3.956	2.1978	1.7582	1.7582	2.6373	3.0769
754	PREDICTED: titin-like, partial [Diaphorina citri]	gi|662217710|ref|XP_008482848.1|	0.17	1.6	[]	3.8949	2.7899	2	1	3.8949	1	1.7899	1.8949	2.7899	1
704.2	PREDICTED: NADH dehydrogenase [ubiquinone] 1 beta subcomplex subunit 5, mitochondrial [Diaphorina citri]	gi|662197174|ref|XP_008471652.1|	0.18	0.5	[]	1.4395	1.2595	0	1.0796	1.0796	1.2595	2.1592	1.7993	1.6194	2.1592
1079	| Eukaryotic translation initiation factor 4E binding protein | Similar to J7I6Z4 | ***- | PANTHER PTHR12669 | PANTHER PTHR12669:SF12 | Pfam PF05456	MCOT08180.0.OO	0.18	0.6	[]	1	0	0	2	2	1	1	3	3	1
1039.1	| Cuticle protein | Similar to T1P9U6 | *-*- | PANTHER PTHR12236 | PANTHER PTHR12236:SF7 | Pfam PF00379	MCOT21902.0.CT	0.18	0.6	[]	3.6779	1.839	0.83895	1.6779	2.5169	2.5169	4.5169	3.6779	3.5169	2.6779
459.2	PREDICTED: 4-aminobutyrate aminotransferase, mitochondrial, partial [Diaphorina citri]	gi|662191514|ref|XP_008468575.1|	0.18	0.6	[]	2.1037	2.835	2.1037	1.5489	2.1037	3.5489	2.9387	2.6642	2.3723	5.0307
901.1	| Programmed cell death 6-interacting protein | Similar to A0A067RRI5 | ***- | PANTHER PTHR23030 | PANTHER PTHR23030:SF22 | Pfam PF03097 | Pfam PF13949	MCOT00226.0.CO	0.18	0.7	[]	0.76365	0	3.2019	0	1.4828	0	1	0.76365	0.76365	5.7737
505.1	| Heat shock 70 kDa protein 4L | Similar to A0A067R776 | ***- | PANTHER PTHR19375 | PANTHER PTHR19375:SF78 | Pfam PF00012	MCOT02853.0.CT	0.18	0.8	[]	7	4	7.9876	7.9876	8.9628	7	9.9752	7.9752	6	11.975
658.1	PREDICTED: adenosylhomocysteinase [Diaphorina citri]	gi|662203320|ref|XP_008474993.1|	0.18	0.8	[]	3.0831	2.2499	6.9382	4.8552	2.8442	5.2718	3.8552	5.8661	2.6665	8.6047
414	PREDICTED: 40S ribosomal protein S21-like [Diaphorina citri]	gi|662188819|ref|XP_008488100.1|	0.18	0.9	[]	14	10	14	15	15	19	14	17	14	12
444.1	| ferredoxin--NADP(+) reductase | Similar to WP_057676037.1 | ***- | PANTHER PTHR22912 | PANTHER PTHR22912:SF158 | Pfam PF07992 | Pfam PF11953	MCOT07427.0.MM	0.18	0.9	[]	10.937	13.916	17.854	13.895	13.916	12.895	13.874	11.895	12.916	27.603
67.2	PREDICTED: helicase domino-like isoform X3 [Diaphorina citri]	gi|662184255|ref|XP_008470890.1|	0.18	1.2	[]	25.798	30.026	24.774	25.889	27.955	26.176	25.426	22.881	20.851	16.244
354.1	| Trehalose 6-phosphate synthase | Similar to C8CGD1 | ***- | PANTHER PTHR10788 | PANTHER PTHR10788:SF6 | Pfam PF00982 | Pfam PF02358	MCOT09203.0.MT	0.18	1.2	[]	16.712	13.822	19.527	21.607	10.042	8.8004	11.881	12.439	9.4657	23.862
57.2	PREDICTED: muscle LIM protein Mlp84B [Diaphorina citri]	gi|662183790|ref|XP_008468377.1|	0.18	1.4	[]	7.5069	7.3238	6.7745	6.4999	7.69	5.0351	5.4013	5.0351	4.7605	6.1337
1010.1	| AGAP013481-PD | Similar to F5HK66 | *-*- |	MCOT11569.0.OO	0.18	1.5	[]	3.6518	2.1911	3.6518	4.3822	5.1126	1.4607	2.9215	2.1911	2.9215	2.9215
882	| Carboxylic ester hydrolase | Similar to D5G3F0 | ***- | PANTHER PTHR11559 | PANTHER PTHR11559:SF185 | Pfam PF00135	MCOT17199.3.CC	0.18	2	[]	3	2	2	2	1	0	2	1	1	1
882	| Carboxylic ester hydrolase | Similar to D5G3F1 | ***- | PANTHER PTHR11559 | PANTHER PTHR11559:SF185 | Pfam PF00135	MCOT17199.1.CO	0.18	2	[]	3	2	2	2	1	0	2	1	1	1
1245.1	| Iron-sulfur cluster assembly enzyme ISCU, mitochondrial, partial | Similar to KRZ09913.1 | *-*- | PANTHER PTHR11375 | Pfam PF14580	MCOT16622.0.CT	0.18	2.2	[]	0.6632	2.3264	2.9896	1.6632	2.6632	0.6632	0	0	1.6632	2.3264
209.4	PREDICTED: probable medium-chain specific acyl-CoA dehydrogenase, mitochondrial [Diaphorina citri]	gi|662217287|ref|XP_008482619.1|	0.19	0.7	[]	2.3809	2.1948	2.8366	2.2976	2.3809	3.934	3.934	3.6452	3.1895	2.6311
113.2	PREDICTED: trifunctional enzyme subunit alpha, mitochondrial-like [Diaphorina citri]	gi|662196464|ref|XP_008471263.1|	0.19	0.7	[]	2.6812	1.7875	3.7958	2.9023	2.1104	2.6873	4.0146	3.1324	3.4495	4.7914
822	| Kinesin light chain | Similar to A0A067QTL0 | ***- | PANTHER PTHR19959 | PANTHER PTHR19959:SF148 | Pfam PF13424 | Pfam PF13374	MCOT14047.1.CT	0.19	0.7	[]	3	4	2	2	2	1	3	3	3	8
865	| GTP binding protein | Similar to G6DDV3 | *-*- | PANTHER PTHR23305 | PANTHER PTHR23305:SF11 | Pfam PF06071 | Pfam PF01926	MCOT19098.0.CO	0.19	0.7	[]	3	3	2	3	2	1	4	4	3	6
865	PREDICTED: obg-like ATPase 1 isoform X2 [Diaphorina citri]	gi|662199495|ref|XP_008472913.1|	0.19	0.7	[]	3	3	2	3	2	1	4	4	3	6
865	PREDICTED: obg-like ATPase 1 isoform X1 [Diaphorina citri]	gi|662199493|ref|XP_008472912.1|	0.19	0.7	[]	3	3	2	3	2	1	4	4	3	6
263.1	| heat shock protein 90 | Similar to KRP50224.1 | ***- | PANTHER PTHR11528 | PANTHER PTHR11528:SF44 | Pfam PF00183 | Pfam PF02518	MCOT10464.0.MM	0.19	0.8	[]	4.5019	3.0803	8.7982	5.4497	2.8433	5.4497	5.4497	4.2806	2.1325	14.469
48.1	PREDICTED: NADH-ubiquinone oxidoreductase 75 kDa subunit, mitochondrial-like, partial [Diaphorina citri]	gi|662223551|ref|XP_008486074.1|	0.19	0.9	[]	20.138	24.125	21.847	20.59	24.125	25.901	24.594	23.673	24.108	21.395
301	| Malic enzyme | Similar to L7WRS4 | ***- | PANTHER PTHR23406 | PANTHER PTHR23406:SF22 | Pfam PF03949	MCOT18154.0.CT	0.19	0.9	[]	24.727	23.795	34.795	26.795	20.727	21.932	22.795	28.727	24.658	40.658
465.1	| Cuticle protein | Similar to A0A0L7QWA1 | *-*- | PANTHER PTHR12236 | Pfam PF00379	MCOT18276.1.CC	0.19	0.9	[]	9.4024	7.2735	6.5196	10.706	10.431	7.8235	10.706	12.285	12.8	7.034
462.1	| 40S ribosomal protein S3a | Similar to A0A067R292 | ***- | PANTHER PTHR11830 | Pfam PF01015	MCOT14052.0.CT	0.19	0.9	[]	7.7597	7.6636	10.712	13.664	3.8558	5.7597	8.6636	12.567	7.6636	16.519
25.3	| 2-oxoglutarate dehydrogenase | Similar to V9IK01 | ***- | PANTHER PTHR23152 | Pfam PF00676 | Pfam PF02779	MCOT04154.2.CT	0.19	0.9	[]	12.099	17.313	22.017	15.177	11.74	13.128	11.635	14.106	13.898	32.78
226	molecular chaperone GroES [Candidatus Carsonella ruddii]	WP_020915779.1	0.19	1.2	[]	22	20	19	22	26	17	18	18	25	12
180.3	| Heat shock protein 70 | Similar to I1ZAM8 | ***- | PANTHER PTHR19375 | PANTHER PTHR19375:SF225 | Pfam PF00012	MCOT12514.0.CT	0.19	1.2	[]	9.9187	14.024	15.665	12.563	15.299	8.8701	11.642	10.809	10.741	12.362
41.4	PREDICTED: spectrin alpha chain-like [Diaphorina citri]	gi|662211478|ref|XP_008479426.1|	0.19	1.4	[]	4.6997	4.2722	6.3843	5.8083	4.1282	2.9761	3.2642	2.9761	2.3041	6.9078
962	| Poly [ADP-ribose] polymerase | Similar to A0A084VS43 | *-*- | PANTHER PTHR24189 | Pfam PF12796	MCOT02890.0.CC	0.19	1.5	[]	5	4	3	4	4	4	2	4	2	1
1104	| Ras family protein | Similar to T1PF49 | ***- | PANTHER PTHR24072 | PANTHER PTHR24072:SF129 | Pfam PF00071	MCOT05308.0.CC	0.19	1.7	[]	2	0	5	3	5	2	1	1	2	3
1335	| Proteasome inhibitor PI31 subunit | Similar to B0VZG5 | ***- | PANTHER PTHR13266 | Pfam PF11566 | Pfam PF08577	MCOT20271.0.CC	0.19	1.7	[]	0	3	2	4	6	1	3	0	2	3
1256	| Dynein light chain Tctex-type 1 | Similar to A0A067QSZ3 | ***- | PANTHER PTHR21255 | PANTHER PTHR21255:SF19 | Pfam PF03645	MCOT00728.0.CO	0.19	1.7	[]	2	3	5	2	3	2	0	1	3	3
172.2	PREDICTED: vitellogenin-1-like [Diaphorina citri]	gi|662225417|ref|XP_008487105.1|	0.2	0.4	[]	2.0728	0	0	0	0	1.7902	0	0	2.5324	0.89512
22.3	| Unknown protein |	MCOT12113.0.CC	0.2	0.4	[]	0.40618	0.16909	0.30325	0.94837	0.10108	1.2865	0.88037	0.50726	1.6247	0.64327
1515	| Glutamate--cysteine ligase regulatory subunit, putative | Similar to E0W2P2 | ***- | PANTHER PTHR13295 | Pfam PF00248	MCOT10134.0.TT	0.2	0.4	[]	0	1	0	0	1	1	1	1	0	2
1521	| Mitochondrial fission 1 protein | Similar to E2BH00 | ***- | PANTHER PTHR13247 | Pfam PF14853 | Pfam PF14852	MCOT13661.0.CT	0.2	0.4	[]	0	0	1	1	0	1	0	1	1	2
1521	PREDICTED: mitochondrial fission 1 protein isoform X1 [Diaphorina citri]	gi|662211299|ref|XP_008479330.1|	0.2	0.4	[]	0	0	1	1	0	1	0	1	1	2
236.2	PREDICTED: staphylococcal nuclease domain-containing protein 1-like [Diaphorina citri]	gi|662206450|ref|XP_008476687.1|	0.2	0.5	[]	0.48253	0.43427	0.9168	0.57903	0	0.57903	0.62729	0.77204	0.62729	1.8819
102.5	| Cysteine proteinase cathepsin F | Similar to D3TN89 | *-*- | PANTHER PTHR12411 | Pfam PF00112	MCOT06978.0.MM	0.2	0.6	[]	3.9004	0	0	0	2.5248	3.9004	0	0	6.1444	0
661.2	PREDICTED: uncharacterized protein LOC103521797 [Diaphorina citri]	gi|662221825|ref|XP_008485125.1|	0.2	0.6	[]	0	0	2.3285	2.0235	1.6504	2.5151	1.9159	2.063	1.9159	1.6899
628.1	| Dihydropteridine reductase | Similar to A0A067QT37 | *-*- | PANTHER PTHR15104 | PANTHER PTHR15104:SF0	MCOT11416.0.MM	0.2	0.6	[]	0.37805	1.1342	1.8903	1.5122	1.1342	2.6464	0.37805	1.5122	2.6464	2.2683
1252.1	| Protein yellow | Similar to A0A0A9Z1X1 | ***- | PANTHER PTHR10009 | PANTHER PTHR10009:SF7 | Pfam PF03022	MCOT21608.0.CT	0.2	0.6	[]	0	0.81605	1.6321	0	0	1.6321	0	0	2.4482	0
262.2	PREDICTED: elongation factor Tu, mitochondrial-like [Diaphorina citri]	gi|662199441|ref|XP_008472883.1|	0.2	0.7	[]	2.0446	2.2115	3.5495	3.1768	3.5432	2.3762	3.5797	3.7176	3.5831	6.9268
278.2	| molecular chaperone HscA | Similar to WP_058051461.1 | *-*- | PANTHER PTHR11601 | PANTHER PTHR11601:SF34 | Pfam PF00012 | Pfam PF00266	MCOT11094.0.MM	0.2	0.8	[]	6.4322	5.789	4.5025	6.4322	5.9833	8.3618	5.1457	5.789	8.5561	7.0754
432.2	| Poly(rC)-binding protein 3 | Similar to KRY77300.1 | *-*- | PANTHER PTHR10288 | PANTHER PTHR10288:SF164 | Pfam PF00013	MCOT17695.2.CT	0.2	0.8	[]	4.1197	3.3685	2.7469	1.8896	2.277	3.8027	3.0281	3.7793	5.9047	2.2535
660.1	PREDICTED: 60S ribosomal protein L10a-like [Diaphorina citri]	gi|662199648|ref|XP_008472996.1|	0.2	0.8	[]	4.9347	3.6094	8.2478	7.5851	2.9468	3.6094	4.272	7.2188	3.7576	13.845
68.2	PREDICTED: V-type proton ATPase subunit B-like [Diaphorina citri]	gi|662208623|ref|XP_008477871.1|	0.2	0.9	[]	9.2066	9.4205	11.689	11.055	11.048	10.872	11.689	12.293	11.055	12.515
34.4	PREDICTED: LOW QUALITY PROTEIN: heat shock 70 kDa protein cognate 3-like [Diaphorina citri]	gi|662185398|ref|XP_008476889.1|	0.2	1.2	[]	45.33	49.639	45.424	43.975	43.604	42.599	43.422	35.187	39.848	36.946
203.2	PREDICTED: uncharacterized protein LOC103514211 [Diaphorina citri]	gi|662207581|ref|XP_008477298.1|	0.2	1.3	[]	15.006	12.884	12.187	9.4888	12.46	10.489	8.6399	8.6399	12.884	8.791
547.2	| Nucleobindin-1 | Similar to A0A067RCF3 | *-*- | PANTHER PTHR19237 | PANTHER PTHR19237:SF20 | Pfam PF13499	MCOT23041.2.CC	0.2	1.3	[]	6.2237	7.1128	7.3216	5.8835	5.8835	5.8835	4.4455	3.5564	6.2237	4.1054
775	| Sepiapterin reductase | Similar to A0A067R0Z0 | ***- | PANTHER PTHR24322 | PANTHER PTHR24322:SF398 | Pfam PF00106	MCOT00431.0.CO	0.2	1.4	[]	7	5	7	5	9	4	6	4	6	4
908.1	| Dpy-30-like protein | Similar to A0A067R7V3 | *-*- | PANTHER PTHR23356 | PANTHER PTHR23356:SF6 | Pfam PF05186	MCOT08286.0.OO	0.2	1.5	[]	2.2622	4.2622	3.5243	4.7865	0.63108	2.6311	1.2622	1.6311	3.2622	1.2622
162.4	| Soluble calcium-activated nucleotidase 1 | Similar to A0A0A9YZ34 | *-*- | PANTHER PTHR13023 | PANTHER PTHR13023:SF3 | Pfam PF06079	MCOT06009.4.CT	0.2	1.5	[]	3.4941	2.6158	3.4012	3.6889	2.5245	2.3378	2.7255	1.6534	2.2633	1.2095
1037	| Dihydropyrimidinase | Similar to A0A0K8W795 | ***- | PANTHER PTHR11647 | PANTHER PTHR11647:SF50 | Pfam PF01979	MCOT09234.0.MT	0.2	1.5	[]	4	1	7	5	4	3	3	4	0	4
216.2	PREDICTED: uncharacterized protein LOC103515247 [Diaphorina citri]	gi|662209581|ref|XP_008478398.1|	0.2	1.6	[]	3.429	2.8518	3.6195	3.429	2.6613	2.0898	2.286	1.524	2.0955	2.0955
1340	PREDICTED: outer dense fiber protein 3B-like [Diaphorina citri]	gi|662200288|ref|XP_008473346.1|	0.2	1.8	[]	1	1	5	2	2	1	0	1	1	3
742.2	PREDICTED: annexin B9-like [Diaphorina citri]	gi|662191510|ref|XP_008468572.1|	0.2	1.9	[]	0.92404	1.2345	1.6928	1.3972	1.3824	0.31048	0.93144	0.62096	0	1.5376
1267.1	| Cathepsin F, putative | Similar to E0VNU3 | *-*- | PANTHER PTHR12411 | Pfam PF00112	MCOT22484.0.CT	0.2	1.9	[]	3.4782	2.7391	1.7391	1.7391	1.4782	2.7391	1	0	2	0
1250	PREDICTED: uncharacterized protein LOC103520623 isoform X1 [Diaphorina citri]	gi|662219697|ref|XP_008483946.1|	0.2	2.3	[]	2	2	1	1	1	1	1	0	1	0
1481.1	| Ras-related protein Rab-14 | Similar to W8B0Q1 | ***- | PANTHER PTHR24073 | PANTHER PTHR24073:SF565 | Pfam PF00071	MCOT22417.0.CT	0.2	2.3	[]	0.99742	0	0	1.9974	0.49871	0	0.49871	0	0.49871	0.49871
1236	| Unknown protein |	MCOT01430.2.CO	0.2	2.3	[]	1	1	1	2	2	0	1	1	1	0
1270.2	| Reticulon-like protein | Similar to A0A087ZVF3 | ***- | PANTHER PTHR10994 | Pfam PF02453	MCOT20698.0.CC	0.2	2.7	[]	1.3703	1	0	0	1.3703	1.3703	0	0	0	0
1270.2	PREDICTED: reticulon-1-A [Diaphorina citri]	gi|662205026|ref|XP_008475911.1|	0.2	2.7	[]	1.3703	1	0	0	1.3703	1.3703	0	0	0	0
715.2	PREDICTED: microtubule-associated protein futsch-like [Diaphorina citri]	gi|662190167|ref|XP_008467835.1|	0.2	2.7	[]	0.89376	0.50671	1.5674	0.50671	0.25335	0	0.25335	0	0	1.1471
1209.1	PREDICTED: LOW QUALITY PROTEIN: ubiquitin carboxyl-terminal hydrolase 5-like [Diaphorina citri]	gi|662192436|ref|XP_008469074.1|	0.2	3	[]	0	0	0.58667	2.9333	0	0	0	0	0	1.1733
1231.1	| Peroxisomal biogenesis factor 19 | Similar to A0A067QRF9 | ***- | PANTHER PTHR12774 | Pfam PF04614	MCOT13508.0.CO	0.2	3.8	[]	2.7983	0	0	0	1	0	0	0	1	0
1158	| Retrovirus-related Pol polyprotein from type-1 retrotransposable element | Similar to KRX61357.1 | *-*- | PANTHER PTHR19446 | PANTHER PTHR19446:SF352 | Pfam PF00078	MCOT00154.1.CC	0.2	4	[]	1	2	0	0	1	0	1	0	0	0
993.2	PREDICTED: putative leucine-rich repeat-containing protein DDB_G0290503 [Diaphorina citri]	gi|662199119|ref|XP_008472711.1|	0.2	4.8	[]	0.63332	1.0555	1.0555	0.84443	0.42222	0.21111	0.42222	0	0	0.21111
1059.2	PREDICTED: uncharacterized protein LOC103513702 [Diaphorina citri]	gi|662206615|ref|XP_008476774.1|	0.2	5.6	[]	1.7582	0	0	0.75823	1.7582	0.75823	0	0	0	0
654.1	| Sorbin and SH3 domain-containing protein 2 | Similar to A0A0A9VZV2 | ***- | PANTHER PTHR10663 | PANTHER PTHR10663:SF207 | Pfam PF14604 | Pfam PF00018	MCOT21060.3.CT	0.2	8	[]	1.2094	1.2094	0.60469	0.60469	1.2094	0.60469	0	0	0	0
1237	| Proteasome subunit beta type | Similar to R4WR55 | ***- | PANTHER PTHR11599 | PANTHER PTHR11599:SF44 | Pfam PF00227 | Pfam PF12465	MCOT15352.0.CC	0.21	0.6	[]	1	1	3	1	1	3	2	1	3	2
510.2	PREDICTED: T-complex protein 1 subunit beta-like [Diaphorina citri]	gi|662186537|ref|XP_008482626.1|	0.21	0.6	[]	1.1859	1.1859	1.1859	1.4824	1.7788	1.7788	2.0753	2.0753	2.6682	2.6682
1154	| 40S ribosomal protein S24 | Similar to Q0PXY5 | ***- | PANTHER PTHR10496 | Pfam PF01282	MCOT14917.0.CC	0.21	0.7	[]	2	2	2	1	1	2	2	2	1	5
1005	| Prefoldin subunit 1 | Similar to A0A0A9WRJ7 | ***- | PANTHER PTHR20903 | Pfam PF01920	MCOT13292.1.CT	0.21	0.8	[]	3	3	4	4	3	5	4	4	5	4
955	| DNA-directed RNA polymerase subunit beta | Similar to A0A0A9XAT9 | ***- | PANTHER PTHR23301 | Pfam PF01607	MCOT19480.0.CC	0.21	0.8	[]	5	4	3	1	4	4	3	4	5	6
642	PREDICTED: mitochondrial import inner membrane translocase subunit Tim9 [Diaphorina citri]	gi|662184379|ref|XP_008471524.1|	0.21	0.8	[]	5	2	4	3	2	5	4	4	4	4
558.1	| Peritrophin-1 | Similar to A0A0A9WD57 | ***- | PANTHER PTHR23301 | PANTHER PTHR23301:SF8 | Pfam PF01607	MCOT09616.0.MT	0.21	0.8	[]	7.3348	7.3348	6.418	7.3348	7.3348	7.3348	6.418	12.836	5.5011	10.085
1000	| AGAP003864-PA-like protein | Similar to A0A084W782 | ***- |	MCOT07714.0.TT	0.21	0.8	[]	2	4	4	4	2	3	4	4	4	6
191.1	| Cathepsin L | Similar to E2AE51 | ***- | PANTHER PTHR12411 | PANTHER PTHR12411:SF374 | Pfam PF00112 | Pfam PF08246	MCOT16014.0.CT	0.21	0.9	[]	23.08	22.319	25.928	25.219	27.98	29.65	26.213	26.121	29.989	20.465
212.1	heat-shock protein IbpA [Candidatus Profftella armatura]	WP_020915379.1	0.21	0.9	[]	26.807	27.764	19.148	26.807	29.679	32.637	22.978	24.935	33.594	23.02
214.1	| RNA-binding protein squid | Similar to A0A067RDN2 | ***- | PANTHER PTHR24012 | PANTHER PTHR24012:SF476 | Pfam PF00076	MCOT23404.0.CC	0.21	0.9	[]	21.51	17.008	14.382	13.257	18.635	22.635	16.133	18.008	21.635	14.257
223.1	| Lingerer, putative | Similar to E0VHH8 | *-*- | PANTHER PTHR16308 | PANTHER PTHR16308:SF13 | Pfam PF12478	MCOT02815.0.CT	0.21	0.9	[]	19.15	17.98	21.724	23.065	19.065	23.809	22.724	20.15	22.98	18.15
177.2	| Unknown protein |	MCOT01814.1.CT	0.21	0.9	[]	15.532	18.846	10.649	14.218	11.963	15.277	15.963	15.904	18.846	12.021
150.1	PREDICTED: laminin subunit gamma-1 [Diaphorina citri]	gi|662196646|ref|XP_008471363.1|	0.21	0.9	[]	15.684	25.861	16.6	21.097	20.873	22.482	22.177	23.508	16.126	22.388
26.1	| Malate dehydrogenase | Similar to K7J833 | ***- | PANTHER PTHR11540 | Pfam PF02866 | Pfam PF00056	MCOT00179.0.CT	0.21	1	[]	112.52	127.07	119.93	111.24	121.92	126.26	117.07	118.32	121.96	106.31
220.1	| acetyl-CoA hydrolase/transferase family protein | Similar to KRT63580.1 | ***- | PANTHER PTHR21432 | PANTHER PTHR21432:SF18 | Pfam PF13336 | Pfam PF02550	MCOT20668.0.CO	0.21	1	[]	42.047	29.366	49.074	45.08	25.512	32.232	37.167	30.326	31.265	65.823
36.4	| Mitochondrial-processing peptidase subunit beta | Similar to E2AL22 | ***- | PANTHER PTHR11851 | PANTHER PTHR11851:SF103 | Pfam PF00675 | Pfam PF05193	MCOT02843.2.CT	0.21	1.1	[]	55.06	60.455	66.661	58.869	54.375	45.136	54.085	49.402	43.899	67.149
259.1	| Unknown protein |	MCOT06678.1.CT	0.21	1.2	[]	11.318	12.609	11.318	11.966	10.292	9.9962	9.292	11.644	10.318	5.135
5.2	PREDICTED: actin-5C-like [Diaphorina citri]	gi|662196945|ref|XP_008471527.1|	0.21	1.2	[]	17.955	21.842	30.792	25.827	22.953	16.243	17.399	16.443	14.269	35.309
89.2	PREDICTED: glycerol-3-phosphate dehydrogenase, mitochondrial [Diaphorina citri]	gi|662194444|ref|XP_008470172.1|	0.21	1.2	[]	12.574	10.768	17.119	14.863	10.607	9.3176	8.801	9.1233	8.4787	17.119
25.2	PREDICTED: uncharacterized protein LOC103519217 [Diaphorina citri]	gi|662217109|ref|XP_008482522.1|	0.21	1.2	[]	14.26	12.468	17.278	15.924	14.773	10.454	11.87	13.55	8.142	17.306
799	F0F1 ATP synthase subunit beta [Wolbachia endosymbiont of Diaphorina citri]	WP_017532477.1	0.21	1.3	[]	3.836	7.1704	7.0032	7.0032	10.17	6.0032	6.1704	7.0032	5.0032	3.1704
1027	| H/ACA ribonucleoprotein complex subunit 3 | Similar to A0A0L7R7U8 | ***- | PANTHER PTHR13305 | PANTHER PTHR13305:SF0 | Pfam PF04135	MCOT09949.0.MM	0.21	1.7	[]	1	1	2	5	3	1	1	1	4	0
1233.1	| Calcium/calmodulin-dependent protein kinase II | Similar to R4RYS7 | ***- | PANTHER PTHR24347 | PANTHER PTHR24347:SF195 | Pfam PF00069 | Pfam PF08332	MCOT21317.2.CT	0.21	1.7	[]	2.4607	2.4607	5.6518	0.73037	0.73037	0	0	2.7304	0	4.4607
788.1	| IST1-like protein | Similar to A0A026WF22 | ***- | PANTHER PTHR12161 | PANTHER PTHR12161:SF5 | Pfam PF03398	MCOT04768.1.CT	0.22	0.7	[]	1.2494	0.65496	2.5291	0.6247	3.8087	3.1538	1.9044	2.5291	3.184	1.9044
150.8	| Laminin B2 | Similar to B3NCJ6 | ***- | PANTHER PTHR10574 | PANTHER PTHR10574:SF79 | Pfam PF00052 | Pfam PF00053	MCOT14217.3.CO	0.22	0.7	[]	1.2173	2.819	2.2071	0.83595	2.2627	2.3415	2.7646	2.3315	2.673	2.7689
176.2	PREDICTED: prohibitin-2 [Diaphorina citri]	gi|662201044|ref|XP_008473760.1|	0.22	0.7	[]	1.5381	1.6114	1.9776	1.6846	2.1973	2.8565	2.4903	2.417	3.003	2.417
538.1	| Unknown protein |	MCOT04879.1.CO	0.22	0.8	[]	5.0113	4.9015	3.7918	2.9456	4.319	5.9015	3.2092	4.1651	8.3302	4.5282
549	| I-type lysozyme 3 | Similar to M9ZTV0 | ***- | PANTHER PTHR11195 | PANTHER PTHR11195:SF18 | Pfam PF05497	MCOT08454.0.OO	0.22	0.9	[]	10	12	9	11	10	14	10	12	16	6
618	| 40S ribosomal protein S20 | Similar to Q5MIS2 | ***- | PANTHER PTHR11700 | PANTHER PTHR11700:SF8 | Pfam PF00338	MCOT19437.0.CC	0.22	0.9	[]	11	10	10	11	13	10	12	11	12	16
323.1	PREDICTED: pro-resilin-like [Diaphorina citri]	gi|662218078|ref|XP_008483050.1|	0.22	0.9	[]	8.7436	10.492	7.8693	10.93	11.804	10.055	13.553	11.804	15.301	5.6833
342.2	| Mitochondrial complement component 1Q subcomponent-binding protein | Similar to R4UJ61 | ***- | PANTHER PTHR10826 | PANTHER PTHR10826:SF1 | Pfam PF02330	MCOT20822.2.CO	0.22	0.9	[]	10.806	11.43	11.494	11.14	11.139	13.054	9.1607	12.763	14.741	12.16
429.2	PREDICTED: acyl carrier protein, mitochondrial-like, partial [Diaphorina citri]	gi|662193795|ref|XP_008469819.1|	0.22	0.9	[]	8.8844	9.8715	5.9229	7.8972	9.8715	9.8715	7.8972	6.9101	9.8715	12.833
16.1	| Fructose-bisphosphate aldolase | Similar to G9C5D5 | ***- | PANTHER PTHR11627 | Pfam PF00274	MCOT17575.0.CT	0.22	1.1	[]	235.03	241.42	263.05	235.37	231.05	235.11	228.78	200.07	216.93	225.15
39.1	| ATP synthase F1, delta subunit | Similar to A0A022T763 | ***- | PANTHER PTHR11910 | PANTHER PTHR11910:SF1 | Pfam PF00213	MCOT06508.0.CC	0.22	1.1	[]	108.08	121.62	122.62	112.22	120.27	111.65	103.81	98.462	119.62	94.894
128.1	PREDICTED: calmodulin [Diaphorina citri]	gi|662200666|ref|XP_008473555.1|	0.22	1.1	[]	52.91	37.827	34.315	47.613	51.859	43.849	39.303	37.064	53.244	23.633
104.1	| Polyubiquitin, partial | Similar to KRY65064.1 | *-*- | PANTHER PTHR10666 | Pfam PF00240 | Pfam PF01599	MCOT23365.0.CC	0.22	1.2	[]	35.762	34.875	34.638	38.149	32.21	28.568	31.298	28.074	27.545	36.738
304.1	| UV excision repair protein RAD23 -like protein B, partial | Similar to KRZ55621.1 | *-*- | PANTHER PTHR10621 | PANTHER PTHR10621:SF0 | Pfam PF09280 | Pfam PF00240	MCOT12439.2.CT	0.22	1.2	[]	24.785	24.686	23.93	24.93	27.216	19.963	22.794	24.639	25.917	13.82
310.1	PREDICTED: tubulin alpha-1 chain-like [Diaphorina citri]	gi|662206772|ref|XP_008476859.1|	0.22	1.2	[]	27.132	28.222	29.442	25.713	26.865	20.139	22.512	23.965	18.877	31.259
470.1	| Myosin-2 essential light chain | Similar to A0A0A9W837 | ***- | PANTHER PTHR23048 | Pfam PF13499	MCOT15205.2.CT	0.22	1.2	[]	14.319	18.794	9.8445	16.109	20.584	13.424	11.634	12.634	15.214	11.634
520.1	| Glutathione S-transferase | Similar to A0A0A7DNL8 | ***- | PANTHER PTHR11571 | PANTHER PTHR11571:SF145 | Pfam PF00043	MCOT17234.2.CO	0.22	1.2	[]	11.642	16.386	15.862	9.8822	15.398	12.86	9.5086	11.267	10.87	11.627
791	PREDICTED: chorion class high-cysteine HCB protein 13-like [Diaphorina citri]	gi|662194875|ref|XP_008470402.1|	0.22	1.2	[]	14	14	12	14	15	9	10	12	12	13
552.1	| Ubiquitin-conjugating enzyme E2 | Similar to A0A0K8VL46 | ***- | PANTHER PTHR24068 | Pfam PF00179	MCOT08674.0.MT	0.22	1.3	[]	9.6383	10.535	9.6383	12.483	9.6383	9.69	5.7933	6.7416	10.535	6.7933
310.3	| Tubulin alpha-1 chain | Similar to F4WDI4 | *-*- | PANTHER PTHR11588 | PANTHER PTHR11588:SF94 | Pfam PF00091 | Pfam PF03953	MCOT05988.0.CC	0.22	1.3	[]	11.375	12.057	11.742	11.765	11.779	8.8127	9.5114	8.9309	7.8441	11.849
165.2	PREDICTED: proline dehydrogenase 1, mitochondrial [Diaphorina citri]	gi|662211562|ref|XP_008479475.1|	0.22	1.3	[]	10.054	6.9447	14.081	13.164	7.7118	5.9859	8.3282	7.1365	6.2188	12.972
921	| Histidine triad nucleotide-binding protein 1 | Similar to E2BDW2 | ***- | PANTHER PTHR23089 | PANTHER PTHR23089:SF3 | Pfam PF01230	MCOT05352.0.CC	0.22	1.5	[]	3	4	3	5	3	2	1	3	4	2
921	PREDICTED: histidine triad nucleotide-binding protein 1 [Diaphorina citri]	gi|662186607|ref|XP_008483005.1|	0.22	1.5	[]	3	4	3	5	3	2	1	3	4	2
354.2	PREDICTED: LOW QUALITY PROTEIN: probable trehalose-phosphate phosphatase 1, partial [Diaphorina citri]	gi|662218813|ref|XP_008483454.1|	0.22	1.5	[]	2.8461	2.1084	4.4304	6.3032	2.3269	1.445	2.7719	2.462	1.7669	3.4791
609.2	PREDICTED: NADP-dependent malic enzyme-like, partial [Diaphorina citri]	gi|662207077|ref|XP_008477023.1|	0.22	1.8	[]	1.5098	1.6608	1.6608	1.6608	1.3588	0.90587	0.60391	0.75489	0.75489	1.3588
1054.1	| Unknown protein |	MCOT19760.5.CO	0.22	2	[]	1	2	2.9924	1	1	1	1	0	2	0
868.2	PREDICTED: protein ROP [Diaphorina citri]	gi|662184207|ref|XP_008470642.1|	0.22	2.2	[]	1.9018	1.2678	2.5357	1.5848	1.2678	0	0.63392	0.63392	0.63392	1.9018
707.2	PREDICTED: uncharacterized oxidoreductase C24B10.20-like [Diaphorina citri]	gi|662206928|ref|XP_008476940.1|	0.23	0.4	[]	0.36092	0.72185	0.72185	0.54139	0.36092	1.7218	1.7218	0.54139	0.90231	1.7218
717.2	| 26S protease regulatory subunit 7 | Similar to A0A0L7QPZ4 | *-*- | PANTHER PTHR23073 | Pfam PF00089 | Pfam PF00004	MCOT10357.0.MM	0.23	0.4	[]	0.30421	0.30421	0.91264	0.89068	0.30421	0.30421	0.91264	0.91264	1.1949	2.9762
1336	| Eukaryotic translation initiation factor 3 subunit I | Similar to S4PM59 | *-*- | PANTHER PTHR19877 | Pfam PF09751 | Pfam PF00400	MCOT11252.0.MM	0.23	0.5	[]	0	0	2	0	1	3	1	0	0	2
884.2	| Biotin synthase | Similar to CUI06203.1 | ***- | PANTHER PTHR22976 | PANTHER PTHR22976:SF1 | Pfam PF06968 | Pfam PF04055	MCOT10070.0.MM	0.23	0.5	[]	0	0.33882	2.3388	0	0.33882	0.67765	0.33882	0.33882	1.0165	3.6941
1477	| HMG176 isoform D | Similar to F6K715 | *-*- | Pfam PF15868	MCOT19869.2.CC	0.23	0.5	[]	0	0	1	1	1	0	0	0	1	5
1409	| Homocysteine S-methyltransferase 2 | Similar to A0A067RCJ3 | ***- | PANTHER PTHR21091 | PANTHER PTHR21091:SF123 | Pfam PF02574	MCOT01711.0.CO	0.23	0.5	[]	0	1	2	0	0	1	3	0	1	1
554.2	| Protein kinase interferon-inducible double stranded rna dependent activator | Similar to A0A023EQG9 | ***- | PANTHER PTHR10910 | PANTHER PTHR10910:SF8 | Pfam PF00035 | Pfam PF16482	MCOT20548.2.CT	0.23	0.6	[]	0	0	1.3382	0.66912	1.3382	0.66912	0.66912	0.66912	0.66912	2.6765
873.1	| Proteasome subunit alpha type | Similar to A0A026W5P8 | ***- | PANTHER PTHR11599 | PANTHER PTHR11599:SF12 | Pfam PF00227 | Pfam PF10584	MCOT05208.2.CC	0.23	0.6	[]	0.53497	0.53497	0.53497	0.71329	1.0699	1.2483	1.4266	1.0699	1.0699	0.89162
910	| Death-associated protein 1 | Similar to A0A0A9XKP2 | ***- | PANTHER PTHR13177 | Pfam PF15228	MCOT03508.0.CC	0.23	0.7	[]	3	4	1	3	0	3	4	3	3	2
491.1	| Protein-L-isoaspartate O-methyltransferase | Similar to E0VP09 | ***- | PANTHER PTHR11579 | Pfam PF01135	MCOT12775.1.CO	0.23	0.7	[]	1.6487	1.8649	1.4324	1.8649	3.0811	2.6487	3.0811	2.8649	2.8649	2.6487
268.1	| Transcriptional activator protein Pur-alpha | Similar to A0A034VMZ0 | ***- | PANTHER PTHR12611 | Pfam PF04845	MCOT21743.1.CT	0.23	0.8	[]	4.1669	3.7258	4.3532	4.4217	5.912	7.7258	6.7258	5.1669	4.7943	4.4217
889.1	PREDICTED: LOW QUALITY PROTEIN: methylthioribose-1-phosphate isomerase [Diaphorina citri]	gi|662194004|ref|XP_008469932.1|	0.23	0.8	[]	0.7913	1.5826	3.9565	2.3739	2.3739	2.3739	2.3739	2.3739	3.1652	4.1652
368.1	| Adenylate kinase | Similar to A0A0J9RL87 | ***- | PANTHER PTHR23359 | Pfam PF00406 | Pfam PF05191	MCOT16196.1.CO	0.23	0.9	[]	15.369	11.144	11.5	8.049	11.778	15.142	10.5	8.2319	17.186	13.134
82.3	| Pyruvate kinase | Similar to A0A067R9U1 | *-*- | PANTHER PTHR11817 | PANTHER PTHR11817:SF37 | Pfam PF00224	MCOT21761.0.CO	0.23	0.9	[]	15.695	14.253	19.654	19.211	16.052	19.061	17.051	15.5	14.273	25.351
645.2	S-adenosylhomocysteine hydrolase [Candidatus Profftella armatura]	WP_020915629.1	0.23	0.9	[]	4.9957	3.8855	8.3547	6.1344	5.01	6.1344	6.1344	4.5083	4.4406	11.13
78	| molecular chaperone GroES | Similar to WP_057791903.1 | ***- | PANTHER PTHR10772 | Pfam PF00166	MCOT22696.0.CC	0.23	1	[]	82	83	78	84	89	91	82	80	90	73
45.1	| ATP synthase subunit d, mitochondrial | Similar to A0A067R370 | ***- | PANTHER PTHR12700 | PANTHER PTHR12700:SF12 | Pfam PF05873	MCOT17067.1.CO	0.23	1.1	[]	97.637	96.375	90.724	101.85	92.462	90.55	91.811	86.637	88.724	74.77
225	| Profilin | Similar to A0A067QYW4 | ***- | PANTHER PTHR11604 | PANTHER PTHR11604:SF9 | Pfam PF00235	MCOT09759.0.TT	0.23	1.1	[]	38	38	36	35	38	34	34	33	35	25
619	PREDICTED: CCHC-type zinc finger protein CG3800-like [Diaphorina citri]	gi|662193920|ref|XP_008469887.1|	0.23	1.3	[]	7	8	8	8	8	4	7	7	8	4
496.1	PREDICTED: basigin [Diaphorina citri]	gi|662214991|ref|XP_008481353.1|	0.23	1.3	[]	11.05	6.5252	9.919	12.747	13.879	9.919	9.919	8.2221	7.2221	7.6564
808	| Aldose reductase, putative | Similar to E0VSM5 | ***- | PANTHER PTHR11732 | Pfam PF00248	MCOT09601.0.OO	0.23	1.3	[]	11	11	9	7	8	6	6	6	6	12
144.4	PREDICTED: serpin-ZXA-like isoform X1 [Diaphorina citri]	gi|662183294|ref|XP_008481519.1|	0.23	1.5	[]	3.8399	3.3791	4.6078	3.8399	3.6095	2.4575	2.4575	2.5343	2.8415	2.7647
909.1	| Aconitate hydratase | Similar to A0A0C5QEU3 | ***- | PANTHER PTHR11670 | PANTHER PTHR11670:SF1 | Pfam PF00330 | Pfam PF00694	MCOT11714.0.MT	0.23	1.8	[]	2.5387	2.5387	2.6925	2.5387	3.385	0.84625	0.84625	1.6925	1.6925	2.5387
1430.1	PREDICTED: nuclear pore glycoprotein p62 [Diaphorina citri]	gi|662214369|ref|XP_008481014.1|	0.24	0	[]	0	0	0	0	0	0.81725	0.81725	0	0	0
1491	30S ribosomal protein S11 [Candidatus Profftella armatura]	WP_020915325.1	0.24	0	[]	0	0	0	0	0	0	0	0	0	2
1567	| C-terminal-binding protein | Similar to A0A067RB42 | ***- | PANTHER PTHR10996 | PANTHER PTHR10996:SF146 | Pfam PF02826 | Pfam PF00389	MCOT22139.2.CC	0.24	0	[]	0	0	0	0	0	0	0	0	0	2
1532.1	| 28S ribosomal protein S35, mitochondrial | Similar to F4WY59 | ***- | PANTHER PTHR13490 | Pfam PF10213	MCOT12228.3.CO	0.24	0	[]	0	0	0	0	0	0	0	0	0	1.7286
70.3	| Elongation factor Tu | Similar to T1PDI5 | ***- | PANTHER PTHR23115 | PANTHER PTHR23115:SF164 | Pfam PF09173 | Pfam PF00009	MCOT09436.0.MT	0.24	0	[]	0	0	0	0	0	0	0	0	0	2.1602
1544.1	| Oxysterol-binding protein | Similar to U5EPL9 | ***- | PANTHER PTHR10972 | PANTHER PTHR10972:SF27 | Pfam PF01237 | Pfam PF00169	MCOT06739.0.CT	0.24	0	[]	0	0	0	0	0	0	0	0	0	1.7493
1534	| Epoxide hydrolase 1 | Similar to KRZ38089.1 | *-*- | PANTHER PTHR12782 | PANTHER PTHR12782:SF5 | Pfam PF14497 | Pfam PF00462	MCOT06570.0.CC	0.24	0	[]	0	0	0	0	0	0	0	0	0	2
1533.1	| RNA methyltransferase | Similar to WP_057957585.1 | ***- | PANTHER PTHR11061 | PANTHER PTHR11061:SF24 | Pfam PF05958	MCOT02057.0.CT	0.24	0	[]	0	0	0	0	0	0	0	0	0	2.4914
1301.1	| Lupus la ribonucleoprotein, putative | Similar to E0W1T3 | *-*- | PANTHER PTHR22792 | PANTHER PTHR22792:SF57 | Pfam PF05383	MCOT00900.0.CT	0.24	0	[]	0	0	0	0	0	0.76164	0	0	0	0.76164
679.3	PREDICTED: hyphal wall protein 2-like [Diaphorina citri]	gi|662210623|ref|XP_008478960.1|	0.24	0	[]	0	0	0	0	0	0	1.9738	0	0	0
997.1	PREDICTED: LOW QUALITY PROTEIN: fatty acid synthase [Diaphorina citri]	gi|662196537|ref|XP_008471304.1|	0.24	0	[]	0	0	0	0	0	0	0	0	0	1.8624
946.2	PREDICTED: exportin-7-B-like [Diaphorina citri]	gi|662190034|ref|XP_008467763.1|	0.24	0	[]	0	0	0	0	0	0	0	0.38821	0	1.1475
1589	| GDP-L-fucose synthetase, putative | Similar to E0W157 | ***- | PANTHER PTHR10366 | PANTHER PTHR10366:SF259 | Pfam PF01370	MCOT23225.1.CC	0.24	0	[]	0	0	0	0	0	0	0	0	0	2
689.4	| Microtubule-associated protein futsch-like protein | Similar to A0A0J7KX49 | *-*- |	MCOT15093.0.CT	0.24	0	[]	0	0	0	0	0	0.20457	0.30685	0.71598	0.51142	0.29777
1506.1	| Selenide,water dikinase | Similar to S4PIS4 | ***- | PANTHER PTHR10256 | Pfam PF02769 | Pfam PF00586	MCOT12697.2.CC	0.24	0	[]	0	0	0	0	0	0	0	0	0	1.8779
709.5	| Endothelin-converting enzyme, putative | Similar to E0W1I2 | *-*- | PANTHER PTHR11733 | PANTHER PTHR11733:SF148 | Pfam PF05649	MCOT08077.0.MM	0.24	0	[]	0	0	0	0	0	1.058	0	0	1	0
1384.1	| peptidase M16 | Similar to WP_058021515.1 | ***- | PANTHER PTHR11851 | PANTHER PTHR11851:SF68 | Pfam PF05193 | Pfam PF08367	MCOT05838.2.CT	0.24	0	[]	0	0	0	0	0	0	0	0	0	1.9849
1543.2	| 50S ribosomal protein L2, putative | Similar to E0W2B4 | ***- | PANTHER PTHR13691 | PANTHER PTHR13691:SF5 | Pfam PF03947 | Pfam PF00181	MCOT20729.0.CT	0.24	0	[]	0	0	0	0	0	0	0	0	1	1.4719
1495	| Inositol-3-phosphate synthase 1-B | Similar to A0A067R717 | ***- | PANTHER PTHR11510 | Pfam PF07994 | Pfam PF01658	MCOT16385.0.CT	0.24	0	[]	0	0	0	0	0	0	0	0	0	2
1590	| 39S ribosomal protein L14, mitochondrial | Similar to V5GE96 | ***- | PANTHER PTHR21037 | PANTHER PTHR21037:SF3 | Pfam PF00238	MCOT23249.0.CC	0.24	0	[]	0	0	0	0	0	1	0	0	0	1
1538	| 39S ribosomal protein L23, mitochondrial | Similar to A0A0A1X962 | ***- | PANTHER PTHR12059 | PANTHER PTHR12059:SF5 | Pfam PF00276	MCOT17059.0.CC	0.24	0	[]	0	0	0	0	0	0	0	0	1	1
1276.1	| Eukaryotic translation initiation factor 2A | Similar to A0A067RBG5 | ***- | PANTHER PTHR13227 | Pfam PF08662	MCOT12595.0.CO	0.24	0	[]	0	0	0	0	0	0	0	0	0	1.6213
885.2	| Plexin-A4 | Similar to A0A067QYN7 | *-*- | PANTHER PTHR22625 | PANTHER PTHR22625:SF16 | Pfam PF01437	MCOT22064.0.CC	0.24	0	[]	0	0	0	0	0	0	0.55049	0.55049	0.55049	0.53736
55.2	| Unknown protein |	MCOT14140.0.CC	0.24	0	[]	0	0	0	0	0	1	0	0	1	0
1556	| 28S ribosomal protein S34, mitochondrial | Similar to A0A0A1WYM1 | ***- | PANTHER PTHR28589 | Pfam PF16053	MCOT22108.0.CC	0.24	0	[]	0	0	0	0	0	0	1	0	0	1
1458	| 39S ribosomal protein L32, mitochondrial | Similar to A0A067QWR1 | ***- | PANTHER PTHR21026 | PANTHER PTHR21026:SF2 | Pfam PF01783	MCOT21666.0.CC	0.24	0	[]	0	0	0	0	0	0	0	0	1	1
1458	PREDICTED: 39S ribosomal protein L32, mitochondrial isoform X1 [Diaphorina citri]	gi|662204412|ref|XP_008475584.1|	0.24	0	[]	0	0	0	0	0	0	0	0	1	1
103.2	PREDICTED: lysosomal aspartic protease-like [Diaphorina citri]	gi|662195753|ref|XP_008470879.1|	0.24	0	[]	0	0	0	0	0	1.0496	0	0.68085	0	0
587.2	PREDICTED: histone H1E-like [Diaphorina citri]	gi|662217520|ref|XP_008482743.1|	0.24	0.1	[]	0	0.21684	0	0	0	0.10828	0	0.10828	0	1.3248
1151.2	PREDICTED: uncharacterized protein LOC103518867, partial [Diaphorina citri]	gi|662216475|ref|XP_008482172.1|	0.24	0.1	[]	0	0	0.18777	0	0	0.56332	0	0	0.93887	0
1586.1	PREDICTED: cathepsin B-like [Diaphorina citri]	gi|662196066|ref|XP_008471047.1|	0.24	0.3	[]	0.058085	0	0.42991	0	0	0	0	0	0	1.4253
425.2	PREDICTED: Y-box factor homolog, partial [Diaphorina citri]	gi|662217353|ref|XP_008482654.1|	0.24	0.5	[]	0.70945	1.0135	0.6081	0.70945	0.8108	1.1149	1.6216	1.2162	1.2162	1.9257
585.1	polyketide synthase [Candidatus Profftella armatura]	WP_020915398.1	0.24	0.5	[]	0.88961	0	0.88961	1.7792	0	1.7792	2.7792	0.88961	0.88961	0.88961
1187.1	| 27 kDa hemolymph protein | Similar to A0A0A9YLF7 | ***- | PANTHER PTHR20997 | PANTHER PTHR20997:SF2 | Pfam PF07165	MCOT02585.0.CT	0.24	0.6	[]	2.8948	0	0	0	0.96494	0.96494	0.96494	0.96494	2.8948	0.96494
1359	| Dynein light chain roadblock-type 2 | Similar to A0A067RH23 | ***- | PANTHER PTHR10779 | Pfam PF03259	MCOT03195.0.CT	0.24	0.6	[]	1	2	0	0	1	2	1	2	1	1
1373	| COP9 signalosome complex subunit 8 | Similar to A0A0L7R6L8 | ***- | PANTHER PTHR13339 | Pfam PF10075	MCOT23209.0.CC	0.24	0.6	[]	0	2	1	0	1	1	1	1	2	2
1262	| GMP synthase, putative | Similar to E0VNC1 | ***- | PANTHER PTHR11922 | PANTHER PTHR11922:SF2 | Pfam PF00117 | Pfam PF00958	MCOT15703.0.CO	0.24	0.6	[]	1	0	1	2	0	1	1	3	0	2
1113	PREDICTED: NADH dehydrogenase [ubiquinone] 1 beta subcomplex subunit 9-like [Diaphorina citri]	gi|662214101|ref|XP_008480867.1|	0.24	0.6	[]	1	1	1	1	0	0	1	1	2	3
869.2	| Ribosomal protein L19 | Similar to Q0PXY9 | ***- | PANTHER PTHR10722 | Pfam PF01280	MCOT03785.1.CT	0.24	0.7	[]	1.9168	1.9168	3.8336	3.8336	1.2779	3.1947	2.5557	3.8336	1.9168	5.7504
666	| Glutaredoxin 3 | Similar to A0A067QVZ4 | ***- | PANTHER PTHR10293 | PANTHER PTHR10293:SF40 | Pfam PF00462 | Pfam PF00085	MCOT20418.0.CO	0.24	0.9	[]	4	5	9	8	5	8	7	7	6	8
657.1	| aminopeptidase C | Similar to CEK17221.1 | ***- | PANTHER PTHR10363 | Pfam PF03051	MCOT00152.0.CO	0.24	0.9	[]	7.0368	3.751	7.1051	7.1919	8.9806	6.5643	5.3847	7.801	7.0183	12.645
664	| 60S ribosomal protein L7a | Similar to V9IKQ0 | ***- | PANTHER PTHR23105 | PANTHER PTHR23105:SF47 | Pfam PF01248	MCOT13319.1.CC	0.24	0.9	[]	5	4	13.92	10.92	3	4	3	7.8403	4	22.84
122	| Gelsolin, cytoplasmic | Similar to A0A067QYR3 | *-*- | PANTHER PTHR11977 | PANTHER PTHR11977:SF39 | Pfam PF00626	MCOT20466.0.CC	0.24	1.1	[]	52	48	63	59	66	55	48	50	51	52
121	| Cytochrome b-c1 complex subunit 7 | Similar to A0A067REU5 | ***- | PANTHER PTHR12022 | Pfam PF02271	MCOT20438.0.CO	0.24	1.1	[]	53	54	46	50	57	52	50	41	48	39
482	| Sorting nexin-12 | Similar to A0A0A9X9Y5 | ***- | PANTHER PTHR10555 | PANTHER PTHR10555:SF145 | Pfam PF00787	MCOT01731.0.CC	0.24	1.3	[]	9	5	8	10	8	7	6	7	8	3
736	| peptidylprolyl isomerase | Similar to KRO28567.1 | ***- | PANTHER PTHR10657 | PANTHER PTHR10657:SF4 | Pfam PF00639 | Pfam PF00397	MCOT18761.0.CT	0.24	1.3	[]	8	7	4	6	8	7	3	4	8	3
429.1	| Acyl carrier protein | Similar to D6WXY4 | ***- | PANTHER PTHR20863 | PANTHER PTHR20863:SF5 | Pfam PF00550	MCOT09552.0.TT	0.24	1.3	[]	7.966	6.983	7	7.966	9.966	4.983	6	6.949	6.983	5.966
611.2	| Alpha-mannosidase | Similar to J9JTZ7 | ***- | PANTHER PTHR11607 | PANTHER PTHR11607:SF3 | Pfam PF01074 | Pfam PF07748	MCOT19553.2.CT	0.24	1.4	[]	4.5794	3.3147	7.0685	2.9218	2.1151	2.1151	0.8504	0.63234	3.3797	7.513
189.4	| Papilin | Similar to A0A067RN68 | ***- | PANTHER PTHR13723 | PANTHER PTHR13723:SF193 | Pfam PF00014 | Pfam PF07679	MCOT13884.1.CO	0.24	1.5	[]	1.9558	3.862	3.8681	1.9039	2.236	2.4735	0.97428	1.705	1.0626	3.0903
355.2	| Myosin heavy chain, non-muscle | Similar to A0A0L7QUX8 | ***- | PANTHER PTHR13140 | PANTHER PTHR13140:SF373 | Pfam PF00063 | Pfam PF01576	MCOT22406.0.CO	0.24	1.5	[]	1.6247	1.122	2.1849	2.3013	0.80362	0.18195	1.0614	0.74297	0.62167	2.8887
824.1	| Disks large 1 tumor suppressor protein | Similar to V5GV54 | ***- | PANTHER PTHR23119 | Pfam PF00625 | Pfam PF09058	MCOT06194.0.CO	0.24	1.6	[]	0.90106	1.2785	2.7032	0.90214	2.7043	1.2774	0.90106	0.37631	0.37631	2.3279
208.2	PREDICTED: LOW QUALITY PROTEIN: spectrin beta chain, non-erythrocytic 1-like [Diaphorina citri]	gi|662184817|ref|XP_008473865.1|	0.24	1.6	[]	1.7818	1.2803	2.4545	2.1251	1.0271	0.67632	0.59403	0.59403	0.17178	3.2904
67.5	PREDICTED: uncharacterized protein LOC103508350 [Diaphorina citri]	gi|662184303|ref|XP_008471120.1|	0.24	1.8	[]	1.6242	1.8351	1.4076	2.1656	2.0573	1.402	1.6242	0	1.1911	0.75796
1316	PREDICTED: uncharacterized protein LOC103520889 isoform X3 [Diaphorina citri]	gi|662186857|ref|XP_008484227.1|	0.24	1.8	[]	1	1	1	3	3	1	1	0	2	1
978.1	| Zinc finger protein ZPR1, putative | Similar to E0VMF0 | ***- | PANTHER PTHR10876 | PANTHER PTHR10876:SF0 | Pfam PF03367	MCOT20195.0.CT	0.24	1.8	[]	2.4358	1.6239	0.81193	1.6239	2.4358	1.6239	1.6239	0.81193	0.81193	0
1388	| Protein kinase | Similar to T1PGE9 | ***- | PANTHER PTHR24353 | PANTHER PTHR24353:SF82 | Pfam PF00069	MCOT20470.0.CC	0.24	1.8	[]	2	2	2	2	1	1	1	0	1	2
1204	PREDICTED: protein LZIC-like [Diaphorina citri]	gi|662203249|ref|XP_008474953.1|	0.24	1.8	[]	1	2	1	2	3	1	3	0	1	0
1528	| actin | Similar to ALO18835.1 | ***- | PANTHER PTHR11937 | PANTHER PTHR11937:SF217 | Pfam PF00022	MCOT11708.0.TT	0.24	1.9	[]	3.139	2.7903	0	3.4415	0	0	0	2.2089	0	2.7903
959.2	| Endophilin-B1 | Similar to E2B251 | ***- | PANTHER PTHR10663 | PANTHER PTHR10663:SF162 | Pfam PF03114	MCOT00273.2.CC	0.24	1.9	[]	2.2574	1.2574	1.2574	1.2574	2.8861	0.62869	1.2574	1.2574	1.6287	0
1550	| dehydrogenase | Similar to WP_056626822.1 | ***- | PANTHER PTHR11695 | PANTHER PTHR11695:SF451 | Pfam PF08240 | Pfam PF00107	MCOT17539.1.CT	0.24	2	[]	1.7506	0.87529	4.7506	1.8753	0	0.87529	0	0	0	3.7506
707.1	| Short-chain dehydrogenase | Similar to B0WGF8 | ***- | PANTHER PTHR24322 | PANTHER PTHR24322:SF583 | Pfam PF00106	MCOT00823.0.CC	0.25	0.8	[]	1.6391	3.2782	4.2782	3.4586	1.6391	3.2782	4.2782	2.4586	4.0977	3.2782
501.1	PREDICTED: vinculin [Diaphorina citri]	gi|662200935|ref|XP_008473701.1|	0.25	0.8	[]	1.6336	0.6952	7.1951	3.024	1.512	1.512	3.024	3.024	1.6336	8.8287
422.1	| Unknown protein |	MCOT06485.0.CC	0.25	0.9	[]	11.693	8.7854	11.663	9.7548	13.693	12.663	12.663	12.693	15.602	7.7854
187.3	| Chitinase-3-like protein 3 | Similar to A0A067R5G3 | *-*- | PANTHER PTHR11177 | PANTHER PTHR11177:SF213 | Pfam PF00704 | Pfam PF01607	MCOT00314.2.CT	0.25	0.9	[]	17.304	18.418	16.761	17.826	15.702	24.867	20.512	17.3	14.57	14.211
163.2	| 40S ribosomal protein S12 | Similar to Q0PXZ6 | ***- | PANTHER PTHR11843 | Pfam PF01248	MCOT13429.0.CT	0.25	0.9	[]	13.747	15.976	11.518	11.889	15.976	14.119	12.632	17.091	17.834	12.632
507	PREDICTED: 40S ribosomal protein S28 [Diaphorina citri]	gi|662206362|ref|XP_008476639.1|	0.25	0.9	[]	9	8	8	13	12	13	10	14	9	9
228.1	| Phosphoglucomutase | Similar to C0KJJ8 | ***- | PANTHER PTHR22573 | PANTHER PTHR22573:SF2 | Pfam PF02878 | Pfam PF02880	MCOT19672.0.CO	0.25	0.9	[]	9.1961	11.638	17.065	11.923	13.857	14.73	14.51	13.228	11.558	15.489
693	| 40S ribosomal protein S19 | Similar to A0A0A9VVJ7 | ***- | PANTHER PTHR11710 | Pfam PF01090	MCOT06153.0.CO	0.25	0.9	[]	8	9	13	11	4	9	6	10	8	17
11.1	| ATP synthase subunit beta | Similar to A0A023F989 | ***- | PANTHER PTHR15184 | PANTHER PTHR15184:SF44 | Pfam PF00006 | Pfam PF00306	MCOT02123.0.CT	0.25	1	[]	268.72	292.81	326.22	285.2	295.33	279.07	287.06	265.8	268.02	326.93
46.2	| Heat shock 70 kDa protein cognate 4 | Similar to A0A0A9W3D3 | ***- | PANTHER PTHR19375 | PANTHER PTHR19375:SF150 | Pfam PF00012	MCOT21551.0.CC	0.25	1	[]	38.67	46.951	41.681	38.41	47.824	48.594	44.874	43.782	41.909	37.975
298	PREDICTED: uncharacterized protein LOC103511074 isoform X1 [Diaphorina citri]	gi|662201506|ref|XP_008474007.1|	0.25	1	[]	26	25	21	26	19	24	24	25	28	21
200.1	| PDZ and LIM domain protein Zasp | Similar to A0A0A9Y7V2 | *-*- | PANTHER PTHR24214 | Pfam PF00595	MCOT02179.0.CT	0.25	1	[]	16.964	17.868	17.868	21.407	21.234	19.599	20.138	17.599	23.868	18.868
73.1	| Muscular protein 20 | Similar to G6DP70 | ***- | PANTHER PTHR18959 | Pfam PF00307 | Pfam PF00402	MCOT08156.0.OO	0.25	1.1	[]	94.976	93.092	92.164	106.99	107.8	90.208	91.179	94.106	94.106	78.295
71.2	PREDICTED: uncharacterized protein LOC103524647 isoform X1 [Diaphorina citri]	gi|662188447|ref|XP_008487898.1|	0.25	1.1	[]	49.307	52.534	66.375	54.5	42.273	41.886	45.693	38.886	42.886	65.375
34.3	| Heat shock 70 kDa protein C | Similar to KRZ85231.1 | *-*- | PANTHER PTHR19375 | PANTHER PTHR19375:SF219 | Pfam PF00012	MCOT09947.0.MM	0.25	1.2	[]	14.189	17.06	16.128	14.973	15.433	14.278	12.995	11.524	14.771	11.901
84.2	| Tubulin beta chain | Similar to R4WCS2 | ***- | PANTHER PTHR11588 | PANTHER PTHR11588:SF93 | Pfam PF00091 | Pfam PF03953	MCOT04449.0.CC	0.25	1.2	[]	14.925	15.609	16.251	15.119	15.503	10.99	12.938	12.944	10.104	16.586
145.1	| Muscle M-line assembly protein unc-89 | Similar to A0A067RMC0 | *-*- | PANTHER PTHR10489 | PANTHER PTHR10489:SF585 | Pfam PF07679	MCOT21674.3.CO	0.25	1.2	[]	12.759	12.989	18.066	11.802	12.189	9.9112	11.62	9.9112	11.05	13.462
42.4	| Muscle M-line assembly protein unc-89 | Similar to A0A067RKL9 | *-*- | PANTHER PTHR10489 | PANTHER PTHR10489:SF702 | Pfam PF00621 | Pfam PF07679	MCOT18475.0.CT	0.25	1.2	[]	12.508	14.898	15.256	11.615	13.951	6.8164	10.013	8.6773	9.3101	21.421
626	50S ribosomal protein L7/L12 [Wolbachia endosymbiont of Diaphorina citri]	WP_017532113.1	0.25	1.3	[]	8	8	5	7	7	6	4	6	7	4
647.1	| Ubiquitin-conjugating enzyme | Similar to R4WPY2 | ***- | PANTHER PTHR24067 | PANTHER PTHR24067:SF69 | Pfam PF00179	MCOT22633.0.CT	0.25	1.3	[]	7.0446	6.1529	3.2612	5.1529	6.5223	5.5223	3.1529	5.8917	4.5223	2.2612
758.1	| SH3 domain-binding glutamic acid-rich protein-like protein | Similar to A0A067RAQ8 | ***- | PANTHER PTHR12232 | Pfam PF04908	MCOT14474.0.CT	0.25	1.3	[]	7.3211	6.5076	6.5076	6.5076	8.1346	5.6942	4.8807	5.6942	6.5076	4.0673
473.1	PREDICTED: uncharacterized protein PB18E9.04c-like [Diaphorina citri]	gi|662201852|ref|XP_008474193.1|	0.25	1.3	[]	4.5539	3.9846	6.066	8.3256	4.9276	3.4154	6.4398	3.2199	7.009	0.56923
218.2	PREDICTED: uncharacterized protein LOC103507470 [Diaphorina citri]	gi|662194427|ref|XP_008470163.1|	0.25	1.3	[]	7.034	4.8697	8.6573	8.6573	6.493	4.3286	5.9519	2.7054	4.8697	8.6573
302.3	PREDICTED: UTP--glucose-1-phosphate uridylyltransferase-like, partial [Diaphorina citri]	gi|662212050|ref|XP_008479736.1|	0.25	1.3	[]	4.8726	5.1485	6.2632	6.9612	3.6172	3.62	3.2006	3.4792	2.646	7.5186
77.1	PREDICTED: replication factor C subunit 3 [Diaphorina citri]	gi|662186013|ref|XP_008480000.1|	0.25	1.4	[]	7.5867	6.1826	3.9632	2.3326	6.8846	5.3673	2.3326	5.3673	4.4387	2.1061
404.2	| Glutathione S-transferase omega-1 | Similar to A0A0A9ZAS6 | *-*- | PANTHER PTHR11260 | PANTHER PTHR11260:SF77 | Pfam PF13417	MCOT21337.2.CC	0.25	1.4	[]	2.7906	2.7906	2.7906	2.3919	3.5879	1.9933	1.5946	1.9933	2.7906	1.9933
403.2	| Glutamate synthase | Similar to Q0KIX8 | ***- | PANTHER PTHR11938 | PANTHER PTHR11938:SF1 | Pfam PF00310 | Pfam PF01645	MCOT20946.0.CO	0.25	1.4	[]	5.7788	2.3694	5.6745	3.9459	3.2751	2.0678	2.0678	2.3919	1.7212	7.016
745.2	| Hexokinase | Similar to A0A023EUV6 | ***- | PANTHER PTHR19443 | Pfam PF03727 | Pfam PF00349	MCOT20958.0.CO	0.25	1.4	[]	5.4017	1.5217	4.1835	5.9659	3.9346	0	2.0976	3.3041	1.7824	8.1181
541.1	PREDICTED: glutaredoxin-C3-like [Diaphorina citri]	gi|662189719|ref|XP_008467599.1|	0.25	1.5	[]	3.3791	3.8618	1.9309	1.9309	3.8618	2.8964	1.4482	1.9309	3.3791	0.48273
197.4	| CG43897, isoform M | Similar to M9PF57 | *-*- |	MCOT08336.0.OO	0.25	1.5	[]	3.0331	3.2006	2.3484	2.9633	3.3807	2.0679	1.9007	1.7329	2.1804	1.7756
352.3	| NADH dehydrogenase | Similar to KRZ12077.1 | ***- | PANTHER PTHR12966 | PANTHER PTHR12966:SF0 | Pfam PF06212	MCOT01211.1.CC	0.25	1.6	[]	0.75346	1.0691	0.69964	0.64582	0.8611	0.80728	0.43055	0.37673	0.48437	0.37673
612.1	| Ribosome-binding protein 1 | Similar to A0A067QTC9 | *-*- | PANTHER PTHR18939 | PANTHER PTHR18939:SF4	MCOT12473.0.CT	0.25	1.7	[]	0.82661	0	2.4798	0.82661	0	0	0.82661	0	0	1.6532
1169.1	PREDICTED: ribose-phosphate pyrophosphokinase 2 isoform X1 [Diaphorina citri]	gi|662195665|ref|XP_008470832.1|	0.25	1.8	[]	1.2412	0	2.4825	0.62062	0	0	0	0	0	2.4825
715.1	| CG34417, isoform T | Similar to M9PDW8 | *-*- | Pfam PF12510	MCOT16298.2.CT	0.25	2.2	[]	0.66459	0.9524	1.617	0.9524	0.4762	0	0.4762	0	0	1.6382
772.1	| Dynamin | Similar to E2B692 | ***- | PANTHER PTHR11566 | PANTHER PTHR11566:SF32 | Pfam PF01031 | Pfam PF00350	MCOT20023.1.CO	0.25	2.5	[]	0.64383	0.8476	2.6596	0.64383	0	0.64383	0	0	0	1.2877
779.1	PREDICTED: intersectin-1-like [Diaphorina citri]	gi|662193166|ref|XP_008469475.1|	0.25	3.3	[]	1.8442	0.92209	0.64423	1.1368	0.92209	0.10737	0.10737	0.21474	0.92209	0.32211
1217	| Lipocalin-like protein | Similar to A0A022T3Y0 | ***- |	MCOT16516.0.CC	0.26	0.6	[]	2	0	3	0	0	2	1	1	1	3
1275	50S ribosomal protein L5 [Candidatus Profftella armatura]	WP_020915313.1	0.26	0.6	[]	1	2	1	0	1	1	1	1	3	2
1365	| Proteasome subunit beta type | Similar to J3JUE5 | ***- | PANTHER PTHR11599 | PANTHER PTHR11599:SF63 | Pfam PF00227	MCOT15075.0.CC	0.26	0.6	[]	0	1	2	1	1	1	1	1	0	5
1493	| Oxidoreductase | Similar to B0WCD3 | ***- | PANTHER PTHR24322 | Pfam PF00106	MCOT13401.0.CT	0.26	0.6	[]	2	1	1	0	1	1	1	1	2	3
339.4	| 40S ribosomal protein S3 | Similar to A2IA98 | *-*- | PANTHER PTHR11760 | PANTHER PTHR11760:SF20 | Pfam PF07650 | Pfam PF14910	MCOT08510.0.MM	0.26	0.8	[]	2.9067	3.3258	4.8838	5.3029	3.8215	4.5741	3.9071	3.9928	4.7363	6.613
924.1	PREDICTED: protein takeout-like [Diaphorina citri]	gi|662199598|ref|XP_008472969.1|	0.26	0.8	[]	3	4	3	3	4	5	4	4	4	3.9919
1086	| 30S ribosomal protein S8 | Similar to A0A084VX24 | ***- | PANTHER PTHR11758 | PANTHER PTHR11758:SF16 | Pfam PF00410	MCOT07664.0.MM	0.26	0.8	[]	4	3	6	2	2	3	3	4	4	7
75.2	| Odorant-binding protein 2 | Similar to C1KV04 | *-*- | Pfam PF01395	MCOT14941.1.CC	0.26	1.2	[]	13.219	15.776	13.715	16.016	11.7	13.986	13.762	11.189	10.678	9.6547
665	| Histone-lysine N-methyltransferase | Similar to F4WAE7 | *-*- | Pfam PF00855	MCOT17739.0.CO	0.26	1.4	[]	4	6	2	4	6	2	3	4	5	2
96.2	PREDICTED: triosephosphate isomerase-like, partial [Diaphorina citri]	gi|662202324|ref|XP_008474454.1|	0.26	1.5	[]	1.7985	2.0101	1.7456	1.9043	2.0101	1.6399	1.4812	1.3754	1.7985	0
932.1	PREDICTED: ankyrin-2-like [Diaphorina citri]	gi|662191552|ref|XP_008468596.1|	0.26	1.6	[]	1.3839	1.3839	3.4598	1.3839	2.0759	0.69196	1.3839	1.3839	1.3839	1.3839
1083.1	| Calcineurin subunit B type 2 | Similar to A0A0A9XTX6 | ***- | PANTHER PTHR23056 | PANTHER PTHR23056:SF43 | Pfam PF13499	MCOT20942.1.CT	0.26	1.7	[]	1.9637	1.9637	2.9637	0.96367	1.9637	0.96367	1.9273	0.96367	0.96367	0.96367
460.2	| Muscle-specific protein 300 | Similar to D6X2J9 | *-*- |	MCOT10888.0.MM	0.26	1.9	[]	2.5614	1.8934	2.2734	2.9815	0.79551	0	0.75992	1.3089	0.12559	3.3615
1400.2	PREDICTED: uncharacterized protein LOC103506773 [Diaphorina citri]	gi|662193031|ref|XP_008469398.1|	0.26	3	[]	0.39067	0	0	0.78135	0	0.39067	0	0	0	0
1068.2	| Septin-2 | Similar to A0A026WJD6 | ***- | PANTHER PTHR18884 | PANTHER PTHR18884:SF69 | Pfam PF00735	MCOT10970.0.MT	0.26	7	[]	0.20925	0.20925	0.41851	1.0079	0.20925	0	0	0	0	0.2947
650.4	| dehydrogenase | Similar to WP_058051402.1 | ***- | PANTHER PTHR11695 | PANTHER PTHR11695:SF451 | Pfam PF08240 | Pfam PF00107	MCOT03788.0.CO	0.26	12	[]	0.85031	0.6748	0	0	0.71586	0	0	0	0	0.18606
1481.2	PREDICTED: ras-related protein Rab-11A [Diaphorina citri]	gi|662202803|ref|XP_008474711.1|	0.26	INF	[]	1.0026	0	0	1.0026	0	0	0	0	0	0
1540.1	| Fasciclin-1 | Similar to A0A067RJQ5 | ***- | PANTHER PTHR10900 | PANTHER PTHR10900:SF80 | Pfam PF02469	MCOT21887.0.CO	0.26	INF	[]	0	0	0.60428	1.2086	0	0	0	0	0	0
1540.1	| Fasciclin-1 | Similar to A0A067RJQ5 | ***- | PANTHER PTHR10900 | PANTHER PTHR10900:SF80 | Pfam PF02469	MCOT21536.0.CO	0.26	INF	[]	0	0	0.60428	1.2086	0	0	0	0	0	0
306.3	| Unknown protein |	MCOT21468.0.CC	0.26	INF	[]	0	0	2	0	0	0	0	0	0	0
990.1	PREDICTED: LOW QUALITY PROTEIN: uncharacterized protein LOC103511145 [Diaphorina citri]	gi|662201644|ref|XP_008474082.1|	0.26	INF	[]	0	0	1.8705	0	0	0	0	0	0	0
114.3	PREDICTED: flightin-like [Diaphorina citri]	gi|662184297|ref|XP_008471095.1|	0.26	INF	[]	0	0	0	1.7277	0	0	0	0	0	0
1560	| PITH domain-containing protein | Similar to V5GC65 | ***- | PANTHER PTHR12175 | Pfam PF06201	MCOT05866.2.CT	0.26	INF	[]	1	1	0	0	0	0	0	0	0	0
1553	PREDICTED: probable small nuclear ribonucleoprotein Sm D2 [Diaphorina citri]	gi|662206215|ref|XP_008476559.1|	0.26	INF	[]	0	0	0	0	2	0	0	0	0	0
1561	PREDICTED: uncharacterized protein LOC103524398 [Diaphorina citri]	gi|662187959|ref|XP_008487632.1|	0.26	INF	[]	0	0	1	1	0	0	0	0	0	0
1102	| rRNA 2'-O-methyltransferase fibrillarin | Similar to A0A067R3V5 | ***- | PANTHER PTHR10335 | Pfam PF01269	MCOT01492.0.CT	0.27	0.7	[]	1	3	1	1	0	0	2	1	2	4
1102	PREDICTED: rRNA 2'-O-methyltransferase fibrillarin [Diaphorina citri]	gi|662216029|ref|XP_008481927.1|	0.27	0.7	[]	1	3	1	1	0	0	2	1	2	4
1367	PREDICTED: 60S ribosomal protein L34-like [Diaphorina citri]	gi|662210152|ref|XP_008478704.1|	0.27	0.7	[]	1	1	2	1	1	1	2	1	1	4
851.2	| Mitochondrial import receptor subunit TOM40-like protein 1 | Similar to A0A034WE23 | ***- | PANTHER PTHR10802 | Pfam PF01459	MCOT09327.0.TT	0.27	0.7	[]	1.7961	0.89806	1.7961	0.44903	1.3471	2.6942	1.3471	0.44903	1.3471	2.6942
1153.1	| Proteoglycan 4-like isoform x2 protein | Similar to A0A0J7KU71 | *-*- |	MCOT13405.0.CT	0.27	0.7	[]	0.98262	0.98262	0.98262	0.98262	1.9652	0	1	2	3.9826	1.9826
530.1	| Ras GTPase-activating protein-binding protein 1 | Similar to A0A0A9W255 | *-*- | PANTHER PTHR10693 | PANTHER PTHR10693:SF20 | Pfam PF02136 | Pfam PF00076	MCOT12676.2.CT	0.27	0.8	[]	4.8039	3.8039	3.8039	4.7058	5.6078	5.6078	5.7058	4.7058	6.5097	4.7058
383.1	| Proteasomal ubiquitin receptor ADRM1 | Similar to A0A067RKN8 | *-*- | PANTHER PTHR12225 | Pfam PF16550 | Pfam PF04683	MCOT21870.0.CT	0.27	0.8	[]	4.1455	3.4304	5.4304	5.8607	6.8607	4.7152	5.8607	6.8607	7.5759	5.4304
727	| Regulator of chromosome condensation | Similar to KRZ18503.1 | *-*- | PANTHER PTHR23310 | Pfam PF00887	MCOT11196.0.MM	0.27	0.9	[]	4	6	6	5	3	6	6	4	8	4
706.1	| Ferritin | Similar to A0A0A7DNF9 | ***- | PANTHER PTHR11431 | PANTHER PTHR11431:SF28 | Pfam PF00210	MCOT06925.0.MT	0.27	0.9	[]	4.7832	7.7291	2.8374	3.8374	8.6749	7.7291	7.6749	7.6749	7.7291	0.94581
515.2	| 40S ribosomal protein S10, partial | Similar to KRZ77439.1 | *-*- | PANTHER PTHR24070 | PANTHER PTHR24070:SF211 | Pfam PF03501 | Pfam PF00071	MCOT10738.0.MM	0.27	0.9	[]	5.4045	1.3511	7.4311	7.4311	5.4045	5.4045	5.4045	6.08	4.7289	9.4578
450.1	PREDICTED: cytosolic non-specific dipeptidase-like [Diaphorina citri]	gi|662213650|ref|XP_008480621.1|	0.27	0.9	[]	3.8794	3.2974	5.2272	6.4614	3.2623	5.0632	1.9145	5.6452	1.9145	11.142
954	| 60S ribosomal protein L18 | Similar to E2ACB8 | ***- | PANTHER PTHR10934	MCOT02801.0.CT	0.27	0.9	[]	4	3	7	5	4	3	7	5	1	11
1135.1	PREDICTED: proteasome subunit alpha type-2 [Diaphorina citri]	gi|662204128|ref|XP_008475429.1|	0.27	0.9	[]	1.8331	2.0828	6.4994	4.6662	6.3325	3.4994	5.4994	4.0828	4.4994	6.9159
182.1	| Peptidyl-prolyl cis-trans isomerase | Similar to A0A067QW87 | ***- | PANTHER PTHR11071 | PANTHER PTHR11071:SF267 | Pfam PF00160	MCOT19622.1.CC	0.27	1	[]	27.216	24.216	21.014	21.813	24.615	25.417	23.014	21.813	29.017	24.216
256.1	molecular chaperone GroES [Candidatus Profftella armatura]	WP_020915577.1	0.27	1	[]	20.637	23.419	18.782	28.274	26.419	25.564	23.564	23.492	26.419	23.492
325	| 60S acidic ribosomal protein P1 | Similar to A2IAC4 | *-*- | PANTHER PTHR21141 | Pfam PF00428	MCOT03868.0.CC	0.27	1	[]	24	22	24	22	23	20	25	25	27	22
74	PREDICTED: cytochrome c [Diaphorina citri]	gi|662193577|ref|XP_008469702.1|	0.27	1.1	[]	92	86	86	88	96	83	80	83	87	73
215	| NADH dehydrogenase | Similar to I4DK45 | ***- | PANTHER PTHR12653 | Pfam PF04716	MCOT20380.0.CC	0.27	1.1	[]	35	28	34	37	39	38	30	26	37	21
360.1	| S-phase kinase-associated protein 1 | Similar to A0A0A9Y6D5 | ***- | PANTHER PTHR11165 | Pfam PF01466 | Pfam PF03931	MCOT01095.0.CO	0.27	1.2	[]	24	25	19.946	21	28	23	19	17	21	22
188.1	| Cathepsin L, partial | Similar to KRY31635.1 | *-*- | PANTHER PTHR12411 | Pfam PF08246	MCOT14437.1.CO	0.27	1.2	[]	22.987	20.897	18.285	18.807	23.509	22.464	15.673	14.106	22.987	15.15
728	PREDICTED: 12 kDa FK506-binding protein-like [Diaphorina citri]	gi|662196803|ref|XP_008471450.1|	0.27	1.2	[]	9	11	8	10	9	8	7	8	9	6
523.1	| Cystathionine beta-synthase | Similar to A0A067QHU9 | ***- | PANTHER PTHR10314 | PANTHER PTHR10314:SF8 | Pfam PF00291	MCOT05606.0.CO	0.27	1.3	[]	8.3763	9.2641	4.9569	8.3552	8.2295	8.7746	5.4675	6.3417	7.502	2.6709
711.1	PREDICTED: endothelial differentiation-related factor 1 homolog [Diaphorina citri]	gi|662206495|ref|XP_008476710.1|	0.27	1.3	[]	4.4225	2.9423	4.4043	5.1353	5.8846	4.4043	3.6915	2.9241	2.9423	2.9423
893	| Dedicator of cytokinesis protein 1 | Similar to KRX70007.1 | *-*- | PANTHER PTHR11362 | Pfam PF01161	MCOT16067.0.CO	0.28	0.7	[]	2	1	0	1	3	1	3	2	4	0
988	| Myotubularin-related protein 10-B | Similar to E2AKW2 | *-*- | PANTHER PTHR16260 | Pfam PF14969	MCOT12971.0.CC	0.28	0.7	[]	2	1	1	4	0	4	2	0	3	2
957	| enoyl-CoA hydratase | Similar to WP_057463137.1 | ***- | PANTHER PTHR11941 | PANTHER PTHR11941:SF54 | Pfam PF00378	MCOT11444.0.TT	0.28	0.7	[]	1.2949	1.6186	0.97118	1.9712	1.2949	2.2661	1.6186	2.2661	2.2661	1.6186
869.1	| Ribosomal protein L19 | Similar to Q0PXY9 | ***- | PANTHER PTHR10722 | Pfam PF01280	MCOT03785.2.CC	0.28	0.7	[]	1.0832	1.0832	2.1664	2.1664	0.72214	1.8053	1.4443	2.1664	1.0832	3.2496
1251.1	PREDICTED: 60S ribosomal protein L31-like [Diaphorina citri]	gi|662210635|ref|XP_008478965.1|	0.28	0.7	[]	0.8952	2.6856	3.5808	0	0	0.8952	2.6856	0	1.7904	4.476
1473	| Thioesterase superfamily member 2 | Similar to W5JWN8 | ***- | PANTHER PTHR21660 | Pfam PF03061	MCOT20183.0.CO	0.28	0.7	[]	1	0	3	3	0	1	1	2	2	4
518.1	PREDICTED: nascent polypeptide-associated complex subunit alpha [Diaphorina citri]	gi|662214040|ref|XP_008480836.1|	0.28	0.9	[]	12.133	10.206	10.206	12.061	9.2778	11.133	11.133	13.061	13.133	9.2778
294.1	| Far upstream element-binding protein 1 | Similar to E2B9Y0 | ***- | PANTHER PTHR10288 | PANTHER PTHR10288:SF145 | Pfam PF09005 | Pfam PF00013	MCOT04163.0.CT	0.28	0.9	[]	8.3408	7.6358	5.6397	9.6958	9.6913	7.5765	8.222	8.9864	13.157	6.8715
602	| Unknown protein |	MCOT16142.0.CT	0.28	0.9	[]	9	5	6	7	8	9	6	7	11	6
502	| TAR DNA-binding protein 43 | Similar to A0A0A9WHQ8 | *-*- | PANTHER PTHR24012 | Pfam PF00076	MCOT16371.0.CT	0.28	0.9	[]	7	8	6	11	11	7	10	11	9	10
692	| Regulator of g-protein signaling 7-like protein | Similar to A0A0J7KVZ6 | *-*- | PANTHER PTHR14564 | PANTHER PTHR14564:SF4 | Pfam PF09769	MCOT00686.0.CC	0.28	0.9	[]	10	7	7	6	10	8	8	7	11	10
692	PREDICTED: uncharacterized protein LOC103505869 isoform X2 [Diaphorina citri]	gi|662191299|ref|XP_008468459.1|	0.28	0.9	[]	10	7	7	6	10	8	8	7	11	10
12.2	PREDICTED: ATP synthase subunit alpha, mitochondrial-like [Diaphorina citri]	gi|662216234|ref|XP_008482039.1|	0.28	0.9	[]	8.9552	9.249	10.768	10.762	9.7653	9.3324	11.149	10.917	11.062	10.349
241.1	| Laminin subunit beta-1 | Similar to A0A067R8G8 | ***- | PANTHER PTHR10574 | PANTHER PTHR10574:SF283 | Pfam PF00055 | Pfam PF00053	MCOT20012.2.CC	0.28	0.9	[]	9.1597	14.503	11.45	9.1597	10.686	13.74	9.923	8.3964	11.45	15.266
412.1	PREDICTED: NADH dehydrogenase [ubiquinone] 1 alpha subcomplex subunit 9, mitochondrial-like [Diaphorina citri]	gi|662187405|ref|XP_008486857.1|	0.28	0.9	[]	14.262	17.222	19.924	15.421	14.003	13.361	18.764	14.439	14.956	24.003
140.2	| Histone H2A | Similar to H9HUU1 | ***- | PANTHER PTHR23430 | Pfam PF16211 | Pfam PF00125	MCOT08626.0.MT	0.28	0.9	[]	6.3945	8.2245	7.1206	6.7575	7.0314	6.1354	10.225	9.3054	6.6684	8.5876
11.2	| ATP synthase subunit beta | Similar to E0W1G3 | ***- | PANTHER PTHR15184 | PANTHER PTHR15184:SF45 | Pfam PF00006 | Pfam PF00306	MCOT08994.0.OO	0.28	0.9	[]	7.8273	8.5204	8.3929	7.1651	9.3027	7.7188	9.0187	8.633	8.7289	10.913
550.1	| Acetyl-CoA acetyltransferase | Similar to CUI09765.1 | ***- | PANTHER PTHR24314 | PANTHER PTHR24314:SF13 | Pfam PF02036 | Pfam PF00108	MCOT06130.2.CT	0.28	0.9	[]	7	11.809	3.9043	8	10.904	4	9.8085	12.521	12.809	7.617
404.1	PREDICTED: glutathione S-transferase omega-1-like [Diaphorina citri]	gi|662217899|ref|XP_008482953.1|	0.28	0.9	[]	4.7319	5.4079	7.4359	6.7599	6.0839	6.7599	6.0839	4.0559	9.4639	7.4359
578.1	| Prolow-density lipoprotein receptor-related protein 1 | Similar to W8AKS1 | *-*- | PANTHER PTHR10529 | PANTHER PTHR10529:SF223 | Pfam PF07474 | Pfam PF06119	MCOT22800.0.CT	0.28	0.9	[]	9.828	7.8662	8.8853	7.8853	9.8471	8.8662	9.828	7.8853	7.8662	12.828
100	| ATP synthase subunit A | Similar to WP_056934309.1 | ***- | PANTHER PTHR15184 | PANTHER PTHR15184:SF51 | Pfam PF00006 | Pfam PF16886	MCOT04747.0.CC	0.28	1	[]	64	61	83	74	76	56	71	70	62	96
211.1	| Nadh dehydrogenase | Similar to A0A0J7KYU0 | ***- | PANTHER PTHR10884 | PANTHER PTHR10884:SF10 | Pfam PF00329	MCOT13733.2.CO	0.28	1	[]	30.251	29.684	25.83	29.62	29.054	28.232	28.862	25.958	31.894	31.894
398	50S ribosomal protein L7/L12 [Candidatus Profftella armatura]	WP_020915294.1	0.28	1	[]	16	16	14	20	16	20	15	14	23	14
374.1	| Proteasome subunit beta type | Similar to A0A067R651 | ***- | PANTHER PTHR11599 | PANTHER PTHR11599:SF4 | Pfam PF00227	MCOT05438.0.CC	0.28	1	[]	16.252	16.252	14.252	16.106	17.252	19.669	16.961	14.961	18.669	13.543
31	| Phosphoglycerate kinase | Similar to I4DJT8 | ***- | PANTHER PTHR11406 | PANTHER PTHR11406:SF6 | Pfam PF00162	MCOT21282.1.CT	0.28	1.1	[]	147	158	151	147	147	154	135	125	149	125
117.1	| V-type proton ATPase subunit E | Similar to A0A067R835 | ***- | PANTHER PTHR12317 | PANTHER PTHR12317:SF20 | Pfam PF01991	MCOT10059.0.MM	0.28	1.1	[]	44.913	44.081	45.745	45.745	49.072	39.923	36.596	39.091	49.903	38.259
337.1	| Myelin expression factor 2-like protein | Similar to A0A022T514 | *-*- | PANTHER PTHR23003 | PANTHER PTHR23003:SF3 | Pfam PF00076	MCOT04629.2.CT	0.28	1.2	[]	10.182	7.8323	7.8323	10.965	11.748	8.6155	3.9161	10.182	13.315	3.9161
331.1	PREDICTED: ATP synthase subunit epsilon, mitochondrial-like isoform X1 [Diaphorina citri]	gi|662192013|ref|XP_008468846.1|	0.28	1.2	[]	10.051	13.063	9.7215	13.392	11.734	11.392	11.051	7.3797	11.392	6.7088
592	PREDICTED: small glutamine-rich tetratricopeptide repeat-containing protein beta [Diaphorina citri]	gi|662201988|ref|XP_008474270.1|	0.28	1.2	[]	12	10	10	9	9	10	10	8	9	4
762.1	| Coronin | Similar to A0A023F5H9 | ***- | PANTHER PTHR10856 | Pfam PF08953 | Pfam PF16300	MCOT18108.3.CT	0.28	1.2	[]	8.1833	8.4657	12.699	8.2106	12.085	3.8467	6.4657	8.4164	5.7974	16.86
669	PREDICTED: glutathione S-transferase-like, partial [Diaphorina citri]	gi|662203702|ref|XP_008475195.1|	0.28	1.3	[]	8.5622	9.0829	6.0829	7.5622	10.083	9.0414	6.0414	5.5207	6.5622	5.5622
802	PREDICTED: ubiquitin-fold modifier 1 isoform X2 [Diaphorina citri]	gi|662213447|ref|XP_008480511.1|	0.28	1.3	[]	3	3	4	7	8	3	2	4	7	3
310.2	PREDICTED: tubulin alpha-1 chain-like [Diaphorina citri]	gi|662203982|ref|XP_008475351.1|	0.28	1.3	[]	9.9675	9.135	9.6447	11.151	10.8	7.2229	7.6277	7.246	7.5186	10.907
783	| NADH:ubiquinone dehydrogenase | Similar to W5JPI2 | ***- | PANTHER PTHR15469 | PANTHER PTHR15469:SF0 | Pfam PF07225	MCOT12461.0.CC	0.28	1.3	[]	5	7	7	7	6	4	7	5	5	4
166.4	| MAP kinase-activating death domain protein | Similar to A0A034VXI4 | *-*- |	MCOT00596.0.CT	0.28	1.3	[]	4.957	5.633	4.957	4.5064	4.957	4.281	4.7317	3.3798	4.0557	2.4785
428.2	PREDICTED: LOW QUALITY PROTEIN: uncharacterized protein LOC103511713 [Diaphorina citri]	gi|662202728|ref|XP_008474671.1|	0.28	1.4	[]	3.148	2.0987	3.843	4.7174	2.9731	2.6233	2.0987	1.9238	2.0987	3.6681
896.1	| Pyridine nucleotide-disulfide oxidoreductase | Similar to T1P8B5 | ***- | PANTHER PTHR22912 | PANTHER PTHR22912:SF150 | Pfam PF14721 | Pfam PF07992	MCOT15903.2.CT	0.28	1.5	[]	2.4892	4.9783	3.4892	1.6289	4.9783	2.6289	1.8145	2.4434	1.6289	3.3036
883.1	| Eukaryotic translation initiation factor 1A | Similar to R4UKL0 | ***- | PANTHER PTHR21668 | Pfam PF01176	MCOT15317.2.CC	0.28	1.7	[]	2.9466	2.8932	0.94659	1.8932	2.9466	1	1	0.94659	2.8932	0.94659
883.1	| Eukaryotic translation initiation factor 1A | Similar to R4UKL0 | ***- | PANTHER PTHR21668 | Pfam PF01176	MCOT15317.1.CC	0.28	1.7	[]	2.9466	2.8932	0.94659	1.8932	2.9466	1	1	0.94659	2.8932	0.94659
312.2	| Coiled-coil-helix-coiled-coil-helix domain-containing protein 3, mitochondrial | Similar to A0A0A9W148 | ***- |	MCOT00541.0.CC	0.28	1.7	[]	2.0058	2.8654	2.1491	1.8625	2.5789	1.576	0.71635	1.1462	2.2923	1.1462
976	| Heat shock protein 90-like protein | Similar to KSA01625.1 | ***- | PANTHER PTHR11528 | Pfam PF00183 | Pfam PF02518	MCOT09886.0.OO	0.28	1.7	[]	0.91155	0.90166	1.4506	1.4407	0.72528	0.52914	0	0.70552	0.52914	1.4064
1366	| Coiled-coil domain-containing protein 43 | Similar to A0A0A9WLH8 | ***- | PANTHER PTHR31684	MCOT13938.0.CC	0.28	2	[]	2	2	0	0	2	1	1	0	1	0
589.2	| Anamorsin homolog | Similar to W5JDU4 | *-*- | Pfam PF05093	MCOT08091.0.MM	0.28	2	[]	0.94812	1.2642	0.63208	1.2642	1.5802	0.94812	0.31604	0.31604	0.94812	0.31604
1446.1	| Acylamino-acid-releasing enzyme | Similar to A0A067R7F4 | ***- | PANTHER PTHR11731 | PANTHER PTHR11731:SF7 | Pfam PF00326	MCOT12462.0.CT	0.28	2	[]	0.95885	1.8313	0.95885	0.95885	0.95885	0	0.95885	0	0	1.9177
1323	| Regulator of chromosome condensation | Similar to A0A067QZU3 | ***- | PANTHER PTHR22870 | PANTHER PTHR22870:SF179 | Pfam PF00415	MCOT22307.0.CO	0.28	2	[]	1	1	3	1	0	1	0	0	0	2
1341	| SCO1, mitochondrial | Similar to W5JG89 | ***- | PANTHER PTHR12151 | PANTHER PTHR12151:SF5 | Pfam PF02630	MCOT05625.0.CO	0.28	2	[]	1	1	1	2	1	0	0	0	1	2
353.3	PREDICTED: aminopeptidase N-like [Diaphorina citri]	gi|662197668|ref|XP_008471923.1|	0.28	2.1	[]	1.0377	0.82206	1.7834	1.0377	1.2164	0	0.53905	0	0.75467	1.5363
1525.2	PREDICTED: 39S ribosomal protein L19, mitochondrial-like [Diaphorina citri]	gi|662225248|ref|XP_008487013.1|	0.29	0.1	[]	0	0	0.51639	0	0	0.51639	0	0.51639	0.51639	2.0328
50.1	PREDICTED: vitellogenin-3-like [Diaphorina citri]	gi|662206226|ref|XP_008476565.1|	0.29	0.3	[]	0.89137	0	0	0	0	0.41862	0	0	1.31	0.89137
615.2	PREDICTED: kynurenine--oxoglutarate transaminase 3-like [Diaphorina citri]	gi|662201180|ref|XP_008473835.1|	0.29	0.3	[]	0	0.20364	0.61092	0	0	0	0.61092	0.8136	0	1.8318
1143	PREDICTED: putative leucine-rich repeat-containing protein DDB_G0290503 [Diaphorina citri]	gi|662214221|ref|XP_008480933.1|	0.29	0.3	[]	0	0	1	0	0	0	0	0	0.88641	2
499.2	| Thyroid receptor-interacting protein 11 | Similar to A0A0A9XQN1 | *-*- | PANTHER PTHR18921 | PANTHER PTHR18921:SF2	MCOT19064.2.CO	0.29	0.5	[]	0.899	0.4495	0	0	0	0.4495	0.4495	0.899	0.899	0
1312.1	PREDICTED: uncharacterized protein LOC103514496 [Diaphorina citri]	gi|662208138|ref|XP_008477604.1|	0.29	0.5	[]	0	0.48571	0.48571	0	0.48571	1.4571	0.99991	0.48571	0	0
1305	| Small nuclear ribonucleoprotein sm d1 | Similar to W5JX76 | ***- | PANTHER PTHR23338 | Pfam PF01423	MCOT19189.0.CC	0.29	0.7	[]	2	2	2	1	2	2	3	3	2	2
1139.2	| Protein phosphatase 1B | Similar to A0A067RAP2 | ***- | PANTHER PTHR13832 | PANTHER PTHR13832:SF244 | Pfam PF00481 | Pfam PF07830	MCOT11405.0.OO	0.29	0.7	[]	0	0.20684	0.41368	0.62052	0.20684	0	0.62052	0.20684	0.20684	1.0342
86.3	| Alanine aminotransferase 1 | Similar to X5DCE6 | *-*- | PANTHER PTHR11751 | PANTHER PTHR11751:SF29	MCOT21833.1.CC	0.29	0.8	[]	1.7418	1.6504	2.1114	2.0199	1.837	1.837	2.1114	2.298	2.115	2.8541
365.2	| Malic enzyme | Similar to L7WRS4 | ***- | PANTHER PTHR23406 | PANTHER PTHR23406:SF22 | Pfam PF00390 | Pfam PF03949	MCOT03283.1.CC	0.29	0.8	[]	2.3819	1.5795	2.7839	1.9694	1.7095	1.5607	2.2672	2.4109	2.1784	4.1419
76.1	| Elongation factor 1-alpha | Similar to A0A069DZ22 | ***- | PANTHER PTHR23115 | PANTHER PTHR23115:SF148 | Pfam PF00009 | Pfam PF03143	MCOT15991.1.CC	0.29	1	[]	61.23	57.382	82.917	85.889	54.23	57.368	62.421	60.031	56.344	103.13
206.1	| Superoxide dismutase | Similar to M4I1I7 | ***- | PANTHER PTHR11404 | PANTHER PTHR11404:SF6 | Pfam PF02777 | Pfam PF00081	MCOT01674.2.CC	0.29	1	[]	27.103	20.511	32.964	23.441	26.371	24.906	24.173	24.906	27.836	30.766
153.2	| Regucalcin | Similar to I4DP01 | ***- | PANTHER PTHR10907 | PANTHER PTHR10907:SF54 | Pfam PF08450	MCOT01641.0.CO	0.29	1.2	[]	22.793	24.913	21.58	21.57	24.441	20.58	19.969	21.145	23.404	15.071
496.2	| Muscle M-line assembly protein unc-89 | Similar to A0A067RMC0 | *-*- | PANTHER PTHR10075 | PANTHER PTHR10075:SF14 | Pfam PF07679 | Pfam PF00047	MCOT05300.1.CO	0.29	1.3	[]	6.9497	3.4748	6.081	8.2528	9.1215	6.081	6.081	4.7779	4.7779	5.3436
898	| Coiled-coil domain-containing protein 6 | Similar to A0A0L7QZJ1 | ***- | PANTHER PTHR15276 | PANTHER PTHR15276:SF0 | Pfam PF09755	MCOT01249.2.CO	0.29	1.5	[]	2	1	3	3	3	2	3	1	2	0
1012.1	| Aspartate aminotransferase | Similar to K7J4Q5 | ***- | PANTHER PTHR11879 | Pfam PF00155	MCOT22382.0.CT	0.29	1.6	[]	2.332	2.3222	4.6444	2.3222	0.77732	0.77732	0.77732	1.5449	0	4.6444
150.7	| Laminin B2 | Similar to B3NCJ6 | ***- | PANTHER PTHR10574 | PANTHER PTHR10574:SF79 | Pfam PF00055 | Pfam PF00052	MCOT07240.0.MT	0.3	0.7	[]	1.3767	3.1774	2.4685	0.97307	2.5639	2.5998	3.1175	2.6227	2.9824	3.1222
40.4	PREDICTED: 60 kDa heat shock protein, mitochondrial-like [Diaphorina citri]	gi|662223434|ref|XP_008486008.1|	0.3	0.7	[]	2.2411	2.4632	2.2273	2.0347	2.6244	2.9803	3.1572	2.9488	3.511	3.0392
424.2	| dehydrogenase | Similar to WP_057754629.1 | ***- | PANTHER PTHR24322 | Pfam PF00106	MCOT20137.2.CC	0.3	0.8	[]	1.9171	3.1951	1.278	1.5976	3.8341	3.8341	2.2366	2.8756	3.1951	3.1951
942	| RAS-like protein | Similar to E1U2Q1 | ***- | PANTHER PTHR24070 | Pfam PF00071	MCOT22893.0.CC	0.3	0.8	[]	3	1	4	3	2	3	4	3	3	3
1025.1	PREDICTED: ragulator complex protein LAMTOR5 homolog [Diaphorina citri]	gi|662192181|ref|XP_008468939.1|	0.3	0.8	[]	2.4291	1.6194	1.6194	3.2388	3.2388	3.2388	3.2388	3.2388	4.0485	0.8097
1065.1	| Ribosomal protein S5 | Similar to D1M808 | ***- | PANTHER PTHR11205 | Pfam PF00177	MCOT18497.0.CC	0.3	0.8	[]	2	1	3	3	2	2	3	2	2	4.7488
261.2	PREDICTED: 60S acidic ribosomal protein P0 [Diaphorina citri]	gi|662190691|ref|XP_008468123.1|	0.3	0.8	[]	2.7233	2.451	3.268	2.451	2.8595	3.1318	3.1318	2.7233	4.085	4.6296
949	| Omega-amidase NIT2 | Similar to A0A067RDQ3 | ***- | PANTHER PTHR23088 | PANTHER PTHR23088:SF30 | Pfam PF00795	MCOT22938.2.CO	0.3	0.8	[]	1	4	1	2	4	4	2	4	3	2
660.2	| Ribosomal protein L10A | Similar to D1M7Y1 | ***- | PANTHER PTHR23105 | PANTHER PTHR23105:SF54 | Pfam PF00687	MCOT00173.0.CT	0.3	0.8	[]	2.5125	1.8378	4.1994	3.862	1.5004	1.8378	2.1751	3.6755	1.9132	7.0493
1393	| Prostaglandin E synthase 3 | Similar to A0A067QPA7 | *-*- | PANTHER PTHR22932 | Pfam PF04969	MCOT13924.0.CT	0.3	0.8	[]	4	2	2	3	2	3	3	3	3	4
147.2	PREDICTED: zyxin-like [Diaphorina citri]	gi|662210926|ref|XP_008479127.1|	0.3	0.9	[]	2.4848	2.4848	1.9879	2.7333	4.4727	4.2242	3.4788	3.4788	3.2303	1.9879
183.1	| Adenylyl cyclase-associated protein | Similar to Q7PJT7 | ***- | PANTHER PTHR10652 | PANTHER PTHR10652:SF0 | Pfam PF01213 | Pfam PF08603	MCOT10216.0.MT	0.3	1.1	[]	38.857	42.886	37.829	34.857	39.843	36.857	32.886	33.9	37.872	32.843
174.2	PREDICTED: uncharacterized protein LOC103523114 [Diaphorina citri]	gi|662224161|ref|XP_008486405.1|	0.3	1.2	[]	19.869	20.454	19.987	20.923	17.999	18.467	21.507	16.715	18.233	10.753
1189	| Tubulin alpha chain | Similar to A0A026X3W6 | ***- | PANTHER PTHR11588 | PANTHER PTHR11588:SF73 | Pfam PF00091 | Pfam PF03953	MCOT16039.0.CT	0.3	1.2	[]	10.96	8.4679	13.932	5.0184	6.2562	4.0333	6.8842	8.5264	2.2097	14.054
357.3	PREDICTED: uncharacterized protein LOC103517932 [Diaphorina citri]	gi|662214715|ref|XP_008481201.1|	0.3	1.4	[]	3.4177	5.5148	2.5644	3.2619	4.3494	4.0374	3.1062	1.1654	4.1927	1.0091
37.4	PREDICTED: PDZ and LIM domain protein Zasp-like [Diaphorina citri]	gi|662209409|ref|XP_008478305.1|	0.3	1.4	[]	3.177	3.5311	4.9547	3.9822	3.8732	2.8909	2.7199	2.1416	2.4058	3.4351
29.6	PREDICTED: very low-density lipoprotein receptor-like [Diaphorina citri]	gi|662215069|ref|XP_008481396.1|	0.3	1.4	[]	3.9969	4.463	4.1154	3.9417	4.1706	3.2465	3.0728	1.7378	2.2039	4.2892
653.1	PREDICTED: transport and Golgi organization protein 11 [Diaphorina citri]	gi|662191807|ref|XP_008468732.1|	0.31	0.8	[]	4.4852	2.2426	2.8033	2.8033	2.8033	3.9246	2.8033	3.3639	3.9246	3.9246
450.3	| Cytosolic non-specific dipeptidase | Similar to V5I9Z3 | ***- | PANTHER PTHR11014 | PANTHER PTHR11014:SF15 | Pfam PF01546 | Pfam PF07687	MCOT23059.0.CO	0.31	0.8	[]	2.6071	2.0527	4.4001	3.1615	2.3948	2.737	2.8194	4.4001	2.265	6.1107
764	| 50S ribosomal protein L2 | Similar to KRN56930.1 | ***- | PANTHER PTHR13691 | PANTHER PTHR13691:SF16 | Pfam PF03947 | Pfam PF00181	MCOT04398.0.CT	0.31	0.8	[]	3	4	3	5	1	2	2	1	5	9
393	molecular chaperone GroeL [Wolbachia endosymbiont of Diaphorina citri]	WP_017531621.1	0.31	0.9	[]	13.974	16.645	13.974	13.303	14.645	15.303	13.632	12.303	19.96	15.632
487.1	| Stomatin-like protein 2 | Similar to A0A0L7R0T9 | ***- | PANTHER PTHR10264 | PANTHER PTHR10264:SF27 | Pfam PF01145 | Pfam PF16200	MCOT00646.0.CT	0.31	0.9	[]	15.729	14.678	12.627	8.7796	12.729	18.627	14.678	11.78	11.78	11.666
209.2	PREDICTED: probable medium-chain specific acyl-CoA dehydrogenase, mitochondrial [Diaphorina citri]	gi|662217289|ref|XP_008482620.1|	0.31	0.9	[]	3.1373	3.0707	3.4467	3.4467	3.1373	4.6178	4.6178	3.4467	3.3801	2.4519
292.1	| Fibrillin-2 | Similar to E2C2Q4 | *-*- | PANTHER PTHR24039 | PANTHER PTHR24039:SF25 | Pfam PF00683 | Pfam PF12662	MCOT17131.0.CT	0.31	0.9	[]	2.2969	2.4897	2.3166	5.5958	3.7955	3.2989	3.6401	1.8201	3.465	6.2476
845	| F-actin-capping protein subunit alpha | Similar to A0A0L7R1Z8 | ***- | PANTHER PTHR10653 | Pfam PF01267	MCOT23327.0.CC	0.31	0.9	[]	5	2	4	1	8	5	5	5	3	5
253	| Troponin I | Similar to A0A0K8V878 | ***- | PANTHER PTHR13738 | Pfam PF00992	MCOT11626.0.MM	0.31	1	[]	28.362	33.447	42.171	33.447	29.447	31.809	35.085	23.724	29.085	48.533
474	| 60S ribosomal protein L12, putative | Similar to E0VH66 | ***- | PANTHER PTHR11661 | PANTHER PTHR11661:SF2 | Pfam PF03946 | Pfam PF00298	MCOT11846.0.MT	0.31	1	[]	11.937	10.937	11.937	10.937	16.671	11.937	12.671	11.671	15.405	12.937
228.2	PREDICTED: phosphoglucomutase-like, partial [Diaphorina citri]	gi|662222157|ref|XP_008485306.1|	0.31	1	[]	9.0681	12.765	16.741	11.765	13.399	14.95	13.316	11.598	11.275	15.628
52.1	| Inorganic pyrophosphatase | Similar to A0A067R4J7 | ***- | PANTHER PTHR10286 | Pfam PF00719	MCOT12125.0.CT	0.31	1.1	[]	96.049	95.079	87.448	84.398	98.138	97	82.353	77.665	97.968	65.996
439	| Alpha-endosulfine, putative | Similar to R4WDD4 | *-*- | PANTHER PTHR10358 | PANTHER PTHR10358:SF6 | Pfam PF04667	MCOT19640.0.CC	0.31	1.2	[]	14	13	14	17	9	13	10	9	15	10
697.1	PREDICTED: barrier-to-autointegration factor [Diaphorina citri]	gi|662212936|ref|XP_008480229.1|	0.31	1.2	[]	8.3784	6.2299	5.6448	9.7116	7.3042	8.8004	4.7336	4.7336	6.393	5.4817
375.1	PREDICTED: 6-phosphofructokinase-like [Diaphorina citri]	gi|662211992|ref|XP_008479704.1|	0.31	1.3	[]	0.60573	1.0852	5.6288	2.7762	2.2967	1.2115	0.60573	1.8172	1.2115	4.3409
708.2	| Heterogeneous nuclear ribonucleoprotein a2 b1-like protein | Similar to A0A0J7KRE7 | *-*- | PANTHER PTHR24012 | PANTHER PTHR24012:SF492 | Pfam PF00076	MCOT20622.4.CT	0.31	1.4	[]	1.9978	3.1757	1.7668	2.8178	2.8178	2.3557	1.4089	1.4089	2.8178	1.1778
1094.2	PREDICTED: uncharacterized protein LOC103511788 [Diaphorina citri]	gi|662202868|ref|XP_008474747.1|	0.31	1.4	[]	1.2761	0	0.63807	1.9142	2.5523	1.2761	0.63807	0.63807	1.9142	0
1127.1	PREDICTED: ubiquitin-conjugating enzyme E2 G2-like [Diaphorina citri]	gi|662184279|ref|XP_008471000.1|	0.31	1.5	[]	1.4418	2.1626	0.72088	1.4418	0.72088	0.72088	0.72088	0.72088	2.1626	0
58.2	PREDICTED: succinate dehydrogenase [ubiquinone] iron-sulfur subunit, mitochondrial [Diaphorina citri]	gi|662194323|ref|XP_008470107.1|	0.31	1.5	[]	1.6334	1.7295	1.6142	1.5565	0	1.4028	1.3259	0	1.6526	0
838.1	| Cadherin-23, putative | Similar to E0VV40 | ***- | PANTHER PTHR24027 | PANTHER PTHR24027:SF288 | Pfam PF01049 | Pfam PF02210	MCOT10811.0.MT	0.31	1.5	[]	0.81637	2.4491	0.81637	0	2.4491	0.81637	1.6327	1	0.81637	0
843.2	PREDICTED: glutathione S-transferase-like [Diaphorina citri]	gi|662216797|ref|XP_008482351.1|	0.31	1.5	[]	0.74129	2.3092	1.0173	0.65459	2.0332	0.74129	0.46529	1.2066	0.93059	1.0332
1061.3	| EH domain-containing protein 1 | Similar to E2AZE9 | ***- | PANTHER PTHR11216 | PANTHER PTHR11216:SF31 | Pfam PF12763 | Pfam PF16880	MCOT03200.0.CO	0.31	1.6	[]	1.9066	0.95328	1.4299	1.4299	0.95328	0.47664	0.95328	0.47664	0.47664	1.9066
1349	| Unknown protein |	MCOT16464.2.CC	0.31	1.8	[]	0	1	0	0	6	0	3	1	0	0
1032.1	PREDICTED: uncharacterized protein LOC103512729 isoform X3 [Diaphorina citri]	gi|662204694|ref|XP_008475731.1|	0.31	1.8	[]	1.2828	1.7103	0.85517	1.2828	1.7103	0	1.7103	1.2828	0.85517	0
1489.1	| Serine/threonine-protein phosphatase | Similar to A0A0A9XZI3 | ***- | PANTHER PTHR11668 | PANTHER PTHR11668:SF255 | Pfam PF00149 | Pfam PF16891	MCOT22391.0.CT	0.31	1.9	[]	1	1	2.7185	2.5778	0	0	0	0	0	3.8712
278.5	Fe-S cluster assembly scaffold IscU [Candidatus Profftella armatura]	WP_020915277.1	0.32	0.4	[]	0	0.90042	0.90042	0	0	1.8008	0	0.90042	1.9472	0
793.1	| Unknown protein |	MCOT17546.1.CC	0.32	0.4	[]	0.59045	0	0	0.59045	0.59045	1.1809	0	0.59045	1.7713	0.59045
939.1	| 23S rRNA (adenine(2503)-C(2))-methyltransferase | Similar to WP_057925253.1 | *-*- | PANTHER PTHR11476 | PANTHER PTHR11476:SF9 | Pfam PF00334 | Pfam PF13393	MCOT08346.0.MM	0.32	0.4	[]	0	0.55013	0	0.55013	0.55013	1.1003	0.55013	1.1003	1.6504	0
516.4	| Carboxylic ester hydrolase | Similar to A0A0A0WDA2 | ***- | PANTHER PTHR11559 | Pfam PF00135	MCOT22490.1.CO	0.32	0.4	[]	0.16852	0.16852	0.95488	0.33704	0.33704	0.17298	0.66921	0.51447	0.83327	2.2588
1269	| Translocon-associated protein subunit alpha | Similar to A0A067REZ9 | ***- | PANTHER PTHR12924 | PANTHER PTHR12924:SF0 | Pfam PF03896	MCOT21963.2.CT	0.32	0.5	[]	0	0	1	0	1	0	0	0	1	3
1490	| Unknown protein |	MCOT20637.0.CT	0.32	0.5	[]	0	0	2	0	0	0	0	0	0	4
1579	| adenosylhomocysteinase | Similar to GAQ10913.1 | ***- | PANTHER PTHR23420 | Pfam PF00670 | Pfam PF05221	MCOT06926.0.OO	0.32	0.5	[]	0	0	1.5017	0.50175	0	0	0	1.1901	0	2.5017
1441	| Asparagine synthetase | Similar to F4X3F1 | ***- | PANTHER PTHR11772 | PANTHER PTHR11772:SF2 | Pfam PF00733 | Pfam PF13537	MCOT20720.0.CT	0.32	0.5	[]	0	1	1	0	0	0	0	1	0	3
1474	| Eukaryotic translation initiation factor 2 subunit 2 | Similar to A0A067QXZ2 | ***- | PANTHER PTHR23001 | PANTHER PTHR23001:SF3 | Pfam PF01873	MCOT05144.0.CT	0.32	0.5	[]	0	0	2	0	0	0	1	0	1	2
1474	PREDICTED: eukaryotic translation initiation factor 2 subunit 2 [Diaphorina citri]	gi|662205323|ref|XP_008476070.1|	0.32	0.5	[]	0	0	2	0	0	0	1	0	1	2
992.1	| cGMP-dependent protein kinase | Similar to A0A069DW21 | ***- | PANTHER PTHR24353 | PANTHER PTHR24353:SF65 | Pfam PF00069 | Pfam PF00027	MCOT17083.0.CO	0.32	0.7	[]	0.61759	0.61759	0.61759	0.61759	0	0.61759	0	0.61759	0	2.4703
570	protein GrpE [Candidatus Profftella armatura]	WP_051126905.1	0.32	0.9	[]	4	4	3	7	6	7	3	3	8	6
570	| molecular chaperone GrpE | Similar to WP_057926709.1 | ***- | PANTHER PTHR21237 | Pfam PF01025	MCOT00907.2.CC	0.32	0.9	[]	4	4	3	7	6	7	3	3	8	6
187.1	| Chitinase-3-like protein 3 | Similar to A0A067R5G3 | *-*- | PANTHER PTHR11177 | PANTHER PTHR11177:SF213 | Pfam PF00704 | Pfam PF01607	MCOT14388.2.CO	0.32	0.9	[]	8.7759	10.375	9.4842	9.5797	9.4382	12.826	12.023	10.297	8.8295	7.6368
47.3	| 14-3-3 zeta | Similar to G9I557 | ***- | PANTHER PTHR18860 | PANTHER PTHR18860:SF25 | Pfam PF00244	MCOT11421.0.OO	0.32	0.9	[]	4.5879	4.8378	2.2413	3.9431	6.3663	4.5396	4.5396	5.4146	6.4913	4.2413
923	PREDICTED: LOW QUALITY PROTEIN: proteasome subunit alpha type-2-like [Diaphorina citri]	gi|662217649|ref|XP_008482815.1|	0.32	0.9	[]	3.1669	5.9172	6.5006	3.3338	6.6675	6.5006	6.5006	4.9172	6.5006	5.0841
112.3	PREDICTED: LOW QUALITY PROTEIN: heat shock protein 83-like [Diaphorina citri]	gi|662219635|ref|XP_008483910.1|	0.32	0.9	[]	8.628	6.45	12.637	16.361	6.9702	8.8056	10.301	8.4945	7.075	19.26
14.1	| Aconitate hydratase | Similar to Q0QHL2 | ***- | PANTHER PTHR11670 | PANTHER PTHR11670:SF30 | Pfam PF00330 | Pfam PF00694	MCOT06112.2.CC	0.32	1	[]	101.92	90.586	114.25	103.74	101.64	97.029	102.1	98.315	85.222	117.3
80.1	| phosphorylase | Similar to KRN23302.1 | *-*- | PANTHER PTHR11468 | PANTHER PTHR11468:SF5 | Pfam PF00343	MCOT15534.0.CO	0.32	1	[]	73.88	78.733	91.128	84.452	67.886	71.892	66.919	77.681	56.433	115.88
182.2	PREDICTED: peptidyl-prolyl cis-trans isomerase 5 isoform X2 [Diaphorina citri]	gi|662223097|ref|XP_008485827.1|	0.32	1	[]	10.784	10.784	9.9856	9.1868	11.385	11.583	9.9856	9.1868	12.983	10.784
434.1	PREDICTED: cuticle protein-like [Diaphorina citri]	gi|662224077|ref|XP_008486359.1|	0.32	1	[]	6.894	6.4884	7.2995	7.2995	8.5161	8.5161	7.2995	8.9216	7.705	5.6774
119.3	| Neurogenic locus notch-like protein 1 | Similar to A0A034W7E0 | ***- | PANTHER PTHR22963 | PANTHER PTHR22963:SF38 | Pfam PF12661	MCOT20222.0.CO	0.32	1.1	[]	22.33	22.735	20.636	21.34	18.415	20.844	18.661	17.496	19.427	15.338
308.1	| Merlin/moesin/ezrin/radixin | Similar to W5JLF7 | ***- | PANTHER PTHR23281 | PANTHER PTHR23281:SF18 | Pfam PF00769 | Pfam PF09380	MCOT08339.0.MT	0.32	1.1	[]	26.726	23.744	28.709	19.784	20.801	17.784	19.784	18.784	15.819	33.715
77.3	PREDICTED: neurofilament heavy polypeptide-like, partial [Diaphorina citri]	gi|662211962|ref|XP_008479689.1|	0.32	1.2	[]	21.269	14.3	16.974	13.279	16.463	16.119	15.432	12.26	16.592	10.2
188.2	| Cathepsin L, partial | Similar to KRY31635.1 | *-*- | PANTHER PTHR12411 | Pfam PF08246	MCOT14437.2.CC	0.32	1.2	[]	21.013	19.103	16.715	17.193	21.491	20.536	14.327	12.894	21.013	13.85
606.1	| Programmed cell death protein | Similar to V5IB04 | *-*- | PANTHER PTHR10840 | PANTHER PTHR10840:SF0 | Pfam PF01984	MCOT04552.0.CC	0.32	1.2	[]	3.2955	5.2955	4.2955	3.2955	4.8694	4.4433	3.7216	2.7216	5.4433	1.1478
974	membrane protein [Wolbachia endosymbiont of Diaphorina citri]	WP_017532127.1	0.32	1.3	[]	6	2	4	5	5	3	4	3	4	3
741.2	| Microtubule-associated protein RP/EB family member 3 | Similar to A0A067RD50 | ***- | PANTHER PTHR10623 | Pfam PF03271 | Pfam PF00307	MCOT19690.0.CO	0.32	1.3	[]	3.6118	4.3341	5.7789	4.3341	4.3341	2.8894	2.8894	2.8894	2.1671	6.0565
353.4	| Aminopeptidase N | Similar to E2BB79 | ***- | PANTHER PTHR11533 | PANTHER PTHR11533:SF193 | Pfam PF11838 | Pfam PF01433	MCOT14627.1.CT	0.32	1.3	[]	3.3131	1.8325	3.3346	2.3131	2.7116	1.9226	1.2016	1.6823	1.6823	3.8982
375.3	| 6-phosphofructokinase | Similar to A0A0K8V1T2 | ***- | PANTHER PTHR13697 | PANTHER PTHR13697:SF4 | Pfam PF00365	MCOT19056.0.CT	0.32	1.3	[]	4.5347	2.0793	11.471	8.895	4.3497	2.8539	3.2875	4.1362	2.1381	12.1
1087	| RNA-binding protein Musashi Rbp6 | Similar to A0A0K8V1L5 | ***- | PANTHER PTHR24012 | PANTHER PTHR24012:SF476 | Pfam PF00076	MCOT08100.0.OO	0.32	1.4	[]	3	3	3	2	3	1	1	2	4	2
806.1	PREDICTED: uncharacterized protein LOC103513982 [Diaphorina citri]	gi|662207156|ref|XP_008477067.1|	0.33	0.6	[]	0.99305	0	0.82716	0.66356	0.49767	0.99156	0.82716	1.3203	1.1567	0.99077
32.3	PREDICTED: fatty acid synthase-like [Diaphorina citri]	gi|662199983|ref|XP_008473180.1|	0.33	0.6	[]	0.54963	0.41223	0.82445	0.68704	0.41223	0.82445	0.82445	1.0993	0.68704	1.6489
1331.1	| Adenylosuccinate synthetase | Similar to A0A067QMR7 | ***- | PANTHER PTHR11846 | Pfam PF00709	MCOT03028.0.CT	0.33	0.6	[]	0	0	0	1.9888	1	0	0	1	1	3
1381	| Iron sulfur cluster assembly protein 1 | Similar to KRH94696.1 | ***- | PANTHER PTHR10093 | Pfam PF01592	MCOT22285.0.CO	0.33	0.6	[]	0	1	1	0	1	1	2	0	1	1
234.3	| Acetyl-CoA carboxylase | Similar to A0A0A9YFN2 | *-*- | PANTHER PTHR18866 | PANTHER PTHR18866:SF6 | Pfam PF02786 | Pfam PF00289	MCOT18057.0.CO	0.33	0.7	[]	0.38738	0	1.4063	0.89686	0.38738	0.58106	0.19369	0	0	3.6487
501.2	| Vinculin | Similar to E2BTN6 | ***- | PANTHER PTHR18914 | PANTHER PTHR18914:SF1 | Pfam PF01044	MCOT16530.0.CO	0.33	0.7	[]	0.36642	0.15594	1.6139	0.6783	0.33915	0.33915	0.6783	0.6783	0.36642	2.4919
68.3	PREDICTED: uncharacterized protein LOC103514745 [Diaphorina citri]	gi|662208621|ref|XP_008477870.1|	0.33	0.7	[]	0.38496	0.64159	0.83407	0.64159	0.64159	0.89823	1.0266	0.89823	0.70575	1.0266
246	| Endocuticle structural glycoprotein SgAbd-8, putative | Similar to E0W3K9 | ***- | PANTHER PTHR10380 | Pfam PF00379	MCOT04731.0.CO	0.33	1	[]	30	33	35	33	34	36	34	32	35	28
267.1	PREDICTED: myosin-9-like [Diaphorina citri]	gi|662204822|ref|XP_008475801.1|	0.33	1	[]	27.161	24.398	27.398	28.925	28.161	27.043	25.398	28.806	25.516	29.806
639	| Isocitrate dehydrogenase | Similar to A0A0H5AJX3 | ***- | PANTHER PTHR11822 | Pfam PF00180	MCOT17299.0.CC	0.33	1	[]	19.505	15.629	23.067	23.786	14.191	17.505	18.505	17.224	14.348	30.101
143	| Cuticle protein 8 | Similar to A0A0A9X164 | ***- | PANTHER PTHR12236 | Pfam PF00379	MCOT02120.2.CC	0.33	1.1	[]	59	55	43	60	65	55	51	54	57	39
213	| Eukaryotic translation initiation factor 5A | Similar to C4WSD9 | ***- | PANTHER PTHR11673 | Pfam PF01287	MCOT02603.0.CC	0.33	1.1	[]	34	37	28	31	33	32	29	28	32	25
62.2	| Citrate synthase | Similar to D6WMM4 | ***- | PANTHER PTHR11739 | PANTHER PTHR11739:SF8 | Pfam PF00285 | Pfam PF01652	MCOT07410.0.MM	0.33	1.1	[]	72.041	64.537	85.254	77.349	59.732	55.334	50.267	59.739	56.039	106.24
367	| Cytochrome b5-like protein | Similar to T1PG52 | ***- | PANTHER PTHR19359 | PANTHER PTHR19359:SF37 | Pfam PF00173	MCOT18360.0.CC	0.33	1.1	[]	14	20	22	29	24	18	20	17	25	16
517	| Ras family protein | Similar to T1PFJ7 | ***- | PANTHER PTHR24072 | PANTHER PTHR24072:SF159 | Pfam PF00071	MCOT03982.0.CC	0.33	1.1	[]	17	14	17	17	22	15	14	14	15	18
180.2	PREDICTED: heat shock 70 kDa protein cognate 2-like, partial [Diaphorina citri]	gi|662193000|ref|XP_008469382.1|	0.33	1.2	[]	10.396	13.072	14.037	12.033	13.595	10.824	11.177	11.736	11.261	9.2859
542.1	PREDICTED: uncharacterized protein LOC103519250 [Diaphorina citri]	gi|662186523|ref|XP_008482560.1|	0.33	1.2	[]	5.4192	2.7096	3.387	6.774	4.0644	2.0322	4.0644	3.387	5.4192	3.387
854	| Rab gdp-dissociation inhibitor | Similar to R4WE19 | ***- | PANTHER PTHR11787 | PANTHER PTHR11787:SF8 | Pfam PF00996	MCOT18806.0.CC	0.33	1.2	[]	7	3	8	7	8	6	2	4	3	12
1023	PREDICTED: uncharacterized protein LOC103508661 isoform X1 [Diaphorina citri]	gi|662196811|ref|XP_008471454.1|	0.33	1.3	[]	8.3125	7.3125	4.8928	5.3661	6.7857	5.3661	5.8928	4.3661	8.2589	1.9464
354.3	| Trehalose-6-phosphate synthase | Similar to J7G8S5 | *-*- | PANTHER PTHR10788 | PANTHER PTHR10788:SF6 | Pfam PF00982 | Pfam PF02358	MCOT08796.0.MM	0.33	1.3	[]	4.5089	4.3789	4.9681	5.6246	3.3121	2.7228	3.7389	3.6089	2.6233	5.4133
473.2	PREDICTED: flocculation protein FLO11-like [Diaphorina citri]	gi|662201850|ref|XP_008474192.1|	0.33	1.4	[]	3.1706	2.7742	3.5669	3.1706	2.7742	2.3779	3.1706	1.5853	3.5669	0
140.3	| Histone H2A | Similar to D7EL08 | *-*- | PANTHER PTHR23430 | Pfam PF00125 | Pfam PF16211	MCOT10399.0.MM	0.33	1.4	[]	2.8631	2.6599	3.7313	3.2972	2.429	1.3576	2.6599	1.5608	1.9949	3.094
37.3	| PDZ and LIM domain protein Zasp | Similar to A0A0A9YMW1 | *-*- | PANTHER PTHR24214 | PANTHER PTHR24214:SF29 | Pfam PF15936 | Pfam PF00412	MCOT10275.0.MM	0.33	1.4	[]	2.6344	2.5241	3.7868	3.5344	2.7324	2.2447	2.0378	2.0014	2.0559	2.7801
1465	| Protein ndrg3-like isoform x2 | Similar to A0A0K8TQA3 | ***- | PANTHER PTHR11034 | PANTHER PTHR11034:SF26 | Pfam PF03096	MCOT05239.0.CO	0.33	1.5	[]	2.0618	4	3.5309	2.5309	3.5309	1.5309	1.5309	1.5309	1	5.0618
1465	| Protein ndrg3-like isoform x2 | Similar to A0A0K8TQA3 | ***- | PANTHER PTHR11034 | PANTHER PTHR11034:SF26 | Pfam PF03096	MCOT04666.0.CT	0.33	1.5	[]	2.0618	4	3.5309	2.5309	3.5309	1.5309	1.5309	1.5309	1	5.0618
124.3	| Annexin | Similar to W5JBA1 | *-*- | PANTHER PTHR10502 | Pfam PF00191	MCOT21593.1.CC	0.33	1.5	[]	1.4726	1.6417	1.5078	1.4515	1.3775	1.0393	0.94416	1.0005	1.0005	1.1309
1402	| Small nuclear ribonucleoprotein Sm D3 | Similar to E2C9H5 | ***- | PANTHER PTHR23338 | Pfam PF01423	MCOT05886.0.CC	0.33	1.6	[]	2	0	2	2	2	0	1	1	2	1
1186	PREDICTED: NECAP-like protein CG9132 isoform X1 [Diaphorina citri]	gi|662214578|ref|XP_008481127.1|	0.33	1.6	[]	3	1	2	0	2	2	0	2	1	0
1180.1	| Glutathione synthetase | Similar to E0VGR8 | ***- | PANTHER PTHR11130 | PANTHER PTHR11130:SF0 | Pfam PF03917 | Pfam PF03199	MCOT21914.0.CO	0.33	1.8	[]	1.899	2.798	1	1.8245	1	1	0	1	1	1.8245
380.2	PREDICTED: uncharacterized protein LOC103510246 [Diaphorina citri]	gi|662199871|ref|XP_008473118.1|	0.33	2.4	[]	0	0.75676	1.0703	0.94941	0	0.57169	0.5629	0	0	0
900.2	| BSD domain-containing protein 1 | Similar to A0A067RGY3 | ***- | PANTHER PTHR16019 | PANTHER PTHR16019:SF5 | Pfam PF03909	MCOT15088.2.CO	0.33	2.8	[]	0.49423	0.54185	0.49423	0.49423	0.84902	1.0361	0	0	0	0
1379.1	| Unknown protein |	MCOT17923.2.CC	0.33	2.9	[]	0.5278	0.5278	0	1.4741	0.5278	0	0.5278	0	0.5278	0
849	hypothetical protein [Wolbachia endosymbiont of Diaphorina citri]	WP_017532168.1	0.33	3	[]	0	1	1	0	1	0	0	1	0	0
1288	| Unknown protein |	MCOT21923.2.CT	0.33	3	[]	1	1	0	1	0	0	0	1	0	0
1574	| Unknown protein |	MCOT17789.0.CT	0.33	3	[]	0	1	2	0	0	0	0	0	0	1
1594	| Platelet-activating factor acetylhydrolase IB subunit beta-like protein | Similar to A0A067QW36 | ***- | PANTHER PTHR11852 | Pfam PF13472	MCOT14108.0.CC	0.33	3	[]	0	0	1	0	2	0	1	0	0	0
1277.1	| Serine/threonine-protein kinase N | Similar to A1Z7T0 | *-*- | PANTHER PTHR13902 | PANTHER PTHR13902:SF12 | Pfam PF00069 | Pfam PF12202	MCOT00594.0.CO	0.33	3.1	[]	0	0	1.9084	0.92575	0	0	0	0	0.92575	0
1233.2	PREDICTED: calcium/calmodulin-dependent protein kinase type II alpha chain [Diaphorina citri]	gi|662197987|ref|XP_008472098.1|	0.33	3.7	[]	0.53926	0.53926	1.3482	0.26963	0.26963	0	0	0.26963	0	0.53926
953.2	| Sequestosome-1 | Similar to A0A067RF16 | *-*- | Pfam PF16577	MCOT02927.1.CC	0.33	4	[]	0.75141	0	0.50094	0.50094	1.2505	0	0.25047	0	0	0.50094
1084.1	| Reticulocyte-binding protein 2 a | Similar to V9I868 | *-*- | PANTHER PTHR15073 | PANTHER PTHR15073:SF1 | Pfam PF05672	MCOT03827.0.CT	0.33	4	[]	0.73439	0	0.73439	0	1.4688	0	0	0	0	0.73439
1378.1	| Filamin-A | Similar to A0A067QZ83 | *-*- | PANTHER PTHR11915 | PANTHER PTHR11915:SF246 | Pfam PF00307 | Pfam PF00630	MCOT12506.2.CO	0.33	4.8	[]	1	0	2.4366	0	0	0	0	0	0	0.71828
144.9	PREDICTED: serine protease inhibitor 3/4-like isoform X8 [Diaphorina citri]	gi|662183309|ref|XP_008481994.1|	0.33	5.7	[]	0.86057	0.75731	1.0327	0.86057	0	0	0	0	0	0.61961
1345.2	PREDICTED: thioredoxin, mitochondrial-like [Diaphorina citri]	gi|662204160|ref|XP_008475447.1|	0.33	6.3	[]	0.93917	0.5635	0	0.75133	1.3148	0	0.37567	0	0.18783	0
328.4	| Muscle M-line assembly protein unc-89 | Similar to A0A0L7R991 | *-*- | PANTHER PTHR10489 | PANTHER PTHR10489:SF691 | Pfam PF07679 | Pfam PF00018	MCOT01311.10.CT	0.33	6.7	[]	0.64261	0.54898	1.1916	0.64261	0.64261	0	0	0	0	0.54898
1111.1	PREDICTED: alpha-aminoadipic semialdehyde synthase, mitochondrial [Diaphorina citri]	gi|662194940|ref|XP_008470438.1|	0.34	0.5	[]	0	0.75561	0	1.7556	1	0.75561	0	1.7556	1	3.0224
1075.1	| Vesicle-fusing ATPase 1 | Similar to A0A067RCN5 | ***- | PANTHER PTHR23078 | Pfam PF00004 | Pfam PF02359	MCOT01033.0.CO	0.34	0.6	[]	0.43915	0	0.87831	1.8783	0.43915	0.43915	0.87831	0.43915	0.87831	3.8515
1117.1	| 26S proteasome non-ATPase regulatory subunit 14 | Similar to A0A067RLY5 | ***- | PANTHER PTHR10410 | PANTHER PTHR10410:SF5 | Pfam PF01398 | Pfam PF13012	MCOT21540.0.CT	0.34	0.6	[]	0.70693	0	1.4139	1.7069	0	0	1	1	0	4.5346
516.3	| Carboxylic ester hydrolase | Similar to A0A0A0WDA2 | ***- | PANTHER PTHR11559 | PANTHER PTHR11559:SF207 | Pfam PF00135	MCOT19113.2.CO	0.34	0.7	[]	0.26532	0.26532	2.5034	0.53064	0.53064	0.27234	1.0536	0.80999	1.3119	2.0697
1122.1	| GA19067 | Similar to Q2M0Y7 | *-*- |	MCOT21008.3.CC	0.34	0.7	[]	0	1.9079	0	0.95393	0.95393	0.95393	0.95393	0.95393	0.95393	1.9079
809.2	| 60S ribosomal protein L13a | Similar to V9IE00 | ***- | PANTHER PTHR11545 | PANTHER PTHR11545:SF3	MCOT09046.0.MM	0.34	0.7	[]	0	0	2.0875	1.5437	0.54373	0	0.54373	0	0	5.3593
1424	| Hexokinase | Similar to A0A067RFI2 | ***- | PANTHER PTHR19443 | PANTHER PTHR19443:SF9 | Pfam PF03727 | Pfam PF00349	MCOT01893.0.CT	0.34	0.7	[]	0	0	2	2	0	1	0	0	0	5
1500	| Spermidine synthase | Similar to A0A067RDN0 | ***- | PANTHER PTHR11558 | Pfam PF01564	MCOT01654.2.CO	0.34	0.7	[]	1	1	0	1	1	1	0	2	0	2.9764
247.3	| Stress-induced-phosphoprotein 1 | Similar to A0A0A9ZHQ7 | ***- | PANTHER PTHR22904 | PANTHER PTHR22904:SF371 | Pfam PF13414 | Pfam PF00515	MCOT01295.0.CO	0.34	0.8	[]	0.71377	0.96447	0.76368	0.83912	1.1525	1.4531	1.0144	0.96447	1.2778	0.53852
571.2	PREDICTED: T-complex protein 1 subunit alpha-like [Diaphorina citri]	gi|662212593|ref|XP_008480041.1|	0.34	0.9	[]	0.54983	0.5902	1.0997	1.14	1.0997	0.54983	0.54983	1.14	1.14	1.6899
24.1	| Cytochrome b-c1 complex subunit mitochondrial | Similar to A0A0J7NEG4 | ***- | PANTHER PTHR11851 | PANTHER PTHR11851:SF137 | Pfam PF00675 | Pfam PF05193	MCOT00260.0.CO	0.34	1	[]	166.27	183.56	174.14	153.91	174.14	169.46	153.98	157.59	169.59	173.33
289.1	| CDGSH iron sulfur domain-containing protein 2-like protein | Similar to A0A067RU36 | ***- | PANTHER PTHR13680 | Pfam PF09360	MCOT09882.0.MM	0.34	1	[]	21.894	17.894	20.986	19.986	26.71	21.802	21.71	24.71	21.617	17.894
529	| Eukaryotic translation initiation factor 3 subunit J | Similar to A0A0J9TXQ8 | *-*- | PANTHER PTHR21681 | Pfam PF08597	MCOT05195.0.CT	0.34	1.2	[]	8	11	10	7	10	12	5	7	13	2
292.4	PREDICTED: fibrillin-2-like, partial [Diaphorina citri]	gi|662205811|ref|XP_008476337.1|	0.34	1.3	[]	3.8502	3.5947	2.5045	3.0496	3.0496	1.6697	2.5045	1.1245	2.5045	4.1399
723	PREDICTED: uncharacterized protein LOC103524429 [Diaphorina citri]	gi|662188023|ref|XP_008487666.1|	0.34	1.3	[]	1	6	3	4	2	2	3	3	1	3
708.1	PREDICTED: heterogeneous nuclear ribonucleoprotein A1, A2/B1 homolog [Diaphorina citri]	gi|662217828|ref|XP_008482914.1|	0.34	1.4	[]	1.3945	2.2167	1.2332	1.9669	1.9669	1.6443	0.98345	0.98345	1.9669	0.82216
817.1	PREDICTED: putative leucine-rich repeat-containing protein DDB_G0290503 [Diaphorina citri]	gi|662204637|ref|XP_008475699.1|	0.34	1.4	[]	1.4955	1	1.5669	2.5669	2.1337	0	2.1337	0.56686	0.56686	3.1337
133.4	| Muscle M-line assembly protein unc-89 | Similar to E2BUG2 | ***- | PANTHER PTHR10489 | PANTHER PTHR10489:SF612 | Pfam PF07679	MCOT05192.0.CO	0.34	1.5	[]	1.7728	1.2916	2.4636	2.158	1.4229	1.0938	1.3801	0.88712	1.0849	1.5351
571.1	PREDICTED: T-complex protein 1 subunit eta-like [Diaphorina citri]	gi|662212591|ref|XP_008480040.1|	0.35	0.6	[]	1.1493	0	0.71355	1.1493	1.5061	1.1493	1.1493	3.5269	1.1493	0.71355
571.3	PREDICTED: T-complex protein 1 subunit eta-like [Diaphorina citri]	gi|662212595|ref|XP_008480042.1|	0.35	0.7	[]	0.75537	0.30955	1.5107	1.8203	0.75537	0.75537	1.5107	0.30955	1.0649	3.331
489.2	PREDICTED: NADH dehydrogenase [ubiquinone] iron-sulfur protein 7, mitochondrial-like [Diaphorina citri]	gi|662201650|ref|XP_008474085.1|	0.35	0.7	[]	0.94985	0.71238	1.306	1.1873	0.83112	0.94985	0.83112	1.4248	1.5435	2.1372
1290.1	| S-(hydroxymethyl)glutathione dehydrogenase | Similar to A0A067QVS5 | ***- | PANTHER PTHR11695 | PANTHER PTHR11695:SF401 | Pfam PF08240 | Pfam PF00107	MCOT18633.0.CT	0.35	0.7	[]	0.6499	0.94428	2.4416	0.94428	0	0	0.6499	0.94428	0	5.3301
120	| Alkyl hydroperoxide reductase | Similar to D3TMY2 | ***- | PANTHER PTHR10681 | PANTHER PTHR10681:SF109 | Pfam PF00578 | Pfam PF10417	MCOT00611.0.CC	0.35	1.1	[]	61.729	60.759	66.606	73.881	65.729	59.272	61.606	58.606	62.425	59.302
174.1	PREDICTED: transmembrane protein 245-like [Diaphorina citri]	gi|662221630|ref|XP_008485018.1|	0.35	1.1	[]	17.755	17.13	15.629	15.629	17.755	16.254	15.004	13.128	17.505	12.503
827	| Unknown protein |	MCOT21126.0.CC	0.35	1.1	[]	11.688	11.688	7.1072	8.6339	8.2143	8.6339	7.1072	6.6339	11.741	7.0536
19.4	| Arginine kinase | Similar to B9VAT1 | ***- | PANTHER PTHR11547 | PANTHER PTHR11547:SF33 | Pfam PF00217 | Pfam PF02807	MCOT16414.0.CC	0.35	1.2	[]	11.57	11.917	11.853	12.663	12.173	10.426	9.6117	10.839	11.141	10.159
695.1	| Eukaryotic translation initiation factor 4B | Similar to E2BQM3 | *-*- | PANTHER PTHR23236 | Pfam PF00076	MCOT16831.0.CT	0.35	1.2	[]	2.9932	6.9887	4.991	5.991	4.9887	5.9887	2.9955	4.991	4.9887	1.9955
995	| Unknown protein |	MCOT00720.0.CC	0.35	1.2	[]	7.6113	5.4075	4.4075	5.6113	3.4075	6.4075	5.2038	3.2038	2.2038	5.2038
713.1	PREDICTED: PRADC1-like protein [Diaphorina citri]	gi|662220576|ref|XP_008484432.1|	0.35	1.2	[]	8	7	3	10	8.7857	2	7	4	11	7
589.1	| Anamorsin homolog | Similar to A0A067RKU9 | ***- | PANTHER PTHR13273 | Pfam PF05093	MCOT15181.0.CO	0.35	1.2	[]	7.1681	8.5575	4.7788	7.1467	9.2415	7.8736	6.5056	6.8002	7.8736	2.3894
483.2	PREDICTED: neuroglian-like, partial [Diaphorina citri]	gi|662218850|ref|XP_008483474.1|	0.35	1.2	[]	3.5943	5.7246	3.4887	1.7887	2.6831	1.7887	4.8302	2.1471	3.2359	2.2359
916	| cold-shock protein | Similar to ALP53510.1 | *-*- | PANTHER PTHR11544 | Pfam PF00313	MCOT13453.0.CC	0.35	1.3	[]	5	2	6	4	1	0	5	0	3	6
408.2	PREDICTED: titin-like [Diaphorina citri]	gi|662207553|ref|XP_008477283.1|	0.35	1.3	[]	3.709	3.709	3.709	2.9672	3.709	2.9672	2.2254	1.4836	3.709	3.709
582.1	| 60S ribosomal protein L21 | Similar to E2BFG9 | ***- | PANTHER PTHR20981 | Pfam PF01157	MCOT04074.0.CC	0.35	1.3	[]	3.543	2.543	4.6535	2.7715	3.1573	1.7715	1.543	2.7715	2.543	4.6535
1139.1	| Protein phosphatase 1B | Similar to A0A067RAP2 | ***- | PANTHER PTHR13832 | PANTHER PTHR13832:SF244 | Pfam PF00481 | Pfam PF07830	MCOT11195.0.OO	0.36	0.6	[]	0	0.79316	1.5863	2.3795	0.79316	0.79316	2.3795	0.79316	0.79316	3.9658
851.1	| Mitochondrial import receptor subunit TOM40-like protein 1 | Similar to A0A034WE23 | ***- | PANTHER PTHR10802 | Pfam PF01459	MCOT08657.0.OO	0.36	0.7	[]	2.2039	1.1019	2.2039	0.55097	1.6529	3.3058	1.6529	0.55097	1.6529	3.3058
996.1	| ATP-dependent metalloprotease FtsH, cell division protease FtsH | Similar to KRT78046.1 | ***- | PANTHER PTHR23076 | PANTHER PTHR23076:SF45 | Pfam PF01434 | Pfam PF00004	MCOT00041.2.CT	0.36	0.7	[]	0.59076	0.71105	2.7239	1.8926	0.71105	1.4221	1.3018	0	0.92703	5.5435
996.1	PREDICTED: AFG3-like protein 2 [Diaphorina citri]	gi|662189479|ref|XP_008467468.1|	0.36	0.7	[]	0.59076	0.71105	2.7239	1.8926	0.71105	1.4221	1.3018	0	0.92703	5.5435
1176	| Unknown protein |	MCOT18347.3.CC	0.36	0.8	[]	2	0	1	1	2	2	2	2	1	1
1351	PREDICTED: uncharacterized protein LOC103524274 [Diaphorina citri]	gi|662187735|ref|XP_008487510.1|	0.36	0.8	[]	2	2	1	0	3	2	2	2	2	2
1134	| NADH dehydrogenase | Similar to W5JGV3 | ***- | PANTHER PTHR12964 | PANTHER PTHR12964:SF0 | Pfam PF05347	MCOT14109.1.CT	0.36	0.8	[]	3	1	2	1	0	3	1	2	1	2
1049.1	PREDICTED: pyruvate carboxylase, mitochondrial-like [Diaphorina citri]	gi|662206744|ref|XP_008476843.1|	0.36	0.8	[]	1.7054	1.137	1.7054	1.7054	1.7054	2.2739	1.7054	1.7054	1.7054	2.8708
747.2	| 2-hydroxyhepta-2,4-diene-1,7-dioate isomerase | Similar to WP_057315771.1 | ***- | PANTHER PTHR11820 | PANTHER PTHR11820:SF6 | Pfam PF01557	MCOT12779.1.CT	0.36	0.8	[]	1.5516	1.2486	1.1258	1.4001	2.4972	1.4001	1.6744	2.7715	3.3488	0.85152
139.2	PREDICTED: dihydrolipoyllysine-residue acetyltransferase component of pyruvate dehydrogenase complex, mitochondrial-like [Diaphorina citri]	gi|662204855|ref|XP_008475819.1|	0.36	0.8	[]	1.4655	1.7912	1.4248	1.1398	1.669	1.9133	1.7912	1.7097	2.0354	1.3841
1203	hypothetical protein [Candidatus Profftella armatura]	WP_020915573.1	0.36	0.8	[]	2	2	1	2	1	3	2	1	4	0
516.2	PREDICTED: esterase E4-like [Diaphorina citri]	gi|662210805|ref|XP_008479061.1|	0.36	0.8	[]	1.3539	0.82097	2.6979	1.6419	1.6419	0.82859	1.1437	1.4122	2.49	3.9098
510.3	PREDICTED: T-complex protein 1 subunit beta-like [Diaphorina citri]	gi|662192697|ref|XP_008469218.1|	0.36	0.8	[]	0.69714	1.3943	2.44	1.7428	1.7428	1.0457	1.7428	1.3943	2.0914	3.4857
1286	| V-type proton ATPase subunit F | Similar to E2BBJ9 | ***- | PANTHER PTHR13861 | Pfam PF01990	MCOT14638.0.CC	0.36	0.8	[]	0	3	1	0	3	3	0	3	1	2
1298	| Endonuclease G, mitochondrial | Similar to E2B9R7 | *-*- | PANTHER PTHR13966 | PANTHER PTHR13966:SF5 | Pfam PF01223	MCOT19215.0.CO	0.36	0.8	[]	2	1	1	3	2	3	4	1	1	2
48.4	| NADH-quinone oxidoreductase subunit G, NADH-quinone oxidoreductase subunit G | Similar to KRT76567.1 | ***- | PANTHER PTHR11615 | PANTHER PTHR11615:SF115 | Pfam PF00384 | Pfam PF13510	MCOT11862.0.MT	0.36	0.9	[]	6.5269	7.6421	6.9782	6.5861	7.4964	7.6142	7.5092	7.5236	7.4677	7.051
170.2	PREDICTED: aldehyde dehydrogenase, mitochondrial-like [Diaphorina citri]	gi|662205756|ref|XP_008476305.1|	0.36	0.9	[]	1.6623	2.096	1.8069	1.6623	2.096	2.3851	2.3851	1.7346	2.4574	1.9514
434.2	PREDICTED: cuticle protein 21-like [Diaphorina citri]	gi|662210367|ref|XP_008478820.1|	0.36	1	[]	9.0229	8.4921	9.5536	9.5536	11.146	11.146	9.5536	11.677	10.084	7.4306
72	| Isocitrate dehydrogenase | Similar to A0A0L7LAB8 | ***- | PANTHER PTHR11835 | PANTHER PTHR11835:SF34 | Pfam PF00180	MCOT18610.0.CT	0.36	1.1	[]	96	109	110	99	117	101	94	94	103	99
106	| Cytochrome b-c1 complex subunit Rieske, mitochondrial | Similar to D6WDE2 | ***- | PANTHER PTHR10134 | PANTHER PTHR10134:SF1 | Pfam PF02921 | Pfam PF00355	MCOT05959.0.CC	0.36	1.1	[]	68	75	73	67	78	69	67	66	76	54
39.2	PREDICTED: ATP synthase subunit O, mitochondrial-like [Diaphorina citri]	gi|662220064|ref|XP_008484145.1|	0.36	1.1	[]	22.916	26.375	26.375	23.781	25.727	23.349	21.187	20.538	26.375	20.106
391	PREDICTED: NADH dehydrogenase [ubiquinone] 1 alpha subcomplex subunit 2-like [Diaphorina citri]	gi|662215528|ref|XP_008481652.1|	0.36	1.1	[]	20	20	25	23	24	19	22	17	24	18
527	| Failed axon connections protein | Similar to V5GZX8 | ***- | PANTHER PTHR12289 | PANTHER PTHR12289:SF37 | Pfam PF14497 | Pfam PF13417	MCOT20359.0.CT	0.36	1.1	[]	15	15	18	12	13	10	9	7	15	23
210.2	| Unknown protein |	MCOT12525.0.CC	0.36	1.2	[]	7.472	8.4362	6.99	8.9182	8.4362	7.231	7.9541	7.231	6.5079	4.8207
765	| molecular chaperone DnaJ | Similar to WP_057939421.1 | *-*- | PANTHER PTHR24078 | Pfam PF00226	MCOT18562.0.CC	0.36	1.2	[]	7	11	6	7	9	9	6	9	7	3
140.1	| Histone H2A | Similar to K7IY33 | ***- | PANTHER PTHR23430 | Pfam PF16211 | Pfam PF00125	MCOT13323.0.CO	0.36	1.2	[]	5.7682	7.0243	5.7682	4.7682	4.7682	3.0243	3.0243	2.7682	4.7682	9.0243
114.2	PREDICTED: uncharacterized protein LOC103521042 [Diaphorina citri]	gi|662220460|ref|XP_008484367.1|	0.36	1.2	[]	4.9309	4.5691	6.6477	6.4256	5.652	4.1748	4.1399	3.8828	3.8828	6.5803
36.3	| Mitochondrial-processing peptidase subunit beta | Similar to A0A0A9WF18 | *-*- | PANTHER PTHR11851 | PANTHER PTHR11851:SF103 | Pfam PF00675	MCOT02843.1.CC	0.36	1.2	[]	5.2623	5.4816	6.1394	5.7009	5.2623	4.166	5.4816	4.3853	3.7275	5.7009
975	| NADH dehydrogenase [ubiquinone] 1 beta subcomplex subunit 3 | Similar to A0A067RBD5 | ***- | PANTHER PTHR15082 | PANTHER PTHR15082:SF2 | Pfam PF08122	MCOT18401.2.CO	0.36	1.2	[]	6	5	6	6	5	4	5	4	4	6
470.2	| Myosin-2 essential light chain | Similar to A0A067RJX8 | ***- | PANTHER PTHR23048 | Pfam PF13499	MCOT15205.1.CO	0.36	1.3	[]	1.6807	2.2059	1.1555	1.8908	2.416	1.5756	1.3656	1.3656	1.7857	1.3656
41.2	PREDICTED: spectrin alpha chain-like, partial [Diaphorina citri]	gi|662211476|ref|XP_008479425.1|	0.36	1.3	[]	2.0545	1.1832	2.4446	2.4342	1.5793	1.277	1.5845	1.4802	0.9851	1.8721
1218	| Importin subunit alpha-4 | Similar to V5I807 | ***- | PANTHER PTHR23316 | PANTHER PTHR23316:SF28 | Pfam PF16186 | Pfam PF01749	MCOT18939.0.CC	0.36	1.4	[]	2	1	3	2	2	1	0	2	1	3
1504	PREDICTED: tubulin alpha-1A chain-like [Diaphorina citri]	gi|662203413|ref|XP_008475044.1|	0.36	1.5	[]	1.8729	2.0066	2.9656	1.8729	1.6156	1.4201	1.091	1.3274	1.111	2.0993
358.2	| 50S ribosomal protein L14 | Similar to ALM07874.1 | ***- | Pfam PF00238	MCOT11726.0.TT	0.37	0.8	[]	4.4934	2.1645	3.3289	2.3289	3.4934	3.4934	3.4934	3.4934	3.4934	4.6578
757.1	| Dedicator of cytokinesis protein 1 | Similar to KRX14470.1 | *-*- | PANTHER PTHR11362 | PANTHER PTHR11362:SF28 | Pfam PF01161	MCOT05014.2.CC	0.37	0.8	[]	2.4833	1.6556	0.82778	3.4833	5.2937	4.7929	1.6556	2.4833	4.9667	2.4833
653.2	| Transport and Golgi organization protein 11 | Similar to A0A067RE50 | ***- | PANTHER PTHR16501 | PANTHER PTHR16501:SF6 | Pfam PF05644	MCOT04424.2.CT	0.37	0.8	[]	3.5148	1.7574	2.1967	2.1967	2.1967	3.0754	2.1967	2.6361	3.0754	3.0754
747.1	PREDICTED: fumarylacetoacetate hydrolase domain-containing protein 2 [Diaphorina citri]	gi|662207016|ref|XP_008476990.1|	0.37	0.8	[]	2.0927	1.6841	1.5184	1.8884	3.3681	1.8884	2.2583	3.738	4.5166	1.1485
846.1	| 26S protease regulatory subunit 4 | Similar to B0WWV3 | ***- | PANTHER PTHR23073 | Pfam PF00004	MCOT15815.0.CT	0.37	0.8	[]	1.0648	1.9725	2.7204	4.7879	1.0648	1.0621	1.0621	1.0648	2.8802	8.3512
661.1	| Mitochondrial ATP synthase subunit e | Similar to A0A0A1CM61 | *-*- | PANTHER PTHR12427 | PANTHER PTHR12427:SF1 | Pfam PF05680	MCOT17960.0.CC	0.37	0.9	[]	6.4248	4.8768	7.9727	6.9283	5.6508	8.6114	6.56	7.0635	6.56	5.786
479.1	| Eukaryotic translation initiation factor 4 gamma 3 | Similar to A0A067QUN7 | *-*- | PANTHER PTHR23253 | PANTHER PTHR23253:SF9 | Pfam PF02854	MCOT17351.0.CO	0.37	0.9	[]	2.5366	1.691	4.0937	2.5366	4.0937	1.691	2.5366	2.4026	4.2276	6.3834
294.3	PREDICTED: far upstream element-binding protein 1-like [Diaphorina citri]	gi|662195275|ref|XP_008470619.1|	0.37	0.9	[]	3.4908	3.1957	2.3603	4.0579	4.056	3.1709	3.4411	3.761	5.5064	2.8758
409.2	| bifunctional phosphoribosylaminoimidazolecarboxamide formyltransferase/inosine monophosphate cyclohydrolase | Similar to WP_057070524.1 | ***- | PANTHER PTHR11692 | PANTHER PTHR11692:SF0 | Pfam PF01808 | Pfam PF02142	MCOT06490.2.CC	0.37	0.9	[]	3.6356	5.7131	4.155	2.5969	4.6744	4.155	5.1937	3.6356	5.1937	5.1937
311.3	| Laminin-like protein epi-1 | Similar to E2APY5 | ***- | PANTHER PTHR39960	MCOT02144.2.CT	0.37	0.9	[]	3.8039	4.0926	1.7333	4.5237	3.5507	5.7084	3.4277	3.9502	3.9599	3.1457
840.1	| 40S ribosomal protein S17 | Similar to A0A0A9Z7U0 | ***- | PANTHER PTHR10732 | Pfam PF00833	MCOT09614.0.MT	0.37	0.9	[]	3.9787	3	7.8933	2.9787	4.9573	4.9573	2.9787	4.9573	5.9573	5.9573
409.1	PREDICTED: bifunctional purine biosynthesis protein PURH isoform X2 [Diaphorina citri]	gi|662209304|ref|XP_008478247.1|	0.37	0.9	[]	2.932	4.6074	3.3508	2.0943	3.7697	3.3508	4.1885	2.932	4.1885	4.1885
621.1	| ATP-dependent RNA helicase | Similar to V5GVC0 | ***- | PANTHER PTHR24031 | PANTHER PTHR24031:SF271 | Pfam PF00270 | Pfam PF00271	MCOT07150.0.MT	0.37	0.9	[]	3.7604	2.7604	4.0349	3.7604	6.5208	1.7604	4.6963	5.4887	3.968	6.9708
834.1	| Reductase protein | Similar to B0W806 | ***- | PANTHER PTHR11732 | Pfam PF00248	MCOT18062.1.CO	0.37	0.9	[]	2.5416	3.3888	4.2359	6.7775	4.2359	5.2359	5.0831	5.9303	2.5416	4.2359
254.4	| Dedicator of cytokinesis protein 1 | Similar to KRX70006.1 | *-*- | PANTHER PTHR11362 | PANTHER PTHR11362:SF28 | Pfam PF01161	MCOT09105.0.MM	0.37	0.9	[]	2.732	1.6392	1.4075	2.815	3.4083	2.1856	2.4173	3.0467	4.8158	1.0928
516.1	| Carboxylic ester hydrolase | Similar to A0A0A0WDA2 | ***- | PANTHER PTHR11559 | PANTHER PTHR11559:SF207 | Pfam PF00135	MCOT06029.0.CT	0.37	0.9	[]	3.1865	0.71943	3.3642	2.4389	1.4389	2.7261	1.0023	2.2376	4.1821	2.9029
663.3	| Translation factor SUI1-like protein | Similar to A0A026WTM9 | ***- | PANTHER PTHR10388 | Pfam PF01253	MCOT10425.0.MM	0.37	0.9	[]	1.7393	2.7064	1.7393	3.8384	4.4457	3.3136	3.8384	2.7888	3.8384	2.0992
940	| 60S ribosomal protein L36 | Similar to A0A067RJG0 | ***- | PANTHER PTHR10114 | Pfam PF01158	MCOT10511.0.MM	0.37	0.9	[]	3	6	4	5	1	1	4	2	2	12
1097	| Actin | Similar to B0W2C4 | ***- | PANTHER PTHR11937 | PANTHER PTHR11937:SF195 | Pfam PF00022	MCOT18697.0.CC	0.37	0.9	[]	1	4	6	1	5	1	4	5	3	6
1147	| Unknown protein |	MCOT01840.0.CC	0.37	0.9	[]	2	4	9	5	6	7	4	6	4	7
1163	| Arginyl-tRNA--protein transferase 1 | Similar to KRX45584.1 | *-*- | PANTHER PTHR12452 | Pfam PF06110	MCOT11394.0.MM	0.37	0.9	[]	6	2	4	2	6	2	4	5	5	6
257.1	| Superoxide dismutase [Cu-Zn] | Similar to R4V538 | ***- | PANTHER PTHR10003 | Pfam PF00080	MCOT16518.0.CC	0.37	1	[]	28.467	22.543	24.543	32.619	34.467	33.543	20.695	28.619	38.315	20.695
233.1	| Intermediate filament protein | Similar to T1PG08 | ***- | PANTHER PTHR23239 | PANTHER PTHR23239:SF142 | Pfam PF00038 | Pfam PF00932	MCOT01207.0.CT	0.37	1	[]	23.511	34.345	26.437	21.585	36.367	27.318	24.509	27.42	27.417	34.252
286.1	| Peptidyl-prolyl cis-trans isomerase | Similar to B0X789 | *-*- | PANTHER PTHR10516 | PANTHER PTHR10516:SF306 | Pfam PF00254 | Pfam PF13499	MCOT17343.0.CT	0.37	1	[]	16.325	14.628	13.632	12.429	15.31	18.28	14.332	13.366	18.713	7.6624
478.1	| 40S ribosomal protein S4 | Similar to Q1W2A7 | ***- | PANTHER PTHR11581 | Pfam PF00900 | Pfam PF16121	MCOT11019.0.TT	0.37	1	[]	14.922	14.922	13.922	15.896	13.896	12.922	15.896	15.896	7.9222	22.792
193.2	PREDICTED: ATP synthase subunit b, mitochondrial [Diaphorina citri]	gi|662212960|ref|XP_008480243.1|	0.37	1	[]	4.3017	3.9432	4.8394	4.8394	4.3017	4.8394	5.1979	3.764	3.2263	6.2733
153.1	| Regucalcin | Similar to I4DP01 | ***- | PANTHER PTHR10907 | PANTHER PTHR10907:SF54 | Pfam PF08450	MCOT12892.0.CT	0.37	1.1	[]	25.049	23.512	20.174	23.766	25.807	24.003	20.703	22.267	26.179	14.271
201.1	| Endocuticle structural glycoprotein SgAbd-9 | Similar to A0A0A9VTG3 | *-*- | PANTHER PTHR10380 | Pfam PF00379	MCOT18002.0.CT	0.37	1.1	[]	19.773	21.697	20.773	22.697	18.773	21.773	18.773	18.849	23.849	9.9244
395	PREDICTED: uncharacterized protein LOC103511547 [Diaphorina citri]	gi|662202396|ref|XP_008474493.1|	0.37	1.1	[]	17	21	26	21	20	19	16	17	22	20
614	| Unknown protein |	MCOT03915.0.CC	0.37	1.1	[]	19	22	18	14	18	14	17	16	15	19
451.1	PREDICTED: uncharacterized protein LOC103512374 [Diaphorina citri]	gi|662203993|ref|XP_008475357.1|	0.37	1.2	[]	8.4741	10.056	10.029	12.538	12.602	9.5104	10.565	6.3828	10.084	9.0835
722	| Cytochrome b-c1 complex subunit | Similar to A0A026WPE6 | *-*- | PANTHER PTHR12980 | PANTHER PTHR12980:SF0 | Pfam PF05365 | Pfam PF16605	MCOT10963.0.MM	0.37	1.2	[]	11	8	11	13	9	11	10	6	5	13
5.5	| Actin | Similar to Q9U6L9 | *-*- | PANTHER PTHR11937 | PANTHER PTHR11937:SF211 | Pfam PF00022	MCOT11909.0.MM	0.37	1.2	[]	8.2689	8.1053	8.3945	8.5553	7.9838	6.5941	7.3517	7.0653	5.9268	7.8975
404.3	| Glutathione s-transferase O1 | Similar to J9Q3Y4 | ***- | PANTHER PTHR11260 | PANTHER PTHR11260:SF77 | Pfam PF13417 | Pfam PF13410	MCOT12087.1.CO	0.37	1.2	[]	5.3869	5.6563	6.4647	5.6952	7.7576	5.1951	4.4255	4.1172	7.2731	5.4645
532.1	| Tropomodulin | Similar to A0A0K8VAP3 | *-*- | PANTHER PTHR10901 | PANTHER PTHR10901:SF6 | Pfam PF03250	MCOT08370.0.MM	0.37	1.2	[]	5.227	3.7	2.173	3.7	5.227	4.4047	2.9365	2.9952	3.7	2.1142
605.2	| Unknown protein | Pfam PF01722	MCOT17995.0.CT	0.37	1.3	[]	1.6466	1.6466	1.6466	3.2933	2.4699	1.6466	0.82331	0.82331	1.6466	3.2933
145.5	| Muscle M-line assembly protein unc-89 | Similar to A0A026VZQ4 | *-*- | PANTHER PTHR10489 | PANTHER PTHR10489:SF625 | Pfam PF07679	MCOT02267.0.CT	0.37	1.3	[]	1.7562	1.8204	3.0335	2.1778	2.1859	1.6085	1.6479	1.383	1.7056	2.0597
899.1	| DnaJ | Similar to V5ND41 | ***- | PANTHER PTHR24078 | PANTHER PTHR24078:SF292 | Pfam PF01556 | Pfam PF00226	MCOT11870.0.MT	0.37	1.3	[]	2	4	3	5	6	2	3	2.9387	3.9387	4
836.2	| RNase III inhibitor | Similar to WP_057853109.1 | *-*- | PANTHER PTHR11106 | Pfam PF01661	MCOT07679.0.MM	0.37	1.3	[]	2.8383	1.6219	3.2437	2.0273	0.81094	1.2164	2.0273	1.6219	0.81094	2.4328
355.5	| Myosin heavy chain, non-muscle | Similar to A0A0L7QUX8 | ***- | PANTHER PTHR13140 | PANTHER PTHR13140:SF373 | Pfam PF00063 | Pfam PF01576	MCOT16033.1.CO	0.37	1.4	[]	2.317	1.6765	2.9484	3.1791	1.024	0.31411	1.5169	1.1935	0.87439	3.8452
403.4	| Glutamate synthase | Similar to Q0KIX8 | ***- | PANTHER PTHR11938 | PANTHER PTHR11938:SF1 | Pfam PF00310 | Pfam PF01645	MCOT15081.0.CT	0.37	1.4	[]	0.93623	0.38386	0.91933	0.63928	0.5306	0.33501	0.33501	0.38752	0.27885	1.1367
1283.1	PREDICTED: THO complex subunit 4 [Diaphorina citri]	gi|662211375|ref|XP_008479372.1|	0.37	1.6	[]	1.5951	0	1.4529	0.6554	0	0	0	0	1.4529	0.79753
805.2	PREDICTED: guanylate kinase-like, partial [Diaphorina citri]	gi|662218896|ref|XP_008483500.1|	0.37	1.6	[]	0.66913	1.1152	0.22304	0.89217	1.1152	0.89217	0.22304	0.44609	0.66913	0.22304
937.1	| LIM domain and actin-binding protein 1 | Similar to A0A067RKX2 | *-*- | PANTHER PTHR24215 | PANTHER PTHR24215:SF24 | Pfam PF00412	MCOT19830.2.CO	0.37	1.7	[]	0.80804	0.80804	0.80804	0.80804	0.80804	1.5568	0	0	0	0.80804
772.2	| Dynamin | Similar to A0A0A9X2I0 | ***- | PANTHER PTHR11566 | PANTHER PTHR11566:SF32 | Pfam PF01031 | Pfam PF00350	MCOT14845.3.CO	0.37	1.7	[]	0.9862	0	0.99311	0.9862	0.74579	0.24041	0	0	0	1.9724
453.2	| Talin-1 | Similar to A0A067R9F3 | ***- | PANTHER PTHR19981 | PANTHER PTHR19981:SF1 | Pfam PF09141 | Pfam PF01608	MCOT13512.0.CC	0.37	1.8	[]	0.93125	0.46563	1.1641	0.93125	0.31042	0.46563	0.23281	0	0.38802	1.0089
43.7	PREDICTED: twitchin-like, partial [Diaphorina citri]	gi|662204670|ref|XP_008475717.1|	0.37	1.8	[]	0.72308	0.80472	1.0429	0.76832	0.55115	0.4935	0.33777	0	0.31931	1.0572
959.1	| Endophilin b | Similar to B0X3H0 | ***- | PANTHER PTHR10663 | PANTHER PTHR10663:SF162 | Pfam PF03114	MCOT00273.1.CC	0.37	1.8	[]	0.74263	0.74263	0.74263	0.74263	1.1139	0.37131	0.74263	0.74263	0.37131	0
460.3	PREDICTED: nesprin-1-like [Diaphorina citri]	gi|662204641|ref|XP_008475701.1|	0.37	1.9	[]	0.89632	0.7736	1.0609	1.099	0	0	0.24544	0.57088	0	1.2218
1461.1	| Longitudinals lacking protein, isoform G | Similar to A0A0L7R8J9 | *-*- | PANTHER PTHR23110 | PANTHER PTHR23110:SF72 | Pfam PF00651	MCOT22650.0.CC	0.37	1.9	[]	0	1	0	2.8602	0	1	0	1	0	0
1583	| Unknown protein |	MCOT21693.0.CC	0.37	2	[]	0	1	2	1	0	1	0	0	1	0
1583	| Unknown protein |	MCOT19011.0.CC	0.37	2	[]	0	1	2	1	0	1	0	0	1	0
1482.1	| Unkown protein | Similar to R4WRT9 | ***- |	MCOT18816.0.CT	0.37	2	[]	1	0	0	1	2	0	0	0	2	0
1475	| heterochromatin protein 1B | Similar to EDW65266.2 | ***- | PANTHER PTHR22812 | PANTHER PTHR22812:SF88 | Pfam PF01393 | Pfam PF00385	MCOT14733.1.CT	0.37	2	[]	1	1	1	0	1	0	0	0	2	0
756.2	PREDICTED: solute carrier family 2, facilitated glucose transporter member 12-like [Diaphorina citri]	gi|662213942|ref|XP_008480780.1|	0.37	2	[]	0	0	0.97969	0.97969	1.9594	1.9594	0	0	0	0
149.4	| Lysine-specific histone demethylase 1B | Similar to KRZ42213.1 | *-*- | PANTHER PTHR10742 | PANTHER PTHR10742:SF272 | Pfam PF01593	MCOT22266.1.CT	0.37	2	[]	0.66738	0.61567	1.9653	0.31735	0.65786	0	0.30783	0	0.43403	1.3401
1507	| aspartate-trna ligase | Similar to CEG47285.1 | ***- | PANTHER PTHR22594 | PANTHER PTHR22594:SF33 | Pfam PF00152	MCOT04158.0.CT	0.37	2	[]	1	0	2.984	0	0	0	0	0	0	1.984
280.2	PREDICTED: LOW QUALITY PROTEIN: collagen alpha-2(IV) chain [Diaphorina citri]	gi|662185933|ref|XP_008479592.1|	0.37	2.2	[]	0	0.84231	1.1431	1.2033	0.96264	0	0.78214	0.48132	0.60165	0
920.2	| Unknown protein |	MCOT13381.0.CO	0.37	2.4	[]	0.68958	0.68958	1.0344	1.0344	0.68958	0.34479	0.68958	0	0	0.68958
709.2	| Endothelin-converting enzyme, putative | Similar to E0W1I2 | *-*- | PANTHER PTHR11733 | PANTHER PTHR11733:SF148 | Pfam PF01431 | Pfam PF05649	MCOT07564.0.MM	0.37	2.5	[]	0.9032	0.65771	0.54057	0.97831	1.127	0.55955	0.38569	0.25345	0.38569	0.13224
700.1	PREDICTED: LOW QUALITY PROTEIN: neural-cadherin-like, partial [Diaphorina citri]	gi|662199833|ref|XP_008473098.1|	0.37	2.5	[]	0	0	0.82555	0.82555	2.5263	0	0.85039	0.85039	0	0
678.1	PREDICTED: mitochondrial intermembrane space import and assembly protein 40-like [Diaphorina citri]	gi|662198141|ref|XP_008472179.1|	0.37	2.7	[]	0.5873	0.5873	1.1746	1.1746	1.1746	0.5873	0	0.5873	0	0.5873
77.2	PREDICTED: neurofilament medium polypeptide-like [Diaphorina citri]	gi|662211964|ref|XP_008479690.1|	0.38	1	[]	34.222	38.696	34.506	37.191	33.917	38.391	33.917	30.665	39.57	33.938
175.1	| 4-methyl-5(B-hydroxyethyl)-thiazole monophosphate biosynthesis protein | Similar to ALP54545.1 | ***- | PANTHER PTHR11019 | PANTHER PTHR11019:SF100 | Pfam PF01965	MCOT17133.0.CT	0.38	1.1	[]	42.769	45.63	45.56	41.979	46.56	39.909	39.839	39.839	45.63	39.048
75.1	| Odorant-binding protein 2 | Similar to C1KV04 | ***- | Pfam PF01395	MCOT20031.2.CC	0.38	1.1	[]	35.409	47.005	32.749	41.686	34.429	41.388	42.686	33.11	30.791	26.152
91.1	| Glycerol-3-phosphate dehydrogenase [NAD(+)] | Similar to K7IYD0 | ***- | PANTHER PTHR11728 | PANTHER PTHR11728:SF10 | Pfam PF01210 | Pfam PF07479	MCOT13149.3.CT	0.38	1.1	[]	61.668	53.327	69.824	64.278	54.554	50.093	54.185	49.937	45.617	80.491
431	hypothetical protein [Wolbachia endosymbiont of Diaphorina citri]	WP_017531866.1	0.38	1.1	[]	11	10	12	12	10	10	8	8	15	7
1.7	PREDICTED: myosin heavy chain, muscle-like [Diaphorina citri]	gi|662222223|ref|XP_008485345.1|	0.38	1.1	[]	15.977	15.69	20.829	14.997	15.684	14.684	13.698	12.723	14.253	18.293
709.1	PREDICTED: endothelin-converting enzyme 1-like [Diaphorina citri]	gi|662218842|ref|XP_008483469.1|	0.38	1.1	[]	6.3509	7.1683	4.604	5.7127	7.4289	6.6955	6.8579	4.2209	4.8579	4.637
270.1	| Ubiquilin-1 | Similar to A0A067RI93 | ***- | PANTHER PTHR10677 | PANTHER PTHR10677:SF21 | Pfam PF00240 | Pfam PF00627	MCOT10840.0.MT	0.38	1.2	[]	8.6689	11.647	8.5407	7.6326	8.5001	10.016	6.9049	6.1402	10.35	5.4654
448.2	| Dynactin subunit, putative | Similar to E0VFY3 | ***- | PANTHER PTHR15346 | PANTHER PTHR15346:SF0 | Pfam PF04912	MCOT23097.0.CO	0.38	1.2	[]	4.1388	4.1388	3.8432	4.4344	3.8432	3.8432	3.5475	3.5475	3.2519	3.2519
823.1	| dehydrogenase | Similar to WP_058050636.1 | ***- | PANTHER PTHR24322 | PANTHER PTHR24322:SF584 | Pfam PF00106	MCOT00477.2.CO	0.38	1.2	[]	2.8764	2.9382	4.8146	4.9382	5.8764	2.9382	3.9382	2.8764	5.7527	2.9382
514.1	| Cytochrome b-c1 complex subunit | Similar to A0A026VUR9 | ***- | PANTHER PTHR12119 | Pfam PF02939	MCOT07941.0.MM	0.38	1.2	[]	7.8449	4.8276	7.2414	7.2414	6.0345	3.0173	6.0345	6.0345	6.0345	6.638
514.2	| Cytochrome b-c1 complex subunit 8 | Similar to F4WHF7 | *-*- | PANTHER PTHR12119 | Pfam PF02939	MCOT11804.0.MM	0.38	1.2	[]	5.1551	3.1724	4.7586	4.7586	3.9655	1.9827	3.9655	3.9655	3.9655	4.362
400.1	| Trehalose-6-phosphate synthase | Similar to J7G8S5 | ***- | PANTHER PTHR10788 | PANTHER PTHR10788:SF6 | Pfam PF00982 | Pfam PF02358	MCOT04678.3.CO	0.38	1.2	[]	8.4124	5.2312	14.493	11.593	5.9384	4.7371	6.0084	7.7768	3.3928	16.614
1120	| Nuclear migration protein nudC | Similar to V9ILC6 | ***- | PANTHER PTHR12356 | PANTHER PTHR12356:SF3 | Pfam PF04969 | Pfam PF14050	MCOT22974.0.CT	0.38	1.2	[]	5	5	3	4	4	2	4	4	4	3
292.8	| Neurogenic locus Notch protein | Similar to A0A0K8WKM3 | ***- | PANTHER PTHR24039 | PANTHER PTHR24039:SF25 | Pfam PF00683 | Pfam PF12947	MCOT21543.0.CO	0.38	1.2	[]	3.8437	3.8023	4.511	5.0895	3.392	2.8477	3.7774	1.7926	2.4877	6.4064
43.3	PREDICTED: twitchin-like [Diaphorina citri]	gi|662204676|ref|XP_008475720.1|	0.38	1.3	[]	2.4945	2.5543	2.2239	2.0688	2.7053	1.8779	1.5475	1.3726	1.5319	2.6496
403.1	PREDICTED: glutamate synthase 1 [NADH], chloroplastic-like [Diaphorina citri]	gi|662188389|ref|XP_008487865.1|	0.38	1.5	[]	4.0244	1.1165	4.0633	2.3497	1.1943	0.59715	0.59715	1.1554	0	6.3741
449	| Adenylate kinase | Similar to T1P7J8 | ***- | PANTHER PTHR23359 | Pfam PF00406	MCOT01679.0.CC	0.39	1	[]	14.111	18.111	18.334	19.111	18.667	21.111	16.111	15.111	20.111	15.334
12.3	PREDICTED: ATP synthase subunit alpha, mitochondrial-like, partial [Diaphorina citri]	gi|662222159|ref|XP_008485307.1|	0.39	1	[]	16.121	16.565	18.224	15.816	17.496	15.393	18.304	16.041	17.758	15.939
255	| Charged multivesicular body protein 4C, putative | Similar to E0VAJ6 | ***- | PANTHER PTHR22761 | PANTHER PTHR22761:SF4 | Pfam PF03357	MCOT02698.0.CC	0.39	1.1	[]	25	23	21	32	27	28	25	21	27	15
486.1	| Proteasome 26s subunit 4 | Similar to A0A0L7LIK5 | ***- | PANTHER PTHR10223 | Pfam PF13519 | Pfam PF02809	MCOT05689.0.CT	0.39	1.1	[]	10.489	9.5424	14.24	10.28	13.556	9.4886	5.825	10.63	12.576	12.421
117.2	PREDICTED: V-type proton ATPase subunit E-like [Diaphorina citri]	gi|662224735|ref|XP_008486727.1|	0.39	1.1	[]	9.0869	8.9187	9.2552	9.2552	9.9283	8.0773	7.4042	7.909	10.097	7.7407
104.2	PREDICTED: polyubiquitin-like [Diaphorina citri]	gi|662201834|ref|XP_008474183.1|	0.39	1.1	[]	14.904	13.75	16.79	14.707	13.132	12.738	13.132	12.935	11.388	16.058
577	| Heat shock protein 90 | Similar to D6X0J9 | ***- | PANTHER PTHR11528 | PANTHER PTHR11528:SF54 | Pfam PF00183 | Pfam PF02518	MCOT15749.0.CT	0.39	1.1	[]	10	11	15.868	11	11	11	8	8.934	6	17.934
448.1	PREDICTED: dynactin subunit 2-like, partial [Diaphorina citri]	gi|662210216|ref|XP_008478737.1|	0.39	1.2	[]	9.8612	9.8612	9.1568	10.566	9.1568	9.1568	8.4525	8.4525	7.7481	7.7481
286.2	PREDICTED: peptidyl-prolyl cis-trans isomerase FKBP14-like, partial [Diaphorina citri]	gi|662221591|ref|XP_008484997.1|	0.39	1.2	[]	3.5681	5.6103	5.6666	3.9248	5.8686	5.6854	3.3099	3.5258	4.4272	2.8497
413.2	| Sex-lethal-like protein | Similar to F4W7E0 | *-*- | PANTHER PTHR24012 | PANTHER PTHR24012:SF491 | Pfam PF00076	MCOT06448.1.CT	0.39	1.2	[]	2.0455	2.0455	2.0455	4.091	2.4546	2.0455	2.0455	2.8637	2.4546	0.81821
227.4	| Inter-alpha-trypsin inhibitor heavy chain | Similar to V5G5K3 | ***- | PANTHER PTHR10338 | PANTHER PTHR10338:SF108 | Pfam PF08487 | Pfam PF00092	MCOT02296.0.CO	0.39	1.2	[]	2.4677	2.624	2.7585	2.532	2.4951	2.2129	2.1076	1.5165	2.0711	2.4066
251.3	PREDICTED: NSFL1 cofactor p47-like [Diaphorina citri]	gi|662217037|ref|XP_008482482.1|	0.39	1.2	[]	2.449	2.449	2.0408	2.8572	2.8572	2.0408	1.8367	2.449	1.8367	2.0408
608.2	PREDICTED: ubiquitin carboxyl-terminal hydrolase isozyme L3 [Diaphorina citri]	gi|662204487|ref|XP_008475620.1|	0.39	1.2	[]	4.0708	5.2339	5.2339	4.6524	5.2339	5.2339	3.4893	2.9077	4.6524	3.4893
483.1	| Neuroglian, putative | Similar to E0VWB3 | ***- | PANTHER PTHR10489 | PANTHER PTHR10489:SF536 | Pfam PF13882 | Pfam PF07679	MCOT18527.0.CO	0.39	1.2	[]	3.8975	8.4576	5.6935	2.9017	3.3169	2.2113	5.9711	3.3447	3.7641	4.8353
1177	| 60S ribosomal protein L12 | Similar to E2A1L3 | ***- | PANTHER PTHR11661 | PANTHER PTHR11661:SF2 | Pfam PF03946 | Pfam PF00298	MCOT11417.0.TT	0.39	1.2	[]	2.0631	2.0631	3.0631	2.0631	3.3289	1.0631	1.3289	1.3289	3.5947	3.0631
166.3	| Low-density lipoprotein receptor, putative | Similar to E0VZI8 | *-*- | PANTHER PTHR10529 | PANTHER PTHR10529:SF258 | Pfam PF00089 | Pfam PF00057	MCOT21701.0.CT	0.39	1.4	[]	0.85019	0.81984	1.0968	0.87976	1.0411	0.54329	0.82115	0.76481	0.35586	0.82733
1505.1	| Dolichyl-diphosphooligosaccharide--protein glycosyltransferase 48 kDa subunit | Similar to A0A067RD92 | ***- | PANTHER PTHR10830 | PANTHER PTHR10830:SF0 | Pfam PF03345	MCOT15933.0.CT	0.39	1.4	[]	2.3719	0.79064	0.79064	0.79064	0	0	0	0	0	3.3719
1338.1	| Dedicator of cytokinesis protein 1 | Similar to KRZ16726.1 | *-*- | PANTHER PTHR11362 | PANTHER PTHR11362:SF28 | Pfam PF01161	MCOT00585.1.CO	0.39	1.4	[]	2.8571	3	2	3.4954	2	2	3.7142	1	1	2
523.2	PREDICTED: uncharacterized protein LOC103516413 [Diaphorina citri]	gi|662211789|ref|XP_008479599.1|	0.39	1.5	[]	0.71394	1.1899	0.95193	1.1899	0.95193	0.95193	0.71394	0.47596	0.95193	0.23798
271.4	PREDICTED: paxillin isoform X4 [Diaphorina citri]	gi|662194094|ref|XP_008469979.1|	0.39	1.5	[]	2.2493	2.7179	2.999	2.4367	3.4676	1.4058	2.1555	1.7807	1.8744	2.343
1265.1	| HD domain-containing protein 2 | Similar to S4PWQ0 | ***- | PANTHER PTHR11845 | Pfam PF13023	MCOT10111.0.MM	0.39	1.5	[]	0.55488	0	1.1098	1.6646	1.6646	0	1.1098	0.55488	0	1.6646
1002	| Nuclear lamin L1 alpha | Similar to B0WXJ5 | *-*- |	MCOT01803.1.CT	0.39	1.7	[]	1	2	0	1	1	0	1	0	2	0
543.2	PREDICTED: synaptosomal-associated protein 25-like [Diaphorina citri]	gi|662197182|ref|XP_008471657.1|	0.39	1.7	[]	0.79109	1.1075	0.63287	1.2657	1.2657	0.47466	0.94931	0.31644	0.47466	0.79109
1549	| Tequila, isoform G | Similar to Q9VSU2 | *-*- |	MCOT00948.0.CC	0.39	1.7	[]	0	1	1	2	1	1	0	0	0	2
1374	| Pyridoxine/pyridoxamine 5'-phosphate oxidase | Similar to ALO10221.1 | ***- | PANTHER PTHR10851 | PANTHER PTHR10851:SF0 | Pfam PF01243 | Pfam PF10590	MCOT22531.0.CC	0.39	1.7	[]	1	2	0	1	1	0	1	1	1	0
273.2	| Laminin subunit alpha | Similar to A0A067R415 | *-*- | PANTHER PTHR10574 | PANTHER PTHR10574:SF39 | Pfam PF00055 | Pfam PF00053	MCOT03705.1.CT	0.39	2	[]	1.4345	0.53604	1.647	0.43452	1.5431	0.32595	0	0.43465	0.43452	1.654
371	| Alkyl hydroperoxide reductase | Similar to D3TN04 | ***- | PANTHER PTHR10681 | PANTHER PTHR10681:SF114 | Pfam PF00578 | Pfam PF10417	MCOT11256.0.MO	0.4	1	[]	18	15	13	15	19	18	16	14	19	13
371	| Alkyl hydroperoxide reductase | Similar to D3TN04 | ***- | PANTHER PTHR10681 | PANTHER PTHR10681:SF114 | Pfam PF00578 | Pfam PF10417	MCOT10218.0.TT	0.4	1	[]	18	15	13	15	19	18	16	14	19	13
211.2	PREDICTED: NADH dehydrogenase [ubiquinone] iron-sulfur protein 3, mitochondrial [Diaphorina citri]	gi|662205480|ref|XP_008476154.1|	0.4	1	[]	9.6553	9.4744	8.2443	9.4541	9.2732	9.0109	9.2121	8.285	10.18	10.18
48.3	PREDICTED: NADH-ubiquinone oxidoreductase 75 kDa subunit, mitochondrial, partial [Diaphorina citri]	gi|662194155|ref|XP_008470014.1|	0.4	1	[]	7.2511	8.4617	7.8491	7.4925	8.4617	8.565	8.3137	8.0337	8.3663	7.7944
586	| Proteasome subunit alpha type | Similar to E2C5K7 | ***- | PANTHER PTHR11599 | PANTHER PTHR11599:SF11 | Pfam PF00227 | Pfam PF10584	MCOT22290.0.CC	0.4	1	[]	13.271	16.271	15.271	13.907	18.271	12.453	19.089	12.453	14.271	19.089
332	PREDICTED: ejaculatory bulb-specific protein 3-like [Diaphorina citri]	gi|662206477|ref|XP_008476701.1|	0.4	1.1	[]	28	20	20	26	26	27	25	21	24	12
359.1	PREDICTED: Na(+)/H(+) exchange regulatory cofactor NHE-RF1-like [Diaphorina citri]	gi|662193981|ref|XP_008469921.1|	0.4	1.1	[]	11.513	10.111	6.3077	9.812	12.214	10.41	9.7094	9.0085	10.709	3.8034
430	| Ubiquitin-conjugating enzyme E2 L3 | Similar to A0A067RH55 | ***- | PANTHER PTHR24068 | PANTHER PTHR24068:SF67 | Pfam PF00179	MCOT03822.0.CC	0.4	1.1	[]	8	10	13	5	15	15	4	6	14	6
455.1	| NADH dehydrogenase | Similar to B0WCI6 | ***- | PANTHER PTHR13094 | PANTHER PTHR13094:SF1 | Pfam PF10249	MCOT12077.0.CT	0.4	1.1	[]	20.934	19.944	25.934	24.944	14.944	16.953	19.906	15.962	16.953	25.953
1043.1	PREDICTED: sialidase-like [Diaphorina citri]	gi|662190633|ref|XP_008468091.1|	0.4	1.1	[]	6.8218	6.8218	8.5075	6.6945	6.5075	7.615	6.8017	3.9008	7.5075	5.6343
47.8	PREDICTED: LOW QUALITY PROTEIN: 14-3-3 protein epsilon [Diaphorina citri]	gi|662204728|ref|XP_008475750.1|	0.4	1.2	[]	4.4774	3.9421	5.1375	5.3595	6.4305	4.3143	4.2215	3.8879	3.6075	4.6866
608.1	| Ubiquitin carboxyl-terminal hydrolase | Similar to R4V3Z4 | ***- | PANTHER PTHR10589 | Pfam PF01088	MCOT04089.2.CT	0.4	1.2	[]	2.5017	3.2164	3.2164	2.859	3.2164	3.2164	2.1443	1.7869	2.859	2.1443
1190.2	| Chitinase-like protein | Similar to V5I9F6 | ***- | PANTHER PTHR11177 | PANTHER PTHR11177:SF211 | Pfam PF00704	MCOT17440.1.CT	0.4	1.4	[]	2.9048	1.6234	4.446	4.9938	1.8052	1.1753	1.723	1.3636	0.81171	6.5327
867	molecular chaperone DnaK [Candidatus Liberibacter asiaticus]	WP_015824904.1	0.41	0.9	[]	6.6411	6.5763	5.8997	6.6411	6.9314	7.6727	5.9645	7.0921	7.3176	6.4155
600.1	| 60S ribosomal protein L7 | Similar to E2AL33 | *-*- | PANTHER PTHR11524 | Pfam PF00327 | Pfam PF08079	MCOT05756.1.CT	0.41	0.9	[]	5	4	7.9531	10.859	7.9061	3	4	7.9531	1.9531	20.812
46.3	| Heat shock 70 kDa protein cognate 4 | Similar to A0A0A9W3D3 | ***- | PANTHER PTHR19375 | PANTHER PTHR19375:SF150 | Pfam PF00012	MCOT09612.0.MT	0.41	1	[]	17.506	19.183	21.893	14.855	22.543	20.922	19.279	18.011	19.005	17.65
353.2	| Aminopeptidase N | Similar to E2BB79 | ***- | PANTHER PTHR11533 | PANTHER PTHR11533:SF193 | Pfam PF01433 | Pfam PF11838	MCOT21830.0.CT	0.41	1	[]	6.6994	6.0707	11.796	6.4959	7.135	6.3108	6.443	6.0717	6.9212	13.418
480	| NADH dehydrogenase subunit I | Similar to ALN73400.1 | ***- | PANTHER PTHR10849 | PANTHER PTHR10849:SF20 | Pfam PF12838	MCOT04751.0.CT	0.41	1	[]	14	13	14	14	13	14	12	15	9	18
396	PREDICTED: calphotin-like [Diaphorina citri]	gi|662209476|ref|XP_008478341.1|	0.41	1.1	[]	21	22	18	19	16	18	17	19	19	14
168.1	| Histone H4 | Similar to A0A0C9R3G8 | ***- | PANTHER PTHR10484 | Pfam PF15511	MCOT08963.0.MT	0.41	1.1	[]	19.984	20.245	20.245	18.245	17.665	14.984	18.086	17.825	15.984	21.245
389.1	| Mitochondrial ADP/ATP carrier protein | Similar to G6CP09 | ***- | PANTHER PTHR24089 | PANTHER PTHR24089:SF217 | Pfam PF00153	MCOT13871.0.CT	0.41	1.1	[]	19.611	13.07	26.245	21.497	15.524	16.846	15.582	13.208	13.527	27.817
349.1	| Pyruvate dehydrogenase E1 component subunit alpha | Similar to A0A067QZL9 | ***- | PANTHER PTHR11516 | PANTHER PTHR11516:SF40 | Pfam PF00676	MCOT17838.0.CO	0.41	1.1	[]	15.039	17.654	21.558	19.558	23.65	15.846	14.75	14.942	16.846	25.142
145.2	PREDICTED: proline-rich extensin-like protein EPR1 [Diaphorina citri]	gi|662220452|ref|XP_008484363.1|	0.41	1.1	[]	7.25	8.63	10.893	6.7788	7.2202	6.705	6.2608	6.8087	7.0321	9.1041
972	| Lactoylglutathione lyase | Similar to E2AAG3 | *-*- | PANTHER PTHR10374 | PANTHER PTHR10374:SF8 | Pfam PF00903	MCOT09133.0.OO	0.41	1.2	[]	5	1	3	3	4	4	1	2	5	1
19.5	PREDICTED: arginine kinase [Diaphorina citri]	gi|662183106|ref|XP_008471592.1|	0.41	1.2	[]	4.9291	5.3615	5.2423	5.6367	5.3983	4.4599	4.2393	4.8366	4.9837	4.5056
168.4	PREDICTED: LOW QUALITY PROTEIN: uncharacterized protein LOC103521087 [Diaphorina citri]	gi|662220544|ref|XP_008484413.1|	0.41	1.2	[]	2.345	3.1267	3.8697	3.5175	3.1267	1.5633	3.1267	1.9542	2.7358	3.9083
506.5	| Multiple epidermal growth factor-like domains protein 10 | Similar to A0A0A9W0R0 | *-*- | PANTHER PTHR24035	MCOT22565.0.CT	0.41	1.2	[]	2.0086	1.3391	0.66954	0.66954	0.66954	1.3391	1.3391	1	0	0.66954
678.2	| Mitochondrial intermembrane space import and assembly protein | Similar to R4V4Z4 | ***- | PANTHER PTHR21622 | Pfam PF06747	MCOT01405.0.CC	0.41	1.3	[]	3.2032	2.4773	2.051	4.2287	4.2287	3.2032	0.72591	1.7514	4.3554	2.4773
759.1	| Protein LSM14 like protein B-B | Similar to A0A0L7QSW2 | *-*- | PANTHER PTHR13586 | PANTHER PTHR13586:SF0 | Pfam PF12701 | Pfam PF09532	MCOT02137.0.CT	0.41	1.3	[]	0.68811	0.68811	2.0643	1.3762	0.68811	0	2.0643	0.68811	0	1.3762
128.2	| calmodulin | Similar to AHZ12853.1 | ***- | PANTHER PTHR23050 | PANTHER PTHR23050:SF166 | Pfam PF13499	MCOT07205.0.TT	0.41	1.3	[]	4.3947	3.0664	2.6831	2.9016	3.3812	2.5189	2.409	1.7523	4.4632	1.4782
42.5	| Muscle M-line assembly protein unc-89 | Similar to A0A067RKL9 | *-*- | PANTHER PTHR10489 | PANTHER PTHR10489:SF642 | Pfam PF00069 | Pfam PF07679	MCOT14344.1.CO	0.41	1.3	[]	0.98692	1.0123	1.4851	1.0656	0.98046	0.66503	0.75125	0.61553	0.65401	1.5353
1013.2	| Serine/threonine-protein phosphatase | Similar to A0A0J7KTX9 | ***- | PANTHER PTHR11668 | PANTHER PTHR11668:SF279 | Pfam PF00149	MCOT03566.0.CT	0.41	1.3	[]	1	1.0281	3.5991	0	0	1	0.57952	0.57952	0	2.159
811.3	| Protein kinase C and casein kinase substrate in neurons protein 2 | Similar to A0A067RQP9 | ***- | PANTHER PTHR23065 | PANTHER PTHR23065:SF11 | Pfam PF00611 | Pfam PF14604	MCOT22880.0.CT	0.41	1.3	[]	2.7098	3.4883	4.8179	2.5096	2.9362	1.7442	2.5096	0.76544	1.7442	5.9353
836.1	PREDICTED: O-acetyl-ADP-ribose deacetylase MACROD1-like, partial [Diaphorina citri]	gi|662204008|ref|XP_008475365.1|	0.41	1.3	[]	4.1617	2.3781	4.7563	2.9727	2.1891	2.6789	2.9727	2.3781	1.1891	3.5672
1100	cold-shock protein [Wolbachia endosymbiont of Diaphorina citri]	WP_017532410.1	0.41	1.5	[]	0	1	2	3	0	1	0	1	1	1
270.4	PREDICTED: ubiquilin-4-like, partial [Diaphorina citri]	gi|662195787|ref|XP_008470897.1|	0.41	1.5	[]	1.1233	1.2136	1.323	1.276	1.2136	1.0565	0.9942	0.58331	0.92741	0.56352
9.3	| Vitellogenin, partial | Similar to KRY54946.1 | *-*- | PANTHER PTHR23345 | PANTHER PTHR23345:SF11 | Pfam PF09172 | Pfam PF06448	MCOT06562.2.CT	0.41	1.5	[]	1.2554	1.0608	1.4675	1.4489	0.91491	0.75039	0.73897	0.55012	0.71564	1.4489
1028	| Ras family protein | Similar to T1PH18 | ***- | PANTHER PTHR24070 | PANTHER PTHR24070:SF258 | Pfam PF00071	MCOT08349.0.OO	0.41	1.5	[]	2	1	1	2	0	1	1	1	1	0
1324	| Multiple coagulation factor deficiency protein 2 homolog | Similar to A0A0A1XIT9 | *-*- | PANTHER PTHR23104 | PANTHER PTHR23104:SF1 | Pfam PF13499	MCOT12274.0.CT	0.41	1.5	[]	2	1	0	2	1	1	1	1	1	0
1390	| Peptidyl-tRNA hydrolase 2, mitochondrial | Similar to A0A067R5D2 | --*- | Pfam PF01981	MCOT03058.0.CC	0.41	1.5	[]	0	1	1	2	2	1	1	0	1	1
464.2	| Glutamine and serine-rich protein 1 | Similar to E2C9J9 | *-*- |	MCOT02188.1.CC	0.41	1.6	[]	0.98206	1.5276	0.98206	1.4185	1.2003	0.87294	0.54559	0.43647	0.87294	1.2003
43.1	PREDICTED: twitchin-like [Diaphorina citri]	gi|662204672|ref|XP_008475718.1|	0.41	1.6	[]	1.3617	1.1293	1.295	1.4198	1.0627	0.83033	0.8389	0.60655	0.49038	1.1874
408.1	PREDICTED: LOW QUALITY PROTEIN: trichohyalin-like [Diaphorina citri]	gi|662207555|ref|XP_008477284.1|	0.41	1.6	[]	0.98443	1.747	1.5718	0.78754	0.98443	0.78754	0.59066	0.39377	0.98443	0.98443
203.3	| C3 and PZP-like alpha-2-macroglobulin domain-containing protein 8 | Similar to V9IB20 | ***- | PANTHER PTHR31649 | PANTHER PTHR31649:SF1 | Pfam PF12248	MCOT06426.0.CC	0.41	1.6	[]	1.7324	1.4436	0.86619	1.1549	0.86619	1.1549	0.57746	0.86619	0	1.1549
203.3	PREDICTED: C3 and PZP-like alpha-2-macroglobulin domain-containing protein 8, partial [Diaphorina citri]	gi|662225116|ref|XP_008486939.1|	0.41	1.6	[]	1.7324	1.4436	0.86619	1.1549	0.86619	1.1549	0.57746	0.86619	0	1.1549
983.1	| Lin-7-like protein B | Similar to A0A067RAA3 | ***- | PANTHER PTHR14063 | Pfam PF02828 | Pfam PF00595	MCOT08200.0.MO	0.41	1.8	[]	2.7777	1.7777	0	0.88883	0.88883	0.88883	0.88883	0.88883	0.88883	0
500.3	PREDICTED: heat shock protein 70 A1-like [Diaphorina citri]	gi|662207091|ref|XP_008477031.1|	0.41	1.9	[]	1.134	1.5121	1.5121	1.5121	1.134	0.75603	0.88203	0.63002	0.88203	0.37801
171	| Neurofilament heavy polypeptide | Similar to A0A026VYC0 | *-*- |	MCOT06729.4.CT	0.42	1	[]	52.056	54.715	44.494	52.153	48.812	54.385	50.812	50.506	52.691	35.2
198.1	| Peroxiredoxin-like protein | Similar to L0AUL0 | ***- | PANTHER PTHR10430 | PANTHER PTHR10430:SF16 | Pfam PF08534	MCOT10149.0.MT	0.42	1	[]	29.331	29.486	30.486	31.175	37.93	33.175	26.798	31.175	33.708	28.642
279.1	PREDICTED: uncharacterized protein LOC103510441 isoform X2 [Diaphorina citri]	gi|662200243|ref|XP_008473320.1|	0.42	1	[]	24.691	21.753	16.815	26.691	21.753	22.63	23.63	20.63	29.691	13.753
334	PREDICTED: nucleoplasmin-like protein ANO39 [Diaphorina citri]	gi|662205752|ref|XP_008476302.1|	0.42	1	[]	10	10	10	12	14	12	9	9	14	12
168.2	PREDICTED: LOW QUALITY PROTEIN: uncharacterized protein LOC103518006 [Diaphorina citri]	gi|662214858|ref|XP_008481278.1|	0.42	1	[]	5	4	4.0988	6	5	4	6	5	5	5
495.2	| NADH dehydrogenase | Similar to KRZ03757.1 | *-*- | PANTHER PTHR10371 | PANTHER PTHR10371:SF3 | Pfam PF01257	MCOT04801.0.CO	0.42	1	[]	11.123	12.158	12.682	11.123	12.887	13.638	10.107	9.5643	11.711	15.397
268.2	PREDICTED: transcriptional activator protein Pur-beta isoform X5 [Diaphorina citri]	gi|662190067|ref|XP_008467780.1|	0.42	1	[]	5.2224	6.144	6.5296	3.9936	8.4512	7.144	7.144	6.2224	5.608	4.9936
798	| N-acetyl-D-glucosamine kinase | Similar to A0A067RI65 | ***- | PANTHER PTHR12862 | PANTHER PTHR12862:SF0 | Pfam PF01869	MCOT10654.0.OO	0.42	1	[]	5	2	13	4	3	6	5	4	4	9
281	| Isocitrate dehydrogenase | Similar to W5J9R2 | ***- | PANTHER PTHR11835 | PANTHER PTHR11835:SF47 | Pfam PF00180	MCOT14622.0.CC	0.42	1.1	[]	36	27	38	35	23	24	29	26	16	51
112.5	| Heat shock protein 90 | Similar to J7FXV7 | *-*- | PANTHER PTHR11528 | Pfam PF00183 | Pfam PF02518	MCOT20218.0.CT	0.42	1.1	[]	6.424	4.4833	13.91	13.757	3.4228	4.3961	6.7147	3.4415	5.6252	17.279
404.4	| Glutathione s-transferase O1 | Similar to J9Q3Y4 | ***- | PANTHER PTHR11260 | PANTHER PTHR11260:SF77 | Pfam PF13417 | Pfam PF13410	MCOT12087.2.CT	0.42	1.2	[]	1.0906	1.1451	1.3088	1.153	1.5705	1.0517	0.89594	0.83353	1.4724	1.1063
235.2	PREDICTED: filamin-A [Diaphorina citri]	gi|662214928|ref|XP_008481319.1|	0.42	1.2	[]	2.4794	2.5679	4.4534	3.5679	3.3908	1.6824	2.3023	2.2137	1.771	6.0733
145.4	PREDICTED: titin-like [Diaphorina citri]	gi|662183537|ref|XP_008487981.1|	0.42	1.2	[]	1.0604	1.0531	1.7659	1.1462	1.5063	1.0457	1.0531	0.92329	1.3127	1.0457
1036.3	PREDICTED: bile salt-activated lipase-like, partial [Diaphorina citri]	gi|662212174|ref|XP_008479807.1|	0.42	1.2	[]	0.57707	0.57707	1.7312	2.3083	1.1541	0.57707	0	0.57707	0	4.0395
1029.1	| Glycogen synthase | Similar to C0KJJ5 | ***- | PANTHER PTHR10176 | Pfam PF05693	MCOT02584.0.CT	0.42	1.3	[]	2.2547	0	2.2547	0.75155	1.5031	0.75155	0	0.75155	0	3.7578
1112.2	| Unknown protein |	MCOT01004.0.CT	0.42	1.3	[]	1	2	0	0	3.6526	2	0	1	1	1
777.2	PREDICTED: flocculation protein FLO11-like [Diaphorina citri]	gi|662185852|ref|XP_008479175.1|	0.42	1.3	[]	1.2657	1.2657	1.4239	1.563	1.2657	1.2657	0.94929	0.94929	1.5821	0.31643
327.3	PREDICTED: uncharacterized protein LOC103521674 [Diaphorina citri]	gi|662183375|ref|XP_008485039.1|	0.42	1.3	[]	1.2503	1.5083	1.1537	1.46	1.4271	1.1846	1.2165	0.89181	0.84451	1.0716
1001	hypothetical protein [Wolbachia endosymbiont of Diaphorina citri]	WP_017532433.1	0.42	1.4	[]	2	1	1	1	2	1	0	1	2	1
1223.1	| Neutral alpha-glucosidase AB | Similar to A0A067QY16 | ***- | PANTHER PTHR22762 | PANTHER PTHR22762:SF54 | Pfam PF01055 | Pfam PF13802	MCOT01873.0.CT	0.42	1.4	[]	0	1	2.5002	2.7501	1	0.75012	0	0.75012	0	3.5002
144.6	PREDICTED: serpin-Z1C-like isoform X7 [Diaphorina citri]	gi|662183306|ref|XP_008481903.1|	0.42	1.5	[]	1.4076	1.2387	1.6892	1.4076	1.3232	0.9009	0.9009	0.92905	1.0417	1.0135
1411	PREDICTED: sorting nexin-2-like, partial [Diaphorina citri]	gi|662218844|ref|XP_008483471.1|	0.42	1.5	[]	1	2	0	1.4795	3	2	1	0	1	1
1311.1	| Small ubiquitin-related modifier | Similar to A0A0D6E118 | ***- | PANTHER PTHR10562 | Pfam PF11976	MCOT07264.0.TT	0.42	1.6	[]	1.8941	1.8941	0.94707	1.8941	0.94707	0.94707	0.94707	0.94707	1.8941	0
1061.1	PREDICTED: EH domain-containing protein 1 [Diaphorina citri]	gi|662184004|ref|XP_008469508.1|	0.42	1.6	[]	2.0934	1.0467	1.5701	1.5701	1.0467	0.52336	1.0467	0.52336	0.52336	2.0934
699.2	| 60S ribosomal protein L11 | Similar to E2BK43 | ***- | PANTHER PTHR11994 | Pfam PF00281 | Pfam PF00673	MCOT09650.0.MM	0.43	0.9	[]	4.8119	3.2674	5.9011	4.2674	1.6337	2.7228	4.3565	4.2674	2.7228	6.9902
850.1	PREDICTED: uncharacterized protein LOC103506344 [Diaphorina citri]	gi|662192200|ref|XP_008468948.1|	0.43	0.9	[]	4.1241	4.1241	4.1241	4.1241	4.1241	4.1241	4.1241	4.949	3.2993	5.7738
206.2	| Superoxide dismutase | Similar to M4I1I7 | ***- | PANTHER PTHR11404 | PANTHER PTHR11404:SF6 | Pfam PF02777 | Pfam PF00081	MCOT01674.1.CC	0.43	1	[]	9.8965	7.4893	12.036	8.5592	9.6291	9.0941	8.8266	9.0941	10.164	11.234
930.1	| 60S ribosomal protein L26, putative | Similar to E0VIE9 | ***- | PANTHER PTHR11143 | Pfam PF16906 | Pfam PF00467	MCOT04278.0.CT	0.43	1	[]	2.8247	2.8247	5.4741	4.6494	2.6494	3	2	3.6494	3.6494	6.4741
804	| Nadh dehydrogenase | Similar to A0A0J7L9Q8 | ***- | PANTHER PTHR11993 | PANTHER PTHR11993:SF10 | Pfam PF00346	MCOT21582.1.CT	0.43	1	[]	6	0	8	5	3	5	4	3	3	8
771.1	| Carboxylic ester hydrolase | Similar to A0A0C5K9K5 | ***- | PANTHER PTHR11559 | Pfam PF00135	MCOT06411.1.CC	0.43	1	[]	4	5	2	6	4	2	5	6	3	5.9252
919	| Cuticle protein | Similar to A0A0A9WFH7 | *-*- | PANTHER PTHR12236 | Pfam PF00379	MCOT20110.0.CC	0.43	1.1	[]	12.724	8.8026	5.8421	9.8026	9.8026	7.8421	7.8816	7.8421	13.724	4.9605
644.1	| Unknown protein |	MCOT21158.0.CO	0.43	1.1	[]	11.516	10.585	5.7234	8.7926	9.6543	9.6543	7.6543	8.7926	10.585	5.7926
370.1	| Glutamate dehydrogenase | Similar to J9KB74 | ***- | PANTHER PTHR11606 | PANTHER PTHR11606:SF13 | Pfam PF02812 | Pfam PF00208	MCOT20302.0.CT	0.43	1.1	[]	24.341	20.074	23.447	18.017	16.501	15.735	14.956	18.036	14.199	31.374
400.3	| Trehalose-6-phosphate synthase | Similar to J7G8S5 | ***- | PANTHER PTHR10788 | PANTHER PTHR10788:SF6 | Pfam PF00982 | Pfam PF02358	MCOT04170.0.CT	0.43	1.2	[]	3.4836	2.1662	6.0017	4.8007	2.4591	1.9616	2.4881	3.2204	1.405	6.88
368.2	PREDICTED: adenylate kinase-like [Diaphorina citri]	gi|662208995|ref|XP_008478079.1|	0.44	0.9	[]	3.2804	3.5487	3.2804	0.73166	3.9146	3.4633	3.2804	2.5487	3.4633	3.6462
126.2	PREDICTED: protein disulfide-isomerase A3-like [Diaphorina citri]	gi|662198061|ref|XP_008472137.1|	0.44	0.9	[]	2.9997	2.9997	3.7688	2.7689	3.1535	3.3074	3.5381	3.3843	3.5381	3.3074
86.2	| aminotransferase | Similar to KRO70902.1 | ***- | PANTHER PTHR11751 | PANTHER PTHR11751:SF29 | Pfam PF00155	MCOT21833.2.CC	0.44	0.9	[]	2.8397	2.8397	4.0677	3.9142	2.2257	3.1467	2.8397	3.3769	2.8397	4.5282
663.2	PREDICTED: uncharacterized protein LOC103522001 [Diaphorina citri]	gi|662222199|ref|XP_008485331.1|	0.44	0.9	[]	1.5749	2.4507	1.5749	3.4758	4.0256	3.0006	3.4758	2.5253	3.4758	1.9008
691.1	| Aminoacylase-1 | Similar to A0A067R0Q5 | ***- | PANTHER PTHR11014 | PANTHER PTHR11014:SF106 | Pfam PF01546 | Pfam PF07687	MCOT10697.0.MO	0.44	0.9	[]	2.4475	2.3724	4.8199	3.9289	3.2633	1.6317	2.3724	3.1882	1.6317	9.5234
140.8	| Histone H2A | Similar to I7EFA5 | *-*- | PANTHER PTHR23428 | Pfam PF00125 | Pfam PF16211	MCOT11080.0.MM	0.44	1	[]	12.01	15.236	13.196	15.442	16.309	13.237	14.293	13.502	13.328	16.659
14.4	| Aconitate hydratase | Similar to Q0QHL2 | ***- | PANTHER PTHR11670 | PANTHER PTHR11670:SF30 | Pfam PF00330 | Pfam PF00694	MCOT00367.1.CO	0.44	1	[]	7.9459	8.0834	9.4002	8.5928	8.3381	7.8234	9.1665	7.5971	7.4565	9.6321
750	| Mesencephalic astrocyte-derived neurotrophic factor-like protein | Similar to A0A026WEW4 | ***- | PANTHER PTHR12990 | PANTHER PTHR12990:SF5 | Pfam PF10208	MCOT10374.0.MM	0.44	1	[]	6	8	9	8	11	11	9	7	7	8
36.2	| Mitochondrial-processing peptidase subunit beta, partial | Similar to KRZ09733.1 | *-*- | PANTHER PTHR23076 | PANTHER PTHR23076:SF45 | Pfam PF01434 | Pfam PF00675	MCOT09485.0.MM	0.44	1	[]	8.3544	9.0058	9.5098	8.1174	8.1174	7.229	7.6433	8.5317	7.4212	12.013
958.1	| RNA binding protein | Similar to KRT80485.1 | *-*- | PANTHER PTHR13976 | Pfam PF14259 | Pfam PF00076	MCOT01822.0.CT	0.44	1	[]	1.7784	3.3167	3	1	4.3353	3.3167	3.3167	1.5383	3.3167	2
82.1	| Pyruvate kinase | Similar to A0A067R9U1 | ***- | PANTHER PTHR11817 | PANTHER PTHR11817:SF37 | Pfam PF00224 | Pfam PF02887	MCOT20611.0.CT	0.44	1.1	[]	60.964	50.654	76.959	67.417	55.145	58.187	51.282	44.863	43.772	91.709
97.2	PREDICTED: spermine oxidase-like [Diaphorina citri]	gi|662217207|ref|XP_008482575.1|	0.44	1.1	[]	29.989	31.046	36.372	31.607	29.905	30.901	30.756	24.974	31.917	28.415
673	molecular chaperone DnaK [Wolbachia endosymbiont of Diaphorina citri]	WP_017532612.1	0.44	1.1	[]	16.3	16.209	13.744	13.541	17.706	16.744	12.352	15.172	14.488	12.466
244	| Glucose-6-phosphate isomerase | Similar to D2KHW8 | ***- | PANTHER PTHR11469 | PANTHER PTHR11469:SF4 | Pfam PF00342	MCOT12922.1.CC	0.44	1.1	[]	34	26	43	30	25	24	29	26	17	50
469	| Disulfide-isomerase A6 | Similar to S4PCY9 | ***- | PANTHER PTHR18929 | PANTHER PTHR18929:SF38 | Pfam PF00085	MCOT21548.0.CC	0.44	1.1	[]	19	21	18	18	18	18	15	15	20	18
826	| Mitochondrial import inner membrane translocase subunit Tim8 | Similar to A0A067R284 | ***- | Pfam PF02953	MCOT22209.0.CC	0.44	1.1	[]	7	6	6	8	7	6	6	5	8	5
104.4	PREDICTED: polyubiquitin-B-like, partial [Diaphorina citri]	gi|662193799|ref|XP_008469821.1|	0.44	1.1	[]	4.1437	3.9103	4.5652	4.1824	3.6885	3.5244	3.6973	3.575	3.1774	4.3859
239.3	| Unknown protein |	MCOT20158.2.CC	0.44	1.1	[]	1.5044	1.2637	1.384	1.6849	1.5645	1.6849	1.5044	1.4442	1.8654	0
541.2	| Glutaredoxin, putative | Similar to R4WCS3 | ***- | PANTHER PTHR10168 | Pfam PF00462	MCOT22217.1.CC	0.44	1.2	[]	3.9996	4.2711	3.71	4.2348	4.7959	4.7778	2.9137	3.1852	5.0493	1.8459
1145.2	| Pro-resilin | Similar to A0A067R2T5 | *-*- | PANTHER PTHR12236 | PANTHER PTHR12236:SF37	MCOT13139.2.CO	0.44	1.2	[]	1.8263	1.8263	0.60876	2.4351	1.8263	1.8263	1.2175	1.2175	2.4351	0.60876
1242	| RNA-binding protein | Similar to V5GUU5 | *-*- | PANTHER PTHR24012 | Pfam PF00076	MCOT14206.3.CC	0.44	1.3	[]	3	1	1	1	3	3	1	0	2	1
1032.2	| Unknown protein |	MCOT21027.0.CC	0.44	1.3	[]	1.7172	2.2897	1.1448	1.7172	2.2897	1.7172	2.2897	1.7172	1.1448	0
891.1	PREDICTED: dehydrogenase/reductase SDR family member 4-like [Diaphorina citri]	gi|662184571|ref|XP_008472530.1|	0.44	1.3	[]	2.0495	0.6975	2.0925	2.0495	1.352	1.352	0.6975	1.3089	1.395	1.352
25.4	| 2-oxoglutarate dehydrogenase, mitochondrial | Similar to A0A0L7RJ31 | *-*- | PANTHER PTHR23152 | Pfam PF00676	MCOT07742.0.MM	0.44	1.3	[]	1.6071	1.4673	2.0962	2.0157	1.6071	1.0481	1.2577	1.6071	0.7686	2.1661
400.2	PREDICTED: alpha,alpha-trehalose-phosphate synthase [UDP-forming] A-like [Diaphorina citri]	gi|662191739|ref|XP_008468696.1|	0.44	1.3	[]	1.4753	0.85013	2.8763	3.1013	0.85013	0.42506	0.8749	1.2504	0.44984	3.8771
1116.1	PREDICTED: uncharacterized protein LOC103509627 [Diaphorina citri]	gi|662198682|ref|XP_008472474.1|	0.44	1.3	[]	1.203	1.203	3.0076	1.8046	0.60152	0.60152	2.203	0	0	3.0076
874.2	| NADH dehydrogenase [ubiquinone] 1 beta subcomplex subunit 7 | Similar to A0A0A9XDZ0 | *-*- | Pfam PF05676	MCOT07543.0.MM	0.44	1.3	[]	1.5993	1.9991	1.1995	2.7988	0.39983	0	1.5993	0.79965	0.39983	3.1986
647.2	PREDICTED: ubiquitin-conjugating enzyme E2 variant 2-like [Diaphorina citri]	gi|662189617|ref|XP_008467543.1|	0.44	1.3	[]	2.9554	1.8471	0.73884	1.8471	1.4777	1.4777	1.8471	1.1083	1.4777	0.73884
1031	| 3'(2'),5'-bisphosphate nucleotidase 1 | Similar to A0A067QMS0 | ***- | PANTHER PTHR20854 | PANTHER PTHR20854:SF5 | Pfam PF00459	MCOT05351.2.CT	0.44	1.3	[]	1	1	3	2	1	1	1	1	1	2
964.1	| Ribosomal protein S12 | Similar to T1PCP3 | ***- | PANTHER PTHR11652 | Pfam PF00164	MCOT01035.0.CT	0.44	1.4	[]	0	0.82302	5.646	2.823	0	0	1	1	1	3.646
37.6	| PDZ and LIM domain protein Zasp | Similar to A0A0A9WVD0 | ***- | PANTHER PTHR24214 | PANTHER PTHR24214:SF29 | Pfam PF15936 | Pfam PF00595	MCOT22304.1.CT	0.44	1.4	[]	1.6453	1.5441	1.8348	1.7182	1.5415	1.1808	1.1317	1.0633	1.0983	1.3958
784.2	PREDICTED: acyl-protein thioesterase 1 [Diaphorina citri]	gi|662204425|ref|XP_008475591.1|	0.44	1.4	[]	1.7723	1.7723	1.7723	1.2227	1.4357	1.3122	0.88613	0.88613	1.4357	1.2227
1130.1	PREDICTED: sideroflexin-2 isoform X1 [Diaphorina citri]	gi|662187172|ref|XP_008485806.1|	0.44	1.5	[]	1.8681	0.93404	1.8681	1.8681	1.8681	0.93404	0	1.8681	0.93404	1.8681
894	| Unknown protein |	MCOT22160.6.CC	0.45	0.9	[]	2	0	2	3	2	2	2	1	3	2
833	50S ribosomal protein L7/L12 [Candidatus Carsonella ruddii]	WP_020915904.1	0.45	0.9	[]	2	2	1	2	3	3	2	2	2	2
465.3	| Cuticle protein | Similar to A0A0L7QWA1 | *-*- | PANTHER PTHR12236 | Pfam PF00379	MCOT13478.1.CC	0.45	0.9	[]	2.5075	1.9398	1.7387	2.8553	2.7819	2.0864	2.8553	3.2764	3.4136	1.8759
275.2	| Heterogeneous nuclear ribonucleoprotein | Similar to V5GYP9 | *-*- | PANTHER PTHR24012 | PANTHER PTHR24012:SF492 | Pfam PF00076	MCOT11680.0.MM	0.45	0.9	[]	2.4123	2.4123	1.7231	2.7569	2.7569	2.0464	2.4123	2.7569	3.7695	1.7231
275.3	PREDICTED: heterogeneous nuclear ribonucleoprotein 87F-like [Diaphorina citri]	gi|662183723|ref|XP_008468031.1|	0.45	0.9	[]	1.9832	1.9832	1.5	2.2249	2.3708	2.3195	2.1292	2.5168	2.5059	1.7919
374.2	PREDICTED: proteasome subunit beta type-6-like isoform X2 [Diaphorina citri]	gi|662193947|ref|XP_008469901.1|	0.45	0.9	[]	1.748	1.748	1.748	1.8936	1.748	2.3306	2.0393	2.0393	2.3306	1.4566
630.1	PREDICTED: intrastrand cross-link recognition protein [Diaphorina citri]	gi|662189003|ref|XP_008488199.1|	0.45	0.9	[]	1.9985	1.3324	1.3324	3.3309	1.9985	1.3324	1.9985	1.3324	1.9985	4.6633
786.2	| T-complex protein 1 subunit theta, putative | Similar to E0VHJ5 | ***- | PANTHER PTHR11353 | PANTHER PTHR11353:SF78 | Pfam PF00118	MCOT04113.4.CC	0.45	0.9	[]	2.2959	1.1479	3.4438	2.0354	1.7749	1.7749	2.0354	1.7749	2.0354	4.4857
523.3	PREDICTED: cystathionine beta-synthase-like [Diaphorina citri]	gi|662211787|ref|XP_008479598.1|	0.45	0.9	[]	2.9098	2.546	1.0912	1.4549	1.8186	3.2735	1.8186	2.1823	2.546	1.0912
629.1	| Glucose-6-phosphate 1-dehydrogenase | Similar to A0A067QUT3 | ***- | PANTHER PTHR23429 | Pfam PF02781 | Pfam PF00479	MCOT22101.0.CO	0.45	0.9	[]	1.7795	1.7795	2.8795	2.8795	1.7795	1.0677	1.4236	2.1354	1.7795	5.8236
412.3	| Nadh dehydrogenase | Similar to A0A0J7NVX6 | ***- | PANTHER PTHR12126 | PANTHER PTHR12126:SF7 | Pfam PF01370	MCOT14846.1.CT	0.45	0.9	[]	1.5762	1.9033	2.2019	2.2022	1.5476	1.4766	2.0737	1.5957	1.6529	3.1507
1074.1	| Chaperone protein DNAj | Similar to R4WS67 | ***- | PANTHER PTHR24078 | PANTHER PTHR24078:SF296 | Pfam PF01556 | Pfam PF00226	MCOT15500.0.CT	0.45	0.9	[]	1.6662	2.4994	0.83312	0	3.3325	1.6662	0.83312	2.4994	1.6662	2.4994
1358	| Carbonic anhydrase | Similar to A0A067QN01 | ***- | PANTHER PTHR18952 | PANTHER PTHR18952:SF124 | Pfam PF00194	MCOT22203.0.CO	0.45	0.9	[]	3	2	1	2	3	2	2	3	5	0
999	| F-actin-capping protein subunit beta | Similar to E2AEJ3 | ***- | PANTHER PTHR10619 | Pfam PF01115	MCOT00518.0.CC	0.45	0.9	[]	2	2	4	2	2	1	3	1	3	5
888.1	| NFU1 iron-sulfur cluster scaffold-like protein, mitochondrial | Similar to A0A067R6Z7 | ***- | PANTHER PTHR11178 | PANTHER PTHR11178:SF1 | Pfam PF08712 | Pfam PF01106	MCOT00741.1.CT	0.45	0.9	[]	3.3151	1	1.6575	2.3151	1.6575	3.6575	0	2.3151	2.9726	2
91.2	| Glycerol-3-phosphate dehydrogenase [NAD(+)] | Similar to K7IYD0 | ***- | PANTHER PTHR11728 | PANTHER PTHR11728:SF10 | Pfam PF01210 | Pfam PF07479	MCOT13149.1.CC	0.45	1	[]	18.721	15.765	19.214	18.228	15.519	15.272	16.75	15.272	14.041	23.647
14.3	| aconitate hydratase | Similar to ALO02449.1 | ***- | PANTHER PTHR11670 | PANTHER PTHR11670:SF30 | Pfam PF00330 | Pfam PF00694	MCOT11939.0.TT	0.45	1	[]	6.8485	7.7046	7.2892	6.8485	9.4421	8.1707	8.586	7.3019	6.0178	8.158
267.2	| Glutathione S-transferase-like protein | Similar to Q0PWU5 | ***- | PANTHER PTHR11260 | PANTHER PTHR11260:SF306 | Pfam PF13417 | Pfam PF00043	MCOT20027.2.CT	0.45	1	[]	2.5166	2.3069	2.3069	2.7263	2.5166	2.6214	2.3069	2.8312	2.202	2.8312
1299	PREDICTED: chitinase-like protein EN03 [Diaphorina citri]	gi|662198686|ref|XP_008472476.1|	0.45	1	[]	1.9856	0.98563	1.9856	1	4.4784	3.4784	1.4928	0	1.4928	4.4641
394	| Pterin-4-alpha-carbinolamine dehydratase | Similar to A0A067RQQ6 | ***- | PANTHER PTHR12599 | PANTHER PTHR12599:SF7 | Pfam PF01329	MCOT21045.0.CC	0.45	1.1	[]	15	15	18	17	18	14	13	14	20	15
472	| Protein CDV3 | Similar to W5JI44 | ***- | Pfam PF15359	MCOT20290.0.CC	0.45	1.1	[]	12	12	9	10	11	10	8	11	12	8
512	| Cystatin-1 | Similar to KRX63250.1 | ***- | PANTHER PTHR11413 | Pfam PF00031	MCOT15163.0.CT	0.45	1.1	[]	14	13	11	15	14	13	13	11	14	10
604	| CG17127, isoform B | Similar to Q9VKQ2 | ***- |	MCOT10200.0.OO	0.45	1.1	[]	10	8	9	13	12	9	8	12	13	5
855	| Translocon-associated protein subunit beta | Similar to A2I433 | ***- | PANTHER PTHR12861 | PANTHER PTHR12861:SF3 | Pfam PF05753	MCOT06715.0.CO	0.45	1.1	[]	6	5	3	4	5	4	4	5	3	4
331.3	PREDICTED: ATP synthase subunit epsilon, mitochondrial-like isoform X2 [Diaphorina citri]	gi|662192015|ref|XP_008468847.1|	0.45	1.1	[]	3.9494	4.9368	4.2785	4.6077	5.2659	4.6077	3.9494	3.6203	4.6077	3.2912
1.13	PREDICTED: myosin heavy chain, muscle-like, partial [Diaphorina citri]	gi|662220194|ref|XP_008484217.1|	0.45	1.1	[]	4.6119	4.8292	5.13	4.745	4.5854	4.3737	4.1264	4.0525	4.1009	4.8408
241.2	| Laminin subunit beta-1 | Similar to A0A067R8G8 | ***- | PANTHER PTHR10574 | PANTHER PTHR10574:SF283 | Pfam PF00055 | Pfam PF00053	MCOT20012.1.CO	0.45	1.1	[]	3.1438	5.2841	4.8489	2.6842	5.6593	5.1753	3.2526	3.9542	3.0105	4.014
744.2	| Reductase protein | Similar to B0W806 | ***- | PANTHER PTHR11732 | Pfam PF00248	MCOT19578.0.CO	0.45	1.1	[]	2.886	4.0404	4.0404	5.1948	7.5036	4.6176	5.1948	2.886	5.772	2.886
75.3	| Odorant-binding protein 2 | Similar to C1KV04 | ***- | Pfam PF01395	MCOT14941.2.CC	0.45	1.2	[]	4.3724	5.2182	4.5363	5.2976	3.8701	4.6261	4.5519	3.7009	3.5317	3.1934
794	| Protein-L-isoaspartate O-methyltransferase | Similar to V9IJ87 | ***- | PANTHER PTHR11579 | Pfam PF01135	MCOT05445.0.CT	0.45	1.2	[]	3	3	4	6	6	4	3	3	3	6
876.1	| 60S ribosomal protein L23a | Similar to E2BA63 | *-*- | PANTHER PTHR11620 | Pfam PF00276 | Pfam PF03939	MCOT13519.4.CC	0.45	1.2	[]	4.88	3	5	8.88	3	3.88	3	2.94	4.94	5.88
158.2	| Protein msta, isoform B | Similar to A0A067RCS6 | ***- | PANTHER PTHR12197 | PANTHER PTHR12197:SF11 | Pfam PF00856 | Pfam PF01753	MCOT18220.0.CO	0.45	1.2	[]	2	2	1	3	2	2	2	1	2	1
125.2	PREDICTED: transketolase-like [Diaphorina citri]	gi|662193987|ref|XP_008469924.1|	0.46	0.7	[]	1.2159	1.3778	0.37783	2.2159	0.37783	1.3778	1.4318	1.4858	0.4318	2.8096
915.1	| Vigilin | Similar to A0A067REP1 | ***- | PANTHER PTHR10627 | PANTHER PTHR10627:SF31 | Pfam PF00013	MCOT12957.0.CT	0.46	0.7	[]	1.3485	0	2.2672	2.9188	0	0	0.95938	0.34849	0.34849	7.1454
747.3	| Fumarylacetoacetate hydrolase domain-containing protein 2 | Similar to A0A067R380 | *-*- | PANTHER PTHR11820 | PANTHER PTHR11820:SF6	MCOT12779.3.CC	0.46	0.7	[]	0.35578	1.0673	0.35578	0.71156	2.1347	0.71156	1.0673	2.4904	2.1347	0
307.3	PREDICTED: probable transaldolase [Diaphorina citri]	gi|662196141|ref|XP_008471087.1|	0.46	0.8	[]	0.96231	0.84204	1.2059	1.6268	0.96231	1.7156	1.4464	1.2631	1.4407	1.478
1119	| 60S ribosomal protein L27 | Similar to Q201Y4 | ***- | PANTHER PTHR10497 | Pfam PF01777 | Pfam PF00467	MCOT15979.0.CC	0.46	0.8	[]	1	0	1	2	1	1	0	0	0	5
150.3	| Laminin B2 | Similar to B4PEF1 | *-*- | PANTHER PTHR10574 | PANTHER PTHR10574:SF79 | Pfam PF00055 | Pfam PF00053	MCOT14217.4.CC	0.46	0.8	[]	0.87923	1.7585	0.6611	1.1007	1.7585	1.3121	1.7585	1.537	0.87923	1.7585
1035.1	PREDICTED: lipid storage droplets surface-binding protein 1-like [Diaphorina citri]	gi|662196364|ref|XP_008471210.1|	0.46	0.8	[]	1.3384	0	3.3459	0	0	0	0.66919	0.66919	0	4.6843
1375	| RNA binding protein | Similar to KRT80485.1 | *-*- | PANTHER PTHR13976 | Pfam PF14259	MCOT00500.0.CT	0.46	0.8	[]	1	2	1	0	1	1	1	1	1	2
1392	PREDICTED: uncharacterized protein LOC103511706 [Diaphorina citri]	gi|662202714|ref|XP_008474664.1|	0.46	0.9	[]	1	2	2	1	1	3	3	0	2	0
938.1	PREDICTED: LOW QUALITY PROTEIN: serine/threonine-protein phosphatase 2A 65 kDa regulatory subunit A alpha isoform-like [Diaphorina citri]	gi|662211114|ref|XP_008479230.1|	0.46	0.9	[]	0.51908	0	2.9449	1.0382	0.51908	0.86855	0.51908	0.51908	0.51908	3.2944
112.2	| Heat shock protein 90 | Similar to E2IPC5 | *-*- | PANTHER PTHR11528 | Pfam PF00183 | Pfam PF02518	MCOT05429.0.CT	0.46	0.9	[]	1.2308	1.2051	1.8101	1.6615	1.4046	1.257	1.3735	1.1314	1.1432	3.2348
1247	| Dopamine N acetyltransferase | Similar to V9IDN1 | ***- | PANTHER PTHR20905 | PANTHER PTHR20905:SF5	MCOT03972.0.CC	0.46	0.9	[]	1	1	2	1	1	0	1	1	0	5
260	| Pro-resilin | Similar to A0A0A9WNI3 | ***- | Pfam PF00379	MCOT01359.0.CC	0.46	1	[]	29	25	27	31	28	26	23	28	37	21
260	PREDICTED: pro-resilin-like [Diaphorina citri]	gi|662184008|ref|XP_008469526.1|	0.46	1	[]	29	25	27	31	28	26	23	28	37	21
230.1	PREDICTED: NADH dehydrogenase [ubiquinone] 1 alpha subcomplex subunit 7-like [Diaphorina citri]	gi|662200564|ref|XP_008473497.1|	0.46	1	[]	20.062	18.476	21.406	19.062	21.234	21.82	16.718	18.89	21.234	17.718
207.1	| Glutamine synthetase | Similar to M9V250 | ***- | PANTHER PTHR20852 | PANTHER PTHR20852:SF57 | Pfam PF00120 | Pfam PF03951	MCOT18540.1.CT	0.46	1	[]	39.536	36.66	47.628	41.701	40.71	34.963	39.759	40.8	35.759	46.415
613.1	| Heat shock factor-binding protein 1 | Similar to A0A067RCJ7 | ***- | PANTHER PTHR19424 | Pfam PF06825	MCOT16053.0.CC	0.46	1	[]	8.2328	6.5397	3.5397	7.5397	9.2328	8.2328	7.5397	4.6931	11.079	3.5397
290.1	| Nadh dehydrogenase | Similar to A0A0J7L058 | ***- | PANTHER PTHR11780 | Pfam PF01512 | Pfam PF10589	MCOT09856.0.MT	0.46	1	[]	21.846	20.846	34.435	27.743	20.795	20.846	20.795	21.743	17.846	41.538
445.2	PREDICTED: heterogeneous nuclear ribonucleoprotein 27C-like [Diaphorina citri]	gi|662212632|ref|XP_008480062.1|	0.46	1	[]	5.302	8.2475	4.7129	7.0693	6.4802	5.8911	5.302	8.2475	7.6584	4.7129
140.7	| histone H3 | Similar to KRY31199.1 | *-*- | PANTHER PTHR23428 | Pfam PF00125 | Pfam PF16211	MCOT07454.0.MM	0.46	1	[]	9.4815	12.028	10.418	12.191	12.875	10.45	11.284	10.659	10.522	13.152
495.1	| NADH dehydrogenase | Similar to KRZ03757.1 | *-*- | PANTHER PTHR10371 | PANTHER PTHR10371:SF3 | Pfam PF01257	MCOT08867.0.MM	0.46	1	[]	6.5063	6.5356	7.8193	6.5063	5.5918	6.4769	5.6505	5.1933	6.8755	8.6751
1.8	| Myosin heavy chain, isoform N | Similar to A0A084WGA3 | *-*- | PANTHER PTHR13140 | PANTHER PTHR13140:SF446 | Pfam PF00063	MCOT09379.0.MM	0.46	1	[]	1.085	0.93496	1.085	1.085	1.085	0.95423	1.085	1.085	0.95423	1.2159
795.2	| 40S ribosomal protein S11 | Similar to A0A067R1D4 | ***- | PANTHER PTHR10744 | PANTHER PTHR10744:SF11 | Pfam PF16205 | Pfam PF00366	MCOT12902.2.CT	0.46	1	[]	1.4907	0.89442	2.3851	1.4907	0	1.4907	0	1.4907	0.59628	2.9814
795.2	PREDICTED: 40S ribosomal protein S11 isoform X1 [Diaphorina citri]	gi|662184231|ref|XP_008470786.1|	0.46	1	[]	1.4907	0.89442	2.3851	1.4907	0	1.4907	0	1.4907	0.59628	2.9814
147.1	| V-type proton atpase subunit g-like protein | Similar to A0A0J7KTV3 | ***- | PANTHER PTHR12713 | Pfam PF03179	MCOT22289.0.CT	0.46	1.1	[]	41.515	43.515	45.012	42.267	56.527	49.776	41.521	42.521	41.77	37.012
123	| ATP synthase subunit gamma | Similar to T1HN70 | ***- | PANTHER PTHR11693 | Pfam PF00231	MCOT12712.0.CT	0.46	1.1	[]	60	57	76	73	61	53	64	60	61	68
545	PREDICTED: heat shock 70 kDa protein cognate 4-like [Diaphorina citri]	gi|662196058|ref|XP_008471042.1|	0.46	1.1	[]	20.305	22.432	19.091	20.971	24.818	23.604	19.081	17.978	20.143	19.629
524	| Zinc finger protein | Similar to G6D3S2 | ***- | PANTHER PTHR23002 | Pfam PF00098	MCOT09306.0.TT	0.46	1.1	[]	10	12	13	12	9	10	9	10	12	10
82.2	PREDICTED: pyruvate kinase-like [Diaphorina citri]	gi|662213710|ref|XP_008480655.1|	0.46	1.1	[]	11.871	9.0698	13.419	11.588	9.6778	10.763	8.6165	8.0211	8.2873	15.342
28.2	PREDICTED: delta-1-pyrroline-5-carboxylate dehydrogenase, mitochondrial [Diaphorina citri]	gi|662208152|ref|XP_008477612.1|	0.46	1.2	[]	2.021	2.1635	2.5334	2.021	2.2769	1.964	1.964	1.6226	1.6511	1.8785
871.1	| ADP-ribosylation factor GTPase-activating protein 3, partial | Similar to KRY14157.1 | ***- | PANTHER PTHR23180 | PANTHER PTHR23180:SF208 | Pfam PF01412	MCOT16471.3.CT	0.46	1.2	[]	2.6674	2.6674	0.88913	1.7783	2.6674	2.6674	2.6674	0	1.7783	1.7783
1285	| phytanoyl-CoA dioxygenase | Similar to KRO49582.1 | ***- | PANTHER PTHR20883 | PANTHER PTHR20883:SF15 | Pfam PF05721	MCOT15038.0.CT	0.46	1.2	[]	4	2	0	0	5	1	3	0	3	2
616.2	PREDICTED: uncharacterized protein LOC103506377 [Diaphorina citri]	gi|662183059|ref|XP_008469016.1|	0.47	0.5	[]	0	0	0.6821	0.6821	0.27284	0.27284	0.40926	0.54568	0.54568	1.5006
533.1	| 3-hydroxyisobutyrate dehydrogenase | Similar to F4WSG3 | *-*- | PANTHER PTHR22981 | Pfam PF03446	MCOT19506.1.CC	0.47	0.5	[]	0.44829	1.3449	0	0	0	1.3449	0.44829	0.44829	0.89658	0.44829
499.1	| Thyroid receptor-interacting protein 11 | Similar to A0A0A9XQN1 | *-*- | PANTHER PTHR18921 | PANTHER PTHR18921:SF2	MCOT19064.1.CO	0.47	0.5	[]	1.0132	0.50658	0	0	0	0.50658	0.50658	1.0132	1.0132	0
102.3	| Cathepsin F, putative | Similar to E0VNU3 | ***- | PANTHER PTHR12411 | Pfam PF00112	MCOT07263.0.MM	0.47	0.6	[]	2.5761	0	0	0	0.98635	1.5228	0	0	3.5185	0.71782
102.4	PREDICTED: cathepsin K-like [Diaphorina citri]	gi|662220864|ref|XP_008484591.1|	0.47	0.6	[]	1.9752	0	0	0	0.75628	1.1676	0	0	2.6978	0.55038
191.3	PREDICTED: cysteine proteinase COT44-like [Diaphorina citri]	gi|662192933|ref|XP_008469347.1|	0.47	0.6	[]	0.63227	0.42255	0.72933	0	0	0.94217	0.52897	0.52585	0.62915	0.31302
733.2	PREDICTED: aldehyde dehydrogenase, mitochondrial-like [Diaphorina citri]	gi|662207712|ref|XP_008477372.1|	0.47	0.6	[]	0	0.50632	0.50632	0.28412	0.56824	0.50632	0.79044	0.50632	0.79044	0.72852
1077.2	PREDICTED: uncharacterized protein LOC103517960 [Diaphorina citri]	gi|662214771|ref|XP_008481232.1|	0.47	0.6	[]	0	0.54187	1.6256	0.54187	0	1.6256	0.54187	0	2.1675	0
247.1	PREDICTED: stress-induced-phosphoprotein 1-like [Diaphorina citri]	gi|662212433|ref|XP_008479952.1|	0.47	0.6	[]	0	0.61122	0.81496	0	0.61122	0.81496	0.81496	0.61122	0.61122	0.40748
348.2	| 39S ribosomal protein L12, mitochondrial | Similar to E2AXN5 | *-*- | Pfam PF16320	MCOT16020.0.CC	0.47	0.6	[]	0.72095	0.57676	0.57676	0	0.72095	0.86514	1.0093	1.0093	1.0093	0.57676
1077.1	| Centrosome-associated protein 350 | Similar to E2C023 | *-*- |	MCOT15559.1.CO	0.47	0.6	[]	0	0.37912	1.1374	0.37912	0	1.1374	0.37912	0	1.5165	0
411.2	PREDICTED: plasminogen activator inhibitor 1 RNA-binding protein-like [Diaphorina citri]	gi|662184906|ref|XP_008474367.1|	0.47	0.6	[]	0.49728	0	0.49728	0.29837	0.69619	0.69619	0.49728	0.39782	0.8951	0.8951
521.2	PREDICTED: 6-phosphogluconate dehydrogenase, decarboxylating [Diaphorina citri]	gi|662199467|ref|XP_008472897.1|	0.47	0.6	[]	0.54157	0.54157	0.64989	0.43326	0.43326	0.43326	0	0.97483	0.86651	1.9497
311.1	| Laminin-like protein epi-1 | Similar to E2APY5 | *-*- |	MCOT02144.4.CC	0.47	0.6	[]	0.24503	0.49005	0	0.73508	0.49458	0.49458	1.4946	0.49005	0.49005	0.49458
1320.2	| Pupal cuticle protein | Similar to B0XI14 | *-*- | PANTHER PTHR10380 | Pfam PF00379	MCOT09233.0.MT	0.47	0.6	[]	0	0.55258	0	0.55258	0.67853	0.55258	0.55258	0.55258	1.1052	0
1048	PREDICTED: leucine-rich repeat-containing protein 48-like [Diaphorina citri]	gi|662205829|ref|XP_008476347.1|	0.47	0.7	[]	0	1	0	0	1	1	0	1	0	1
787.1	| Unknown protein |	MCOT21191.0.CO	0.47	0.7	[]	0.92441	0.92441	0.92441	0.92441	0	0	0.92441	0.92441	1.8488	1.8488
970.2	| Protein phosphatase 1E | Similar to A0A0A9WG39 | *-*- | PANTHER PTHR13832 | PANTHER PTHR13832:SF221 | Pfam PF00481	MCOT05020.6.CT	0.47	0.7	[]	0.4368	0.4368	0.4368	0.4368	0.4368	0.87359	0	0	1.8736	0.4368
571.4	| T-complex protein subunit eta | Similar to V5RDK5 | ***- | PANTHER PTHR11353 | PANTHER PTHR11353:SF22 | Pfam PF00118	MCOT13743.0.CT	0.47	0.7	[]	0.54549	0.10025	0.67604	0.89036	0.63888	0.54549	0.79011	1.0235	0.64574	1.2655
1312.2	| Golgi-associated plant pathogenesis-related protein 1 | Similar to A0A034WH46 | *-*- | PANTHER PTHR10334 | Pfam PF00188	MCOT10526.0.MO	0.47	0.7	[]	0.45889	0.45889	0.45889	0.45889	0	1.3767	0.94469	0.45889	0	0
1343.1	| Tripeptidyl-peptidase 2 | Similar to A0A0A9YF50 | ***- | PANTHER PTHR10795 | PANTHER PTHR10795:SF368 | Pfam PF00082 | Pfam PF12580	MCOT05005.0.CO	0.47	0.7	[]	0	0.98762	0.98762	0	0	0	0	0	0	2.9876
1161.1	| Spermine oxidase | Similar to A0A067R8V6 | ***- | PANTHER PTHR10742 | PANTHER PTHR10742:SF272 | Pfam PF01593	MCOT21944.1.CO	0.47	0.7	[]	0.75679	0.75679	0.75679	1.1352	0.3784	0.75679	0.75679	0.75679	1.1352	2.0293
1524.1	| Protein-L-isoaspartate O-methyltransferase | Similar to S4P2E9 | ***- | PANTHER PTHR11579 | Pfam PF01135	MCOT13124.0.CO	0.47	0.7	[]	0.97168	0	0	0	0.97168	0	0	0.97168	1.9717	0
565.2	PREDICTED: 60S ribosomal protein L9-like [Diaphorina citri]	gi|662218122|ref|XP_008483073.1|	0.47	0.7	[]	0.93856	0	1.1732	0.82124	0	0	0	1.2905	1.0559	1.6425
416.1	PREDICTED: dynein beta chain, ciliary-like [Diaphorina citri]	gi|662183389|ref|XP_008485687.1|	0.47	0.7	[]	0.94743	0	0.94743	0.94743	0.94743	1.8463	0.94743	0.94743	1.8949	0
1195	putative FMN-dependent oxidoreductase, PedB-like protein [Candidatus Profftella armatura]	WP_020915402.1	0.47	0.7	[]	0	0	1	1	0	1	1	0	1	0
1486	PREDICTED: 60S ribosomal protein L38 [Diaphorina citri]	gi|662208665|ref|XP_008477895.1|	0.47	0.7	[]	0	0	2	0	0	0	0	0	1	2
864	| Plexin-A4 | Similar to A0A067QYN7 | *-*- | PANTHER PTHR22625 | PANTHER PTHR22625:SF16 | Pfam PF01437	MCOT02679.0.CT	0.47	0.8	[]	1	0	2	1	0	2	0	1	0	2
810	| Zinc finger DNA binding protein | Similar to A0A0L7K2E3 | ***- |	MCOT01335.0.CT	0.47	0.8	[]	1	0	1	0	2	1	1	1	1	1
1387	| Protein FAM136A | Similar to A0A0A1X4K8 | ***- | PANTHER PTHR21096 | Pfam PF05811	MCOT17599.0.CO	0.47	0.8	[]	0	2	1	0	1	0	1	1	2	1
1289.1	| Unknown protein |	MCOT21585.0.CO	0.47	0.8	[]	0.75764	1.5153	0	0.75764	0.75764	0.75764	0.75764	0.75764	2.5153	0
1190.1	PREDICTED: uncharacterized protein LOC103509631 [Diaphorina citri]	gi|662198688|ref|XP_008472477.1|	0.47	0.8	[]	0.65076	0.65076	0.65076	0	0.97614	0.97614	0.32538	0.65076	0.32538	1.6269
289.2	| CDGSH iron sulfur domain-containing protein 2-like protein | Similar to A0A067RU36 | *-*- | PANTHER PTHR13680 | Pfam PF09360	MCOT07372.0.MM	0.47	0.8	[]	1.1061	1.1061	1.0139	1.0139	0	0	1.2904	1.2904	1.3826	1.1061
835.2	PREDICTED: gamma-glutamylcyclotransferase-like [Diaphorina citri]	gi|662185395|ref|XP_008476871.1|	0.47	0.8	[]	0.36611	0	0	0.91528	0.73223	0.91528	0.54917	0	0.73223	0.36611
931.1	| Soluble NSF attachment protein 29 | Similar to KRZ13741.1 | *-*- | PANTHER PTHR19305 | PANTHER PTHR19305:SF9 | Pfam PF12352	MCOT21087.0.CT	0.47	0.8	[]	0.94418	0.94418	0	1.9442	0	1.9442	0.94418	0	1.9442	0
432.5	| Poly(rC)-binding protein 3 | Similar to KRY77300.1 | *-*- | PANTHER PTHR10288 | PANTHER PTHR10288:SF164 | Pfam PF00013	MCOT17695.1.CC	0.47	0.8	[]	0.97035	0.79342	0.44509	0.44509	0.53631	0.8957	0.71324	0.89017	0.98693	0.53079
365.3	| Malic enzyme | Similar to L7WRS4 | ***- | PANTHER PTHR23406 | PANTHER PTHR23406:SF22 | Pfam PF00390 | Pfam PF03949	MCOT03283.2.CC	0.47	0.8	[]	0.7664	0.50821	0.89575	0.63368	0.55006	0.50218	0.72948	0.77573	0.70091	1.3327
112.7	| Heat shock protein 90 | Similar to A0A0K0KQW2 | *-*- | PANTHER PTHR11528 | Pfam PF00183	MCOT07639.0.MM	0.47	0.8	[]	0.47135	0	0.86435	1.2205	0.43948	0.55527	0.62457	0.51784	0.36051	1.5214
1429.1	| Longitudinals lacking protein, isoform G | Similar to A0A026W5B0 | *-*- | PANTHER PTHR23110 | PANTHER PTHR23110:SF72 | Pfam PF00651	MCOT00580.1.CT	0.47	0.8	[]	0	0.98641	1.1493	0.98641	0.98641	0	0.98641	0.98641	0.98641	1.9728
979.2	PREDICTED: glycine--tRNA ligase isoform X2 [Diaphorina citri]	gi|662200536|ref|XP_008473481.1|	0.47	0.8	[]	0.48711	0	0.97422	1.4613	0.97422	0.48711	0.48711	0.97422	0.97422	1.9484
979.1	| Glycine--tRNA ligase | Similar to A0A0A1WL86 | ***- | PANTHER PTHR10745 | PANTHER PTHR10745:SF0 | Pfam PF03129 | Pfam PF00587	MCOT21835.0.CT	0.47	0.8	[]	0.51289	0	1.0258	1.5387	1.0258	0.51289	0.51289	1.0258	1.0258	2.0516
737.3	| Nuclear transport factor 2 | Similar to V9IJ52 | ***- |	MCOT10635.0.MM	0.47	0.9	[]	0.96033	0.64022	0.96033	0.96033	0.64022	0.96033	0.96033	0.96033	1.2804	0.64022
479.3	| Eukaryotic translation initiation factor 4 gamma 3 | Similar to A0A067QUN7 | *-*- | PANTHER PTHR23253 | PANTHER PTHR23253:SF9 | Pfam PF02854	MCOT00522.0.CO	0.47	0.9	[]	0.39088	0.26058	0.63082	0.39088	0.63082	0.26058	0.39088	0.37024	0.65146	0.98366
835.3	| Gamma-glutamylcyclotransferase | Similar to A0A067R9R2 | ***- | PANTHER PTHR12935 | Pfam PF13772	MCOT18521.1.CO	0.47	0.9	[]	0.36297	0	0.36297	0.90743	0.72594	0.90743	0.54446	0	0.72594	0.36297
589.3	PREDICTED: anamorsin homolog [Diaphorina citri]	gi|662199242|ref|XP_008472778.1|	0.47	0.9	[]	0.88375	1.1783	0.58916	0.58916	1.1783	1.1783	1.1783	0.88375	1.1783	0.29458
383.2	PREDICTED: proteasomal ubiquitin receptor ADRM1 [Diaphorina citri]	gi|662194722|ref|XP_008470321.1|	0.47	0.9	[]	0.85447	0.56965	0.56965	1.1393	1.1393	0.28482	1.1393	1.1393	1.4241	0.56965
598.1	| Unknown protein |	MCOT12836.1.CC	0.47	0.9	[]	0	0.71425	0.71425	0.71425	0	0	0	1.7143	0.71425	0
409.3	| bifunctional phosphoribosylaminoimidazolecarboxamide formyltransferase/inosine monophosphate cyclohydrolase | Similar to WP_057070524.1 | ***- | PANTHER PTHR11692 | PANTHER PTHR11692:SF0 | Pfam PF01808 | Pfam PF02142	MCOT06490.1.CT	0.47	0.9	[]	0.43241	0.67951	0.49419	0.30887	0.55596	0.49419	0.61773	0.43241	0.61773	0.61773
80.3	PREDICTED: glycogen phosphorylase-like [Diaphorina citri]	gi|662205030|ref|XP_008475913.1|	0.47	0.9	[]	0.62471	0.66168	0.65972	0.66168	0.62077	0.66365	0.58576	0.77065	0.40283	1.1345
1215.1	PREDICTED: ubiquitin carboxyl-terminal hydrolase 7-like [Diaphorina citri]	gi|662197692|ref|XP_008471937.1|	0.47	0.9	[]	0.81778	0.81778	0.81778	0.81778	0.81778	0.81778	0.81778	0.81778	0	2.2071
611.1	PREDICTED: uncharacterized protein LOC103508313 [Diaphorina citri]	gi|662196135|ref|XP_008471083.1|	0.47	0.9	[]	0.97731	0.32577	0.65154	0.65154	0.65154	0.65154	0	0.32577	1.3031	1.3031
629.3	PREDICTED: glucose-6-phosphate 1-dehydrogenase-like isoform X1 [Diaphorina citri]	gi|662193214|ref|XP_008469502.1|	0.47	0.9	[]	0	0	0.61181	1.6118	0	0	0	0	0	2.4472
205.2	PREDICTED: transitional endoplasmic reticulum ATPase-like [Diaphorina citri]	gi|662188229|ref|XP_008487777.1|	0.47	0.9	[]	0.80285	0.65753	1.1669	0.72948	0.87765	0.6561	0.87338	1.023	0.87623	1.2417
1129.2	| Eukaryotic translation initiation factor 4E | Similar to A0A067QP74 | ***- | PANTHER PTHR11960 | PANTHER PTHR11960:SF14 | Pfam PF01652	MCOT15783.1.CC	0.47	0.9	[]	1.0896	0.54481	1.0896	0	1.6344	1.0896	1.6344	0.54481	1.0896	0.54481
14.5	| Aconitate hydratase | Similar to Q0QHL2 | ***- | PANTHER PTHR11670 | PANTHER PTHR11670:SF30 | Pfam PF00330 | Pfam PF00694	MCOT06112.1.CC	0.47	1	[]	99.904	88.568	111.22	103.72	99.621	92.009	98.079	94.295	82.204	113.28
136.2	PREDICTED: fatty acid-binding protein, muscle isoform X3 [Diaphorina citri]	gi|662187310|ref|XP_008486467.1|	0.47	1	[]	16.249	13.941	16.249	14.632	13.091	15.557	14.557	13.016	17.099	12.091
300.1	| Glyoxalase-like protein | Similar to T1PE32 | ***- | PANTHER PTHR10374 | PANTHER PTHR10374:SF20 | Pfam PF00903	MCOT20987.0.CT	0.47	1	[]	25.629	24.713	30.205	23.798	27.459	26.544	24.713	22.883	24.713	28.375
119.2	PREDICTED: fibropellin-1-like [Diaphorina citri]	gi|662184968|ref|XP_008474691.1|	0.47	1	[]	9.6917	11.19	10.113	10.722	8.8023	11.236	9.2702	11.424	9.2702	9.5042
419	PREDICTED: putative aminopeptidase W07G4.4 [Diaphorina citri]	gi|662203505|ref|XP_008475093.1|	0.47	1	[]	16.432	14.432	12.216	11.432	18	10.216	11.432	10.216	21.432	18.216
278.1	(2Fe-2S) ferredoxin [Candidatus Profftella armatura]	WP_020915281.1	0.47	1	[]	9.5678	10.211	10.497	9.5678	8.8543	10.638	8.8543	9.211	9.2814	9.9246
273.1	| Laminin subunit alpha | Similar to A0A067R415 | ***- | PANTHER PTHR10574 | PANTHER PTHR10574:SF39 | Pfam PF00052 | Pfam PF02210	MCOT02622.0.CT	0.47	1	[]	12.289	14.6	15.973	13.914	15.822	9.1156	14.987	11.149	11.113	24.685
748.1	| 40S ribosomal protein S8 | Similar to R4G5A0 | ***- | PANTHER PTHR10394 | Pfam PF01201	MCOT05687.0.CT	0.47	1	[]	10.327	10.495	14.308	10.402	7.6635	7.6635	10.495	10.327	6.4952	17.065
150.2	| Laminin-like protein lam-2 | Similar to KRX47765.1 | *-*- |	MCOT10052.0.MM	0.47	1	[]	4.6804	7.6786	4.6959	6.8375	5.1087	6.8375	5.537	5.537	5.9653	4.6804
450.2	| Cytosolic non-specific dipeptidase | Similar to V5I9Z3 | ***- | PANTHER PTHR11014 | PANTHER PTHR11014:SF15 | Pfam PF01546 | Pfam PF07687	MCOT19057.0.CO	0.47	1	[]	5.5135	4.6499	8.3727	5.3771	5.3429	4.1999	4.2661	6.9547	3.8205	9.7476
112.4	| Heat shock protein 90 | Similar to E2IPC5 | *-*- | PANTHER PTHR11528 | Pfam PF03098 | Pfam PF00183	MCOT07246.0.MM	0.47	1	[]	0.53469	0.54103	1.0821	0.51209	0.54103	0.70908	0.26555	0.26555	0.57631	1.5157
1243	| Unknown protein |	MCOT17550.0.CC	0.47	1	[]	3	6	7	6	6	7	4	4	5	8
410.1	PREDICTED: RNA-binding protein squid isoform X4 [Diaphorina citri]	gi|662194626|ref|XP_008470268.1|	0.47	1.1	[]	10.066	8.3883	17.616	10.066	13.421	9.2272	10.066	8.3883	12.583	13.421
535.1	| Transferrin | Similar to Q8MU80 | ***- | PANTHER PTHR11485 | PANTHER PTHR11485:SF30 | Pfam PF00405	MCOT03242.2.CO	0.47	1.1	[]	20.445	22.359	25.534	20.617	23.647	18.438	19.65	16.843	18.882	29.915
890	F0F1 ATP synthase subunit beta [Candidatus Liberibacter asiaticus]	WP_015452544.1	0.47	1.1	[]	11.501	11.482	13.896	15.347	10.244	6.8879	13.686	10.291	11.877	15.624
410.2	PREDICTED: RNA-binding protein squid isoform X3 [Diaphorina citri]	gi|662194624|ref|XP_008470267.1|	0.47	1.1	[]	1.934	1.6117	3.3845	1.934	2.5786	1.7728	1.934	1.6117	2.4175	2.5786
710	| T-complex protein 1 subunit alpha | Similar to V5RFY2 | ***- | PANTHER PTHR11353 | Pfam PF00118	MCOT13970.0.CT	0.47	1.1	[]	9	7	11	10	8	5	8	9	6	13
153.3	PREDICTED: regucalcin-like [Diaphorina citri]	gi|662217600|ref|XP_008482788.1|	0.47	1.1	[]	2.1579	2.5755	2.2464	2.6641	2.7526	2.4172	2.3287	2.5881	2.4172	1.658
886.1	| cAMP-dependent protein kinase regulatory subunit | Similar to KRZ79053.1 | ***- | PANTHER PTHR11635 | PANTHER PTHR11635:SF122 | Pfam PF00027	MCOT01670.2.CO	0.47	1.1	[]	4	4	7	5	6.9915	4	3	5	5	7
337.2	| Myelin expression factor 2-like protein | Similar to A0A022T514 | *-*- | PANTHER PTHR23003 | PANTHER PTHR23003:SF3 | Pfam PF00076	MCOT04629.1.CC	0.47	1.2	[]	2.818	2.1677	2.1677	3.0348	3.2516	2.3845	1.0839	2.818	3.6851	1.0839
1050	PREDICTED: uncharacterized protein LOC103513571 [Diaphorina citri]	gi|662206358|ref|XP_008476637.1|	0.47	1.2	[]	3	1	3	4	2	4	2	0	3	2
124.4	PREDICTED: annexin B9-like, partial [Diaphorina citri]	gi|662196341|ref|XP_008471197.1|	0.47	1.2	[]	2.5127	2.7337	1.7313	2.0958	2.695	2.3867	2.1133	2.0958	2.187	1.4018
770.1	| ATP-dependent RNA helicase | Similar to V5G689 | ***- | PANTHER PTHR24031 | PANTHER PTHR24031:SF332 | Pfam PF00270 | Pfam PF00271	MCOT13565.0.CO	0.47	1.2	[]	2.9709	3.9709	2.3031	0.98588	2.9859	0.98588	0	1	2.985	6.0839
874.1	PREDICTED: uncharacterized protein DDB_G0288805 [Diaphorina citri]	gi|662192759|ref|XP_008469251.1|	0.47	1.2	[]	2.4007	3.0009	1.8005	4.2012	0.60017	0.60017	2.4007	1.2003	0.60017	4.8014
648.2	PREDICTED: pentatricopeptide repeat-containing protein At1g05670, mitochondrial-like [Diaphorina citri]	gi|662201228|ref|XP_008473861.1|	0.48	0.2	[]	0	0	0.22367	0.34268	0	0	0.34268	0.56635	0	1.3564
1291.1	| Spondin-1 | Similar to A0A067QSB9 | ***- | PANTHER PTHR11311 | PANTHER PTHR11311:SF16 | Pfam PF06468 | Pfam PF00014	MCOT15373.2.CO	0.48	0.2	[]	0	0	0	0	0.68258	0.68258	0	0.68258	0.68258	0.68258
1291.1	| Spondin-1 | Similar to A0A067QSB9 | ***- | PANTHER PTHR11311 | PANTHER PTHR11311:SF16 | Pfam PF06468 | Pfam PF00014	MCOT13537.0.CT	0.48	0.2	[]	0	0	0	0	0.68258	0.68258	0	0.68258	0.68258	0.68258
1278.1	| Dynamin-like mitochondrial protein | Similar to A0A0J7L7N7 | ***- | PANTHER PTHR11566 | PANTHER PTHR11566:SF67 | Pfam PF00350	MCOT14363.0.CO	0.48	0.3	[]	0	0	0	0.73903	0	0	0	0.47079	0	1.8127
721.1	| DNA gyrase subunit A | Similar to CUI08118.1 | ***- | PANTHER PTHR10169 | PANTHER PTHR10169:SF48 | Pfam PF00521 | Pfam PF02224	MCOT08106.0.MM	0.48	0.3	[]	0	0	0.31805	0.31805	0	0	0.6361	0.31805	0.31805	0.6361
1585.1	PREDICTED: glucosamine-6-phosphate isomerase-like [Diaphorina citri]	gi|662208366|ref|XP_008477730.1|	0.48	0.3	[]	0	0	0.75133	0	0	0	0	0	0	2.254
50.4	| Vitellogenin | Similar to A0A059PA41 | *-*- | PANTHER PTHR23345 | PANTHER PTHR23345:SF15 | Pfam PF01347 | Pfam PF09172	MCOT18962.0.CT	0.48	0.4	[]	0.64107	0.17217	0	0	0	0.17217	0	0	1.5439	0.3666
960.2	PREDICTED: uncharacterized protein LOC103514164 [Diaphorina citri]	gi|662207494|ref|XP_008477252.1|	0.48	0.4	[]	0	0.25965	0.25965	0	0.25965	0.25965	0.51931	0.25965	0.77896	0.25965
518.2	| Nascent polypeptide-associated complex subunit alpha | Similar to A0A067R157 | ***- | PANTHER PTHR21713 | Pfam PF01849	MCOT17403.0.CO	0.48	0.4	[]	0.86663	0	0	0	0	0.86663	0	0	0.86663	0.72219
1516.1	| CDK-activating kinase assembly factor MAT1 | Similar to KRZ07897.1 | *-*- | PANTHER PTHR13166 | PANTHER PTHR13166:SF7 | Pfam PF13232	MCOT11492.0.MM	0.48	0.5	[]	0	0	0.86597	0	0	0.86597	0	0	0.86597	0
285.2	PREDICTED: uncharacterized protein LOC103509021 [Diaphorina citri]	gi|662197508|ref|XP_008471836.1|	0.48	0.5	[]	0	0	0.54724	0.2189	0.27362	0.27362	0	0.32834	0	1.2977
1530.1	| 26S proteasome non-ATPase regulatory subunit 3, partial | Similar to KRZ57859.1 | ***- | PANTHER PTHR10758 | PANTHER PTHR10758:SF2 | Pfam PF08375 | Pfam PF01399	MCOT20964.0.CT	0.48	0.5	[]	0	0	0.96758	0	0	0	0	0	0	1.9676
1315.1	| UDP-glucose:glycoprotein glucosyltransferase | Similar to A0A0A9Y4P1 | ***- | PANTHER PTHR11226 | Pfam PF06427 | Pfam PF01501	MCOT13782.0.CT	0.48	0.5	[]	0.85622	0	0	0	0	0	0	0	0	1.8562
1587.1	| C3 and PZP-like alpha-2-macroglobulin domain-containing protein 8 | Similar to A0A034WL53 | *-*- | PANTHER PTHR31649 | Pfam PF11901	MCOT23255.0.CO	0.48	0.5	[]	0	0	1	0	0	0	0	0	0	1.958
1302.1	| Protein casc3 | Similar to A0A0J7L8M2 | *-*- | PANTHER PTHR13434 | Pfam PF09405	MCOT20046.0.CO	0.48	0.5	[]	0	0.98015	0	0	0	0	0	0	0.98015	0.98015
1396	membrane protein [Wolbachia endosymbiont of Diaphorina citri]	WP_017532194.1	0.48	0.5	[]	0	0	1	0	0	0	0	0	2	0
1593.1	| Acetyltransferase | Similar to KRT82323.1 | ***- | PANTHER PTHR20905 | PANTHER PTHR20905:SF1 | Pfam PF00583	MCOT08059.0.TT	0.48	0.5	[]	1	0	0	0	0	0	0	0	0	1.985
1428	30S ribosomal protein S12 [Candidatus Profftella armatura]	WP_020915297.1	0.48	0.5	[]	0	0	0	1	0	0	0	0	0	2
1407	| Unknown protein |	MCOT05548.0.CC	0.48	0.5	[]	0	1	0	0	0	0	0	1	1	0
598.2	| Muscle M-line assembly protein unc-89 | Similar to A0A067RKL9 | --*- |	MCOT19137.0.CC	0.48	0.7	[]	0	0	0.38733	0.77466	0	0.55686	0	0.38733	0.77466	0
961.1	| Cleavage stimulation factor subunit 2 | Similar to A0A0A9XSD7 | *-*- | PANTHER PTHR23139 | PANTHER PTHR23139:SF8 | Pfam PF14327 | Pfam PF00076	MCOT21859.1.CT	0.48	0.7	[]	0	0	0	1.1855	0	0.79035	0.39518	0	0.39518	0
992.2	| cGMP-dependent protein kinase | Similar to A0A069DW21 | ***- | PANTHER PTHR24353 | PANTHER PTHR24353:SF65 | Pfam PF00069 | Pfam PF00027	MCOT17588.0.CT	0.48	0.7	[]	0.27499	0.27499	0.27499	0.27499	0	0.27499	0	0.27499	0	1.0999
1398	| Cleavage stimulation factor subunit 2 | Similar to A0A0A9XSD7 | *-*- | PANTHER PTHR23139 | PANTHER PTHR23139:SF57 | Pfam PF14327 | Pfam PF00076	MCOT21859.2.CC	0.48	0.7	[]	0	0	0	1.4759	0	0.98393	0.49197	0	0.49197	0
901.2	PREDICTED: programmed cell death 6-interacting protein-like [Diaphorina citri]	gi|662197690|ref|XP_008471936.1|	0.48	0.8	[]	0.23635	0	0.68149	0	0.45892	0	0	0.23635	0.23635	1.168
1117.2	PREDICTED: 26S proteasome non-ATPase regulatory subunit 14-like [Diaphorina citri]	gi|662191003|ref|XP_008468295.1|	0.48	0.8	[]	0.29307	0	0.58615	0.29307	0	0	0	0	0	1.4654
14.2	PREDICTED: probable aconitate hydratase, mitochondrial [Diaphorina citri]	gi|662217941|ref|XP_008482975.1|	0.48	1	[]	20.053	20.4	23.436	21.685	20.47	18.884	22.561	18.6	18.245	23.736
461.1	| Translationally controlled tumor protein | Similar to R4WDS4 | ***- | PANTHER PTHR11991 | Pfam PF00838	MCOT21900.0.CT	0.48	1	[]	15.165	14.229	17.101	16.972	22.651	14.229	13.358	21.844	16.101	17.101
601	| Carboxypeptidase | Similar to A0A067QKM7 | ***- | PANTHER PTHR11802 | PANTHER PTHR11802:SF98 | Pfam PF00450	MCOT01891.0.CC	0.48	1	[]	4	5	6	3	6	3	4	7	3	7
421.1	| Thioredoxin reductase | Similar to S4PGR5 | ***- | PANTHER PTHR22912 | PANTHER PTHR22912:SF182 | Pfam PF07992 | Pfam PF02852	MCOT05553.0.CT	0.48	1	[]	14.922	13.884	23.806	15.903	17.903	12.922	10.942	16.922	11.922	29.748
200.2	PREDICTED: uncharacterized protein LOC103517683 [Diaphorina citri]	gi|662186197|ref|XP_008480954.1|	0.48	1	[]	8.0358	9.1316	9.1316	10.593	8.7663	8.401	9.8621	8.401	9.1316	9.1316
795.1	| 40S ribosomal protein S11 | Similar to A0A067R1D4 | ***- | PANTHER PTHR10744 | PANTHER PTHR10744:SF11 | Pfam PF16205 | Pfam PF00366	MCOT12902.1.CT	0.48	1	[]	4.5093	3.1056	7.6149	5.5093	3.1056	4.5093	4.8074	4.5093	1.4037	9.0186
950.1	| Serine/threonine-protein phosphatase | Similar to A0A0A9X0Y3 | ***- | PANTHER PTHR11668 | PANTHER PTHR11668:SF261 | Pfam PF00149	MCOT06293.0.CO	0.48	1	[]	3.6246	4.5307	9.0615	3.6246	4.5307	3.6246	3.6246	3.6246	1.8123	11.78
796.1	| succinyl-CoA--3-ketoacid-CoA transferase | Similar to WP_056930555.1 | ***- | PANTHER PTHR13707 | PANTHER PTHR13707:SF23 | Pfam PF01144	MCOT07436.0.MT	0.48	1	[]	5.8406	4.877	6.8406	2	6.8406	1.9636	6.8839	3.9272	7.7609	4.9272
64.1	| dihydrolipoamide dehydrogenase | Similar to WP_057833319.1 | ***- | PANTHER PTHR22912 | PANTHER PTHR22912:SF151 | Pfam PF07992 | Pfam PF02852	MCOT20052.2.CT	0.48	1.1	[]	86.12	92.718	90.712	88.919	93.517	92.316	82.334	68.334	88.724	94.517
317.1	| reactive intermediate/imine deaminase | Similar to WP_057905329.1 | ***- | PANTHER PTHR11803 | Pfam PF01042	MCOT09683.0.MM	0.48	1.1	[]	17.589	15.913	14.238	16.751	17.589	20.101	17.589	11.726	17.589	9.213
168.3	PREDICTED: LOW QUALITY PROTEIN: uncharacterized protein LOC103519435, partial [Diaphorina citri]	gi|662217522|ref|XP_008482744.1|	0.48	1.1	[]	14.215	17.02	18.034	18.554	17.6	13.148	18.18	14.841	14.748	18.087
128.3	| Calmodulin | Similar to KRZ77016.1 | *-*- | PANTHER PTHR23050 | PANTHER PTHR23050:SF210 | Pfam PF13499 | Pfam PF13833	MCOT07056.0.MM	0.48	1.1	[]	11.188	8.1006	7.2466	9.7276	12.005	9.1279	9.2822	8.181	12.29	4.6349
320.2	| Tumor protein D54 | Similar to A0A067QW99 | ***- | PANTHER PTHR19307 | PANTHER PTHR19307:SF14 | Pfam PF04201	MCOT06660.2.CO	0.48	1.1	[]	9.9435	9.0864	6.5149	11.831	11.485	10.116	9.2591	9.6013	9.9435	6.5149
62.3	PREDICTED: probable citrate synthase 2, mitochondrial [Diaphorina citri]	gi|662190951|ref|XP_008468266.1|	0.48	1.1	[]	20.304	18.011	23.64	20.936	16.489	15.822	14.078	16.934	15.728	29.199
405.1	| Adenosine kinase 2 | Similar to E2A1C3 | ***- | PANTHER PTHR10584 | PANTHER PTHR10584:SF24 | Pfam PF00294	MCOT22292.0.CT	0.48	1.1	[]	9.4403	13.705	11.107	16.65	15.31	12.127	12.045	8.4749	12.705	15.529
288.1	| 85 kDa calcium-independent phospholipase A2 | Similar to A0A067R7U3 | ***- | PANTHER PTHR24139 | PANTHER PTHR24139:SF34 | Pfam PF01734 | Pfam PF12796	MCOT20342.0.CT	0.48	1.1	[]	25.56	25.587	43.151	30.453	27.515	27.461	24.496	25.552	22.587	43.285
1459	| Malate dehydrogenase | Similar to A0A087ZUK9 | ***- | PANTHER PTHR11540 | PANTHER PTHR11540:SF30 | Pfam PF02866 | Pfam PF00056	MCOT08453.0.OO	0.48	1.1	[]	5.9352	5.5658	8.5238	5.5594	4.8271	6.6739	4.4546	4.8207	5.5658	5.5594
92.4	PREDICTED: dihydrolipoyllysine-residue succinyltransferase component of 2-oxoglutarate dehydrogenase complex, mitochondrial-like [Diaphorina citri]	gi|662215771|ref|XP_008481785.1|	0.48	1.1	[]	2.4958	2.8236	2.8259	2.5619	3.022	2.6923	2.4953	2.1014	2.561	2.1009
1110.1	| Cuticular protein 2 | Similar to A0A0J7NV39 | *-*- | PANTHER PTHR31927 | PANTHER PTHR31927:SF3 | Pfam PF03103	MCOT00189.1.CT	0.48	1.1	[]	2.4278	3.237	3.237	3.237	2.4278	2.4278	1.6185	3.237	2.4278	3.237
843.1	| Glutathione S-transferase | Similar to A0A0A7DNL8 | ***- | PANTHER PTHR11571 | PANTHER PTHR11571:SF145 | Pfam PF02798 | Pfam PF00043	MCOT06608.0.CC	0.48	1.1	[]	4.9465	6.7702	6.0045	5.7191	6.0462	5.6125	4.8885	5.4991	5.4431	5.7122
843.1	PREDICTED: glutathione S-transferase-like isoform X1 [Diaphorina citri]	gi|662203693|ref|XP_008475192.1|	0.48	1.1	[]	4.9465	6.7702	6.0045	5.7191	6.0462	5.6125	4.8885	5.4991	5.4431	5.7122
413.1	| Sex-lethal-like protein | Similar to F4W7E0 | *-*- | PANTHER PTHR24012 | PANTHER PTHR24012:SF491 | Pfam PF00076	MCOT06448.2.CC	0.48	1.2	[]	2.3036	2.3036	2.3036	4.6072	2.7643	2.3036	2.3036	3.2251	2.7643	0.92145
541.3	| Glutaredoxin, putative | Similar to R4WCS3 | ***- | PANTHER PTHR10168 | Pfam PF00462	MCOT22217.4.CC	0.48	1.2	[]	2.6901	2.8727	2.4953	2.8483	3.2257	3.2135	1.9598	2.1423	3.3961	1.2416
47.7	| 14-3-3 protein zeta | Similar to A0A0L7LVA4 | *-*- | PANTHER PTHR18860 | Pfam PF00244	MCOT09235.0.MM	0.48	1.2	[]	2.7348	2.9619	2.8326	3.0912	2.9619	2.3652	2.8509	2.2649	1.993	2.2517
62.1	| Citrate synthase | Similar to H9ITU2 | *-*- | PANTHER PTHR11739 | PANTHER PTHR11739:SF10 | Pfam PF00285	MCOT09099.0.MM	0.48	1.2	[]	2.6544	1.4517	4.106	4.7144	2.7788	0.84331	2.6544	1.3272	2.2327	5.5577
1089.1	| Unknown protein |	MCOT20613.0.CT	0.49	0	[]	0	0	0	0	0	0.96724	0	0	0	0
1297	| Protein takeout | Similar to A0A067RQR4 | ***- | PANTHER PTHR11008 | Pfam PF06585	MCOT19764.0.CT	0.49	0	[]	0	0	0	0	0	1	0	0	0	0
1011.2	PREDICTED: peptidyl-prolyl cis-trans isomerase B-like [Diaphorina citri]	gi|662204148|ref|XP_008475440.1|	0.49	0	[]	0	0	0	0	0	0.45648	0	0	0.45648	0
1551	| Low molecular weight phosphotyrosine protein phosphatase | Similar to E2B004 | ***- | Pfam PF01451	MCOT05474.2.CC	0.49	0	[]	0	0	0	0	0	0	0	0	0	1
1347	| SAP domain-containing ribonucleoprotein | Similar to A0A067R4A8 | ***- | PANTHER PTHR12381 | Pfam PF02037	MCOT18466.0.CT	0.49	0	[]	0	0	0	0	0	0	0	0	1	0
1225	| Charged multivesicular body protein 1b | Similar to A0A067RM21 | ***- | PANTHER PTHR10476 | PANTHER PTHR10476:SF18 | Pfam PF03357	MCOT16524.0.CC	0.49	0	[]	0	0	0	0	0	0	0	0	1	0
598.4	| Unknown protein |	MCOT04336.0.CC	0.49	0	[]	0	0	0	0	0	0.59912	0	0	0	0
895.1	| epimerase | Similar to WP_056827636.1 | ***- | PANTHER PTHR11092 | PANTHER PTHR11092:SF0 | Pfam PF01370 | Pfam PF08338	MCOT22605.3.CO	0.49	0	[]	0	0	0	0	0	0	0	0	1.2583	0
1036.2	| Carboxylic ester hydrolase | Similar to A0A084VDQ2 | *-*- | PANTHER PTHR11559 | Pfam PF00135	MCOT11668.0.MM	0.49	0	[]	0	0	0	0	0	0	0	0	0	1.1679
892.3	PREDICTED: uncharacterized protein LOC103517076 [Diaphorina citri]	gi|662213083|ref|XP_008480309.1|	0.49	0	[]	0	0	0	0	0	0	0.33506	0	0	1.0052
885.1	PREDICTED: plexin A3-like [Diaphorina citri]	gi|662204370|ref|XP_008475561.1|	0.49	0	[]	0	0	0	0	0	0	0.23802	0.23802	0.23802	0.23234
1384.2	PREDICTED: uncharacterized protein C05D11.1-like [Diaphorina citri]	gi|662184650|ref|XP_008472973.1|	0.49	0	[]	0	0	0	0	0	0	0	0	0	1.0151
1313.1	| ATP-dependent RNA helicase | Similar to D3TL05 | ***- | PANTHER PTHR24031 | PANTHER PTHR24031:SF271 | Pfam PF00270 | Pfam PF00271	MCOT07997.0.MM	0.49	0	[]	0	0	0	0	0	0	0	0	0	0.54162
1221	PREDICTED: DNA-directed RNA polymerase subunit beta''-like [Diaphorina citri]	gi|662214572|ref|XP_008481123.1|	0.49	0	[]	0	0	0	0	0	1	0	0	0	0
1526.1	PREDICTED: membrane metallo-endopeptidase-like 1 [Diaphorina citri]	gi|662205365|ref|XP_008476092.1|	0.49	0	[]	0	0	0	0	0	1	0	0	0	0
1537	serine hydroxymethyltransferase [Candidatus Carsonella ruddii]	WP_020915748.1	0.49	0	[]	0	0	0	0	0	0	0	0	0	1
539.2	30S ribosomal protein S2 [Candidatus Profftella armatura]	WP_020915586.1	0.49	0	[]	0	0	0	0	0	0	0	0	0	1.2386
1566	| Unknown protein |	MCOT17768.1.CC	0.49	0	[]	0	0	0	0	0	0	0	0	0	1
1512	| Nuclear pore glycoprotein p62 | Similar to KRX19357.1 | *-*- |	MCOT00247.0.CO	0.49	0	[]	0	0	0	0	0	1	0	0	0	0
1508	| Alpha-tocopherol transfer protein | Similar to A0A067R597 | ***- | PANTHER PTHR10174 | PANTHER PTHR10174:SF144 | Pfam PF00650 | Pfam PF03765	MCOT17942.0.CT	0.49	0	[]	0	0	0	0	0	0	0	0	0	1
1513	| 50S ribosomal protein L11 | Similar to CUH65798.1 | ***- | PANTHER PTHR11661 | PANTHER PTHR11661:SF1 | Pfam PF00298 | Pfam PF03946	MCOT20640.0.CC	0.49	0	[]	0	0	0	0	0	1	0	0	0	0
1502	| Unknown protein |	MCOT20551.2.CC	0.49	0	[]	0	0	0	0	0	0	0	0	1	0
50.7	PREDICTED: vitellogenin-A1-like, partial [Diaphorina citri]	gi|662224309|ref|XP_008486488.1|	0.49	0.2	[]	0.094041	0	0	0	0	0.044165	0	0	0.32563	0.094041
50.9	| Vitellogenin | Similar to A0A059PA41 | *-*- | PANTHER PTHR23345 | PANTHER PTHR23345:SF15 | Pfam PF01347 | Pfam PF09172	MCOT07453.0.MM	0.49	0.3	[]	0.17128	0.080441	0	0	0	0.080441	0	0	0.59309	0.17128
50.3	| Vitellogenin | Similar to A0A059PA41 | *-*- | PANTHER PTHR23345 | PANTHER PTHR23345:SF15 | Pfam PF01347	MCOT08857.0.MM	0.49	0.3	[]	0.23396	0	0	0	0	0.099478	0	0	0.62111	0.099478
1563	| 14-3-3 zeta | Similar to G9I546 | ***- | PANTHER PTHR18860 | PANTHER PTHR18860:SF26 | Pfam PF00244	MCOT09540.0.TT	0.49	0.5	[]	0	0	0	0.34857	0	0	0.69713	0	0	0
196	| tubulin polyglutamylase, putative | Similar to CEG45296.1 | *-*- | PANTHER PTHR12241 | PANTHER PTHR12241:SF31 | Pfam PF03133	MCOT01236.3.CC	0.49	1	[]	44	46	37	44	45	49	46	41	40	30
551	| 60S ribosomal protein L5 | Similar to H9JED2 | ***- | PANTHER PTHR23410 | Pfam PF00861 | Pfam PF14204	MCOT02863.0.CT	0.49	1	[]	9	8	23	13	10	7	9	11	7	27
268.3	PREDICTED: transcriptional activator protein Pur-beta isoform X2 [Diaphorina citri]	gi|662190061|ref|XP_008467777.1|	0.49	1	[]	7.5736	7.5571	8.9014	9.2621	8.885	8.5571	9.5571	8.5736	5.9178	8.2621
981	| Protein disulfide isomerase, putative | Similar to E0VDX9 | ***- | PANTHER PTHR18929 | PANTHER PTHR18929:SF43 | Pfam PF00085	MCOT16606.0.CC	0.49	1	[]	3	3	6	7	2	2	2	5	2	10
88.1	| Protein disulfide-isomerase | Similar to A0A0A9YM47 | ***- | PANTHER PTHR18929 | PANTHER PTHR18929:SF101 | Pfam PF13848 | Pfam PF00085	MCOT02108.2.CT	0.49	1.1	[]	71.284	75.175	86.208	78.124	72.2	62.352	59.428	73.167	55.403	110.91
136.1	| Fatty acid-binding protein | Similar to A0A022T3X7 | ***- | PANTHER PTHR11955 | Pfam PF00061	MCOT03897.0.CC	0.49	1.1	[]	31.751	33.059	35.751	34.368	25.909	34.443	31.443	25.984	35.901	22.909
15.2	| Voltage-dependent anion-selective channel protein 2 | Similar to A0A067RGH4 | ***- | PANTHER PTHR11743 | PANTHER PTHR11743:SF28 | Pfam PF01459	MCOT07351.0.MM	0.49	1.1	[]	18.574	18.393	17.215	18.03	18.483	17.034	17.124	15.493	19.299	15.946
519	PREDICTED: ATP synthase subunit g, mitochondrial-like [Diaphorina citri]	gi|662214185|ref|XP_008480912.1|	0.49	1.1	[]	11	15	18	9	16	10	10	11	14	19
767	PREDICTED: mitochondrial import inner membrane translocase subunit Tim8-like, partial [Diaphorina citri]	gi|662222708|ref|XP_008485613.1|	0.49	1.1	[]	5	8	4	9	8	8	4	7	8	4
830.1	| Acetyl-CoA acetyltransferase | Similar to I1VWZ9 | ***- | PANTHER PTHR18919 | PANTHER PTHR18919:SF101 | Pfam PF00108 | Pfam PF02803	MCOT17505.1.CO	0.49	1.1	[]	3.9547	2.9547	1.9547	1.9774	4.9547	2.9547	1	2	5.9547	1.9547
1055.1	PREDICTED: phosphatidylinositol transfer protein alpha isoform [Diaphorina citri]	gi|662204730|ref|XP_008475751.1|	0.49	1.1	[]	3.962	2.962	3.962	2	4	2.962	2	2.962	1	5.7865
92.3	| Dihydrolipoamide succinyltransferase component (E2) of 2-oxoglutarate dehydrogenase complex | Similar to CUI04580.1 | *-*- | PANTHER PTHR23151 | PANTHER PTHR23151:SF8 | Pfam PF00198	MCOT18478.0.CC	0.49	1.2	[]	3.2737	3.0917	3.4567	3.1816	3.2491	2.8831	2.8954	2.4211	2.8289	2.7615
682.1	| septum formation protein Maf | Similar to KRU25159.1 | ***- | PANTHER PTHR11746 | Pfam PF02545	MCOT16152.0.CO	0.5	1	[]	4.5347	3.6898	3.6898	1.8449	4.6898	4.6898	2.6898	5.6898	2.6898	1.8449
561	| Prefoldin subunit 2 | Similar to A0A0A9YWU6 | ***- | PANTHER PTHR13303 | Pfam PF01920	MCOT14444.0.CC	0.5	1	[]	7	7	4	8	11	9	6	10	10	1
451.2	| NADH dehydrogenase (Ubiquinone) iron-sulfur protein 5 | Similar to W8BJJ8 | *-*- | PANTHER PTHR21268 | PANTHER PTHR21268:SF2	MCOT10862.0.MM	0.5	1	[]	6.2237	7.5411	7.5182	7.1096	7.9954	7.0867	7.1325	5.315	7.5639	7.5639
415.1	| BAG domain-containing protein Samui | Similar to E2B483 | *-*- | PANTHER PTHR12329 | PANTHER PTHR12329:SF5 | Pfam PF02179	MCOT04762.0.CO	0.5	1	[]	10.126	13.835	9.0128	11.126	10.974	11	10.974	12.848	12.848	5.5696
1058	PREDICTED: NADH dehydrogenase [ubiquinone] 1 alpha subcomplex subunit 1-like [Diaphorina citri]	gi|662191657|ref|XP_008468652.1|	0.5	1	[]	3	3	3	4	4	4	4	3	4	2
1058	PREDICTED: NADH dehydrogenase [ubiquinone] 1 alpha subcomplex subunit 1-like isoform X1 [Diaphorina citri]	gi|662191649|ref|XP_008468648.1|	0.5	1	[]	3	3	3	4	4	4	4	3	4	2
1093	| Ribosomal protein L24 | Similar to R4WR42 | ***- | PANTHER PTHR10792 | PANTHER PTHR10792:SF1 | Pfam PF01246	MCOT17893.0.CC	0.5	1	[]	3	4	4	3	4	4	3	3	3	5
629.2	PREDICTED: glucose-6-phosphate 1-dehydrogenase-like [Diaphorina citri]	gi|662209927|ref|XP_008478581.1|	0.5	1	[]	3.2205	3.2205	4.5087	4.5087	3.2205	1.9323	2.5764	3.8646	3.2205	7.7292
699.1	PREDICTED: 60S ribosomal protein L11 [Diaphorina citri]	gi|662207737|ref|XP_008477386.1|	0.5	1	[]	3.1881	2.7326	5.0989	4.7326	1.3663	2.2772	3.6435	2.7326	2.2772	6.0098
101	| Succinyl-CoA synthetase alpha subunit | Similar to D3TRD7 | ***- | PANTHER PTHR11117 | Pfam PF02629 | Pfam PF00549	MCOT06363.0.CT	0.5	1.1	[]	81.329	82.329	96.162	87.162	85.162	84.162	84.329	71.162	76.329	94.162
204.1	| Thymosin beta-4 | Similar to E1ZYC2 | ***- | PANTHER PTHR20940 | PANTHER PTHR20940:SF1 | Pfam PF01290	MCOT08420.0.OO	0.5	1.1	[]	41.2	37.31	32.388	37.255	39.178	40.298	33.366	38.277	38.376	25.556
295	| hemolymph juvenile hormone-binding protein | Similar to KRT83900.1 | ***- | PANTHER PTHR11008 | Pfam PF06585	MCOT23086.0.CT	0.5	1.1	[]	16	13	31	17	18	18	17	12	22	20
97.1	| Spermine oxidase | Similar to A0A067R8V6 | *-*- | PANTHER PTHR10742 | PANTHER PTHR10742:SF272 | Pfam PF01593	MCOT12292.0.CO	0.5	1.1	[]	36.787	38.049	43.404	37.717	36.686	36.875	37.702	30.802	41.088	35.909
15.3	PREDICTED: voltage-dependent anion-selective channel-like [Diaphorina citri]	gi|662220096|ref|XP_008484163.1|	0.5	1.1	[]	12.045	11.928	11.164	11.693	11.987	11.046	11.105	10.048	12.515	10.341
64.2	PREDICTED: dihydrolipoyl dehydrogenase, mitochondrial-like [Diaphorina citri]	gi|662189197|ref|XP_008488308.1|	0.5	1.1	[]	13.88	15.282	14.288	15.081	15.483	15.685	13.666	10.666	13.276	15.483
320.3	PREDICTED: uncharacterized protein F13E6.1-like [Diaphorina citri]	gi|662186452|ref|XP_008482222.1|	0.5	1.1	[]	3.6894	3.354	2.3478	4.0248	4.6956	3.354	3.0186	3.354	3.6894	2.3478
905.1	| Chemosensory protein | Similar to A0A0C5KMA2 | ***- | PANTHER PTHR11257 | PANTHER PTHR11257:SF5 | Pfam PF03392	MCOT15716.0.CT	0.5	1.1	[]	2.9524	10.841	7.9206	7.873	6.8889	6.9048	4.9206	8.8572	11.841	1.9683
1263	| Unknown protein |	MCOT17252.0.CO	0.5	1.1	[]	3	4	4	3	4	5	3	3	2	3
591.1	| Actin-interacting protein 1 | Similar to A0A067RLI2 | ***- | PANTHER PTHR19856 | Pfam PF08662 | Pfam PF00400	MCOT20523.0.CC	0.5	1.1	[]	13.823	10.885	15.825	9.8851	6.9012	5.9264	7.9264	7.9126	5.9264	26.722
468	| Copper transport protein ATOX1 | Similar to KRX46991.1 | *-*- | PANTHER PTHR22814 | PANTHER PTHR22814:SF15 | Pfam PF00403	MCOT12074.0.CT	0.51	1	[]	18	17	14	17	19	19	15	17	19	11
195.1	PREDICTED: probable GPI-anchored adhesin-like protein PGA55 [Diaphorina citri]	gi|662188363|ref|XP_008487851.1|	0.51	1	[]	8.4139	12.863	9.8604	9.4831	12.387	10.286	10.926	9.4529	12.464	7.9241
572.1	| Unknown protein | Pfam PF01722	MCOT04121.4.CT	0.51	1	[]	2	2	2	2.6141	6	5	3	1	5	1
702.1	| Ribosome recycling factor | Similar to T1PIC7 | ***- | PANTHER PTHR20982 | Pfam PF01765	MCOT03861.0.CO	0.51	1	[]	3.4684	2.6456	4.6456	1.8228	3.4684	3.2913	0.82281	3.4684	4.4684	3.4684
768.1	| 26S proteasome non-ATPase regulatory subunit 1, partial | Similar to KRZ72344.1 | *-*- | PANTHER PTHR17600 | PANTHER PTHR17600:SF2 | Pfam PF10185	MCOT05455.0.CT	0.51	1	[]	1.594	4.3911	1.594	5.1881	3.3911	4.3911	2.3911	3.3911	5.1881	0.79702
412.2	| Nadh dehydrogenase | Similar to A0A0J7NVX6 | *-*- | PANTHER PTHR12126 | PANTHER PTHR12126:SF7 | Pfam PF00100 | Pfam PF15862	MCOT09582.0.MM	0.51	1	[]	3.162	2.8745	2.8745	2.8745	3.4494	3.162	3.162	2.8745	2.4059	3.162
1009	| Ribosomal protein L32 | Similar to R4WD00 | ***- | PANTHER PTHR23413 | Pfam PF01655	MCOT15465.2.CC	0.51	1	[]	2	2	5	4	2	2	2	2	3	6
112.6	PREDICTED: heat shock protein 83-like [Diaphorina citri]	gi|662200834|ref|XP_008473647.1|	0.51	1	[]	2.6369	2.1152	4.5377	4.3597	2.2988	2.4758	3.0503	2.4823	2.0763	5.9379
1360	PREDICTED: uncharacterized protein LOC103516359 [Diaphorina citri]	gi|662211690|ref|XP_008479546.1|	0.51	1	[]	2	3	3	4	4	2	1	4	3	6
55.1	PREDICTED: LOW QUALITY PROTEIN: calphotin-like [Diaphorina citri]	gi|662189625|ref|XP_008467548.1|	0.51	1.1	[]	112.05	114.03	104.19	113.68	110.03	118.62	103.39	103.91	118.05	81.375
239.1	| Unknown protein |	MCOT01236.5.CC	0.51	1.1	[]	24.703	22.231	22.195	28.307	25.8	27.993	25.932	23.521	32.055	6.3055
376	| NADH dehydrogenase | Similar to KRX93368.1 | ***- | PANTHER PTHR13344 | PANTHER PTHR13344:SF0	MCOT03347.5.CO	0.51	1.1	[]	23	28	19	21	30	23	22	28	19	22
467.1	| Prefoldin subunit 6 | Similar to E2BJE0 | ***- | PANTHER PTHR21431 | PANTHER PTHR21431:SF0 | Pfam PF01920	MCOT08366.0.MT	0.51	1.1	[]	9.7979	12.596	11.697	13.495	12.394	11.596	11.798	7.7979	14.394	10.596
254.1	PREDICTED: phosphatidylethanolamine-binding protein homolog F40A3.3-like [Diaphorina citri]	gi|662202355|ref|XP_008474470.1|	0.51	1.1	[]	8.0106	7.8289	5.8734	9.7468	9.4386	9.7468	8.6647	7.3565	9.9661	2.5275
632	| Small nuclear ribonucleoprotein-associated protein | Similar to W4X1L6 | ***- | PANTHER PTHR10701 | Pfam PF01423	MCOT09836.0.OO	0.51	1.1	[]	2	5	5	5	4	4	1	4	6	4
584.1	| Peptidyl-prolyl cis-trans isomerase | Similar to H9JVS2 | *-*- | PANTHER PTHR10516 | PANTHER PTHR10516:SF274 | Pfam PF00254 | Pfam PF13414	MCOT19911.0.CO	0.51	1.1	[]	2.6068	4.3446	3.4757	3.4757	6.9514	5.2136	4.3446	2.6068	6.0825	0.86893
671.1	PREDICTED: juvenile hormone epoxide hydrolase 1-like [Diaphorina citri]	gi|662204006|ref|XP_008475363.1|	0.51	1.1	[]	9.8132	4.8599	11.767	12.72	4.8599	2.9066	9.6732	5.8599	6.8599	15.626
756.1	| Methionine-R-sulfoxide reductase B1 | Similar to V9IEF3 | ***- | PANTHER PTHR10173 | PANTHER PTHR10173:SF18 | Pfam PF01641	MCOT12165.0.CT	0.51	1.1	[]	3	3	4.0203	5.0203	6.0406	4.0406	3	3	5	4
922	| Glutaredoxin | Similar to S4PY79 | ***- | PANTHER PTHR10293 | Pfam PF00462	MCOT00428.0.CC	0.51	1.1	[]	4	3	4	6	4	4	4	4	4	3
582.2	PREDICTED: phosphoribosylformylglycinamidine synthase-like [Diaphorina citri]	gi|662216486|ref|XP_008482177.1|	0.51	1.1	[]	4.1555	4.1555	5.6832	3.7801	3.6273	3.7801	4.2516	3.0992	2.7936	5.0022
532.2	| Tropomodulin | Similar to A0A034VIW6 | ***- | PANTHER PTHR10901 | PANTHER PTHR10901:SF6 | Pfam PF03250	MCOT12646.2.CO	0.51	1.2	[]	4.5763	3.364	5.109	5.582	5.3157	5.8003	3.8668	4.6244	3.364	2.8728
1131.1	| Ras-like protein 2 | Similar to E2A3N6 | ***- | PANTHER PTHR24070 | PANTHER PTHR24070:SF245 | Pfam PF00071	MCOT00653.0.CC	0.51	INF	[]	0	0	1	0	0	0	0	0	0	0
1070	| NAD-dependent deacetylase | Similar to KRO53239.1 | ***- | PANTHER PTHR11085 | Pfam PF02146	MCOT03801.0.CT	0.51	INF	[]	1	0	0	0	0	0	0	0	0	0
1471	| 60S ribosomal protein L7a | Similar to V9IKQ0 | *-*- | PANTHER PTHR23105 | PANTHER PTHR23105:SF57 | Pfam PF01248	MCOT03617.0.CC	0.51	INF	[]	0	0	0	1	0	0	0	0	0	0
83.4	| Heat shock protein | Similar to A0A097PHP1 | *-*- | PANTHER PTHR11527 | PANTHER PTHR11527:SF31 | Pfam PF00011	MCOT07492.0.MM	0.51	INF	[]	0	1.134	0	0	0	0	0	0	0	0
896.3	PREDICTED: probable monodehydroascorbate reductase, cytoplasmic isoform 1 [Diaphorina citri]	gi|662211658|ref|XP_008479527.1|	0.51	INF	[]	0	0	1	0	0	0	0	0	0	0
1118.2	PREDICTED: LOW QUALITY PROTEIN: uncharacterized protein LOC103520694 [Diaphorina citri]	gi|662186817|ref|XP_008484018.1|	0.51	INF	[]	0	0	1.2335	0	0	0	0	0	0	0
273.7	PREDICTED: uncharacterized protein LOC103515201 [Diaphorina citri]	gi|662185687|ref|XP_008478354.1|	0.51	INF	[]	0	0	0	1	0	0	0	0	0	0
1478	PREDICTED: nucleoporin p58/p45-like [Diaphorina citri]	gi|662193839|ref|XP_008469843.1|	0.51	INF	[]	0	0	0	0	1	0	0	0	0	0
1201.1	| Unknown protein |	MCOT20657.0.CT	0.51	INF	[]	0	0	0	0	0.88367	0	0	0	0	0
228.3	PREDICTED: phosphoglucomutase-like [Diaphorina citri]	gi|662183846|ref|XP_008468682.1|	0.52	0.9	[]	1.7359	2.5977	4.194	2.3125	2.7434	3.3199	3.1743	3.1743	2.1668	2.8829
86.4	PREDICTED: alanine aminotransferase 2 [Diaphorina citri]	gi|662205880|ref|XP_008476374.1|	0.52	0.9	[]	2.3235	2.2855	3.1815	3.0243	1.8888	2.4363	2.3958	2.6624	2.3159	3.6872
533.2	| 3-hydroxyisobutyrate dehydrogenase | Similar to E2BKV7 | ***- | PANTHER PTHR22981 | Pfam PF03446 | Pfam PF14833	MCOT19506.2.CT	0.52	1	[]	2.8942	2.9599	1.2717	2.5434	3.815	2.9599	1.6225	3.53	2.6091	2.2583
819.1	PREDICTED: uncharacterized protein LOC103512899 [Diaphorina citri]	gi|662205017|ref|XP_008475907.1|	0.52	1	[]	1.8516	2.7773	2.7773	1.8516	3.7031	0.92578	3.7031	1.8516	4.6289	1.8516
1072	| Unknown protein |	MCOT03946.1.CC	0.52	1	[]	2	3	3	3	3	3	3	1	4	3
828	molecular chaperone HscA [Wolbachia endosymbiont of Diaphorina citri]	WP_017532554.1	0.52	1	[]	2.5283	2.5283	2.5283	3.5283	3.0339	2.5283	2.5283	3.5283	2.5283	2.5283
856	| Proliferation-associated protein 2G4 | Similar to A0A026WBX0 | ***- | PANTHER PTHR10804 | PANTHER PTHR10804:SF11 | Pfam PF00557	MCOT15445.0.CC	0.52	1	[]	3	2	5	1	2	1	1	0	1	10
320.1	| Tumor protein D54 | Similar to A0A067QW99 | ***- | PANTHER PTHR19307 | PANTHER PTHR19307:SF14 | Pfam PF04201	MCOT06660.3.CT	0.52	1.1	[]	9.3671	8.5596	6.1372	11.145	10.819	9.5297	8.7223	9.0447	9.3671	6.1372
476.1	| 60S ribosomal protein L3 | Similar to V9IJK4 | ***- | PANTHER PTHR11363 | Pfam PF00297	MCOT19103.0.CT	0.52	1.1	[]	9	5	16.838	7.9729	6	3.9729	7	4.9729	2	23.892
104.3	PREDICTED: polyubiquitin-C isoform X2 [Diaphorina citri]	gi|662218494|ref|XP_008483280.1|	0.52	1.1	[]	5.1607	4.87	5.6857	5.2089	4.5938	4.3894	4.6047	4.4524	3.9573	5.4623
241.3	PREDICTED: LOW QUALITY PROTEIN: laminin subunit beta-1-like [Diaphorina citri]	gi|662200184|ref|XP_008473291.1|	0.52	1.1	[]	3.6965	6.2131	5.7015	3.1561	6.6544	6.0852	3.8244	4.6494	3.5399	4.7198
652	| Proteasome subunit alpha type | Similar to E2BCA4 | ***- | PANTHER PTHR11599 | PANTHER PTHR11599:SF14 | Pfam PF00227 | Pfam PF10584	MCOT06680.0.CC	0.52	1.1	[]	8	8	11	9	10	8	8	10	7	10
370.2	PREDICTED: LOW QUALITY PROTEIN: glutamate dehydrogenase, mitochondrial-like [Diaphorina citri]	gi|662214999|ref|XP_008481358.1|	0.52	1.1	[]	6.6236	4.3336	5.6068	4.3026	4.0258	3.6146	2.6597	4.3131	3.3273	9.3247
61.3	| Adenylate kinase | Similar to T1P7J8 | ***- | PANTHER PTHR23359 | Pfam PF00406	MCOT19710.4.CC	0.52	1.2	[]	0	0	0	0	1.5028	1.2716	0	0	0	0
61.3	| Adenylate kinase | Similar to T1P7J8 | ***- | PANTHER PTHR23359 | Pfam PF00406	MCOT19710.1.CC	0.52	1.2	[]	0	0	0	0	1.5028	1.2716	0	0	0	0
61.2	PREDICTED: adenylate kinase isoenzyme 1-like [Diaphorina citri]	gi|662190631|ref|XP_008468090.1|	0.52	1.2	[]	0	0	0	0	1.5687	1.3274	0	0	0	0
227.6	| Inter-alpha-trypsin inhibitor heavy chain H4 | Similar to C0M4X9 | *-*- | PANTHER PTHR10338 | PANTHER PTHR10338:SF108 | Pfam PF00092	MCOT00702.3.CC	0.52	1.4	[]	0	0	0.75822	0.75822	0	1.1032	0	0	0	0
755.3	| Tyrosine--tRNA ligase | Similar to A0A067QQ26 | *-*- | PANTHER PTHR11586 | PANTHER PTHR11586:SF22 | Pfam PF01588	MCOT05481.2.CC	0.52	1.7	[]	0.31907	0	0	1.2457	0.31907	0.4633	0.31907	0	0	0.31907
415.2	PREDICTED: iroquois-class homeodomain protein IRX-5-like [Diaphorina citri]	gi|662205527|ref|XP_008476180.1|	0.52	1.7	[]	0	0	0.97441	0	0.97441	0	0	0	1.1136	0
1447.1	| molecular chaperone DnaJ | Similar to WP_057926706.1 | ***- | PANTHER PTHR24078 | PANTHER PTHR24078:SF190 | Pfam PF01556 | Pfam PF00226	MCOT21311.0.CC	0.52	2	[]	0	0	1.9583	0	0	0	0	0	0	1
1470.1	| tRNA-specific adenosine deaminase 2 | Similar to KRX15282.1 | *-*- | PANTHER PTHR12962 | PANTHER PTHR12962:SF5 | Pfam PF00313	MCOT07018.0.MM	0.52	2	[]	0.5116	0	0	0.5116	1.0232	0	0	0.5116	0.5116	0
1395.1	| Retrovirus-related Pol polyprotein from type-1 retrotransposable element | Similar to KRZ48391.1 | *-*- | PANTHER PTHR19446 | Pfam PF00078 | Pfam PF14529	MCOT18486.0.CO	0.52	2	[]	0	2	0	0	0	1	0	0	0	0
900.1	PREDICTED: uncharacterized aarF domain-containing protein kinase 1 [Diaphorina citri]	gi|662184920|ref|XP_008474434.1|	0.52	2	[]	0.41788	0.45815	0.41788	0.41788	0	0.87603	0	0	0	0
553.2	PREDICTED: uncharacterized protein LOC103511471 [Diaphorina citri]	gi|662202254|ref|XP_008474415.1|	0.52	2.6	[]	0.44092	0.44532	0.29688	0.44532	0.29688	0	0.14844	0.14844	0.29688	0.14844
328.2	PREDICTED: titin-like, partial [Diaphorina citri]	gi|662219413|ref|XP_008483789.1|	0.52	2.8	[]	1.1445	0	0.44607	0.76297	0	0.38148	0	0	0	0.44607
1326.1	PREDICTED: U6 snRNA-associated Sm-like protein LSm8 isoform X2 [Diaphorina citri]	gi|662220312|ref|XP_008484285.1|	0.52	3	[]	0.67461	0.67461	0.67461	0	0	0	0	0	0.67461	0
1383.1	| CG42258, isoform C | Similar to Q9VYM7 | *-*- |	MCOT20255.3.CO	0.52	3	[]	0	0	0.7641	0.7641	0.7641	0.7641	0	0	0	0
1209.2	| Ubiquitin carboxyl-terminal hydrolase 5 | Similar to A0A067RRG2 | ***- | PANTHER PTHR24006 | PANTHER PTHR24006:SF449 | Pfam PF00443 | Pfam PF02148	MCOT21348.0.CO	0.52	3	[]	0	0	0.41333	2.0667	0	0	0	0	0	0.82667
1363.1	| Protein-tyrosine-phosphatase | Similar to E2AKL0 | *-*- | PANTHER PTHR23280 | PANTHER PTHR23280:SF21 | Pfam PF09380 | Pfam PF00373	MCOT20870.0.CO	0.52	3	[]	1.2742	0	0.63712	0	0	0	0	0	0	0.63712
1363.2	PREDICTED: protein 4.1 homolog [Diaphorina citri]	gi|662201125|ref|XP_008473804.1|	0.52	3.3	[]	1.6657	0	0.71755	0	0	0	0	0	0	0.71755
1438.1	| WD repeat-containing protein 47 | Similar to A0A0A9X3T8 | ***- | PANTHER PTHR19863 | Pfam PF00400	MCOT13161.2.CO	0.52	4.8	[]	0	0	2.6487	0	0	0	0	0	0	0.5483
330.5	| Acetyltransferase component of pyruvate dehydrogenase complex | Similar to V5GQ93 | *-*- | PANTHER PTHR23151 | PANTHER PTHR23151:SF56 | Pfam PF00364	MCOT02332.2.CT	0.53	0.9	[]	2.1437	2.1251	2.1624	2.1624	2.1251	2.1925	2.1251	2.1251	2.1738	2.9196
575	PREDICTED: mitochondrial import inner membrane translocase subunit Tim13-like [Diaphorina citri]	gi|662197069|ref|XP_008471594.1|	0.53	1	[]	9	8	8	11	8	13	5	10	8	6
300.2	| Glyoxalase-like protein | Similar to T1PE32 | ***- | PANTHER PTHR10374 | PANTHER PTHR10374:SF20 | Pfam PF00903	MCOT21346.0.CT	0.53	1	[]	2.3713	2.2866	2.7948	2.202	2.5407	2.456	2.2866	2.1173	2.2866	2.6254
1240	| Sulfide:quinone oxidoreductase, putative | Similar to E0V9C6 | ***- | PANTHER PTHR10632 | PANTHER PTHR10632:SF2 | Pfam PF07992	MCOT17592.0.CC	0.53	1	[]	2	2	4	2	1	0	0	3	2	6
525	| Small ubiquitin-related modifier | Similar to A0A0D6E118 | ***- | PANTHER PTHR10562 | Pfam PF11976	MCOT17619.0.CC	0.53	1.1	[]	11	11	13	14	11	12	10	11	11	13
230.2	| NADH dehydrogenase [ubiquinone] 1 alpha subcomplex subunit 7 | Similar to A0A067QTT3 | *-*- | PANTHER PTHR12485 | Pfam PF07347	MCOT10578.0.MM	0.53	1.1	[]	9.9381	9.524	11.594	9.9381	10.766	11.18	8.2817	9.1099	10.766	8.2817
339.5	| 40S ribosomal protein S3 | Similar to A2IA98 | *-*- | PANTHER PTHR11760 | PANTHER PTHR11760:SF20 | Pfam PF07650	MCOT10899.0.MM	0.53	1.1	[]	0.66239	0.7579	1.1129	1.2085	0.87087	0	0.89038	0.9099	1.0793	1.507
967.2	PREDICTED: quinone oxidoreductase-like [Diaphorina citri]	gi|662215693|ref|XP_008481743.1|	0.53	1.1	[]	0	1.2373	0.61293	0.61293	1.2373	0.9308	0.61293	0	0.91939	0.9308
140.5	| Histone H2A | Similar to T1H876 | ***- | PANTHER PTHR23430 | Pfam PF00125 | Pfam PF16211	MCOT04241.0.CC	0.53	1.1	[]	0	1.7266	2.5449	0.54493	0	0	0	0	0.54493	3.7266
461.2	PREDICTED: translationally-controlled tumor protein homolog [Diaphorina citri]	gi|662197941|ref|XP_008472073.1|	0.53	1.1	[]	0.83498	0.77075	0.8992	1.0277	1.3488	0.77075	0.64229	1.1561	0.8992	0.8992
755.1	| Tyrosine--tRNA ligase | Similar to A0A067QQ26 | *-*- | PANTHER PTHR11586 | PANTHER PTHR11586:SF22 | Pfam PF01588	MCOT02930.0.CT	0.53	1.2	[]	0.50197	0	0.38217	1.4048	0.50197	0.83359	0.31089	0	0.83872	0.31089
1555	PREDICTED: suppressor protein SRP40-like [Diaphorina citri]	gi|662215536|ref|XP_008481656.1|	0.53	1.2	[]	0.58147	0	1.1629	0.58147	0.58147	1.1629	0	0	1.1629	0
52.3	| Inorganic pyrophosphatase | Similar to R4V1P3 | *-*- | PANTHER PTHR10286 | PANTHER PTHR10286:SF3 | Pfam PF00719	MCOT18348.0.CC	0.53	1.2	[]	1.1063	0	0.92414	0.99249	0.99249	1.1142	0	0	1.3363	0.79808
126.3	| Protein disulfide-isomerase | Similar to B3MG35 | *-*- | PANTHER PTHR18929 | PANTHER PTHR18929:SF74 | Pfam PF00085	MCOT10663.0.MM	0.53	1.2	[]	0	1.2301	1.3419	1.1182	1.3419	1.4537	1.3419	0	1.2301	0
541.4	| Glutaredoxin, putative | Similar to R4WCS3 | ***- | PANTHER PTHR10168 | Pfam PF00462	MCOT22217.2.CO	0.53	1.2	[]	0.93117	0.99437	0.86374	0.98593	1.1166	1.1123	0.67835	0.74156	1.1755	0.42976
1522	| Dynactin subunit | Similar to A0A026W1F6 | ***- | Pfam PF07426	MCOT04653.0.CO	0.53	1.2	[]	1	1	2	1	0	1	1	0	2	0
1145.1	| Pro-resilin | Similar to A0A067R2T5 | *-*- | PANTHER PTHR12236 | PANTHER PTHR12236:SF37	MCOT13139.1.CC	0.53	1.2	[]	1.1737	1.1737	0	1.5649	1.1737	1.1737	0.78247	0.78247	1.5649	0
1036.1	PREDICTED: carboxylesterase 5A-like [Diaphorina citri]	gi|662212176|ref|XP_008479808.1|	0.53	1.2	[]	0.27049	0.27049	0.81148	1.082	0.54098	0.27049	0	0.27049	0	1.8934
47.6	| 14-3-3 zeta | Similar to G9I557 | ***- | PANTHER PTHR18860 | PANTHER PTHR18860:SF27 | Pfam PF00244	MCOT10147.0.OO	0.53	1.2	[]	1.0616	1.2287	0	0.6305	1.0591	0	1.1749	1.0914	1.1426	0
847.1	translation initiation factor IF-1 [Candidatus Profftella armatura]	WP_020915322.1	0.53	1.3	[]	0	0.98768	0	0	2.9631	0.98768	0.98768	0	0.98768	0
1453	| Protein sidekick -like protein | Similar to KRX65057.1 | *-*- | PANTHER PTHR10553 | Pfam PF01423	MCOT16365.0.CC	0.53	1.3	[]	1	1	0	1	1	1	0	1	1	0
413.3	PREDICTED: sex-lethal homolog isoform X3 [Diaphorina citri]	gi|662185268|ref|XP_008476204.1|	0.53	1.3	[]	0.65086	0.65086	0.65086	1.3017	0.78104	0.65086	0.65086	0.91121	0.78104	0
[truncated: 470 more rows]
