# Supplementary material for: Development on Citrus medica infected with ‘Candidatus Liberibacter asiaticus’ has sex-specific and -nonspecific impacts on adult Diaphorina citri and its endosymbionts
Source: PLoS One. 2020 Oct 6;15(10):e0239771. doi: 10.1371/journal.pone.0239771 (PMC7537882; doi:10.1371/journal.pone.0239771)
Supplement: S5 Dataset — (XLSX) [file pone.0239771.s009.xlsx]

## Sheet: Sheet1
S5 Dataset. Differentially abundant proteins between control and CLas-exposed adult female D. citri.
#	Identified Proteins (3506/3663)	Accession Number	Fisher's Exact Test (p-value): *(p < 0.00591)	Fold Change by Category	Quantitative Profile	female CLas+ FL1	female CLas+ FL2	female CLas+ FL3	female CLas+ FL4	female CLas+ FL5	female CLas- FL1	female CLas- FL2	female CLas- FL3	female CLas- FL4	female CLas- FL5
807.1	| 60S ribosomal protein L6 | Similar to A0A067RIT4 | ***- | PANTHER PTHR10715 | PANTHER PTHR10715:SF0 | Pfam PF01159 | Pfam PF03868	MCOT04114.0.CT	0.0001	0.2	female CLas+ FL low, female CLas- FL high	1.9489	3.8978	1.9489	1.9489	0	9.8211	7.7956	10.77	3.9744	7.7956
428.1	| Spermine oxidase | Similar to A0A067R8V6 | *-*- | PANTHER PTHR10742 | PANTHER PTHR10742:SF272 | Pfam PF01593	MCOT02767.0.CT	0.00011	0.4	female CLas+ FL low, female CLas- FL high	4.1256	5.7758	5.1256	4.4753	4.9507	11.251	9.6009	21.327	7.426	15.552
854	| Rab gdp-dissociation inhibitor | Similar to R4WE19 | ***- | PANTHER PTHR11787 | PANTHER PTHR11787:SF8 | Pfam PF00996	MCOT18806.0.CC	0.00011	0.1	female CLas+ FL low, female CLas- FL high	1	1	0	1	0	4	3	7	3	7
596.1	| Sulfotransferase | Similar to B0XHH7 | ***- | PANTHER PTHR11783 | PANTHER PTHR11783:SF15 | Pfam PF00685	MCOT18060.4.CO	0.00011	0.2	female CLas+ FL low, female CLas- FL high	0.52115	1.5634	0.52115	2.0846	0.52115	4.1692	6.6903	7.4938	3.648	6.9727
116	| Troponin I | Similar to V9IBR9 | *-*- | PANTHER PTHR13738 | Pfam PF00992	MCOT02059.1.CC	0.00011	1.1	female CLas+ FL high, female CLas- FL low	75.915	76.191	70.553	69.191	75.191	72.467	54.915	60.915	67.553	65.191
116	PREDICTED: fibrous sheath CABYR-binding protein-like isoform X2 [Diaphorina citri]	gi|662207452|ref|XP_008477229.1|	0.00011	1.1	female CLas+ FL high, female CLas- FL low	75.915	76.191	70.553	69.191	75.191	72.467	54.915	60.915	67.553	65.191
116	PREDICTED: tropomyosin-1, isoforms 33/34-like isoform X1 [Diaphorina citri]	gi|662207450|ref|XP_008477228.1|	0.00011	1.1	female CLas+ FL high, female CLas- FL low	75.915	76.191	70.553	69.191	75.191	72.467	54.915	60.915	67.553	65.191
295	| hemolymph juvenile hormone-binding protein | Similar to KRT83900.1 | ***- | PANTHER PTHR11008 | Pfam PF06585	MCOT23086.0.CT	0.00011	1.4	female CLas+ FL high, female CLas- FL low	29	30	26	16	25	21	23	17	11	15
269	| Protein male abnormal 7 | Similar to KRZ06905.1 | *-*- | PANTHER PTHR23130 | Pfam PF02014	MCOT05273.0.CC	0.00012	0.6	female CLas+ FL low, female CLas- FL high	24	17	30	21	23	38	46	39	36	46
594.3	PREDICTED: cathepsin L1-like [Diaphorina citri]	gi|662192635|ref|XP_008469183.1|	0.00013	0.1	female CLas+ FL low, female CLas- FL high	0.55104	1.1021	0.82656	0	0	5.0648	4.5624	4.0356	1.3533	5.0648
785.2	| Cuticle protein 7 | Similar to A0A0A9YPN9 | *-*- | PANTHER PTHR10380 | PANTHER PTHR10380:SF111 | Pfam PF00379	MCOT11478.0.MM	0.00013	0.06	female CLas+ FL low, female CLas- FL high	0	0	1.0376	0	0	2.7668	4.8419	4.4961	3.1127	2.7668
804	| Nadh dehydrogenase | Similar to A0A0J7L9Q8 | ***- | PANTHER PTHR11993 | PANTHER PTHR11993:SF10 | Pfam PF00346	MCOT21582.1.CT	0.00013	0.06	female CLas+ FL low, female CLas- FL high	0	1	0	0	0	3	4	5	0	6
112.3	PREDICTED: LOW QUALITY PROTEIN: heat shock protein 83-like [Diaphorina citri]	gi|662219635|ref|XP_008483910.1|	0.00014	0.3	female CLas+ FL low, female CLas- FL high	2.2599	6.0561	2.1961	3.4467	0.31435	9.245	8.2439	10.565	6.8	11.519
382	| ATP synthase-coupling factor 6, mitochondrial | Similar to B4JI06 | ***- | PANTHER PTHR12441 | Pfam PF05511	MCOT18443.3.CC	0.00014	1.4	female CLas+ FL high, female CLas- FL low	24	26	23	25	27	15	19	19	19	15
672	hypothetical protein [Wolbachia endosymbiont of Diaphorina citri]	WP_017531759.1	0.00014	2.2	female CLas+ FL high, female CLas- FL low	9	11	8	9	11	6	7	5	1	3
32.2	| Fatty acid synthase | Similar to V5GRN6 | ***- | PANTHER PTHR11712 | PANTHER PTHR11712:SF280 | Pfam PF00698 | Pfam PF00109	MCOT09479.0.MT	0.00015	0.5	female CLas+ FL low, female CLas- FL high	18.582	29.772	14.063	15.306	14.792	33.289	29.383	44.127	26.862	38.714
583	PREDICTED: V-type proton ATPase subunit C [Diaphorina citri]	gi|662213836|ref|XP_008480724.1|	0.00015	0.2	female CLas+ FL low, female CLas- FL high	2	2	1	3	0	6	7	8	3	11
801	| Cuticle protein 6 | Similar to A0A0A9W1G0 | *-*- | PANTHER PTHR12236 | PANTHER PTHR12236:SF8 | Pfam PF00379	MCOT14887.0.CC	0.00015	0.3	female CLas+ FL low, female CLas- FL high	2	1	4	3	2	8	8	6	11	10
400.1	| Trehalose-6-phosphate synthase | Similar to J7G8S5 | ***- | PANTHER PTHR10788 | PANTHER PTHR10788:SF6 | Pfam PF00982 | Pfam PF02358	MCOT04678.3.CO	0.00015	0.2	female CLas+ FL low, female CLas- FL high	1.1313	3.1812	1.2728	1.4143	0.63565	4.6671	3.8884	9.7567	6.0799	11.101
862.1	| SAM-dependent methyltransferase | Similar to WP_057675194.1 | ***- | PANTHER PTHR20974 | PANTHER PTHR20974:SF0 | Pfam PF06080	MCOT18675.0.CO	0.00015	0.2	female CLas+ FL low, female CLas- FL high	1	1.99	0	0	0.995	5.975	6.97	4.975	1.99	5.975
57.1	| Muscle LIM protein Mlp84B | Similar to A0A026WCA1 | ***- | PANTHER PTHR24215 | PANTHER PTHR24215:SF22 | Pfam PF00412	MCOT05733.0.CT	0.00015	1.1	female CLas+ FL high, female CLas- FL low	93.507	103.59	94.324	89.324	81.782	87.782	90.324	81.423	69.606	90.416
658.1	PREDICTED: adenosylhomocysteinase [Diaphorina citri]	gi|662203320|ref|XP_008474993.1|	0.00017	0.2	female CLas+ FL low, female CLas- FL high	1.8332	1.2499	1.8332	0.41662	0	4.8552	4.9273	8.3549	3.6665	6.105
1296	| 28S ribosomal protein S23, mitochondrial | Similar to A0A067R5F4 | ***- | PANTHER PTHR15925 | Pfam PF10484	MCOT16668.0.CC	0.00017	0	female CLas+ FL low, female CLas- FL high	0	0	0	0	0	3	2	2	3	4
1066.1	| Oligopeptidase A | Similar to A0A067RND6 | ***- | PANTHER PTHR11804 | PANTHER PTHR11804:SF52 | Pfam PF01432	MCOT04797.0.CT	0.00017	0	female CLas+ FL low, female CLas- FL high	0	0	0	0	0	1.8393	0.90097	4.6786	1.8019	4.6786
933.1	| Proteasome subunit beta type | Similar to A0A067QRU4 | ***- | PANTHER PTHR11599 | PANTHER PTHR11599:SF5 | Pfam PF00227	MCOT14227.0.CO	0.00017	0	female CLas+ FL low, female CLas- FL high	0	0	0	0	0	4.8947	2.2631	2.2631	0.63157	3.5263
701	| Aldehyde dehydrogenase, putative | Similar to E0VIV2 | ***- | PANTHER PTHR11699 | PANTHER PTHR11699:SF144 | Pfam PF00171	MCOT20884.0.CO	0.00017	0.2	female CLas+ FL low, female CLas- FL high	0	3	1	1	0	7	6	7	2	6
175.1	| 4-methyl-5(B-hydroxyethyl)-thiazole monophosphate biosynthesis protein | Similar to ALP54545.1 | ***- | PANTHER PTHR11019 | PANTHER PTHR11019:SF100 | Pfam PF01965	MCOT17133.0.CT	0.00018	1.2	female CLas+ FL high, female CLas- FL low	54.281	43.909	51.281	40.769	53.003	46.56	38.909	43.839	38.839	33.188
447.4	| Unknown protein |	MCOT22416.0.CO	0.00019	4	female CLas+ FL high, female CLas- FL low	3.64	2.424	4.8405	5.6442	4.7867	0.65904	0.32952	0.88643	2.9098	0.55691
110.1	| Four and a half LIM domains protein 2 | Similar to V9IE99 | ***- | PANTHER PTHR24205 | PANTHER PTHR24205:SF4 | Pfam PF00412	MCOT13522.0.CC	0.00021	1.2	female CLas+ FL high, female CLas- FL low	50.484	60.226	46.941	38.084	44.284	38.97	41.627	42.512	30.113	45.17
73.1	| Muscular protein 20 | Similar to G6DP70 | ***- | PANTHER PTHR18959 | Pfam PF00307 | Pfam PF00402	MCOT08156.0.OO	0.00022	1.1	female CLas+ FL high, female CLas- FL low	68.671	61.945	75.54	65.686	67.699	55.859	66.67	60.786	53.873	60.859
494	PREDICTED: skin secretory protein xP2-like [Diaphorina citri]	gi|662207246|ref|XP_008477119.1|	0.00023	0.5	female CLas+ FL low, female CLas- FL high	15.609	12.557	17.923	11.434	12.557	28.184	26.236	26.009	28.309	27.411
50.6	PREDICTED: vitellogenin-2-like [Diaphorina citri]	gi|662206232|ref|XP_008476568.1|	0.00023	2.1	female CLas+ FL high, female CLas- FL low	8.6102	11.132	9.4886	9.745	9.3061	5.7709	5.6568	3.5813	4.5888	3.5281
102.2	PREDICTED: cathepsin L1-like [Diaphorina citri]	gi|662220866|ref|XP_008484592.1|	0.00024	1.6	female CLas+ FL high, female CLas- FL low	16.578	15.123	20.065	15.216	13.961	9.1997	9.6614	9.8713	10.611	10.253
437	| Guanine nucleotide-binding protein subunit beta-like protein | Similar to A0A067RGF2 | ***- | PANTHER PTHR19868 | PANTHER PTHR19868:SF0 | Pfam PF00400	MCOT19491.0.CT	0.00025	0.4	female CLas+ FL low, female CLas- FL high	5.9347	7.8694	7.9347	8.8694	3	11.935	13.935	20.804	10.739	22.804
370.1	| Glutamate dehydrogenase | Similar to J9KB74 | ***- | PANTHER PTHR11606 | PANTHER PTHR11606:SF13 | Pfam PF02812 | Pfam PF00208	MCOT20302.0.CT	0.00026	0.4	female CLas+ FL low, female CLas- FL high	5.8369	9.0034	4.8369	6.1666	2.5931	13.549	12.036	17.979	10.305	16.036
39.1	| ATP synthase F1, delta subunit | Similar to A0A022T763 | ***- | PANTHER PTHR11910 | PANTHER PTHR11910:SF1 | Pfam PF00213	MCOT06508.0.CC	0.00026	1.1	female CLas+ FL high, female CLas- FL low	126.54	115.35	128.33	103.81	120.62	133.81	138.73	107.87	83.569	99.381
93	| Endocuticle structural glycoprotein SgAbd-2 | Similar to A0A0A9YXU4 | ***- | PANTHER PTHR10380 | PANTHER PTHR10380:SF118 | Pfam PF00379	MCOT20468.0.CT	0.00026	1.1	female CLas+ FL high, female CLas- FL low	97	70	95	94	66	67	80	85	79	72
93	PREDICTED: endocuticle structural glycoprotein SgAbd-2-like [Diaphorina citri]	gi|662197351|ref|XP_008471749.1|	0.00026	1.1	female CLas+ FL high, female CLas- FL low	97	70	95	94	66	67	80	85	79	72
210.1	| Unknown protein |	MCOT05090.0.CC	0.00026	1.3	female CLas+ FL high, female CLas- FL low	33.636	25.528	37.395	34.564	46.02	19.42	25.974	28.046	29.564	35.118
639	| Isocitrate dehydrogenase | Similar to A0A0H5AJX3 | ***- | PANTHER PTHR11822 | Pfam PF00180	MCOT17299.0.CC	0.00027	0.4	female CLas+ FL low, female CLas- FL high	7.0335	11.472	5.3145	4.8763	7.7526	14.067	11.786	20.224	13.786	22.505
1046	hypothetical protein [Wolbachia endosymbiont of Diaphorina citri]	WP_017531811.1	0.00029	3.8	female CLas+ FL high, female CLas- FL low	3	4	6	3	7	1	1	1	0	3
551	| 60S ribosomal protein L5 | Similar to H9JED2 | ***- | PANTHER PTHR23410 | Pfam PF00861 | Pfam PF14204	MCOT02863.0.CT	0.00031	0.4	female CLas+ FL low, female CLas- FL high	5	9	3	4	5	13	9	13	11	20
648.4	| Leucine-rich PPR motif-containing protein, mitochondrial | Similar to A0A067RKI5 | ***- | PANTHER PTHR24015 | PANTHER PTHR24015:SF187 | Pfam PF12854 | Pfam PF13812	MCOT14954.0.CO	0.00031	0	female CLas+ FL low, female CLas- FL high	0	0	0	0	0	2.4183	1.8834	3.3271	2.7922	2.3343
420	| Acetyl CoA acetyltransferase | Similar to A0A0H4IRH6 | ***- | PANTHER PTHR18919 | PANTHER PTHR18919:SF81 | Pfam PF00108 | Pfam PF02803	MCOT20549.0.CT	0.00033	0.4	female CLas+ FL low, female CLas- FL high	7	14	6	1	6	19	19	21	6	14
918	| Unknown protein |	MCOT03668.0.CO	0.00033	0.3	female CLas+ FL low, female CLas- FL high	3	0	3	3	3	9	6	10	7	9
184.3	| TPAputative cuticle protein | Similar to A0A0L7LVI4 | *-*- | PANTHER PTHR10380 | PANTHER PTHR10380:SF2 | Pfam PF00379	MCOT23095.3.CC	0.00033	0.3	female CLas+ FL low, female CLas- FL high	1.6961	1.2788	2.6878	3.6794	2.6743	7.5092	8.0768	7.3791	7.9467	10.451
226	molecular chaperone GroES [Candidatus Carsonella ruddii]	WP_020915779.1	0.00033	1.2	female CLas+ FL high, female CLas- FL low	40	42	41	45	45	34	39	38	28	35
389.1	| Mitochondrial ADP/ATP carrier protein | Similar to G6CP09 | ***- | PANTHER PTHR24089 | PANTHER PTHR24089:SF217 | Pfam PF00153	MCOT13871.0.CT	0.00034	0.5	female CLas+ FL low, female CLas- FL high	11.696	11.78	4.5788	6.4651	6.0071	16.813	14.553	20.213	14.633	23.818
426.1	| Acyl-coa dehydrogenase | Similar to S4P5F9 | ***- | PANTHER PTHR10909 | PANTHER PTHR10909:SF303 | Pfam PF00441 | Pfam PF02771	MCOT03160.0.CO	0.00036	0.5	female CLas+ FL low, female CLas- FL high	9.1965	13.714	7.3572	4.5179	8.1965	25.393	17.393	17.554	13.036	19.554
386	| Cuticle protein 21 | Similar to A0A0A9XTK3 | *-*- | PANTHER PTHR12236 | PANTHER PTHR12236:SF39 | Pfam PF00379	MCOT17605.0.CT	0.00036	1.4	female CLas+ FL high, female CLas- FL low	29.012	23.176	25.012	27.847	27.012	19.506	20.341	21.341	19.176	16.506
1091	| Galactokinase | Similar to R4WP75 | ***- | PANTHER PTHR10457 | PANTHER PTHR10457:SF6 | Pfam PF10509 | Pfam PF08544	MCOT13986.1.CT	0.00038	0.1	female CLas+ FL low, female CLas- FL high	0	1	0	0.96447	0	3.8934	2.8934	4.9289	0.96447	5.8579
936.1	| Pyrroline-5-carboxylate reductase 2 | Similar to A0A0L7QPP0 | ***- | PANTHER PTHR11645 | Pfam PF14748 | Pfam PF03807	MCOT05052.5.CO	0.00038	0.1	female CLas+ FL low, female CLas- FL high	0	1	0	0.98577	0	3.9573	3.9573	2.9715	2.9858	4.9431
936.1	| Pyrroline-5-carboxylate reductase 2 | Similar to A0A0L7QPP0 | ***- | PANTHER PTHR11645 | Pfam PF14748 | Pfam PF03807	MCOT05052.2.CC	0.00038	0.1	female CLas+ FL low, female CLas- FL high	0	1	0	0.98577	0	3.9573	3.9573	2.9715	2.9858	4.9431
1044.1	| Delta-aminolevulinic acid dehydratase | Similar to K7ITP7 | ***- | PANTHER PTHR11458 | PANTHER PTHR11458:SF2 | Pfam PF00490	MCOT04340.2.CO	0.00038	0.1	female CLas+ FL low, female CLas- FL high	0	0.94855	0	1	0	3.9486	4.9486	3.8971	0.94855	4.8457
1197	hypothetical protein [Wolbachia endosymbiont of Diaphorina citri]	WP_017532608.1	0.00042	7.5	female CLas+ FL high, female CLas- FL low	3	2	7	0	3	0	2	0	0	0
344.1	| Mitochondrial inner membrane protein | Similar to T1PC79 | ***- | PANTHER PTHR15415 | PANTHER PTHR15415:SF7 | Pfam PF09731	MCOT17118.0.CO	0.00045	0.4	female CLas+ FL low, female CLas- FL high	4.8615	12.585	4	3.9308	5.8615	15.654	14.723	19.515	6.6538	15.723
344.1	| Mitochondrial inner membrane protein | Similar to T1PC79 | ***- | PANTHER PTHR15415 | PANTHER PTHR15415:SF7 | Pfam PF09731	MCOT14595.0.CT	0.00045	0.4	female CLas+ FL low, female CLas- FL high	4.8615	12.585	4	3.9308	5.8615	15.654	14.723	19.515	6.6538	15.723
344.1	| Mitochondrial inner membrane protein | Similar to T1PC79 | ***- | PANTHER PTHR15415 | PANTHER PTHR15415:SF7 | Pfam PF09731	MCOT04932.0.CT	0.00045	0.4	female CLas+ FL low, female CLas- FL high	4.8615	12.585	4	3.9308	5.8615	15.654	14.723	19.515	6.6538	15.723
668	| 60S ribosomal protein L18a | Similar to Q0PXZ0 | ***- | PANTHER PTHR10052 | PANTHER PTHR10052:SF1 | Pfam PF01775	MCOT02384.0.CC	0.00045	0.3	female CLas+ FL low, female CLas- FL high	3	7	1	1	1	9	6	9	8	10
58.1	| Succinate dehydrogenase | Similar to A0A0L7LNH6 | ***- | PANTHER PTHR11921 | PANTHER PTHR11921:SF29 | Pfam PF13085 | Pfam PF13534	MCOT17115.0.CO	0.00045	1.1	female CLas+ FL high, female CLas- FL low	104.25	91.463	92.443	87.52	94.386	87.386	101.23	95.366	73.732	79.616
423	| NADH dehydrogenase | Similar to S4PPT2 | ***- | PANTHER PTHR10513 | PANTHER PTHR10513:SF15 | Pfam PF01712	MCOT22926.0.CC	0.00046	0.4	female CLas+ FL low, female CLas- FL high	4	7	2	2	3	11	7	14	5	14
406.1	| Methylmalonate-semialdehyde dehydrogenase, putative | Similar to E0VIN4 | ***- | PANTHER PTHR11699 | PANTHER PTHR11699:SF183 | Pfam PF00171	MCOT01671.0.CO	0.00046	0.4	female CLas+ FL low, female CLas- FL high	3	10.985	2	6	5.9852	11.985	10.985	13.985	9.9944	20.965
297.1	| Short-chain dehydrogenase | Similar to W5J8Q7 | ***- | PANTHER PTHR24322 | PANTHER PTHR24322:SF595 | Pfam PF00106 | Pfam PF02036	MCOT19713.3.CO	0.00047	0.6	female CLas+ FL low, female CLas- FL high	22.832	21.829	14.829	11.889	21.773	48.636	45.636	31.721	10.912	28.744
297.1	| Short-chain dehydrogenase | Similar to W5J8Q7 | ***- | PANTHER PTHR24322 | PANTHER PTHR24322:SF595 | Pfam PF00106 | Pfam PF02036	MCOT19713.2.CC	0.00047	0.6	female CLas+ FL low, female CLas- FL high	22.832	21.829	14.829	11.889	21.773	48.636	45.636	31.721	10.912	28.744
82.3	| Pyruvate kinase | Similar to A0A067R9U1 | *-*- | PANTHER PTHR11817 | PANTHER PTHR11817:SF37 | Pfam PF00224	MCOT21761.0.CO	0.00048	0.5	female CLas+ FL low, female CLas- FL high	7.5206	9.0635	7.4149	7.9429	6.2898	13.063	15.866	21.267	12.877	21.156
762.1	| Coronin | Similar to A0A023F5H9 | ***- | PANTHER PTHR10856 | Pfam PF08953 | Pfam PF16300	MCOT18108.3.CT	0.00048	0.2	female CLas+ FL low, female CLas- FL high	0.95073	0.95073	0	0.95073	2.8522	3.8741	4.5642	6.515	2.8522	10.183
194.2	PREDICTED: very long-chain specific acyl-CoA dehydrogenase, mitochondrial [Diaphorina citri]	gi|662202858|ref|XP_008474742.1|	0.00049	0.3	female CLas+ FL low, female CLas- FL high	1.8413	4.051	1.1048	1.6572	2.2096	8.4702	5.7082	10.312	3.3144	10.127
26.2	PREDICTED: malate dehydrogenase, mitochondrial-like [Diaphorina citri]	gi|662198005|ref|XP_008472108.1|	0.0005	1.2	female CLas+ FL high, female CLas- FL low	51.81	49.354	48.476	44.804	52.138	41.246	41.246	43.135	39.463	43.804
625	| Ribosomal protein S18 | Similar to Q5UAM4 | ***- | PANTHER PTHR10871 | Pfam PF00416	MCOT19826.0.CC	0.00051	0.4	female CLas+ FL low, female CLas- FL high	7	7	8	1	4	14	15	11	11	15
792.1	| T-complex protein 1 subunit gamma | Similar to A0A067RMU1 | ***- | PANTHER PTHR11353 | PANTHER PTHR11353:SF63 | Pfam PF00118	MCOT18410.0.CT	0.00051	0.1	female CLas+ FL low, female CLas- FL high	1	1	0	1	0	3.9227	3.9227	5	0.92271	6.9227
852.1	| 3-hydroxyisobutyryl-CoA hydrolase | Similar to A0A068FL83 | ***- | PANTHER PTHR11941 | PANTHER PTHR11941:SF53 | Pfam PF16113	MCOT03683.0.CO	0.00051	0.1	female CLas+ FL low, female CLas- FL high	0	1.7774	0	0	1	5.4899	3.7774	4.4251	2	5.3864
321	chaperonin GroEL [Candidatus Carsonella ruddii]	WP_020915778.1	0.00051	1.3	female CLas+ FL high, female CLas- FL low	37	43	21	21	36	33	29	17	11	33
52.1	| Inorganic pyrophosphatase | Similar to A0A067R4J7 | ***- | PANTHER PTHR10286 | Pfam PF00719	MCOT12125.0.CT	0.00052	1.1	female CLas+ FL high, female CLas- FL low	106.8	105.69	107.74	112.51	114.49	115.45	111.34	101.97	88.302	101.77
69.1	PREDICTED: peptidyl-prolyl cis-trans isomerase-like [Diaphorina citri]	gi|662221586|ref|XP_008484994.1|	0.00052	1.1	female CLas+ FL high, female CLas- FL low	90.551	85.7	106.07	80.82	99.223	88.611	96.342	88.581	84.76	73.118
50.2	PREDICTED: vitellogenin-1-like [Diaphorina citri]	gi|662206228|ref|XP_008476566.1|	0.00052	1.5	female CLas+ FL high, female CLas- FL low	15.755	18.896	17.477	18.067	20.07	13.151	14.068	11.351	11.464	11.295
25.3	| 2-oxoglutarate dehydrogenase | Similar to V9IK01 | ***- | PANTHER PTHR23152 | Pfam PF00676 | Pfam PF02779	MCOT04154.2.CT	0.00054	0.4	female CLas+ FL low, female CLas- FL high	3.3921	5.9086	2.2097	6.1613	2.158	10.531	7.6774	13.999	5.5279	15.959
36.4	| Mitochondrial-processing peptidase subunit beta | Similar to E2AL22 | ***- | PANTHER PTHR11851 | PANTHER PTHR11851:SF103 | Pfam PF00675 | Pfam PF05193	MCOT02843.2.CT	0.00056	0.6	female CLas+ FL low, female CLas- FL high	29.412	32.474	22.725	23.124	22.561	43.234	44.587	50.153	30.452	48.335
1333	| Unknown protein |	MCOT16074.0.CT	0.00058	0	female CLas+ FL low, female CLas- FL high	0	0	0	0	0	1	2	1	2	6
23.1	| Alpha-actinin, sarcomeric | Similar to A0A0A9Z8X1 | ***- | PANTHER PTHR11915 | PANTHER PTHR11915:SF231 | Pfam PF08726 | Pfam PF00435	MCOT03961.0.CT	0.0006	0.7	female CLas+ FL low, female CLas- FL high	88.685	99.138	56.254	74.851	70.089	104.9	106.28	134.95	79.696	134.64
56.2	| Acetyl-CoA acetyltransferase | Similar to Q1HQG3 | ***- | PANTHER PTHR18919 | PANTHER PTHR18919:SF107 | Pfam PF00108 | Pfam PF02803	MCOT19282.3.CC	0.0006	0.6	female CLas+ FL low, female CLas- FL high	36.81	43.193	29.938	32.384	40.768	67.301	65.811	54.471	46.683	54.96
675.1	| Unknown protein |	MCOT01766.0.CT	0.00062	1.9	female CLas+ FL high, female CLas- FL low	8.8692	6.4503	17.932	9.6755	4.8378	2.4189	13.901	5.8378	2.4189	0.80629
138.3	PREDICTED: isocitrate dehydrogenase [NADP], mitochondrial-like [Diaphorina citri]	gi|662186255|ref|XP_008481246.1|	0.00064	0.1	female CLas+ FL low, female CLas- FL high	0.54739	0.9235	0	0.17012	0.58056	3.8665	2.8476	4.7137	2.3883	3.7406
594.2	| Cathepsin L | Similar to KRZ10876.1 | *-*- | PANTHER PTHR12411 | Pfam PF00112 | Pfam PF08246	MCOT20689.1.CO	0.00064	0.1	female CLas+ FL low, female CLas- FL high	0.49509	0.99018	0.74263	0	0	4.5505	4.0991	3.6258	1.2159	4.5505
1319.1	| Chemosensory protein 1 | Similar to D2EBA7 | ***- | PANTHER PTHR11257 | PANTHER PTHR11257:SF2 | Pfam PF03392	MCOT04534.2.CC	0.00064	0.1	female CLas+ FL low, female CLas- FL high	0	1	1.1578	0	0	4.9722	6.1021	2	2.1578	2.3156
1319.1	| Chemosensory protein 1 | Similar to D2EBA7 | ***- | PANTHER PTHR11257 | PANTHER PTHR11257:SF2 | Pfam PF03392	MCOT04534.1.CC	0.00064	0.1	female CLas+ FL low, female CLas- FL high	0	1	1.1578	0	0	4.9722	6.1021	2	2.1578	2.3156
1319.1	PREDICTED: ejaculatory bulb-specific protein 3-like [Diaphorina citri]	gi|662210435|ref|XP_008478859.1|	0.00064	0.1	female CLas+ FL low, female CLas- FL high	0	1	1.1578	0	0	4.9722	6.1021	2	2.1578	2.3156
929.1	| ADP-ribosylation factor family | Similar to T1P8X1 | ***- | PANTHER PTHR11711 | PANTHER PTHR11711:SF133 | Pfam PF00025	MCOT19610.0.CT	0.00064	0.1	female CLas+ FL low, female CLas- FL high	0	1.8547	0	0	0	4.4188	4.4188	3.7094	1	4.7094
122	| Gelsolin, cytoplasmic | Similar to A0A067QYR3 | *-*- | PANTHER PTHR11977 | PANTHER PTHR11977:SF39 | Pfam PF00626	MCOT20466.0.CC	0.00068	1.1	female CLas+ FL high, female CLas- FL low	63	52	54	51	59	52	61	54	29	48
478.1	| 40S ribosomal protein S4 | Similar to Q1W2A7 | ***- | PANTHER PTHR11581 | Pfam PF00900 | Pfam PF16121	MCOT11019.0.TT	0.00069	0.5	female CLas+ FL low, female CLas- FL high	8	7	6.9741	7	8	15.87	13.948	17.922	10.948	21.87
273.1	| Laminin subunit alpha | Similar to A0A067R415 | ***- | PANTHER PTHR10574 | PANTHER PTHR10574:SF39 | Pfam PF00052 | Pfam PF02210	MCOT02622.0.CT	0.00069	0.4	female CLas+ FL low, female CLas- FL high	7.3705	5.6388	4.6678	4.6496	1.871	9.2993	13.08	10.169	6.5217	20.446
658.2	| Adenosylhomocysteinase | Similar to A0A023FA09 | *-*- | PANTHER PTHR23420 | Pfam PF05221 | Pfam PF00670	MCOT07331.0.MM	0.00069	0.2	female CLas+ FL low, female CLas- FL high	1.1668	1.7501	1.1668	0.58338	0	3.998	5.4993	7.4983	2.3335	5.7482
402.2	| Unknown protein |	MCOT18752.2.CC	0.00069	2.2	female CLas+ FL high, female CLas- FL low	6.6474	8.5855	7.2028	7.2009	5.8182	4.1559	3.3247	3.047	3.3247	2.4935
771.1	| Carboxylic ester hydrolase | Similar to A0A0C5K9K5 | ***- | PANTHER PTHR11559 | Pfam PF00135	MCOT06411.1.CC	0.00071	0.07	female CLas+ FL low, female CLas- FL high	0	0	0	1	0	1.9252	3	4	0	6
940	| 60S ribosomal protein L36 | Similar to A0A067RJG0 | ***- | PANTHER PTHR10114 | Pfam PF01158	MCOT10511.0.MM	0.00074	0.2	female CLas+ FL low, female CLas- FL high	1	2	1	2	0	7	4	5	2	9
50.8	PREDICTED: uncharacterized protein LOC103523837, partial [Diaphorina citri]	gi|662225355|ref|XP_008487074.1|	0.00074	1.9	female CLas+ FL high, female CLas- FL low	8.2284	13.085	9.7722	10.783	8.4758	7.5254	7.1321	3.3361	4.1801	4.3279
463	| Ubiquitin-like modifier-activating enzyme 1 | Similar to A0A067RA93 | ***- | PANTHER PTHR10953 | PANTHER PTHR10953:SF144 | Pfam PF10585 | Pfam PF00899	MCOT05061.0.CT	0.00075	0.3	female CLas+ FL low, female CLas- FL high	2	6	2	0	0	8	3	14	1	9
282.2	| Protein disulfide-isomerase A5 | Similar to E2BE86 | ***- | PANTHER PTHR19991 | PANTHER PTHR19991:SF2 | Pfam PF00085	MCOT01581.0.CT	0.00077	0.3	female CLas+ FL low, female CLas- FL high	1.4665	3.1934	0.30737	2.2948	0.8752	4.5068	6.1425	9.3907	3.0595	8.1133
280.1	| Collagen alpha-1(IV) chain | Similar to E2BTW9 | *-*- | PANTHER PTHR24023 | PANTHER PTHR24023:SF515 | Pfam PF01413 | Pfam PF01391	MCOT19159.0.CO	0.00078	1.4	female CLas+ FL high, female CLas- FL low	22.158	23.977	21.218	18.218	20.218	15.398	16.338	18.158	10.639	15.338
38	| AGAP011183-PA-like protein | Similar to A0A084VHW5 | ***- |	MCOT06560.0.CT	0.00081	1	female CLas+ FL high, female CLas- FL low	149	148	147	138	137	148	142	164	121	131
341	hypothetical protein [Wolbachia endosymbiont of Diaphorina citri]	WP_017532319.1	0.00082	1.3	female CLas+ FL high, female CLas- FL low	29	26	31	30	25	22	23	26	20	18
109.2	PREDICTED: LOW QUALITY PROTEIN: adhesive plaque matrix protein-like, partial [Diaphorina citri]	gi|662203641|ref|XP_008475167.1|	0.00086	0.6	female CLas+ FL low, female CLas- FL high	17.707	14.871	23.379	21.634	11.78	26.233	33.578	32.741	31.487	32.905
1089.1	| Unknown protein |	MCOT20613.0.CT	0.00091	2.3	female CLas+ FL high, female CLas- FL low	5.9017	8.8034	8.8034	3.9017	6.8362	0.96724	0	1.9345	9.7707	1.9345
50.7	PREDICTED: vitellogenin-A1-like, partial [Diaphorina citri]	gi|662224309|ref|XP_008486488.1|	0.00092	1.5	female CLas+ FL high, female CLas- FL low	15.667	18.519	16.679	14.28	16.006	12.514	12.706	8.2993	9.2819	10.937
1085.1	| Unknown protein |	MCOT19290.0.CC	0.00097	INF	female CLas+ FL high, female CLas- FL low	1.2609	1.8914	1.8914	1.8914	1.8914	0	0	0	0	0
251.2	| NSFL1 cofactor p47 | Similar to A0A067R7M4 | ***- | PANTHER PTHR23333 | PANTHER PTHR23333:SF20 | Pfam PF08059 | Pfam PF00789	MCOT06273.0.CT	0.00099	1.4	female CLas+ FL high, female CLas- FL low	17.406	20.303	20.693	15.036	19.693	14.274	16.442	9.8039	9.0079	15.46
56.1	| Acetyl-CoA acetyltransferase | Similar to Q1HQG3 | ***- | PANTHER PTHR18919 | PANTHER PTHR18919:SF107 | Pfam PF00108 | Pfam PF02803	MCOT19282.2.CC	0.001	0.7	female CLas+ FL low, female CLas- FL high	45.19	49.807	36.062	34.616	44.232	73.699	71.189	61.529	56.317	58.04
1119	| 60S ribosomal protein L27 | Similar to Q201Y4 | ***- | PANTHER PTHR10497 | Pfam PF01777 | Pfam PF00467	MCOT15979.0.CC	0.0011	0.2	female CLas+ FL low, female CLas- FL high	2	2	0	1	0	5	2	6	4	7
510.1	| T-complex protein subunit beta | Similar to V5GNR1 | ***- | PANTHER PTHR11353 | PANTHER PTHR11353:SF23 | Pfam PF00118	MCOT15545.0.CT	0.0011	0.2	female CLas+ FL low, female CLas- FL high	0.70353	3.4135	0	0.70353	0.70353	6.7748	6.2276	4.117	2.1106	7.4262
887.2	| peptidyl-tRNA hydrolase | Similar to WP_057972614.1 | ***- | PANTHER PTHR11075 | Pfam PF00472	MCOT18810.1.CC	0.0011	0.2	female CLas+ FL low, female CLas- FL high	0.58418	0	1.7525	1.7525	1.1684	5.8418	5.2576	5.2576	4.0893	3.5051
951.1	NADP-dependent malic enzyme [Candidatus Profftella armatura]	WP_020915541.1	0.0011	0	female CLas+ FL low, female CLas- FL high	0	0	0	0	0	2.8833	1.9416	1.9416	0.94163	2.8249
1200.1	| Pre-mRNA branch site protein p14 | Similar to KRY28079.1 | *-*- | PANTHER PTHR23301 | Pfam PF01607	MCOT23329.0.CT	0.0011	0	female CLas+ FL low, female CLas- FL high	0	0	0	0	0	1.9827	4.9741	0	1.9827	1.9827
991.2	| ATP-dependent Clp protease ATP-binding subunit Clpx, putative | Similar to E0VRL3 | ***- | PANTHER PTHR11262 | PANTHER PTHR11262:SF14 | Pfam PF07724 | Pfam PF10431	MCOT04884.0.CT	0.0011	0	female CLas+ FL low, female CLas- FL high	0	0	0	0	0	1	3.6237	2.0825	2	2.0825
987	| Elongation factor Tu | Similar to T1PHV7 | ***- | PANTHER PTHR23115 | PANTHER PTHR23115:SF162 | Pfam PF00009 | Pfam PF03764	MCOT12653.0.CC	0.0011	0.1	female CLas+ FL low, female CLas- FL high	0	2	0	0	0	4	3	4	2	4
261.1	| 60S acidic ribosomal protein P0 | Similar to A0A067R8K2 | ***- | PANTHER PTHR21141 | PANTHER PTHR21141:SF3 | Pfam PF00428 | Pfam PF00466	MCOT20328.0.CT	0.0012	0.6	female CLas+ FL low, female CLas- FL high	13.958	23.46	18.141	14.685	10.366	32.826	33.826	26.915	19.004	31.962
782	ketol-acid reductoisomerase [Candidatus Carsonella ruddii]	WP_020915865.1	0.0012	0.4	female CLas+ FL low, female CLas- FL high	6	5	0	5	2	11	7	12	5	13
600.1	| 60S ribosomal protein L7 | Similar to E2AL33 | *-*- | PANTHER PTHR11524 | Pfam PF00327 | Pfam PF08079	MCOT05756.1.CT	0.0012	0.3	female CLas+ FL low, female CLas- FL high	2	5.9061	2	4	0	7.9061	3.9531	10.906	5.9061	11.953
214.1	| RNA-binding protein squid | Similar to A0A067RDN2 | ***- | PANTHER PTHR24012 | PANTHER PTHR24012:SF476 | Pfam PF00076	MCOT23404.0.CC	0.0012	1.2	female CLas+ FL high, female CLas- FL low	31.261	30.137	34.012	34.141	29.012	26.137	26.51	31.763	19.008	25.012
944.1	PREDICTED: uncharacterized protein LOC103504974 [Diaphorina citri]	gi|662189540|ref|XP_008467501.1|	0.0012	3.2	female CLas+ FL high, female CLas- FL low	4.3175	3.6588	6.1469	5.3175	2.6588	1	1.6588	1.6588	0.82939	1.8294
62.1	| Citrate synthase | Similar to H9ITU2 | *-*- | PANTHER PTHR11739 | PANTHER PTHR11739:SF10 | Pfam PF00285	MCOT09099.0.MM	0.0013	0.1	female CLas+ FL low, female CLas- FL high	0	0.48388	0	0.90554	0	3.3872	1.9355	3.5599	0.96777	3.9816
745.2	| Hexokinase | Similar to A0A023EUV6 | ***- | PANTHER PTHR19443 | Pfam PF03727 | Pfam PF00349	MCOT20958.0.CO	0.0013	0.06	female CLas+ FL low, female CLas- FL high	0	0	0	0.89119	0	3.1832	1.2064	3.3041	3.3041	2.9888
246	| Endocuticle structural glycoprotein SgAbd-8, putative | Similar to E0W3K9 | ***- | PANTHER PTHR10380 | Pfam PF00379	MCOT04731.0.CO	0.0013	1.2	female CLas+ FL high, female CLas- FL low	44	39	42	37	38	31	34	38	37	29
20	PREDICTED: heat shock 70 kDa protein F, mitochondrial-like [Diaphorina citri]	gi|662209994|ref|XP_008478620.1|	0.0014	1	female CLas+ FL low, female CLas- FL high	188	175	187	168	180	214	204	185	127	175
169.1	| Unknown protein |	MCOT17178.0.CT	0.0014	0.7	female CLas+ FL low, female CLas- FL high	37.589	35.706	49.157	42.392	32.667	60.765	59.765	59.726	62.648	60.726
1511	PREDICTED: fibroin heavy chain-like [Diaphorina citri]	gi|662190767|ref|XP_008468164.1|	0.0014	11	female CLas+ FL high, female CLas- FL low	1	2	5	3	0	0	0	0	1	0
457.1	| Carboxylic ester hydrolase | Similar to J9JSN2 | ***- | PANTHER PTHR11559 | PANTHER PTHR11559:SF207 | Pfam PF00135	MCOT21770.1.CT	0.0015	0.4	female CLas+ FL low, female CLas- FL high	3.6365	9.3436	1.7721	1.7721	2.6582	7.5714	6.5931	14.208	9.5497	11.322
457.1	| Carboxylic ester hydrolase | Similar to J9JSN2 | ***- | PANTHER PTHR11559 | PANTHER PTHR11559:SF207 | Pfam PF00135	MCOT15761.1.CT	0.0015	0.4	female CLas+ FL low, female CLas- FL high	3.6365	9.3436	1.7721	1.7721	2.6582	7.5714	6.5931	14.208	9.5497	11.322
282.1	PREDICTED: uncharacterized protein LOC103525042 [Diaphorina citri]	gi|662189205|ref|XP_008488312.1|	0.0015	0.4	female CLas+ FL low, female CLas- FL high	3.3046	8.1083	0.69263	5.1712	1.9722	8.3796	10.29	12.281	5.1183	12.954
447.2	PREDICTED: hornerin-like [Diaphorina citri]	gi|662195824|ref|XP_008470917.1|	0.0015	2.9	female CLas+ FL high, female CLas- FL low	3.7198	2.1529	4.8919	6.6095	5.4183	0.84924	0.42462	1.1423	3.7496	1.7176
578.1	| Prolow-density lipoprotein receptor-related protein 1 | Similar to W8AKS1 | *-*- | PANTHER PTHR10529 | PANTHER PTHR10529:SF223 | Pfam PF07474 | Pfam PF06119	MCOT22800.0.CT	0.0016	0.3	female CLas+ FL low, female CLas- FL high	1.9618	3.9236	3.9236	2.9427	1.9618	6.9045	6.8662	9.8471	5.8853	12.809
596.2	PREDICTED: sulfotransferase 1A3/1A4-like isoform X1 [Diaphorina citri]	gi|662214159|ref|XP_008480898.1|	0.0016	0.2	female CLas+ FL low, female CLas- FL high	0	1.4366	0.47885	1.9154	0.47885	3.8308	4.3097	5.048	3.352	4.5691
115	| Succinyl-CoA ligase subunit beta | Similar to R4WE04 | ***- | PANTHER PTHR11815 | PANTHER PTHR11815:SF1 | Pfam PF08442 | Pfam PF00549	MCOT17042.0.CC	0.0017	0.7	female CLas+ FL low, female CLas- FL high	40	52	32	35	32	63	52	61	48	68
176.1	| Prohibitin-2 | Similar to A0A0A9YKB4 | ***- | PANTHER PTHR23222 | Pfam PF01145	MCOT06364.0.CT	0.0017	0.6	female CLas+ FL low, female CLas- FL high	32.096	31.096	24.608	27.389	37.803	51.777	46.144	50.144	42.436	50.851
412.1	PREDICTED: NADH dehydrogenase [ubiquinone] 1 alpha subcomplex subunit 9, mitochondrial-like [Diaphorina citri]	gi|662187405|ref|XP_008486857.1|	0.0017	0.4	female CLas+ FL low, female CLas- FL high	5.9096	11.054	4.6264	3.2082	5.9096	12.596	12.596	16.581	9.5116	17.14
1082	| 39S ribosomal protein L54, mitochondrial | Similar to A0A0A9YRY2 | *-*- | PANTHER PTHR28595 | PANTHER PTHR28595:SF1 | Pfam PF08561	MCOT01268.0.CO	0.0017	0.2	female CLas+ FL low, female CLas- FL high	1	1	0	3	0	4	5	5	5	4
764	| 50S ribosomal protein L2 | Similar to KRN56930.1 | ***- | PANTHER PTHR13691 | PANTHER PTHR13691:SF16 | Pfam PF03947 | Pfam PF00181	MCOT04398.0.CT	0.0017	0.2	female CLas+ FL low, female CLas- FL high	0	4	1	1	0	1	2	7	4	11
550.1	| Acetyl-CoA acetyltransferase | Similar to CUI09765.1 | ***- | PANTHER PTHR24314 | PANTHER PTHR24314:SF13 | Pfam PF02036 | Pfam PF00108	MCOT06130.2.CT	0.0018	0.4	female CLas+ FL low, female CLas- FL high	5	4	6	7	4	12.904	15.904	12.904	7	11.713
375.3	| 6-phosphofructokinase | Similar to A0A0K8V1T2 | ***- | PANTHER PTHR13697 | PANTHER PTHR13697:SF4 | Pfam PF00365	MCOT19056.0.CT	0.0018	0.09	female CLas+ FL low, female CLas- FL high	0	0.9729	0	0.56447	0	2.4467	1.7879	6.8282	2.4474	3.2664
651.1	| EH domain-containing protein 1 | Similar to F4WGA5 | ***- | PANTHER PTHR11216 | PANTHER PTHR11216:SF31 | Pfam PF16880 | Pfam PF12763	MCOT03962.2.CO	0.0018	0.1	female CLas+ FL low, female CLas- FL high	0	1	0	1	0	3	3.9939	4	0	5
797.1	PREDICTED: S-adenosylmethionine synthase-like [Diaphorina citri]	gi|662210246|ref|XP_008478754.1|	0.0018	0.1	female CLas+ FL low, female CLas- FL high	0	0.66997	0	1.3399	0	2.0099	4.0198	2.6799	1.3399	6.0297
1155	| CAP-Gly domain-containing linker protein 1 | Similar to A0A0L7RIY3 | *-*- | PANTHER PTHR18916 | PANTHER PTHR18916:SF36 | Pfam PF01302	MCOT21221.0.CO	0.0018	3.6	female CLas+ FL high, female CLas- FL low	6	3	2	3	4	2	0	2	0	1
306.1	| Unknown protein |	MCOT15059.0.CO	0.0018	3.6	female CLas+ FL high, female CLas- FL low	2	4.9686	2	1.9843	6.9843	0.9843	0.9843	0.9843	0	1.9843
16.1	| Fructose-bisphosphate aldolase | Similar to G9C5D5 | ***- | PANTHER PTHR11627 | Pfam PF00274	MCOT17575.0.CT	0.002	1	female CLas+ FL low, female CLas- FL high	203.81	234.36	213.96	179.68	207.4	231.03	242.1	212.69	172.66	205.05
1.2	| myosin heavy chain, isoform S | Similar to KRF81462.1 | *-*- | PANTHER PTHR13140 | PANTHER PTHR13140:SF364 | Pfam PF00063 | Pfam PF02736	MCOT15707.6.CC	0.002	0.7	female CLas+ FL low, female CLas- FL high	85.675	91.635	64.537	68.245	69.909	104.17	104.71	130.38	77.57	118.85
133.1	PREDICTED: LOW QUALITY PROTEIN: twitchin-like [Diaphorina citri]	gi|662204028|ref|XP_008475375.1|	0.002	0.7	female CLas+ FL low, female CLas- FL high	59.619	69.805	33.979	43.109	42.598	60.928	69.145	96.421	47.072	93.283
485.1	| 60S ribosomal protein L22 | Similar to A0A067QHC6 | *-*- | PANTHER PTHR10064 | Pfam PF01776	MCOT05382.0.CT	0.002	0.5	female CLas+ FL low, female CLas- FL high	5.8289	6.8289	9.3154	5	2.8289	14.802	13.973	12.315	8.4866	16.631
104.5	| polyubiquitin | Similar to ALO75809.1 | *-*- | PANTHER PTHR10666 | Pfam PF00240 | Pfam PF01020	MCOT11884.0.OO	0.002	0	female CLas+ FL low, female CLas- FL high	0	0	0	0	0	4.4122	0	0	0	5.0988
1166	elongation factor G [Candidatus Profftella armatura]	WP_020915299.1	0.002	0	female CLas+ FL low, female CLas- FL high	0	0	0	0	0	2	2	3	1	2
1170	| Galactose-1-phosphate uridylyltransferase | Similar to U5EW66 | ***- | PANTHER PTHR11943 | PANTHER PTHR11943:SF1 | Pfam PF01087 | Pfam PF02744	MCOT18170.0.CT	0.002	0	female CLas+ FL low, female CLas- FL high	0	0	0	0	0	3	1	5	0	1
874.1	PREDICTED: uncharacterized protein DDB_G0288805 [Diaphorina citri]	gi|662192759|ref|XP_008469251.1|	0.002	0	female CLas+ FL low, female CLas- FL high	0	0	0	0	0	1.8005	1.2003	3.601	0.60017	3.0009
1148	| Acyl-coa dehydrogenase | Similar to S4P5F9 | ***- | PANTHER PTHR10909 | PANTHER PTHR10909:SF303 | Pfam PF00441 | Pfam PF02771	MCOT06415.0.CT	0.002	0	female CLas+ FL low, female CLas- FL high	0	0	0	0	0	2	3	2	0	3
305.1	| Unknown protein |	MCOT21789.2.CT	0.002	1.3	female CLas+ FL high, female CLas- FL low	21.945	23.056	30.793	21.07	22.001	19.293	22.056	18.21	14.404	18.181
251.1	PREDICTED: NSFL1 cofactor p47-like [Diaphorina citri]	gi|662189805|ref|XP_008467645.1|	0.002	1.8	female CLas+ FL high, female CLas- FL low	8.1451	7.636	8.6542	7.127	8.6542	4.0725	6.1088	3.5635	3.5635	5.0907
15.1	| Voltage-dependent anion-selective channel protein 2 | Similar to A0A067RGH4 | ***- | PANTHER PTHR11743 | PANTHER PTHR11743:SF28 | Pfam PF01459	MCOT08733.0.MT	0.0021	1	female CLas+ FL low, female CLas- FL high	194.72	192.72	193.72	174.22	209.84	194.02	207.74	210.59	185.62	186.13
196	| tubulin polyglutamylase, putative | Similar to CEG45296.1 | *-*- | PANTHER PTHR12241 | PANTHER PTHR12241:SF31 | Pfam PF03133	MCOT01236.3.CC	0.0021	1.1	female CLas+ FL high, female CLas- FL low	48	45	50	47	49	41	44	44	45	37
161.1	| Transgelin | Similar to A0A088AJ47 | ***- | PANTHER PTHR18959 | Pfam PF00307 | Pfam PF00402	MCOT21359.2.CO	0.0021	1.2	female CLas+ FL high, female CLas- FL low	29.744	33.223	32.439	33.223	34.223	27.961	30.135	33.223	11.654	31.744
607.1	| Vesicle-associated membrane protein-associated protein B | Similar to A0A067RGG1 | ***- | PANTHER PTHR10809 | PANTHER PTHR10809:SF6 | Pfam PF00635	MCOT13956.1.CT	0.0021	2.1	female CLas+ FL high, female CLas- FL low	8.0992	6.0992	4.6457	6.5527	6.4221	5.0992	2.6457	3.6457	0.32287	3.6457
1425	| Unknown protein |	MCOT02555.0.CC	0.0021	INF	female CLas+ FL high, female CLas- FL low	0	2	1	5	0	0	0	0	0	0
242.1	| Pyruvate dehydrogenase E1 component subunit alpha | Similar to A0A067QZL9 | ***- | PANTHER PTHR11516 | PANTHER PTHR11516:SF40 | Pfam PF00676	MCOT12528.1.CT	0.0022	0.6	female CLas+ FL low, female CLas- FL high	20.698	29.671	20.756	11.818	16.854	38.451	42.169	31.473	21.841	33.057
495.2	| NADH dehydrogenase | Similar to KRZ03757.1 | *-*- | PANTHER PTHR10371 | PANTHER PTHR10371:SF3 | Pfam PF01257	MCOT04801.0.CO	0.0022	0.4	female CLas+ FL low, female CLas- FL high	5.8329	6.7175	5.3946	2.3737	3.7663	11.158	10.273	12.481	8.8903	13.331
803.1	| 60S ribosomal protein L10 | Similar to V5I9Z7 | ***- | PANTHER PTHR11726 | Pfam PF00252	MCOT17982.0.CC	0.0022	0.05	female CLas+ FL low, female CLas- FL high	0	0	0	0	0.65915	2	5	2.6592	1	2.6592
674.1	PREDICTED: mimitin, mitochondrial [Diaphorina citri]	gi|662200784|ref|XP_008473620.1|	0.0023	2.4	female CLas+ FL high, female CLas- FL low	5.5685	4.4247	4.1404	5.2809	5.1404	0.42809	0.42809	3.7123	2.8562	2.8562
1.3	PREDICTED: myosin heavy chain, muscle-like [Diaphorina citri]	gi|662204082|ref|XP_008475404.1|	0.0024	1	female CLas+ FL low, female CLas- FL high	233.93	248.18	209.55	192.75	223.6	235.14	231.61	238.18	201.13	235.69
591.1	| Actin-interacting protein 1 | Similar to A0A067RLI2 | ***- | PANTHER PTHR19856 | Pfam PF08662 | Pfam PF00400	MCOT20523.0.CC	0.0024	0.3	female CLas+ FL low, female CLas- FL high	0.98386	5.9287	1.9701	0	0	6.9264	5.9264	4.9563	6.9126	4.9402
796.1	| succinyl-CoA--3-ketoacid-CoA transferase | Similar to WP_056930555.1 | ***- | PANTHER PTHR13707 | PANTHER PTHR13707:SF23 | Pfam PF01144	MCOT07436.0.MT	0.0025	0.2	female CLas+ FL low, female CLas- FL high	0	2.9636	0.9636	0	0	2.9636	6.8908	2.9203	1.9636	4.8406
674.2	| EGF domain-specific O-linked N-acetylglucosamine transferase | Similar to KRY31528.1 | *-*- | PANTHER PTHR32470 | PANTHER PTHR32470:SF2 | Pfam PF05071	MCOT09818.0.MM	0.0025	3.4	female CLas+ FL high, female CLas- FL low	3.4315	4.5753	2.8596	5.7191	2.8596	0.57191	0.57191	2.2877	1.1438	1.1438
1261	| Unknown protein |	MCOT14424.0.CC	0.0025	3.2	female CLas+ FL high, female CLas- FL low	3	1	5	6	4	1	2	1	2	0
55.1	PREDICTED: LOW QUALITY PROTEIN: calphotin-like [Diaphorina citri]	gi|662189625|ref|XP_008467548.1|	0.0026	1	female CLas+ FL low, female CLas- FL high	144.82	128.57	155.63	150.7	149.72	141.3	145.32	153.73	147.56	144.55
1138	| Flavin reductase | Similar to S4NN31 | ***- | PANTHER PTHR15020 | PANTHER PTHR15020:SF8 | Pfam PF13460	MCOT17816.3.CC	0.0026	0.3	female CLas+ FL low, female CLas- FL high	3	2	1	1	0	5	8	6	3	4
1151.1	| Unknown protein |	MCOT01236.4.CO	0.0026	0.3	female CLas+ FL low, female CLas- FL high	1.7506	0.58355	2.7506	0.58355	1.1671	3.9177	2.1671	6.7506	7.3342	6.3342
1154	| 40S ribosomal protein S24 | Similar to Q0PXY5 | ***- | PANTHER PTHR10496 | Pfam PF01282	MCOT14917.0.CC	0.0026	0.2	female CLas+ FL low, female CLas- FL high	1	2	0	1	1	8	2	2	2	8
917	superoxide dismutase [Candidatus Profftella armatura]	WP_020915508.1	0.0026	0.2	female CLas+ FL low, female CLas- FL high	1	2	1	1	1	6	4	6	2	6
994.1	| Mitochondrial 28S ribosomal protein S28 | Similar to B0WEG4 | ***- | PANTHER PTHR13447 | PANTHER PTHR13447:SF2 | Pfam PF10246	MCOT15696.0.CO	0.0026	0.2	female CLas+ FL low, female CLas- FL high	0.64652	1.293	0.64652	1.9395	0.64652	5.1721	6.4652	5.1721	1.9395	2.5861
14.1	| Aconitate hydratase | Similar to Q0QHL2 | ***- | PANTHER PTHR11670 | PANTHER PTHR11670:SF30 | Pfam PF00330 | Pfam PF00694	MCOT06112.2.CC	0.0028	0.7	female CLas+ FL low, female CLas- FL high	66.66	74.932	48.571	45.948	51.364	79.72	78.195	91.932	69.613	93.545
141	| Endocuticle structural glycoprotein SgAbd-2 | Similar to A0A0A9YXU4 | ***- | PANTHER PTHR10380 | Pfam PF00379	MCOT01594.0.CC	0.0028	1.1	female CLas+ FL high, female CLas- FL low	56	54	55	37	36	54	47	62	8	41
100	| ATP synthase subunit A | Similar to WP_056934309.1 | ***- | PANTHER PTHR15184 | PANTHER PTHR15184:SF51 | Pfam PF00006 | Pfam PF16886	MCOT04747.0.CC	0.0029	0.7	female CLas+ FL low, female CLas- FL high	34	50	31	31	27	50	64	62	28	60
504.1	| HD superfamily phosphohydrolase | Similar to KRK36955.1 | *-*- | PANTHER PTHR11373 | PANTHER PTHR11373:SF4 | Pfam PF01966	MCOT15857.2.CT	0.0029	0.3	female CLas+ FL low, female CLas- FL high	2.437	3.4117	1.4622	4.3865	0.48739	4.4117	6.3361	9.2857	4.8991	10.286
531	hypothetical protein [Wolbachia endosymbiont of Diaphorina citri]	WP_017531980.1	0.0029	1.8	female CLas+ FL high, female CLas- FL low	9	8	10	4	9	7	7	2	1	5
1280	| Prohormone-3 | Similar to A0A0A9YIV8 | ***- |	MCOT06795.0.CO	0.0029	6	female CLas+ FL high, female CLas- FL low	2	2	4	2	2	0	2	0	0	0
950.1	| Serine/threonine-protein phosphatase | Similar to A0A0A9X0Y3 | ***- | PANTHER PTHR11668 | PANTHER PTHR11668:SF261 | Pfam PF00149	MCOT06293.0.CO	0.003	0.1	female CLas+ FL low, female CLas- FL high	0	1.8123	0	0	0	4.5307	0.90615	3.6246	0.90615	5.4369
14.5	| Aconitate hydratase | Similar to Q0QHL2 | ***- | PANTHER PTHR11670 | PANTHER PTHR11670:SF30 | Pfam PF00330 | Pfam PF00694	MCOT06112.1.CC	0.0031	0.7	female CLas+ FL low, female CLas- FL high	64.646	71.917	46.561	43.939	49.354	76.704	74.179	88.913	67.599	90.525
488.1	| Eukaryotic initiation factor 4A | Similar to K4QDH4 | ***- | PANTHER PTHR24031 | PANTHER PTHR24031:SF84 | Pfam PF00270 | Pfam PF00271	MCOT04988.0.CT	0.0031	0.5	female CLas+ FL low, female CLas- FL high	7.5057	14.645	7.648	6.6705	6.5057	20.29	10.626	17.765	15.933	19.623
234.1	| Acetyl-CoA carboxylase | Similar to A0A0A9YFN2 | ***- | PANTHER PTHR18866 | PANTHER PTHR18866:SF94 | Pfam PF08326 | Pfam PF01039	MCOT04321.0.CO	0.0031	0.4	female CLas+ FL low, female CLas- FL high	3.0858	7.6581	1.3047	2.9276	3.0858	7.7891	3.2104	15.204	7.0218	11.656
215	| NADH dehydrogenase | Similar to I4DK45 | ***- | PANTHER PTHR12653 | Pfam PF04716	MCOT20380.0.CC	0.0031	1.2	female CLas+ FL high, female CLas- FL low	38	32	41	45	41	30	37	42	30	32
5.1	| Actin | Similar to M9VDW4 | ***- | PANTHER PTHR11937 | PANTHER PTHR11937:SF162 | Pfam PF00022	MCOT00135.1.CC	0.0033	0.8	female CLas+ FL low, female CLas- FL high	231.1	241.29	187.44	191.55	194.28	261.77	267.39	324.32	223.24	282.19
82.2	PREDICTED: pyruvate kinase-like [Diaphorina citri]	gi|662213710|ref|XP_008480655.1|	0.0033	0.4	female CLas+ FL low, female CLas- FL high	4.6913	6.6772	3.8134	3.9088	3.8297	7.3769	8.9153	12.749	10.023	14.405
631	| NADH dehydrogenase [ubiquinone] 1 subunit C2 | Similar to D2A2K1 | ***- | PANTHER PTHR13099 | Pfam PF06374	MCOT10076.0.OO	0.0033	0.4	female CLas+ FL low, female CLas- FL high	4	6	5	5	3	15	9	10	9	10
45.1	| ATP synthase subunit d, mitochondrial | Similar to A0A067R370 | ***- | PANTHER PTHR12700 | PANTHER PTHR12700:SF12 | Pfam PF05873	MCOT17067.1.CO	0.0033	1	female CLas+ FL high, female CLas- FL low	105.5	94.375	104.42	97.114	104.68	98.375	97.288	98.027	97.462	103.2
243	| Calreticulin | Similar to V9IHC2 | ***- | PANTHER PTHR11073 | Pfam PF00262	MCOT13698.0.CT	0.0033	1.2	female CLas+ FL high, female CLas- FL low	19	36	31	23	23	22	23	19	15	28
243	PREDICTED: calreticulin [Diaphorina citri]	gi|662193618|ref|XP_008469722.1|	0.0033	1.2	female CLas+ FL high, female CLas- FL low	19	36	31	23	23	22	23	19	15	28
693	| 40S ribosomal protein S19 | Similar to A0A0A9VVJ7 | ***- | PANTHER PTHR11710 | Pfam PF01090	MCOT06153.0.CO	0.0034	0.4	female CLas+ FL low, female CLas- FL high	3	8	5	5	4	10	8	11	10	17
75.1	| Odorant-binding protein 2 | Similar to C1KV04 | ***- | Pfam PF01395	MCOT20031.2.CC	0.0034	1.1	female CLas+ FL high, female CLas- FL low	47.665	37.429	43.026	42.686	45.388	37.77	36.749	42.047	37.409	36.77
558.1	| Peritrophin-1 | Similar to A0A0A9WD57 | ***- | PANTHER PTHR23301 | PANTHER PTHR23301:SF8 | Pfam PF01607	MCOT09616.0.MT	0.0035	0.4	female CLas+ FL low, female CLas- FL high	1.8337	4.5843	5.5843	1.8337	2.7506	9.1685	10.085	7.3348	6.418	10.085
1334	| H/ACA ribonucleoprotein complex subunit 1 | Similar to F4WF17 | *-*- | PANTHER PTHR23237 | Pfam PF04410	MCOT16808.0.CT	0.0035	1.8	female CLas+ FL high, female CLas- FL low	9.7266	4.795	6.7266	8.7266	6.795	4.8633	2.8633	5.795	3.8633	2.8633
905.1	| Chemosensory protein | Similar to A0A0C5KMA2 | ***- | PANTHER PTHR11257 | PANTHER PTHR11257:SF5 | Pfam PF03392	MCOT15716.0.CT	0.0036	0.2	female CLas+ FL low, female CLas- FL high	1.9841	0	0	0	0.98413	1.9683	2.9524	2.9524	3.9365	4.9206
1160.1	| GILT-like protein F37H8.5 | Similar to KRY81182.1 | ***- | PANTHER PTHR13234 | Pfam PF03227	MCOT19921.0.CT	0.0036	0.1	female CLas+ FL low, female CLas- FL high	0.85066	0.85066	0	0.85066	0	2.552	3.4027	4.2533	2.552	5.104
627.1	| Tubulin beta chain | Similar to A0A0A9Z2K8 | ***- | PANTHER PTHR11588 | PANTHER PTHR11588:SF93 | Pfam PF00091 | Pfam PF03953	MCOT18314.0.CT	0.0037	0.6	female CLas+ FL low, female CLas- FL high	19.142	22.952	16.411	17.876	13.255	30.209	29.346	30.213	26.378	33.719
1300.1	| 39S ribosomal protein L44, mitochondrial | Similar to A0A067R8Z2 | ***- | PANTHER PTHR11207	MCOT22664.2.CO	0.0037	0	female CLas+ FL low, female CLas- FL high	0	0	0	0	0	4.034	2.4204	0.8068	0.8068	0.8068
1386	| 50S rib L24 | Similar to WP_055815509.1 | *-*- | PANTHER PTHR12903	MCOT17154.0.CT	0.0037	0	female CLas+ FL low, female CLas- FL high	0	0	0	0	0	2	2	2	0	3
996.1	| ATP-dependent metalloprotease FtsH, cell division protease FtsH | Similar to KRT78046.1 | ***- | PANTHER PTHR23076 | PANTHER PTHR23076:SF45 | Pfam PF01434 | Pfam PF00004	MCOT00041.2.CT	0.0037	0	female CLas+ FL low, female CLas- FL high	0	0	0	0	0	2.7239	1.4221	2.3491	1.4221	1.4221
996.1	PREDICTED: AFG3-like protein 2 [Diaphorina citri]	gi|662189479|ref|XP_008467468.1|	0.0037	0	female CLas+ FL low, female CLas- FL high	0	0	0	0	0	2.7239	1.4221	2.3491	1.4221	1.4221
392	PREDICTED: keratin-associated protein 5-3-like [Diaphorina citri]	gi|662208047|ref|XP_008477552.1|	0.0037	0	female CLas+ FL low, female CLas- FL high	0	0	0	0	0	0	5	0	4	0
889.1	PREDICTED: LOW QUALITY PROTEIN: methylthioribose-1-phosphate isomerase [Diaphorina citri]	gi|662194004|ref|XP_008469932.1|	0.0038	0.06	female CLas+ FL low, female CLas- FL high	0	0.7913	0	0	0	2.3739	3.9565	1.5826	1.5826	3.1652
1321.1	| Chemosensory protein 19 | Similar to Q0MRK4 | ***- | PANTHER PTHR11257 | PANTHER PTHR11257:SF2 | Pfam PF03392	MCOT05187.0.CO	0.0038	4.2	female CLas+ FL high, female CLas- FL low	2.9227	3.8454	5.8454	0.92271	1.9227	0.92271	0.92271	0.92271	0	0.92271
769.1	| Trans-2-enoyl-CoA reductase, mitochondrial | Similar to W5JP47 | ***- | PANTHER PTHR11695 | PANTHER PTHR11695:SF590 | Pfam PF00107 | Pfam PF08240	MCOT18200.1.CO	0.0039	0.3	female CLas+ FL low, female CLas- FL high	2.2462	2.7487	0.74874	0	1.7487	3.995	7.2412	4.7437	2.4975	6.4924
1039.1	| Cuticle protein | Similar to T1P9U6 | *-*- | PANTHER PTHR12236 | PANTHER PTHR12236:SF7 | Pfam PF00379	MCOT21902.0.CT	0.004	0.2	female CLas+ FL low, female CLas- FL high	1	0	3.6779	1	0	3.6779	3.5169	4.6779	6.3558	4.6779
698.1	| T-complex protein 1 subunit epsilon | Similar to A0A067RTG8 | ***- | PANTHER PTHR11353 | Pfam PF00118	MCOT18264.1.CT	0.004	0.2	female CLas+ FL low, female CLas- FL high	1	1.9833	0.9833	0	1	4.9499	1	7.8998	0	6.9165
570	protein GrpE [Candidatus Profftella armatura]	WP_051126905.1	0.004	1.4	female CLas+ FL high, female CLas- FL low	15	12	14	15	14	12	10	9	7	11
570	| molecular chaperone GrpE | Similar to WP_057926709.1 | ***- | PANTHER PTHR21237 | Pfam PF01025	MCOT00907.2.CC	0.004	1.4	female CLas+ FL high, female CLas- FL low	15	12	14	15	14	12	10	9	7	11
13.2	| Titin | Similar to F4X806 | *-*- | PANTHER PTHR10489 | PANTHER PTHR10489:SF691 | Pfam PF07679 | Pfam PF06582	MCOT04124.0.CT	0.0041	0.6	female CLas+ FL low, female CLas- FL high	32.52	41.43	14.847	30.065	26.026	35.191	39.254	64.758	30.74	53.821
217.1	PREDICTED: nucleoporin NSP1-like [Diaphorina citri]	gi|662200298|ref|XP_008473351.1|	0.0042	1.2	female CLas+ FL high, female CLas- FL low	31.607	26.793	31.235	28.979	27.537	22.723	23.909	22.723	26.351	25.909
147.1	| V-type proton atpase subunit g-like protein | Similar to A0A0J7KTV3 | ***- | PANTHER PTHR12713 | Pfam PF03179	MCOT22289.0.CT	0.0043	1.1	female CLas+ FL high, female CLas- FL low	61.533	44.267	61.782	65.533	63.036	55.77	55.024	59.03	53.273	51.782
128.1	PREDICTED: calmodulin [Diaphorina citri]	gi|662200666|ref|XP_008473555.1|	0.0044	1.1	female CLas+ FL high, female CLas- FL low	55.697	42.666	74.239	39.03	48.946	42.947	72.839	44.578	37.959	41.142
234.2	PREDICTED: acetyl-CoA carboxylase-like [Diaphorina citri]	gi|662193985|ref|XP_008469923.1|	0.0045	0.4	female CLas+ FL low, female CLas- FL high	3.3912	8.416	1.4338	3.2173	3.3912	7.9295	3.5281	15.448	7.7167	12.81
431	hypothetical protein [Wolbachia endosymbiont of Diaphorina citri]	WP_017531866.1	0.0046	1.4	female CLas+ FL high, female CLas- FL low	13	17	21	11	15	16	13	11	6	10
237.2	PREDICTED: probable 4-coumarate--CoA ligase 1 [Diaphorina citri]	gi|662190838|ref|XP_008468202.1|	0.005	0.1	female CLas+ FL low, female CLas- FL high	0.68557	0.79984	0.22852	0.22852	0.11426	2.7423	1.9425	3.8849	2.0567	3.0851
262.2	PREDICTED: elongation factor Tu, mitochondrial-like [Diaphorina citri]	gi|662199441|ref|XP_008472883.1|	0.005	0.2	female CLas+ FL low, female CLas- FL high	0.50315	0.87357	0	0.16809	0.70548	2.9148	2.8782	2.7124	1.7073	3.8458
1152.1	PREDICTED: 40S ribosomal protein S27 [Diaphorina citri]	gi|662200471|ref|XP_008473447.1|	0.005	0.2	female CLas+ FL low, female CLas- FL high	0	2.4647	0	0	0	2.6431	0.82157	2.4647	2.6431	4.4647
1057.1	| Merlin | Similar to KRZ52428.1 | *-*- | PANTHER PTHR21017 | PANTHER PTHR21017:SF17 | Pfam PF07978	MCOT01293.0.CO	0.005	0.1	female CLas+ FL low, female CLas- FL high	0	0.93037	0.93037	0	0	4.6518	1.8607	2.7911	0.93037	3.7911
9.1	| Vitellogenin, partial | Similar to KRY54946.1 | *-*- | PANTHER PTHR23345 | PANTHER PTHR23345:SF11 | Pfam PF01347 | Pfam PF09172	MCOT16505.2.CT	0.005	1	female CLas+ FL high, female CLas- FL low	129.28	157	92.763	95.32	117.15	130.05	122.49	124.07	83.615	129.4
322	PREDICTED: protein lethal(2)essential for life-like [Diaphorina citri]	gi|662200764|ref|XP_008473609.1|	0.005	1.2	female CLas+ FL high, female CLas- FL low	28.921	24.921	30.921	27	29.843	25	25	26	23.921	19
112.5	| Heat shock protein 90 | Similar to J7FXV7 | *-*- | PANTHER PTHR11528 | Pfam PF00183 | Pfam PF02518	MCOT20218.0.CT	0.0051	0.4	female CLas+ FL low, female CLas- FL high	1.2306	4.3462	2.55	2.7233	2.2189	6.036	6.8989	9.8521	6.1781	6.1224
953.1	| E3 ubiquitin-protein ligase mind-bomb | Similar to W8AFG9 | *-*- | PANTHER PTHR15090 | Pfam PF00569 | Pfam PF00564	MCOT12726.0.CT	0.0053	3.2	female CLas+ FL high, female CLas- FL low	1.7495	4.4991	5.2486	1.7495	2.4991	1.7495	1.7495	0	0	1.4991
636.1	| Charged multivesicular body protein 5 | Similar to W5JVB9 | ***- | PANTHER PTHR22761 | PANTHER PTHR22761:SF19 | Pfam PF03357	MCOT08083.0.OO	0.0054	1.4	female CLas+ FL high, female CLas- FL low	8.8818	8.8818	16.793	13.852	10.911	4.9114	6.8818	9.7932	13.793	5.9114
536.1	| Cystathionine beta-synthase | Similar to A0A067QHU9 | ***- | PANTHER PTHR10314 | PANTHER PTHR10314:SF8 | Pfam PF00291	MCOT12982.0.CO	0.0055	0.5	female CLas+ FL low, female CLas- FL high	6.6019	7.5223	6.6815	5.6815	9.6019	10.522	16.283	14.124	10.522	19.726
949	| Omega-amidase NIT2 | Similar to A0A067RDQ3 | ***- | PANTHER PTHR23088 | PANTHER PTHR23088:SF30 | Pfam PF00795	MCOT22938.2.CO	0.0057	0.3	female CLas+ FL low, female CLas- FL high	2	2	1	1	1	4	6	7	2	5
135.2	| Short stop, isoform E | Similar to A1Z9J0 | ***- | PANTHER PTHR11915 | PANTHER PTHR11915:SF311 | Pfam PF02187 | Pfam PF00307	MCOT05875.2.CT	0.0057	0.2	female CLas+ FL low, female CLas- FL high	0.29858	2.0604	0.29858	0.44786	0.14929	2.901	0.44786	7.2425	0.67797	4.3758
1081.1	| 40S ribosomal protein S13 | Similar to R4UW22 | ***- | PANTHER PTHR11885 | Pfam PF08069 | Pfam PF00312	MCOT00755.0.CC	0.0057	0.2	female CLas+ FL low, female CLas- FL high	0	0.96426	0	0.96426	0.96426	4.8928	1.9643	2.9285	0.96426	4.9285
904.1	| Elongation factor 1 alpha | Similar to Q2F6A7 | ***- | PANTHER PTHR23115 | PANTHER PTHR23115:SF36 | Pfam PF00009 | Pfam PF03143	MCOT03524.1.CT	0.0057	0.2	female CLas+ FL low, female CLas- FL high	0	2	0	1	0	3	4	3	3	3
446.1	| Cuticle protein 6 | Similar to W8C0V2 | *-*- | PANTHER PTHR10380 | PANTHER PTHR10380:SF24 | Pfam PF00379	MCOT07821.0.MM	0.0058	0.4	female CLas+ FL low, female CLas- FL high	3.3974	2.0626	4.8265	3.4917	1.5234	7.4283	7.9675	7.5226	7.4283	7.6847
739.1	PREDICTED: enolase-phosphatase E1-like [Diaphorina citri]	gi|662210830|ref|XP_008479074.1|	0.0058	1.8	female CLas+ FL high, female CLas- FL low	8.8466	8.8466	6.8466	6.8466	6.7954	4.8466	7.8977	3.9489	4.8466	0
960.1	| short-chain dehydrogenase reductase SDR | Similar to KRN50666.1 | ***- | PANTHER PTHR24322 | PANTHER PTHR24322:SF228 | Pfam PF00106	MCOT22005.1.CO	0.006	0.2	[]	0.74035	0.74035	1.4807	0	0.74035	2.9614	2.221	4.7017	2.9614	5.4421
353.1	| Aminopeptidase N 4 | Similar to G9FJC2 | *-*- | PANTHER PTHR11533 | PANTHER PTHR11533:SF193 | Pfam PF11838	MCOT02732.1.CC	0.006	0.3	[]	0.38467	2.154	0.76933	1.5387	1.154	3.0773	3.0773	8.2313	1.9233	5.2313
858	F0F1 ATP synthase subunit beta [Candidatus Profftella armatura]	WP_020915475.1	0.006	0.3	[]	0	2	1	1	2	7	9	2	0	4
351	| X-ray repair cross-complementing protein 5 | Similar to KRX37867.1 | *-*- | PANTHER PTHR21106 | Pfam PF09782	MCOT19382.0.CO	0.0061	0.5	[]	13	13	6	10	8	22	21	19	10	19
168.1	| Histone H4 | Similar to A0A0C9R3G8 | ***- | PANTHER PTHR10484 | Pfam PF15511	MCOT08963.0.MT	0.0061	0.6	[]	11.984	13.984	10.144	9.7238	11.564	21.245	18.564	20.665	17.825	22.086
25.2	PREDICTED: uncharacterized protein LOC103519217 [Diaphorina citri]	gi|662217109|ref|XP_008482522.1|	0.0061	0.5	[]	7.1162	9.3016	3.886	4.6834	3.9703	10.106	10.369	12.774	12.51	13.79
357.2	| Chemosensory protein 5 | Similar to M3V872 | *-*- | PANTHER PTHR11257 | PANTHER PTHR11257:SF2 | Pfam PF03392	MCOT00828.3.CC	0.0061	1.8	[]	6.138	3.6215	8.4317	5.6605	9.2654	4.6657	5.141	3.111	3.102	2.072
1069	| Unknown protein |	MCOT01126.2.CC	0.0061	1.8	[]	6	3	15	4	5	1	10	2	1	4
1102	| rRNA 2'-O-methyltransferase fibrillarin | Similar to A0A067R3V5 | ***- | PANTHER PTHR10335 | Pfam PF01269	MCOT01492.0.CT	0.0061	0.2	[]	1	2	0	1	1	6	4	2	2	6
1102	PREDICTED: rRNA 2'-O-methyltransferase fibrillarin [Diaphorina citri]	gi|662216029|ref|XP_008481927.1|	0.0061	0.2	[]	1	2	0	1	1	6	4	2	2	6
159	PREDICTED: ejaculatory bulb-specific protein 3-like [Diaphorina citri]	gi|662196859|ref|XP_008471479.1|	0.0065	0.7	[]	39	30	48	33	35	51	76	58	47	41
635	cold-shock protein [Candidatus Carsonella ruddii]	WP_020915921.1	0.0065	1.4	[]	13	12	14	15	13	10	13	11	5	9
247.2	PREDICTED: stress-induced-phosphoprotein 1 [Diaphorina citri]	gi|662190521|ref|XP_008468033.1|	0.0066	1.3	[]	19.666	22.478	27.356	18.174	21.159	21.35	18.729	16.108	13.296	17.045
359.2	| Na(+)/H(+) exchange regulatory cofactor NHE-RF2 | Similar to A0A067QKP0 | *-*- | PANTHER PTHR14191 | Pfam PF00595	MCOT18603.2.CC	0.0066	1.7	[]	8.3846	8.6838	9.9829	8.188	5.4872	4.4872	5.0855	5.0855	5.188	3.8889
1259	| Mitochondrial 28S ribosomal protein S6 | Similar to W5J822 | ***- | PANTHER PTHR21011 | Pfam PF01250	MCOT07596.0.OO	0.0066	0.09	[]	1	0	0	0	0	3	4	1	2	1
1230.1	| 6-phosphogluconolactonase | Similar to A0A0A9WAB3 | ***- | PANTHER PTHR11054 | Pfam PF01182	MCOT06569.1.CT	0.0066	0.06	[]	0.68644	0	0	0	0	4.4322	2.7457	0.68644	0	3.7457
1108	| 40S ribosomal protein S15 | Similar to A0A067RGR2 | ***- | PANTHER PTHR11880 | PANTHER PTHR11880:SF2 | Pfam PF00203	MCOT21511.2.CT	0.0066	0.09	[]	0	0	1	0	0	2	1	2	1	5
868.1	| Vacuolar protein sorting-associated protein 45 | Similar to A0A0A9YY85 | ***- | PANTHER PTHR11679 | PANTHER PTHR11679:SF35 | Pfam PF00995	MCOT14973.3.CT	0.0066	0.1	[]	0	1.3661	0	0	0	2.0491	2.7322	2.7322	2.0491	1.3661
459.2	PREDICTED: 4-aminobutyrate aminotransferase, mitochondrial, partial [Diaphorina citri]	gi|662191514|ref|XP_008468575.1|	0.0066	0.09	[]	0	1	0	0	0	2.0979	2.1037	2.1037	0.54893	3.7505
597.1	| Succinate semialdehyde dehydrogenase, putative | Similar to E0VDZ1 | ***- | PANTHER PTHR11699 | PANTHER PTHR11699:SF49 | Pfam PF00171	MCOT20174.0.CT	0.0067	0.4	[]	3.9563	6.869	4	3	1	9.9126	6.9126	12.913	2.9126	11.869
446.4	| Cuticle protein 6 | Similar to W8C0V2 | *-*- | PANTHER PTHR10380 | PANTHER PTHR10380:SF24 | Pfam PF00379	MCOT13273.0.CT	0.0067	0.4	[]	2.3942	1.1035	3.7353	2.4446	0.81503	4.5508	5.4158	6.3308	6.2804	6.4175
447.3	| Unknown protein |	MCOT16043.2.CT	0.0067	3.6	[]	2.1538	2.2466	3.0496	3.4651	3.5715	0.49172	0.24586	0.66139	2.1711	0.41553
514.1	| Cytochrome b-c1 complex subunit | Similar to A0A026VUR9 | ***- | PANTHER PTHR12119 | Pfam PF02939	MCOT07941.0.MM	0.0067	0.4	[]	1.8104	2.4138	2.4138	1.2069	2.4138	5.4311	5.4311	7.2414	3.6207	6.638
709.1	PREDICTED: endothelin-converting enzyme 1-like [Diaphorina citri]	gi|662218842|ref|XP_008483469.1|	0.0067	3.7	[]	1.1678	2.4214	4.4364	2.9623	3.4299	0	0	0.58391	2	1.292
474	| 60S ribosomal protein L12, putative | Similar to E0VH66 | ***- | PANTHER PTHR11661 | PANTHER PTHR11661:SF2 | Pfam PF03946 | Pfam PF00298	MCOT11846.0.MT	0.0068	1.2	[]	22.405	19.405	23.671	30.671	19.671	20.671	17.937	16.937	17.937	21.671
76.1	| Elongation factor 1-alpha | Similar to A0A069DZ22 | ***- | PANTHER PTHR23115 | PANTHER PTHR23115:SF148 | Pfam PF00009 | Pfam PF03143	MCOT15991.1.CC	0.007	0.7	[]	57.191	62.194	55.01	54.922	48.01	71.978	74.457	89.488	69.978	84.627
367	| Cytochrome b5-like protein | Similar to T1PG52 | ***- | PANTHER PTHR19359 | PANTHER PTHR19359:SF37 | Pfam PF00173	MCOT18360.0.CC	0.007	1.2	[]	30	23	25	28	20	24	23	18	20	20
1192.1	| Serine hydroxymethyltransferase | Similar to B0WYE4 | ***- | PANTHER PTHR11680 | Pfam PF00464	MCOT04638.0.CT	0.007	0	[]	0	0	0	0	0	0.96543	0	2.9654	0	3.9309
1476	PREDICTED: tubulin alpha chain-like, partial [Diaphorina citri]	gi|662221999|ref|XP_008485221.1|	0.007	0.01	[]	0	0	0.10344	0	0	0	0	2.3103	2.2069	3.3103
1074.1	| Chaperone protein DNAj | Similar to R4WS67 | ***- | PANTHER PTHR24078 | PANTHER PTHR24078:SF296 | Pfam PF01556 | Pfam PF00226	MCOT15500.0.CT	0.007	0	[]	0	0	0	0	0	0.83312	3.3325	1.6662	0	2.4994
1372	| 39S ribosomal protein L15, mitochondrial | Similar to A0A067QIX9 | ***- | PANTHER PTHR12934 | Pfam PF00828	MCOT12260.0.CT	0.007	0	[]	0	0	0	0	0	1	3	1	1	2
853.2	PREDICTED: major royal jelly protein 1 [Diaphorina citri]	gi|662208713|ref|XP_008477921.1|	0.007	0	[]	0	0	0	0	0	1.0999	1.0999	1.0999	0.54996	3.8497
240.1	| cAMP-dependent protein kinase regulatory subunit 1 | Similar to G9B4T1 | ***- | PANTHER PTHR11635 | PANTHER PTHR11635:SF129 | Pfam PF00027 | Pfam PF02197	MCOT16828.0.CT	0.0071	1.2	[]	25.735	28.735	23.835	28.702	30.802	29.702	28.669	22.835	9.8346	25.702
357.1	| Chemosensory protein 12 | Similar to Q0MRL6 | ***- | PANTHER PTHR11257 | PANTHER PTHR11257:SF5 | Pfam PF03392	MCOT00828.2.CT	0.0071	1.4	[]	12.203	8.8036	15.753	10.608	11.076	13.838	7.2058	6.4084	6.4014	7.604
727	| Regulator of chromosome condensation | Similar to KRZ18503.1 | *-*- | PANTHER PTHR23310 | Pfam PF00887	MCOT11196.0.MM	0.0071	1.4	[]	12	10	13	11	13	7	9	10	10	5
224	| 60S acidic ribosomal protein P2 | Similar to A0A026WSS2 | *-*- | PANTHER PTHR21141 | Pfam PF00428	MCOT05940.0.CC	0.0072	1.1	[]	51	44	43	51	51	41	47	42	44	47
347	PREDICTED: uncharacterized protein LOC103524593 [Diaphorina citri]	gi|662188345|ref|XP_008487841.1|	0.0075	0.6	[]	16.489	20.3	19.489	17.111	17.245	33.545	36.545	26.923	16.678	33.978
42.3	| Muscle M-line assembly protein unc-89 | Similar to A0A067RKL9 | *-*- | PANTHER PTHR10489 | PANTHER PTHR10489:SF642 | Pfam PF00069 | Pfam PF07679	MCOT00537.0.CO	0.0077	0.5	[]	6.5493	9.7009	4.7715	5.2908	2.5093	8.5014	7.9859	16.98	4.697	21.334
699.2	| 60S ribosomal protein L11 | Similar to E2BK43 | ***- | PANTHER PTHR11994 | Pfam PF00281 | Pfam PF00673	MCOT09650.0.MM	0.0078	0.4	[]	2.1783	3.8119	2.7228	2.1783	1.0891	5.4456	6.5348	6.9902	6.4456	6.4456
657.1	| aminopeptidase C | Similar to CEK17221.1 | ***- | PANTHER PTHR10363 | Pfam PF03051	MCOT00152.0.CO	0.0079	0.3	[]	1.8755	1.7204	3.751	0	0.85096	5.2296	8.7388	6.2356	0.93775	3.5774
484	| Myosin regulatory light chain 1, partial | Similar to KRX94469.1 | ***- | PANTHER PTHR23049 | Pfam PF13499	MCOT20336.0.CC	0.008	1.3	[]	17	15	19	14	15	10	13	12	11	15
1217	| Lipocalin-like protein | Similar to A0A022T3Y0 | ***- |	MCOT16516.0.CC	0.0083	0.2	[]	1	1	0	0	0	4	2	4	0	3
1307	PREDICTED: aspartate aminotransferase, mitochondrial-like [Diaphorina citri]	gi|662187596|ref|XP_008487434.1|	0.0083	0.1	[]	0.87454	0.87454	0	0	0	2.8745	2.6236	2.8745	0	4.7491
256.1	molecular chaperone GroES [Candidatus Profftella armatura]	WP_020915577.1	0.0084	1.1	[]	30.201	24.492	36.838	33.056	26.492	24.347	32.201	28.419	20.855	25.564
482	| Sorting nexin-12 | Similar to A0A0A9X9Y5 | ***- | PANTHER PTHR10555 | PANTHER PTHR10555:SF145 | Pfam PF00787	MCOT01731.0.CC	0.0085	1.4	[]	11	11	14	16	15	10	12	10	8	9
329.1	| Transforming growth factor-beta-induced protein ig-h3 | Similar to A0A067QQV1 | ***- | PANTHER PTHR10900 | PANTHER PTHR10900:SF85 | Pfam PF02469	MCOT01629.1.CT	0.0086	2.2	[]	4.2752	4.9197	6.0248	1.5518	5.0913	1.816	3.2725	2.7234	0.72338	1.5394
1136	| 39S ribosomal protein L55, mitochondrial | Similar to W5J6W6 | ***- | PANTHER PTHR34095 | Pfam PF09776	MCOT08658.0.OO	0.0086	0.4	[]	3	1	4	0	3	7	5	7	6	5
652	| Proteasome subunit alpha type | Similar to E2BCA4 | ***- | PANTHER PTHR11599 | PANTHER PTHR11599:SF14 | Pfam PF00227 | Pfam PF10584	MCOT06680.0.CC	0.0086	0.4	[]	3	5	1	2	0	7	5	8	2	8
610.1	PREDICTED: LOW QUALITY PROTEIN: skin secretory protein xP2-like [Diaphorina citri]	gi|662186331|ref|XP_008481620.1|	0.0089	1.4	[]	16.773	10.371	13.773	15.791	13.353	11.317	9.3708	12.341	10.845	7.8677
856	| Proliferation-associated protein 2G4 | Similar to A0A026WBX0 | ***- | PANTHER PTHR10804 | PANTHER PTHR10804:SF11 | Pfam PF00557	MCOT15445.0.CC	0.0089	0.3	[]	0	4	0	2	0	3	3	5	3	7
400.3	| Trehalose-6-phosphate synthase | Similar to J7G8S5 | ***- | PANTHER PTHR10788 | PANTHER PTHR10788:SF6 | Pfam PF00982 | Pfam PF02358	MCOT04170.0.CT	0.0091	0.2	[]	0.46846	1.3174	0.52706	0.58567	0.26322	1.9326	1.6102	4.0403	2.5177	4.597
1016	| Calumenin | Similar to A0A067RB55 | ***- | PANTHER PTHR10827 | PANTHER PTHR10827:SF34 | Pfam PF13202	MCOT01045.2.CO	0.0091	0.2	[]	0	0	0	0	3	1	8	1	0	5
348.1	| 39S ribosomal protein L12, mitochondrial | Similar to E2AXN5 | ***- | PANTHER PTHR24089 | PANTHER PTHR24089:SF322 | Pfam PF00542 | Pfam PF16320	MCOT07415.0.OO	0.0092	0.6	[]	19.135	17.135	17.279	22.279	16.135	30.846	34.558	31.991	25	25.135
50.3	| Vitellogenin | Similar to A0A059PA41 | *-*- | PANTHER PTHR23345 | PANTHER PTHR23345:SF15 | Pfam PF01347	MCOT08857.0.MM	0.0092	1.4	[]	10.789	11.42	11.493	12.357	12.575	8.2448	9.6394	7.6483	8.3211	6.9751
925.1	| Methionine sulfoxide reductase | Similar to G6DIH1 | ***- | PANTHER PTHR10173 | PANTHER PTHR10173:SF6 | Pfam PF01625	MCOT18291.2.CT	0.0092	0.3	[]	0.77578	1.5516	1.5516	0.77578	0.77578	3.5	3.5	5.0515	2.5258	4.2757
13.3	PREDICTED: LOW QUALITY PROTEIN: titin-like [Diaphorina citri]	gi|662183545|ref|XP_008488026.1|	0.0093	0.7	[]	46.378	57.558	21.739	39.266	33.653	44.841	52.136	82.887	38.551	70.396
887.1	| peptide chain release factor I | Similar to WP_057676601.1 | ***- | PANTHER PTHR11075 | Pfam PF00472	MCOT18810.2.CC	0.0093	0.2	[]	0.41582	0	1.2475	1.2475	0.83164	4.1582	3.7424	3.7424	2.9107	2.4949
26.1	| Malate dehydrogenase | Similar to K7J833 | ***- | PANTHER PTHR11540 | Pfam PF02866 | Pfam PF00056	MCOT00179.0.CT	0.0098	1	[]	129.8	116.65	129.84	113.14	128.9	134.66	131.43	127.59	112.14	122.29
1269	| Translocon-associated protein subunit alpha | Similar to A0A067REZ9 | ***- | PANTHER PTHR12924 | PANTHER PTHR12924:SF0 | Pfam PF03896	MCOT21963.2.CT	0.0098	INF	[]	2	2	2	0	0	0	0	0	0	0
897.1	PREDICTED: probable uridine nucleosidase 2 [Diaphorina citri]	gi|662199646|ref|XP_008472995.1|	0.0098	INF	[]	1.3563	2	1	1.3563	0.56326	0	0	0	0	0
1241	| Unknown protein |	MCOT22327.0.CO	0.0098	INF	[]	1	2	1	2	0	0	0	0	0	0
337.1	| Myelin expression factor 2-like protein | Similar to A0A022T514 | *-*- | PANTHER PTHR23003 | PANTHER PTHR23003:SF3 | Pfam PF00076	MCOT04629.2.CT	0.0099	1.3	[]	18.014	12.532	17.231	15.665	14.098	8.6155	14.098	13.315	8.6155	15.665
183.1	| Adenylyl cyclase-associated protein | Similar to Q7PJT7 | ***- | PANTHER PTHR10652 | PANTHER PTHR10652:SF0 | Pfam PF01213 | Pfam PF08603	MCOT10216.0.MT	0.01	1.1	[]	43.815	35.829	37.857	32.872	43.857	37.829	39.872	31.857	30.943	36.872
1052.1	| Phospholipase D3 | Similar to KRX92548.1 | *-*- | PANTHER PTHR15854 | Pfam PF08768	MCOT19794.1.CO	0.01	5.8	[]	3.9177	1.9177	2.8355	1	0.91773	0	0.91773	0	0.91773	0
212.1	heat-shock protein IbpA [Candidatus Profftella armatura]	WP_020915379.1	0.011	1.1	[]	39.466	39.381	42.296	37.466	38.424	42.253	39.338	31.594	32.594	34.551
225	| Profilin | Similar to A0A067QYW4 | ***- | PANTHER PTHR11604 | PANTHER PTHR11604:SF9 | Pfam PF00235	MCOT09759.0.TT	0.011	1.1	[]	37	35	37	35	36	36	34	32	29	31
407	| 26S protease regulatory subunit 6A | Similar to G6DDJ0 | ***- | PANTHER PTHR23073 | PANTHER PTHR23073:SF7 | Pfam PF00004	MCOT17767.0.CC	0.011	0.6	[]	15.97	13.97	9.4852	10.97	7.9704	16	23.485	17.941	12.97	27.941
214.2	| RNA-binding protein squid | Similar to A0A067RDN2 | *-*- | PANTHER PTHR24012 | PANTHER PTHR24012:SF492 | Pfam PF00076	MCOT21147.0.CC	0.011	1.3	[]	13.236	9.756	12.562	16.039	16.154	7.9599	10.319	13.684	8.0753	10.766
363.1	| Elongation factor 1-gamma | Similar to V5GSQ3 | ***- | PANTHER PTHR11260 | PANTHER PTHR11260:SF143 | Pfam PF00647 | Pfam PF00043	MCOT16421.0.CC	0.011	0.6	[]	11.799	16.013	6.7425	8.4281	10.114	20.227	17.699	19.385	11.799	22.756
705	PREDICTED: homeodomain-only protein-like [Diaphorina citri]	gi|662215747|ref|XP_008481772.1|	0.011	1.5	[]	8	5	11	11	9	4	8	9	3	5
566.1	PREDICTED: repetitive proline-rich cell wall protein 2-like isoform X2 [Diaphorina citri]	gi|662220585|ref|XP_008484436.1|	0.011	0.5	[]	3.8206	3.2987	5.9033	7.1194	3.9068	11.112	11.026	9.202	7.9859	10.418
509.1	| Formate-tetrahydrofolate ligase, putative | Similar to E0VA04 | ***- | PANTHER PTHR10025 | PANTHER PTHR10025:SF36 | Pfam PF01268 | Pfam PF02882	MCOT14683.0.CO	0.011	0.4	[]	1.942	8.6751	0	1.2016	0	6.5314	6.678	6.8796	3.2902	8.0262
1062.1	| malonyl CoA-ACP transacylase | Similar to WP_057084647.1 | ***- | PANTHER PTHR10982 | Pfam PF00698	MCOT11923.0.MM	0.011	0.09	[]	0.94467	0	0	0	0	0.94467	2.834	2.834	0.94467	2.8893
1414.1	| Unknown protein |	MCOT16333.0.CT	0.011	11	[]	0.75974	2.2792	3.0389	2.2792	0	0	0	0.75974	0	0
689.2	| Microtubule-associated protein futsch-like protein | Similar to A0A0J7KX49 | *-*- |	MCOT06286.0.CT	0.011	0.1	[]	0	0	0.72481	0.72481	0	1.4496	2.6362	1.6912	1.4496	2.6362
375.1	PREDICTED: 6-phosphofructokinase-like [Diaphorina citri]	gi|662211992|ref|XP_008479704.1|	0.011	0.1	[]	0	0	0	1.2115	0	0.60573	1.691	3.3819	1.8172	2.7762
274	| Annexin | Similar to A0A067QIU9 | ***- | PANTHER PTHR10502 | Pfam PF00191	MCOT07813.0.MT	0.012	1.1	[]	28.808	32.617	28	23	29.808	32.425	26.808	24	18	23
289.1	| CDGSH iron sulfur domain-containing protein 2-like protein | Similar to A0A067RU36 | ***- | PANTHER PTHR13680 | Pfam PF09360	MCOT09882.0.MM	0.012	1.2	[]	27.71	22.894	27.617	24.802	32.157	16.894	27.617	21.078	20.263	31.433
153.2	| Regucalcin | Similar to I4DP01 | ***- | PANTHER PTHR10907 | PANTHER PTHR10907:SF54 | Pfam PF08450	MCOT01641.0.CO	0.012	1.2	[]	23.172	23.737	25.81	19.543	26.375	19.922	24.959	24.773	11.868	19.45
197.1	| CG43897, isoform N | Similar to Q9VT55 | *-*- |	MCOT07179.0.OO	0.012	1.2	[]	22.627	20.176	24.826	23.648	26.126	20.803	23.533	19.136	19.531	17.193
507	PREDICTED: 40S ribosomal protein S28 [Diaphorina citri]	gi|662206362|ref|XP_008476639.1|	0.012	1.3	[]	15	11	14	16	16	9	14	13	8	11
254.2	PREDICTED: LOW QUALITY PROTEIN: protein D3-like [Diaphorina citri]	gi|662224609|ref|XP_008486656.1|	0.012	1.3	[]	14.518	15.665	18.825	13.144	12.91	7.6387	19.666	15.33	5.0024	11.833
5.2	PREDICTED: actin-5C-like [Diaphorina citri]	gi|662196945|ref|XP_008471527.1|	0.012	0.6	[]	10.913	11.605	11.094	8.8258	11.454	25.112	17.468	16.598	13.311	20.953
461.1	| Translationally controlled tumor protein | Similar to R4WDS4 | ***- | PANTHER PTHR11991 | Pfam PF00838	MCOT21900.0.CT	0.012	0.6	[]	9.4862	10.422	6.6789	9.4862	5.7431	16.229	18.908	14.165	9.4219	17.037
870	| Cuticle protein | Similar to A0A0L7QWA1 | *-*- |	MCOT07477.0.MM	0.012	1.6	[]	7.9883	5.8236	7.9883	6.1531	8.9883	2.4942	4.6589	5.6589	5.8236	4.4942
1086	| 30S ribosomal protein S8 | Similar to A0A084VX24 | ***- | PANTHER PTHR11758 | PANTHER PTHR11758:SF16 | Pfam PF00410	MCOT07664.0.MM	0.012	0.3	[]	2	2	0	2	1	6	3	6	2	5
697.1	PREDICTED: barrier-to-autointegration factor [Diaphorina citri]	gi|662212936|ref|XP_008480229.1|	0.013	1.4	[]	10.46	8.9635	9.7116	10.46	8.2154	4.5705	5.4817	8.8004	5.7262	8.6374
349.1	| Pyruvate dehydrogenase E1 component subunit alpha | Similar to A0A067QZL9 | ***- | PANTHER PTHR11516 | PANTHER PTHR11516:SF40 | Pfam PF00676	MCOT17838.0.CO	0.013	0.5	[]	10.039	10.942	8.1347	2.7116	4.5193	13.039	13.135	14.942	7.5193	18.227
452.1	| 30S ribosomal protein S5 | Similar to WP_055831783.1 | *-*- | PANTHER PTHR13718 | Pfam PF00333 | Pfam PF03719	MCOT15596.0.CT	0.013	0.6	[]	8.7845	11.569	9.7845	11	10.569	16.784	21.922	16.353	10.784	24.138
569.1	| Guanine nucleotide-binding protein G(I)/G(S)/G(T) subunit beta-1 | Similar to A0A0A9X7C8 | ***- | PANTHER PTHR19850 | Pfam PF00400	MCOT19865.1.CC	0.013	0.5	[]	4.8475	5.7967	2.8983	2.8983	1.9492	8.7458	5.8475	11.644	4.8475	8.695
504.2	| HD superfamily phosphohydrolase | Similar to KRK36955.1 | *-*- | PANTHER PTHR11373 | PANTHER PTHR11373:SF4 | Pfam PF01966	MCOT15857.1.CT	0.013	0.4	[]	2.563	3.5883	1.5378	4.6135	0.51261	3.5883	6.6639	8.7143	4.1009	8.7143
1203	hypothetical protein [Candidatus Profftella armatura]	WP_020915573.1	0.013	0.3	[]	1	0	2	3	0	2	5	4	5	4
1556	| 28S ribosomal protein S34, mitochondrial | Similar to A0A0A1WYM1 | ***- | PANTHER PTHR28589 | Pfam PF16053	MCOT22108.0.CC	0.013	0	[]	0	0	0	0	0	2	2	0	1	2
104.7	| Polyubiquitin 11, partial | Similar to KRX12211.1 | *-*- | PANTHER PTHR10666 | Pfam PF00240 | Pfam PF01599	MCOT10631.0.OO	0.013	0	[]	0	0	0	0	0	2.3451	2.2987	0	0	2.67
809.2	| 60S ribosomal protein L13a | Similar to V9IE00 | ***- | PANTHER PTHR11545 | PANTHER PTHR11545:SF3	MCOT09046.0.MM	0.013	0.04	[]	0	0	0	0.27187	0	0	0.8156	3.0875	1.5437	1.3593
1458	| 39S ribosomal protein L32, mitochondrial | Similar to A0A067QWR1 | ***- | PANTHER PTHR21026 | PANTHER PTHR21026:SF2 | Pfam PF01783	MCOT21666.0.CC	0.013	0	[]	0	0	0	0	0	1	1	3	1	1
1434	| phosphoribosylaminoimidazolesuccinocarboxamide synthase | Similar to KRO22162.1 | ***- | PANTHER PTHR11609 | PANTHER PTHR11609:SF3 | Pfam PF01259 | Pfam PF00731	MCOT00035.0.CT	0.013	0	[]	0	0	0	0	0	0	1	4	0	2
1458	PREDICTED: 39S ribosomal protein L32, mitochondrial isoform X1 [Diaphorina citri]	gi|662204412|ref|XP_008475584.1|	0.013	0	[]	0	0	0	0	0	1	1	3	1	1
1035.1	PREDICTED: lipid storage droplets surface-binding protein 1-like [Diaphorina citri]	gi|662196364|ref|XP_008471210.1|	0.013	0	[]	0	0	0	0	0	2.0076	0	1.3384	1.3384	2.6767
1546	| 28S ribosomal protein S18b, mitochondrial | Similar to W5JPH6 | *-*- | PANTHER PTHR13329 | PANTHER PTHR13329:SF2 | Pfam PF01084	MCOT14512.2.CT	0.013	0	[]	0	0	0	0	0	2	3	1	0	1
778.2	| Proteasome subunit beta type, putative | Similar to E0W1R5 | *-*- | PANTHER PTHR11599 | PANTHER PTHR11599:SF59	MCOT08845.0.MM	0.013	0	[]	0	0	0	0	0	1.5483	1.5483	1.1613	0.77417	1.5483
1410	| Phosphate carrier protein, mitochondrial | Similar to A0A0A9X771 | ***- | PANTHER PTHR24089 | PANTHER PTHR24089:SF304 | Pfam PF00153	MCOT05324.0.CC	0.013	0	[]	0	0	0	0	0	0	0	1.5973	2	3.1946
1415	| Fanconi anemia group I -like protein | Similar to KRY53493.1 | *-*- | PANTHER PTHR21228 | PANTHER PTHR21228:SF37 | Pfam PF08368 | Pfam PF06743	MCOT00669.0.CT	0.013	0	[]	0	0	0	0	0	1	0	3	1	2
909.1	| Aconitate hydratase | Similar to A0A0C5QEU3 | ***- | PANTHER PTHR11670 | PANTHER PTHR11670:SF1 | Pfam PF00330 | Pfam PF00694	MCOT11714.0.MT	0.013	0.1	[]	0	0.84625	0	0.84625	0	2.5387	0.84625	4.385	0.84625	3.6925
1503	| Mitochondrial ADP/ATP carrier protein | Similar to G6CP09 | ***- | PANTHER PTHR24089 | PANTHER PTHR24089:SF31 | Pfam PF00153	MCOT22864.0.CC	0.013	0.07	[]	0	0	0	0	0.45696	1.8278	1.3709	1.3709	0	2.2848
88.2	PREDICTED: protein disulfide-isomerase-like [Diaphorina citri]	gi|662205673|ref|XP_008476261.1|	0.013	0.07	[]	0	0.42663	0	0	0	1.1825	1.8851	1.2181	1.0225	1.2358
265.2	PREDICTED: skin secretory protein xP2 [Diaphorina citri]	gi|662191749|ref|XP_008468701.1|	0.013	0.2	[]	0	0	0.67599	1.2844	0	1.8252	2.5012	2.1632	1.9604	3.1096
981	| Protein disulfide isomerase, putative | Similar to E0VDX9 | ***- | PANTHER PTHR18929 | PANTHER PTHR18929:SF43 | Pfam PF00085	MCOT16606.0.CC	0.013	0	[]	0	0	0	0	0	0	2	3	0	2
994.2	| Mitochondrial 28S ribosomal protein S28 | Similar to B0WEG4 | ***- | PANTHER PTHR13447 | PANTHER PTHR13447:SF2 | Pfam PF10246	MCOT00032.0.CC	0.013	0.2	[]	0	0.70697	0.35348	1.0605	0.35348	2.8279	3.5348	2.8279	1.0605	1.4139
1353	| 30S ribosomal protein S2 | Similar to ALN73268.1 | ***- | PANTHER PTHR12534 | PANTHER PTHR12534:SF0 | Pfam PF00318	MCOT16114.0.CC	0.013	0	[]	0	0	0	0	0	1	1	1	3	1
464.1	| Glutamine and serine-rich protein 1 | Similar to E2C9J9 | *-*- |	MCOT02188.2.CT	0.014	1.3	[]	9.7997	16.927	23.163	9.7997	8.0179	9.7997	14.472	7.1271	8.0179	12.472
466.2	PREDICTED: LOW QUALITY PROTEIN: bifunctional 3'-phosphoadenosine 5'-phosphosulfate synthase-like [Diaphorina citri]	gi|662214145|ref|XP_008480890.1|	0.014	0.2	[]	1.1083	0.81974	0.55417	0.57721	0.55417	2.7709	3.9253	4.1678	1.443	4.1217
1275	50S ribosomal protein L5 [Candidatus Profftella armatura]	WP_020915313.1	0.014	0.2	[]	1	1	1	1	0	5	3	3	2	3
370.2	PREDICTED: LOW QUALITY PROTEIN: glutamate dehydrogenase, mitochondrial-like [Diaphorina citri]	gi|662214999|ref|XP_008481358.1|	0.014	0.2	[]	0.98585	1.612	0.98585	0.62611	0.3183	2.978	4.3131	4.2822	2.3105	4.3131
1163	| Arginyl-tRNA--protein transferase 1 | Similar to KRX45584.1 | *-*- | PANTHER PTHR12452 | Pfam PF06110	MCOT11394.0.MM	0.014	0.2	[]	0	3	0	0	0	3	5	3	0	3
798	| N-acetyl-D-glucosamine kinase | Similar to A0A067RI65 | ***- | PANTHER PTHR12862 | PANTHER PTHR12862:SF0 | Pfam PF01869	MCOT10654.0.OO	0.014	0.2	[]	0	2	1	0	0	2	4	4	0	4
1031	| 3'(2'),5'-bisphosphate nucleotidase 1 | Similar to A0A067QMS0 | ***- | PANTHER PTHR20854 | PANTHER PTHR20854:SF5 | Pfam PF00459	MCOT05351.2.CT	0.014	0.2	[]	0	2	0	0	1	2	4	4	1	3
213	| Eukaryotic translation initiation factor 5A | Similar to C4WSD9 | ***- | PANTHER PTHR11673 | Pfam PF01287	MCOT02603.0.CC	0.015	1.1	[]	41	33	41	44	35	39	42	30	28	40
606.1	| Programmed cell death protein | Similar to V5IB04 | *-*- | PANTHER PTHR10840 | PANTHER PTHR10840:SF0 | Pfam PF01984	MCOT04552.0.CC	0.015	1.6	[]	8.0172	5.0172	7.0172	7.0172	8.1649	2.2955	5.0172	5.2955	4.2955	4.8694
219	PREDICTED: prisilkin-39-like [Diaphorina citri]	gi|662215869|ref|XP_008481838.1|	0.016	1.1	[]	42	41	37	46	41	34	35	45	42	37
43.1	| Twitchin | Similar to A0A0A9Z161 | *-*- | PANTHER PTHR13817 | Pfam PF07679 | Pfam PF00041	MCOT23102.0.CO	0.016	0.6	[]	16.542	23.103	12.629	16.866	13.303	21.014	20.467	34.102	21.641	32.654
503.1	| Proteinase inhibitor serpin | Similar to L7WRS0 | ***- | PANTHER PTHR11461 | Pfam PF00079	MCOT04413.2.CO	0.016	1.7	[]	6.6857	6.5701	5.975	5.2643	4.4379	4.0165	5.1487	3.7272	2.1321	2.1321
935	| Gamma-interferon-inducible lysosomal thiol reductase | Similar to W8BE86 | ***- | PANTHER PTHR13234 | PANTHER PTHR13234:SF17 | Pfam PF03227	MCOT18472.0.CT	0.016	1.7	[]	4	8	4	5	8	4	5	4	3	1
841.1	| GTP-binding nuclear protein Ran | Similar to A0A0L7QVC3 | ***- | PANTHER PTHR24071 | Pfam PF00071	MCOT10107.0.MM	0.016	0.4	[]	3	2.3448	1	1	1	5.0172	3.3448	3.6896	4.362	6.0343
481.1	| 1,4-alpha-glucan-branching enzyme | Similar to A0A067RAH1 | ***- | PANTHER PTHR10357 | PANTHER PTHR10357:SF146 | Pfam PF02806 | Pfam PF02922	MCOT10417.0.MO	0.016	0.3	[]	2	3.6207	1	1	0	1.2067	4.1463	7.9744	3.7563	5.8529
153.1	| Regucalcin | Similar to I4DP01 | ***- | PANTHER PTHR10907 | PANTHER PTHR10907:SF54 | Pfam PF08450	MCOT12892.0.CT	0.017	1.1	[]	25	25.093	23.886	22.204	31.955	22.667	21.06	26.892	18.12	23.303
62.3	PREDICTED: probable citrate synthase 2, mitochondrial [Diaphorina citri]	gi|662190951|ref|XP_008468266.1|	0.017	0.6	[]	10.451	12.23	8.0049	6.7993	8.672	17.122	15.12	19.321	10.006	17.893
562	PREDICTED: glycine-rich cell wall structural protein-like [Diaphorina citri]	gi|662192741|ref|XP_008469241.1|	0.018	1.3	[]	13	16	15	12.796	11	14.592	9.7962	6.7962	6	16
210.2	| Unknown protein |	MCOT12525.0.CC	0.018	1.4	[]	10.364	7.472	10.605	8.4362	13.98	4.5796	6.0258	7.9541	8.4362	9.8824
815	| Unknown protein |	MCOT03356.0.CC	0.018	0.6	[]	6.7278	8.7278	9.1597	7.1597	5.5118	13.024	12.592	11.592	14.024	15.808
595.1	| 40S ribosomal protein S7 | Similar to A0A0A9WLN4 | ***- | PANTHER PTHR11278 | Pfam PF01251	MCOT17594.0.CC	0.018	0.5	[]	5.1468	4.8624	5.1468	7.2936	1.7156	15.018	9.8717	8.0092	3.7156	11.156
436.1	| Mitochondrial ornithine transporter 1 | Similar to KRX17992.1 | *-*- | PANTHER PTHR10663 | PANTHER PTHR10663:SF194 | Pfam PF03114 | Pfam PF14604	MCOT20092.0.CT	0.018	0.5	[]	4.9358	7.8396	4.9358	4.9038	4.9358	8.8396	13.576	8.8075	6.8396	16.615
586	| Proteasome subunit alpha type | Similar to E2C5K7 | ***- | PANTHER PTHR11599 | PANTHER PTHR11599:SF11 | Pfam PF00227 | Pfam PF10584	MCOT22290.0.CC	0.018	0.5	[]	4.6355	8.4533	3.8178	3.6355	3.8178	10.271	10.453	10.453	4.8178	11.271
495.1	| NADH dehydrogenase | Similar to KRZ03757.1 | *-*- | PANTHER PTHR10371 | PANTHER PTHR10371:SF3 | Pfam PF01257	MCOT08867.0.MM	0.018	0.4	[]	3.4818	3.5111	3.1126	1.2837	1.7409	6.5356	6.5063	6.9342	3.9096	6.9342
1064	| Toll-interacting protein | Similar to A0A0A9XB44 | ***- | PANTHER PTHR16461 | PANTHER PTHR16461:SF5 | Pfam PF00168 | Pfam PF02845	MCOT04520.0.CO	0.018	4.5	[]	2	2	2	1	2	0	0	1	0	1
263.1	| heat shock protein 90 | Similar to KRP50224.1 | ***- | PANTHER PTHR11528 | PANTHER PTHR11528:SF44 | Pfam PF00183 | Pfam PF02518	MCOT10464.0.MM	0.018	0.4	[]	1.6586	4.028	0.94778	1.8955	1.1847	4.7389	5.481	5.2597	3.0803	7.3922
1252.1	| Protein yellow | Similar to A0A0A9Z1X1 | ***- | PANTHER PTHR10009 | PANTHER PTHR10009:SF7 | Pfam PF03022	MCOT21608.0.CT	0.018	5.7	[]	0.81605	4.2642	0.81605	1.7825	1.6321	0	1.6321	0	0	0
439	| Alpha-endosulfine, putative | Similar to R4WDD4 | *-*- | PANTHER PTHR10358 | PANTHER PTHR10358:SF6 | Pfam PF04667	MCOT19640.0.CC	0.019	1.2	[]	14	14	17	18	17	13	15	11	15	11
831.1	| Dedicator of cytokinesis protein 1 | Similar to KRY79050.1 | *-*- | PANTHER PTHR11362 | PANTHER PTHR11362:SF28	MCOT20642.1.CT	0.019	0.4	[]	3.8713	4.8713	2.9142	0.95711	1.9142	8.7856	5.8285	5.8285	2.8713	10.786
1417	| Coiled-coil-helix-coiled-coil-helix domain-containing protein 1 | Similar to A0A0A1WQ88 | ***- | PANTHER PTHR31278	MCOT16274.0.CC	0.019	0.1	[]	1	0	0	0	0	2	2	2	0	3
1202.1	| Long-chain-fatty-acid--CoA ligase, putative | Similar to E0VAI6 | ***- | PANTHER PTHR24096 | PANTHER PTHR24096:SF38 | Pfam PF00501	MCOT00751.0.CO	0.019	0.1	[]	0	1	0	0	0	2	0	2.8276	1	3
646.1	| Alpha-taxilin | Similar to A0A067RHW3 | *-*- | PANTHER PTHR16127 | Pfam PF09728	MCOT00786.5.CT	0.019	0.1	[]	0	0	0.51796	0	0.51796	2.0718	2.5898	1.0359	0.51796	3.1078
1368	| 60S ribosomal protein L35 | Similar to A0A067QZV8 | ***- | PANTHER PTHR13872 | Pfam PF00831	MCOT20210.0.CT	0.019	0.1	[]	0	1	0	0	0	1	1	1	3	3
155	| Transcription factor BTF3 | Similar to Q0PXU9 | ***- | PANTHER PTHR10351 | Pfam PF01849	MCOT16376.2.CC	0.02	1	[]	57	41	46	51	50	42	47	47	50	49
157	| Troponin C, isoform 1 | Similar to E2BNZ1 | ***- | PANTHER PTHR23050 | PANTHER PTHR23050:SF199 | Pfam PF13499	MCOT06535.0.CC	0.02	1	[]	52.686	49.07	70.454	48.686	57.378	54.995	61.995	59.686	41.303	51.686
291	| Hsc70-interacting protein | Similar to A0A067QMQ4 | ***- | PANTHER PTHR22904 | PANTHER PTHR22904:SF327 | Pfam PF13414 | Pfam PF00515	MCOT20757.3.CC	0.02	1.1	[]	30	24	36	37	27	23	29	29	32	27
177.1	| Unknown protein |	MCOT01814.2.CC	0.02	1.1	[]	25.723	27.409	19.665	27.468	25.037	20.979	23.723	23.723	24.409	17.234
152.2	| Unknown protein |	MCOT14249.1.CC	0.02	1.3	[]	13.725	11.133	10.936	12.331	10.528	9.5537	10.146	8.1588	7.9614	7.9614
455.1	| NADH dehydrogenase | Similar to B0WCI6 | ***- | PANTHER PTHR13094 | PANTHER PTHR13094:SF1 | Pfam PF10249	MCOT12077.0.CT	0.02	0.6	[]	8.9906	14.972	13.972	5.9906	4	15.972	18.962	16.953	14	15.944
385.2	| Unknown protein |	MCOT23293.1.CO	0.02	1.4	[]	8.5825	3.471	11.38	11.959	6.847	4.4381	6.7521	7.3306	6.7996	3.9071
682.1	| septum formation protein Maf | Similar to KRU25159.1 | ***- | PANTHER PTHR11746 | Pfam PF02545	MCOT16152.0.CO	0.02	1.4	[]	8.3797	9.2246	9.2246	8.2246	7.5347	6.3797	7.2246	4.5347	4.6898	7.2246
421.1	| Thioredoxin reductase | Similar to S4PGR5 | ***- | PANTHER PTHR22912 | PANTHER PTHR22912:SF182 | Pfam PF07992 | Pfam PF02852	MCOT05553.0.CT	0.02	0.5	[]	5.9612	12.922	4.9612	6.9806	4.9612	17.903	11.884	12.922	8.9224	13.903
342.2	| Mitochondrial complement component 1Q subcomponent-binding protein | Similar to R4UJ61 | ***- | PANTHER PTHR10826 | PANTHER PTHR10826:SF1 | Pfam PF02330	MCOT20822.2.CO	0.021	0.6	[]	9.1397	9.8271	10.451	6.1835	8.4733	18.032	15.386	15.72	13.182	13.429
1272.1	| Unknown protein |	MCOT12972.0.CT	0.021	47	[]	1.9427	1	0	0.94268	1.1051	0	0	0.10507	0	0
1224.1	| Unknown protein | Pfam PF09011	MCOT18039.3.CT	0.021	INF	[]	1	2	2	0	0	0	0	0	0	0
871.1	| ADP-ribosylation factor GTPase-activating protein 3, partial | Similar to KRY14157.1 | ***- | PANTHER PTHR23180 | PANTHER PTHR23180:SF208 | Pfam PF01412	MCOT16471.3.CT	0.021	0.3	[]	0.88913	1.7783	1.7783	0	0.88913	3.5565	3.5565	3.5565	3.5565	2.6674
1085.2	PREDICTED: uncharacterized protein LOC103509680 [Diaphorina citri]	gi|662198784|ref|XP_008472529.1|	0.021	INF	[]	0.73907	1.1086	1.1086	1.1086	1.1086	0	0	0	0	0
1478	PREDICTED: nucleoporin p58/p45-like [Diaphorina citri]	gi|662193839|ref|XP_008469843.1|	0.021	INF	[]	0	1	2	1	1	0	0	0	0	0
1229	| Unknown protein |	MCOT14124.2.CT	0.021	2.3	[]	0	2	3	4	7	1	3	2	0	1
119.1	PREDICTED: neurogenic locus notch homolog protein 1 [Diaphorina citri]	gi|662216524|ref|XP_008482198.1|	0.022	1.1	[]	30.525	21.463	28.867	27.373	25.945	22.146	26.562	25.945	21.886	23.38
692	| Regulator of g-protein signaling 7-like protein | Similar to A0A0J7KVZ6 | *-*- | PANTHER PTHR14564 | PANTHER PTHR14564:SF4 | Pfam PF09769	MCOT00686.0.CC	0.022	0.5	[]	9	8	5	2	2	13	11	9	6	11
692	PREDICTED: uncharacterized protein LOC103505869 isoform X2 [Diaphorina citri]	gi|662191299|ref|XP_008468459.1|	0.022	0.5	[]	9	8	5	2	2	13	11	9	6	11
489.1	| Nadh dehydrogenase | Similar to A0A0J7KXE9 | ***- | PANTHER PTHR11995 | PANTHER PTHR11995:SF19 | Pfam PF01058	MCOT00453.0.CT	0.022	0.5	[]	7.4063	9.1689	3.7625	5.6438	1.8813	12.931	10.05	12.05	9.1689	8.5251
713.1	PREDICTED: PRADC1-like protein [Diaphorina citri]	gi|662220576|ref|XP_008484432.1|	0.022	0.5	[]	4	3	3.7857	6	1	13	10	7	3	5
165.2	PREDICTED: proline dehydrogenase 1, mitochondrial [Diaphorina citri]	gi|662211562|ref|XP_008479475.1|	0.022	0.5	[]	3.4929	5.4518	1.5753	2.6847	2.7671	7.1776	6.6023	8.4788	4.6023	8.4788
1383.1	| CG42258, isoform C | Similar to Q9VYM7 | *-*- |	MCOT20255.3.CO	0.022	9	[]	2.2923	1.5282	0	2.2923	0.7641	0	0	0.7641	0	0
402.1	| Unknown protein |	MCOT04203.0.CC	0.022	6.1	[]	1.7506	2.4188	1.0824	1.3365	0	0	0.74824	0.33412	0	0
318.1	| Unknown protein |	MCOT17991.0.CT	0.022	0.2	[]	1.2587	0	0.62936	0.62936	0	3.1468	7.5524	0.62936	1.8881	0
915.1	| Vigilin | Similar to A0A067REP1 | ***- | PANTHER PTHR10627 | PANTHER PTHR10627:SF31 | Pfam PF00013	MCOT12957.0.CT	0.022	0.2	[]	1	2	0	0	0	2.6563	2.9188	3.9188	0.95938	2.9594
1033.1	| Calmodulin-A, putative | Similar to E0VVS9 | ***- | PANTHER PTHR23050 | Pfam PF13499	MCOT16072.3.CT	0.022	7	[]	1	1	3	2	0	0	0	1	0	0
1212	PREDICTED: vigilin-like [Diaphorina citri]	gi|662188253|ref|XP_008487791.1|	0.022	0.2	[]	1	0	0	2	0	2.303	2	3	2	4
1281.1	| KH domain-containing, RNA-binding, signal transduction-associated protein 3 | Similar to E2A277 | *-*- | PANTHER PTHR11208 | PANTHER PTHR11208:SF57 | Pfam PF00013	MCOT20296.2.CT	0.022	0.2	[]	1	1	0	0	0	4	3	2	0	2
989	| Flavin reductase | Similar to V9ICV4 | ***- | PANTHER PTHR15020 | PANTHER PTHR15020:SF8	MCOT17816.2.CC	0.022	0.3	[]	1	2	1	0	0	2	6	4	0	3
691.1	| Aminoacylase-1 | Similar to A0A067R0Q5 | ***- | PANTHER PTHR11014 | PANTHER PTHR11014:SF106 | Pfam PF01546 | Pfam PF07687	MCOT10697.0.MO	0.022	0.3	[]	0.81583	1.6317	0.81583	0.81583	0	2.4475	3.9289	3.9289	0	4.6696
1056.1	| ABC transporter ATP-binding protein | Similar to WP_057750471.1 | ***- | PANTHER PTHR24220 | PANTHER PTHR24220:SF568 | Pfam PF00005 | Pfam PF02653	MCOT09161.0.MM	0.022	0.2	[]	0.74907	1.4981	0	0.74907	0	3.7454	4.4944	2.2472	0	2.9963
354.2	PREDICTED: LOW QUALITY PROTEIN: probable trehalose-phosphate phosphatase 1, partial [Diaphorina citri]	gi|662218813|ref|XP_008483454.1|	0.022	0.2	[]	0.70722	1.0171	0	0.35361	0.30984	1.0608	1.0171	2.1084	2.7548	3.5801
292.8	| Neurogenic locus Notch protein | Similar to A0A0K8WKM3 | ***- | PANTHER PTHR24039 | PANTHER PTHR24039:SF25 | Pfam PF00683 | Pfam PF12947	MCOT21543.0.CO	0.022	0.3	[]	0.56099	2.2842	0.88831	0.218	0.15077	3.3112	4.8963	2.2676	0.43601	3.6705
292.4	PREDICTED: fibrillin-2-like, partial [Diaphorina citri]	gi|662205811|ref|XP_008476337.1|	0.022	0.2	[]	0.54513	0.5794	0.5794	0.2897	0	2.249	3.8502	1.4142	0.5794	2.7599
1357	| Ribosomal protein L27A | Similar to D1M817 | ***- | PANTHER PTHR11721 | Pfam PF00828	MCOT21225.0.CT	0.022	0.2	[]	0	2	0	0	0	1	2	3	1	4
1407	| Unknown protein |	MCOT05548.0.CC	0.022	0.2	[]	0	0	0	3	0	4	2	3	1	3
91.2	| Glycerol-3-phosphate dehydrogenase [NAD(+)] | Similar to K7IYD0 | ***- | PANTHER PTHR11728 | PANTHER PTHR11728:SF10 | Pfam PF01210 | Pfam PF07479	MCOT13149.1.CC	0.023	0.6	[]	10.099	11.824	6.6508	7.8825	8.8678	16.75	14.041	16.75	13.302	16.011
638.1	| NADH dehydrogenase [ubiquinone] 1 beta subcomplex subunit 8 | Similar to V9IJL0 | ***- | PANTHER PTHR12840 | PANTHER PTHR12840:SF1 | Pfam PF05821	MCOT03531.0.CC	0.023	0.4	[]	3.6326	5.2652	1	0	1	5.8979	5.6326	5.4489	3.8163	5.8979
1320.2	| Pupal cuticle protein | Similar to B0XI14 | *-*- | PANTHER PTHR10380 | Pfam PF00379	MCOT09233.0.MT	0.024	0	[]	0	0	0	0	0	0.55258	1.6577	1.5526	2	0.55258
1123.1	| Cytochrome c-type heme lyase | Similar to W5JLA9 | ***- | PANTHER PTHR12743 | Pfam PF01265	MCOT16767.0.CO	0.024	0	[]	0	0	0	0	0	0	0.89986	1.7618	0.7618	2.5236
634.2	PREDICTED: skin secretory protein xP2-like [Diaphorina citri]	gi|662204841|ref|XP_008475812.1|	0.024	0	[]	0	0	0	0	0	1.1461	1.2503	0.93772	1.5629	1.4587
1171.1	PREDICTED: glyoxylate reductase/hydroxypyruvate reductase-like [Diaphorina citri]	gi|662192868|ref|XP_008469310.1|	0.024	0	[]	0	0	0	0	0	2.0962	0.52404	0.52404	0.52404	2.0962
1265.1	| HD domain-containing protein 2 | Similar to S4PWQ0 | ***- | PANTHER PTHR11845 | Pfam PF13023	MCOT10111.0.MM	0.024	0	[]	0	0	0	0	0	1.1098	1.6646	1.1098	0.55488	1.1098
874.2	| NADH dehydrogenase [ubiquinone] 1 beta subcomplex subunit 7 | Similar to A0A0A9XDZ0 | *-*- | Pfam PF05676	MCOT07543.0.MM	0.024	0	[]	0	0	0	0	0	1.1995	0.79965	2.399	0	1.9991
913.1	PREDICTED: 28S ribosomal protein S27, mitochondrial-like [Diaphorina citri]	gi|662187170|ref|XP_008485784.1|	0.024	0	[]	0	0	0	0	0	1.3901	2.0851	1.3901	0	0.69504
853.1	| Yellow-e | Similar to F1AAN5 | ***- | PANTHER PTHR10009 | Pfam PF03022	MCOT19174.0.CT	0.024	0	[]	0	0	0	0	0	0.90008	0.90008	0.90008	0.45004	3.1503
454.1	| Unknown protein |	MCOT06730.0.CO	0.024	0	[]	0	0	0	0	0	0	2.9599	0	2.9197	0
1493	| Oxidoreductase | Similar to B0WCD3 | ***- | PANTHER PTHR24322 | Pfam PF00106	MCOT13401.0.CT	0.024	0	[]	0	0	0	0	0	1	2	1	0	2
19.1	| Arginine kinase | Similar to B9VAT1 | ***- | PANTHER PTHR11547 | PANTHER PTHR11547:SF33 | Pfam PF00217 | Pfam PF02807	MCOT04444.0.CO	0.025	0.8	[]	107.24	107.9	102.57	95.257	111	151.56	145.88	121.56	119.33	144.99
124.1	| Annexin | Similar to A0A067QIU9 | ***- | PANTHER PTHR10502 | Pfam PF00191	MCOT21593.2.CT	0.025	1.1	[]	37.364	32.744	33.46	33.057	32.796	38.213	39.019	29.958	19.15	30.631
660.1	PREDICTED: 60S ribosomal protein L10a-like [Diaphorina citri]	gi|662199648|ref|XP_008472996.1|	0.025	0.5	[]	2.9468	5.5973	2.9468	3.6094	1.4734	6.9225	6.1117	9.7212	4.1239	9.7212
699.1	PREDICTED: 60S ribosomal protein L11 [Diaphorina citri]	gi|662207737|ref|XP_008477386.1|	0.025	0.4	[]	1.8217	3.1881	2.2772	1.8217	0.91087	4.5544	6.4652	5.0098	4.5544	4.5544
447.1	PREDICTED: uncharacterized protein LOC103508166 [Diaphorina citri]	gi|662195830|ref|XP_008470920.1|	0.025	3.7	[]	1.2397	0.92975	2.8759	3.1858	2.0328	0	0	0.30992	2.1694	0.30992
630.2	| High mobility group protein B2, putative | Similar to E0V992 | ***- | PANTHER PTHR13711 | Pfam PF09011 | Pfam PF00505	MCOT02366.2.CC	0.025	0.3	[]	1.0015	1.3353	1.0015	1.6691	1.6691	5.2731	5.3151	4.3367	1.3353	3.6706
1164	| COX assembly mitochondrial protein-like protein | Similar to A0A026X4T3 | ***- | PANTHER PTHR22977 | PANTHER PTHR22977:SF5 | Pfam PF08583	MCOT11544.0.MT	0.025	0.3	[]	1	1	0	2	3	5	6	4	1	4
649	| T-complex protein 1 subunit delta | Similar to A0A067RDC2 | ***- | PANTHER PTHR11353 | PANTHER PTHR11353:SF26 | Pfam PF00118	MCOT06742.0.CC	0.025	0.3	[]	1	2	2	1	1	4	3	5	2	6
2.2	| Arylphorin-like hexamerin | Similar to Q8MUW8 | *-*- | PANTHER PTHR11511 | PANTHER PTHR11511:SF5 | Pfam PF03723	MCOT05418.1.CT	0.026	1	[]	76.316	77.043	59.594	73.997	88.72	79.765	78.252	79.996	68.369	70.179
414	PREDICTED: 40S ribosomal protein S21-like [Diaphorina citri]	gi|662188819|ref|XP_008488100.1|	0.026	1.1	[]	25	18	27	27	31	28	23	20	24	20
334	PREDICTED: nucleoplasmin-like protein ANO39 [Diaphorina citri]	gi|662205752|ref|XP_008476302.1|	0.027	1.1	[]	24	25	35	14	22	20	25	20	20	22
643.1	| 60S ribosomal protein L17 | Similar to A0A0A9YAU7 | ***- | PANTHER PTHR11593 | Pfam PF00237	MCOT02788.1.CT	0.027	0.6	[]	6.9022	11.824	8.8631	4.9218	2.9413	14.785	10.824	10.844	10.824	13.785
962	| Poly [ADP-ribose] polymerase | Similar to A0A084VS43 | *-*- | PANTHER PTHR24189 | Pfam PF12796	MCOT02890.0.CC	0.027	1.7	[]	5	2	5	6	6	3	3	3	2	3
1326.1	PREDICTED: U6 snRNA-associated Sm-like protein LSm8 isoform X2 [Diaphorina citri]	gi|662220312|ref|XP_008484285.1|	0.028	2.3	[]	3.3492	1.6746	2.0238	3.0238	3.6746	1.3492	1.3492	2.0238	1.3492	0
174.1	PREDICTED: transmembrane protein 245-like [Diaphorina citri]	gi|662221630|ref|XP_008485018.1|	0.029	1.2	[]	20.881	17.755	19.631	19.631	20.631	18.13	16.879	19.006	14.004	16.505
519	PREDICTED: ATP synthase subunit g, mitochondrial-like [Diaphorina citri]	gi|662214185|ref|XP_008480912.1|	0.029	0.6	[]	11	7	9	9	10	20	16	12	12	17
1165	| Nucleoside diphosphate kinase | Similar to A2I494 | ***- | PANTHER PTHR11349 | Pfam PF00334	MCOT15083.0.CT	0.029	0.5	[]	5.1014	5.6912	5.2811	0	0	7.7419	8.9216	7.1014	3.0507	6.6912
557.1	| Aspartate aminotransferase | Similar to S5NFZ5 | ***- | PANTHER PTHR11879 | Pfam PF00155	MCOT01987.0.CT	0.029	0.5	[]	4.5361	6.5359	3.4345	1.9999	3.4345	7.2505	8.3218	8.5358	5.4344	10.491
704.1	| Nadh dehydrogenase | Similar to A0A0J7L5G0 | ***- | PANTHER PTHR13178 | Pfam PF09781	MCOT20792.0.CC	0.029	0.5	[]	4.1003	4.1003	4.1003	3.2803	0	5.7405	8.2007	8.2007	4.9204	7.3806
833	50S ribosomal protein L7/L12 [Candidatus Carsonella ruddii]	WP_020915904.1	0.029	1.3	[]	4	10	12	14	8	8	10	5	4	9
150.7	| Laminin B2 | Similar to B3NCJ6 | ***- | PANTHER PTHR10574 | PANTHER PTHR10574:SF79 | Pfam PF00055 | Pfam PF00052	MCOT07240.0.MT	0.029	2	[]	3.4048	5.159	3.536	3.3404	3.9002	3.0371	2.2216	1.9771	0	2.5991
982	elongation factor Tu [Candidatus Carsonella ruddii]	WP_020915898.1	0.029	0.5	[]	2	8.296	2.0145	2.6563	3.0145	5.9978	6.6086	8.9834	7.9834	7.3126
546	PREDICTED: LOW QUALITY PROTEIN: uncharacterized RNA-binding protein C660.15-like [Diaphorina citri]	gi|662193551|ref|XP_008469686.1|	0.03	0.6	[]	6	10	5	10	10	14	13	12	14	17
354.3	| Trehalose-6-phosphate synthase | Similar to J7G8S5 | *-*- | PANTHER PTHR10788 | PANTHER PTHR10788:SF6 | Pfam PF00982 | Pfam PF02358	MCOT08796.0.MM	0.03	0.3	[]	1.4448	2.034	0.2296	0.60761	0.81883	3.2004	2.7228	3.9197	2.1641	3.4789
1282.1	| Unknown protein |	MCOT00698.0.CO	0.03	0.3	[]	1	2	0	1	1	3	5.9855	2	2	3
822	| Kinesin light chain | Similar to A0A067QTL0 | ***- | PANTHER PTHR19959 | PANTHER PTHR19959:SF148 | Pfam PF13424 | Pfam PF13374	MCOT14047.1.CT	0.03	0.3	[]	1	2	1	0	1	5	5	2	3	1
83.1	| Heat shock protein | Similar to A0A097PHP1 | ***- | PANTHER PTHR11527 | PANTHER PTHR11527:SF31 | Pfam PF00011	MCOT11969.0.MT	0.031	1.1	[]	31.148	29.317	30.885	40.502	21.309	15.481	27.379	36.722	33.535	28.579
192.1	| Pre-mRNA branch site protein p14 | Similar to KRZ29368.1 | *-*- | PANTHER PTHR23301 | PANTHER PTHR23301:SF22 | Pfam PF01607	MCOT12221.1.CT	0.031	1.1	[]	27.558	20.75	30.473	23.699	22.326	16.166	22.764	25.498	23.339	25.301
293.1	| NADH dehydrogenase | Similar to KRY86136.1 | *-*- | PANTHER PTHR12219 | Pfam PF04800	MCOT17726.2.CC	0.031	1.1	[]	25.371	22.441	24.371	25.231	22.301	27.882	25.952	24.301	8.6507	21.301
1114	| Unknown protein |	MCOT19858.3.CC	0.031	1.8	[]	6	5	3	5	1	3	2	4	2	0
410.2	PREDICTED: RNA-binding protein squid isoform X3 [Diaphorina citri]	gi|662194624|ref|XP_008470267.1|	0.031	1.8	[]	4.6738	3.868	3.2233	3.3845	4.5126	3.2233	1.6117	1.7728	1.6117	2.901
820	| Coiled-coil-helix-coiled-coil-helix domain-containing protein 2, mitochondrial | Similar to A0A0A9VQG2 | ***- | PANTHER PTHR13523	MCOT20193.0.CC	0.032	1.4	[]	9	6	9	7	7	6	5	4	7	5
187.1	| Chitinase-3-like protein 3 | Similar to A0A067R5G3 | *-*- | PANTHER PTHR11177 | PANTHER PTHR11177:SF213 | Pfam PF00704 | Pfam PF01607	MCOT14388.2.CO	0.032	0.6	[]	7.9139	7.9577	7.2701	8.4514	5.744	13.567	11.783	14.652	9.123	14.176
732.1	| Synaptobrevin | Similar to A0A067RVI7 | ***- | PANTHER PTHR21136 | PANTHER PTHR21136:SF91 | Pfam PF00957	MCOT09907.0.OO	0.032	1.6	[]	5.3056	4.3056	6.6113	6.6113	4.2641	3.3056	3.6528	2.6528	2.6528	4.3056
77.3	PREDICTED: neurofilament heavy polypeptide-like, partial [Diaphorina citri]	gi|662211962|ref|XP_008479689.1|	0.033	1.1	[]	21.378	15.275	23.024	24.102	21.572	17.459	18.927	18.776	17.964	19.809
161.2	PREDICTED: uncharacterized protein LOC103505812 [Diaphorina citri]	gi|662191187|ref|XP_008468397.1|	0.033	1.2	[]	11.256	12.777	11.561	12.777	12.777	10.039	11.865	12.777	3.3465	11.256
444.1	| ferredoxin--NADP(+) reductase | Similar to WP_057676037.1 | ***- | PANTHER PTHR22912 | PANTHER PTHR22912:SF158 | Pfam PF07992 | Pfam PF11953	MCOT07427.0.MM	0.033	0.6	[]	8.9791	11.958	10	8.9582	8	17.854	12.937	15.791	13.916	18.854
601	| Carboxypeptidase | Similar to A0A067QKM7 | ***- | PANTHER PTHR11802 | PANTHER PTHR11802:SF98 | Pfam PF00450	MCOT01891.0.CC	0.033	1.4	[]	8	8	10	7	6	7	8	7	0	6
44.2	PREDICTED: delta-1-pyrroline-5-carboxylate synthase-like [Diaphorina citri]	gi|662203069|ref|XP_008474853.1|	0.033	0.5	[]	3.6869	4.9219	2.1255	2.3725	3.9385	7.3004	6.7204	8.1984	6.1445	6.9769
318.2	| Unknown protein |	MCOT13270.0.CT	0.033	0.2	[]	0.74127	0	0.37064	0.37064	0	1.8532	4.4476	0.37064	1.1119	0
598.1	| Unknown protein |	MCOT12836.1.CC	0.033	0.2	[]	0.71425	0	0	0.71425	0	4.4285	0	0.71425	0	2.4285
707.2	PREDICTED: uncharacterized oxidoreductase C24B10.20-like [Diaphorina citri]	gi|662206928|ref|XP_008476940.1|	0.033	0.2	[]	0.36092	0.54139	0.18046	0.18046	0	1.9023	2.9023	1.3609	0.54139	0.72185
892.1	| Heat shock protein | Similar to B0WV61 | ***- | PANTHER PTHR11528 | PANTHER PTHR11528:SF44 | Pfam PF00183 | Pfam PF02518	MCOT04919.0.CT	0.033	0.1	[]	0.21909	0.32864	0.21909	0	0	0.68083	0.32864	2.5807	1.4712	2.7074
1302.1	| Protein casc3 | Similar to A0A0J7L8M2 | *-*- | PANTHER PTHR13434 | Pfam PF09405	MCOT20046.0.CO	0.033	0.1	[]	0	0	0	0.98015	0	3.9206	0.98015	0	1.9603	0.98015
1364.2	PREDICTED: glutathione S-transferase-like [Diaphorina citri]	gi|662217859|ref|XP_008482931.1|	0.033	0.1	[]	0	0	0	0.91912	0	2.4033	2.4033	0.56506	0	2.4033
1238.1	| Serine--tRNA ligase-1 | Similar to A0A022T655 | ***- | PANTHER PTHR11778 | PANTHER PTHR11778:SF7 | Pfam PF00587 | Pfam PF02403	MCOT06333.1.CO	0.033	0.1	[]	0	0	0	0.86836	0	0.86836	2.6051	2.6051	0.86836	1.5982
797.2	S-adenosylmethionine synthetase [Candidatus Profftella armatura]	WP_020915630.1	0.033	0.1	[]	0	0.33003	0	0.66007	0	0.9901	1.9802	1.3201	0.66007	2.9703
999	| F-actin-capping protein subunit beta | Similar to E2AEJ3 | ***- | PANTHER PTHR10619 | Pfam PF01115	MCOT00518.0.CC	0.033	0.1	[]	0	1	0	0	0	4	1	2	0	1
51.3	PREDICTED: PDZ and LIM domain protein 3 isoform X2 [Diaphorina citri]	gi|662186217|ref|XP_008481058.1|	0.034	1.1	[]	20.186	20.069	21.69	17.324	18.678	16.585	17.548	17.452	17.811	16.191
513	PREDICTED: suppressor protein SRP40-like [Diaphorina citri]	gi|662218118|ref|XP_008483071.1|	0.034	1.2	[]	17	11	13	19	13	9	13	16	12	11
497.1	PREDICTED: synapse-associated protein of 47 kDa-like isoform X1 [Diaphorina citri]	gi|662185527|ref|XP_008477561.1|	0.034	1.2	[]	15.338	12.47	14.426	17.249	11.514	13.382	11.47	12.426	10.514	11.514
189.1	| Papilin | Similar to A0A067RN68 | *-*- | PANTHER PTHR13723 | PANTHER PTHR13723:SF193 | Pfam PF05986 | Pfam PF00014	MCOT22449.2.CO	0.034	1.1	[]	14.708	23.479	28.313	15.146	18.503	19.285	20.355	16.444	6.4248	25.391
285.1	| Regulator of microtubule dynamics protein 3 | Similar to A0A067QQL8 | ***- | PANTHER PTHR16056 | PANTHER PTHR16056:SF3	MCOT12207.0.CT	0.034	1.4	[]	8.8906	8.8358	7.9453	8.9453	6.8906	6.9453	6.9453	7.8906	2.9453	4.8906
1095.1	| Alpha-tocopherol transfer protein-like | Similar to E2BJ28 | ***- | PANTHER PTHR10174 | PANTHER PTHR10174:SF122 | Pfam PF00650	MCOT00589.2.CT	0.034	0.2	[]	2	0.98686	0	0	0	2	4.9869	1.9869	0	3
1043.1	PREDICTED: sialidase-like [Diaphorina citri]	gi|662190633|ref|XP_008468091.1|	0.034	0.4	[]	1.9602	1.9205	2.9602	2.9209	0	5.5673	6.6347	4.841	1.9406	4.8611
1228	inorganic pyrophosphatase [Candidatus Profftella armatura]	WP_020915437.1	0.034	0.2	[]	1	1	1	0	0	4	3	2	0	3
477.2	| 30S rib S4 | Similar to WP_057654206.1 | *-*- | PANTHER PTHR11831 | PANTHER PTHR11831:SF4 | Pfam PF01196 | Pfam PF00163	MCOT07738.0.MM	0.035	0.4	[]	1.7775	2.2219	1.3331	0.88876	0.44438	5.4438	2.6663	2.6663	0.88876	7.3423
884.1	| Adenosylmethionine-8-amino-7-oxononanoate aminotransferase | Similar to CUI06200.1 | *-*- | PANTHER PTHR11986 | PANTHER PTHR11986:SF8 | Pfam PF00202 | Pfam PF00849	MCOT08721.0.MM	0.035	0.2	[]	0.66118	0.66118	0.66118	0	0	1.9835	2.6447	1.3224	1.3224	2.6447
786.1	PREDICTED: T-complex protein 1 subunit theta [Diaphorina citri]	gi|662199313|ref|XP_008472817.1|	0.035	0.3	[]	0	2.3683	0	0	0	1.9107	0	3.5725	0.7065	3.0748
1350	| Eukaryotic translation initiation factor 3 subunit G | Similar to J3JYL7 | ***- | PANTHER PTHR10352 | PANTHER PTHR10352:SF0 | Pfam PF12353 | Pfam PF00076	MCOT05353.0.CC	0.035	0.2	[]	0	0	0	1	1	4	3	1	0	2
501.1	PREDICTED: vinculin [Diaphorina citri]	gi|662200935|ref|XP_008473701.1|	0.035	0.2	[]	0	1.512	0	0.81679	0	0.81679	0	3.8408	2.2072	3.024
330.5	| Acetyltransferase component of pyruvate dehydrogenase complex | Similar to V5GQ93 | *-*- | PANTHER PTHR23151 | PANTHER PTHR23151:SF56 | Pfam PF00364	MCOT02332.2.CT	0.035	0.2	[]	0	0	0	2.1251	0	1.4167	2.1251	2.1624	1.4728	2.8521
78	| molecular chaperone GroES | Similar to WP_057791903.1 | ***- | PANTHER PTHR10772 | Pfam PF00166	MCOT22696.0.CC	0.036	1	[]	97	91	96	99	98	97	103	105	98	94
90	| Cuticle protein-like protein | Similar to E2J7A8 | *-*- | PANTHER PTHR12236 | PANTHER PTHR12236:SF5 | Pfam PF00379	MCOT17077.0.CC	0.036	0.8	[]	71	58	77	73	72	86	91	98	101	88
565.1	| 60S ribosomal protein L9 | Similar to E2A2I3 | ***- | PANTHER PTHR11655 | PANTHER PTHR11655:SF16 | Pfam PF00347	MCOT17674.0.CC	0.036	0.6	[]	5.2961	10.061	5.4134	6.1788	4.4134	12.709	9.9441	9.0614	8.0614	14.475
515.1	| 40S ribosomal protein S10 | Similar to F4WZU5 | ***- | PANTHER PTHR12146 | Pfam PF03501	MCOT23179.0.CC	0.036	0.5	[]	4.8698	5.8197	4.9082	3.2594	2.9082	10.442	10.755	6.507	5.492	8.793
748.1	| 40S ribosomal protein S8 | Similar to R4G5A0 | ***- | PANTHER PTHR10394 | Pfam PF01201	MCOT05687.0.CT	0.036	0.5	[]	4.6635	5.4952	5.6635	4.6635	2	9.1587	7.3269	9.3269	6.3269	9.3269
126.1	| Protein disulfide-isomerase | Similar to D6W727 | ***- | PANTHER PTHR18929 | PANTHER PTHR18929:SF60 | Pfam PF13848 | Pfam PF00085	MCOT22065.2.CT	0.037	0.7	[]	34.882	49.805	31.336	23.903	24.686	58.092	54.351	45.889	26.679	46.854
358.1	| 50S ribosomal protein L14 | Similar to KRO89890.1 | ***- | PANTHER PTHR11761 | PANTHER PTHR11761:SF10 | Pfam PF00238	MCOT18192.1.CC	0.037	1.1	[]	27.717	18.973	22.717	20.973	25.717	22.23	20.23	18.973	21.23	22.23
304.1	| UV excision repair protein RAD23 -like protein B, partial | Similar to KRZ55621.1 | *-*- | PANTHER PTHR10621 | PANTHER PTHR10621:SF0 | Pfam PF09280 | Pfam PF00240	MCOT12439.2.CT	0.037	1.1	[]	21.639	23.019	24.695	25.156	18.579	21.973	23.785	23.072	13.101	20.433
880	| Tubulin alpha-1 chain | Similar to A0A0L7QQ29 | *-*- | PANTHER PTHR11588 | PANTHER PTHR11588:SF102 | Pfam PF00091 | Pfam PF03953	MCOT06638.0.CC	0.037	0.6	[]	11.442	14.342	5.6108	7.8627	7.3032	15.697	12.301	17.605	11.406	20.401
162.2	PREDICTED: CAR1 transcription factor-like [Diaphorina citri]	gi|662185951|ref|XP_008479688.1|	0.037	1.5	[]	6.7095	5.9277	6.604	7.8511	4.0332	4.8222	3.696	3.8564	4.1459	4.0404
385.3	PREDICTED: sporozoite surface protein 2-like [Diaphorina citri]	gi|662204207|ref|XP_008475471.1|	0.037	1.4	[]	6.2535	2.529	8.2919	8.7134	4.9889	3.2338	4.9198	5.3413	4.9544	2.8468
1283.1	PREDICTED: THO complex subunit 4 [Diaphorina citri]	gi|662211375|ref|XP_008479372.1|	0.038	2.7	[]	3.048	1.4529	2.3926	3.0367	2.3926	0.79753	1.4529	0.78622	1.5724	0
335	| Thioredoxin 1 | Similar to W8CGV0 | ***- | PANTHER PTHR10438 | PANTHER PTHR10438:SF264 | Pfam PF00085	MCOT17093.0.CC	0.039	1.1	[]	26	21	23	35	29	26	29	29	20	20
59.2	PREDICTED: uncharacterized protein LOC103509418 [Diaphorina citri]	gi|662184520|ref|XP_008472259.1|	0.039	1.1	[]	21.748	16.715	22.646	22.646	21.029	18.153	18.872	21.209	20.31	15.817
42.2	| Muscle M-line assembly protein unc-89 | Similar to A0A067RKL9 | *-*- | PANTHER PTHR10489 | PANTHER PTHR10489:SF702 | Pfam PF07679	MCOT14344.2.CO	0.039	0.6	[]	14.931	22.102	14.851	11.485	7.3961	22.239	20.914	25.561	11.929	28.338
613.1	| Heat shock factor-binding protein 1 | Similar to A0A067RCJ7 | ***- | PANTHER PTHR19424 | Pfam PF06825	MCOT16053.0.CC	0.039	1.3	[]	10.926	8.2328	13.619	12.079	7.3862	6.2328	7.6931	10.386	7.2328	9.3862
1010.1	| AGAP013481-PD | Similar to F5HK66 | *-*- |	MCOT11569.0.OO	0.039	1.7	[]	3.6518	2.1911	3.6518	2.1911	4.3822	2.1911	1.4607	3.6518	1.4607	0.73037
150.8	| Laminin B2 | Similar to B3NCJ6 | ***- | PANTHER PTHR10574 | PANTHER PTHR10574:SF79 | Pfam PF00052 | Pfam PF00053	MCOT14217.3.CO	0.039	2	[]	3.0714	4.6463	3.1903	3.0129	3.5205	2.7226	1.937	1.7307	0	2.3409
1156	| Stathmin | Similar to A0A067RVS3 | ***- | PANTHER PTHR10104 | PANTHER PTHR10104:SF1 | Pfam PF00836	MCOT04804.1.CO	0.039	0.4	[]	2	0	2	3	2	3	5	5	6	3
51.2	| PDZ and LIM domain protein Zasp | Similar to A0A026WSY6 | ***- | PANTHER PTHR24214 | PANTHER PTHR24214:SF29 | Pfam PF00595	MCOT14169.0.CO	0.04	1.2	[]	11.568	10.112	12.398	11.568	10.371	9.1639	7.5657	9.8522	9.6828	8.8516
302.2	| UTP--glucose-1-phosphate uridylyltransferase | Similar to A0A067QYU1 | ***- | PANTHER PTHR11952 | Pfam PF01704	MCOT21518.0.CT	0.04	0.6	[]	5.4064	10.091	6.4848	3.9566	3.9637	7.5704	10.806	14.055	7.2061	12.97
357.3	PREDICTED: uncharacterized protein LOC103517932 [Diaphorina citri]	gi|662214715|ref|XP_008481201.1|	0.04	1.5	[]	4.349	4.2711	5.4369	3.4965	6.2114	4.1927	3.4182	2.3316	3.2615	2.1749
845	| F-actin-capping protein subunit alpha | Similar to A0A0L7R1Z8 | ***- | PANTHER PTHR10653 | Pfam PF01267	MCOT23327.0.CC	0.04	0.4	[]	1	2	1	0	2	5	3	3	1	5
1435	| Protein tyrosine phosphatase | Similar to Q95VY8 | ***- | PANTHER PTHR23339 | Pfam PF00782	MCOT19993.0.CC	0.041	6	[]	3	2	0	1	0	0	0	0	0	1
1400.1	| Sel1 repeat-containing protein 1 | Similar to W8CEF9 | ***- | PANTHER PTHR13891 | PANTHER PTHR13891:SF1 | Pfam PF08238	MCOT02851.0.CO	0.041	4.5	[]	1.828	0	1.828	0.60933	1.2187	0.60933	0.60933	0	0	0
83.3	| Heat shock protein | Similar to A0A097PHP1 | ***- | PANTHER PTHR11527 | PANTHER PTHR11527:SF31 | Pfam PF00011	MCOT07681.0.MT	0.044	1.1	[]	21.702	20.384	21.513	28.716	15.339	11.144	18.269	25.275	24.421	19.133
209.3	PREDICTED: probable medium-chain specific acyl-CoA dehydrogenase, mitochondrial [Diaphorina citri]	gi|662190906|ref|XP_008468241.1|	0.044	0.6	[]	2.9923	7.8093	2.9923	2.8764	7.2864	10.556	10.556	9.6477	3.8307	8.9632
195.2	PREDICTED: fibrous sheath CABYR-binding protein-like [Diaphorina citri]	gi|662188361|ref|XP_008487850.1|	0.044	0.4	[]	1.6918	1.0574	1.4803	2.1148	1.2689	4.6646	4.2984	5.6924	2.4809	3.7208
1244.1	30S ribosomal protein S18 [Candidatus Profftella armatura]	WP_020915519.1	0.044	0.3	[]	1	1	1	2	0	2	4	3	1	4.5859
119.3	| Neurogenic locus notch-like protein 1 | Similar to A0A034W7E0 | ***- | PANTHER PTHR22963 | PANTHER PTHR22963:SF38 | Pfam PF12661	MCOT20222.0.CO	0.045	1.1	[]	24.46	18.491	22.742	19.403	19.895	17.537	20.278	19.895	19.098	17.958
1132.1	| 39S ribosomal protein L37, mitochondrial | Similar to A0A067QEA0 | ***- | PANTHER PTHR15889 | Pfam PF07147	MCOT19709.0.CT	0.045	0	[]	0	0	0	0	0	0.75536	0	1.5107	1.5107	0.75536
721.2	30S ribosomal protein S1 [Candidatus Profftella armatura]	WP_020915531.1	0.045	0	[]	0	0	0	0	0	2.7278	0.68195	0.68195	0	1
1566	| Unknown protein |	MCOT17768.1.CC	0.045	0	[]	0	0	0	0	0	2	0	1	0	2
1466.1	| 39S ribosomal protein L40, mitochondrial | Similar to A0A067R3P4 | ***- | PANTHER PTHR13359 | PANTHER PTHR13359:SF2 | Pfam PF09812	MCOT04349.2.CT	0.045	0	[]	0	0	0	0	0	1.8049	0.90246	0	0	1.8049
646.3	| Alpha-taxilin | Similar to A0A067RHW3 | *-*- | PANTHER PTHR16127 | Pfam PF09728	MCOT00786.6.CC	0.045	0.1	[]	0	0	0.2463	0	0.2463	0.98519	1.2315	0.4926	0.2463	1.4778
646.2	| Alpha-taxilin | Similar to A0A067RHW3 | *-*- | PANTHER PTHR16127 | Pfam PF09728	MCOT00786.2.CO	0.045	0.1	[]	0	0	0.23574	0	0.23574	0.94296	1.1787	0.47148	0.23574	1.4144
1314.1	| V-type proton ATPase subunit H | Similar to A0A0A9XMX6 | ***- | PANTHER PTHR10698 | Pfam PF03224 | Pfam PF11698	MCOT00604.0.CT	0.045	0	[]	0	0	0	0	0	0.75619	0.75619	0.75619	0.75619	1.5124
1339.1	| AP complex subunit beta | Similar to A0A067R983 | ***- | PANTHER PTHR11134 | PANTHER PTHR11134:SF12 | Pfam PF01602 | Pfam PF09066	MCOT20943.0.CO	0.045	0	[]	0	0	0	0	0	0	1	1.8766	0	1.8766
1342.1	| 39S ribosomal protein L39, mitochondrial | Similar to A0A067QNC0 | ***- | PANTHER PTHR11451 | PANTHER PTHR11451:SF34 | Pfam PF02824	MCOT19563.0.CO	0.045	0	[]	0	0	0	0	0	1.4526	1.4526	0.72628	0	1.4526
499.1	| Thyroid receptor-interacting protein 11 | Similar to A0A0A9XQN1 | *-*- | PANTHER PTHR18921 | PANTHER PTHR18921:SF2	MCOT19064.1.CO	0.045	0	[]	0	0	0	0	0	0.50658	2.0263	1.0132	0	1.5197
892.2	| Heat shock protein | Similar to B0WV61 | ***- | PANTHER PTHR11528 | PANTHER PTHR11528:SF44 | Pfam PF00183	MCOT17786.3.CC	0.045	0	[]	0	0	0	0	0	0.51093	0.24663	1.1863	1.1041	1.5328
1462.1	| 39S ribosomal protein L9, mitochondrial | Similar to A0A0A1XTB0 | ***- | PANTHER PTHR21368 | PANTHER PTHR21368:SF18 | Pfam PF01281	MCOT02829.0.CT	0.045	0	[]	0	0	0	0	0	2	1.9353	1	0	0
742.2	PREDICTED: annexin B9-like [Diaphorina citri]	gi|662191510|ref|XP_008468572.1|	0.045	0.06	[]	0	0.15524	0.15524	0	0	0.62096	0.61356	1.3898	0.7762	1.3898
1195	putative FMN-dependent oxidoreductase, PedB-like protein [Candidatus Profftella armatura]	WP_020915402.1	0.045	0	[]	0	0	0	0	0	1	0	1	0	3
460.2	| Muscle-specific protein 300 | Similar to D6X2J9 | *-*- |	MCOT10888.0.MM	0.045	0.05	[]	0	0.25437	0	0	0	1.3089	0.92893	1.8547	0.25437	0.80015
1116.1	PREDICTED: uncharacterized protein LOC103509627 [Diaphorina citri]	gi|662198682|ref|XP_008472474.1|	0.045	0	[]	0	0	0	0	0	0.60152	0	1.8046	0.60152	1.8046
1034.1	| Adenine phosphoribosyltransferase | Similar to E2C555 | ***- | PANTHER PTHR32315 | Pfam PF00156	MCOT08551.0.MM	0.045	0	[]	0	0	0	0	0	1.7533	0	2.63	0	0.87666
745.1	PREDICTED: hexokinase type 2-like [Diaphorina citri]	gi|662184534|ref|XP_008472342.1|	0.045	0	[]	0	0	0	0	0	1.0446	0.64625	1.2925	1.2925	0.64625
1240	| Sulfide:quinone oxidoreductase, putative | Similar to E0V9C6 | ***- | PANTHER PTHR10632 | PANTHER PTHR10632:SF2 | Pfam PF07992	MCOT17592.0.CC	0.045	0	[]	0	0	0	0	0	2	0	1	0	2
1365	| Proteasome subunit beta type | Similar to J3JUE5 | ***- | PANTHER PTHR11599 | PANTHER PTHR11599:SF63 | Pfam PF00227	MCOT15075.0.CC	0.045	0	[]	0	0	0	0	0	1	0	2	0	2
1341	| SCO1, mitochondrial | Similar to W5JG89 | ***- | PANTHER PTHR12151 | PANTHER PTHR12151:SF5 | Pfam PF02630	MCOT05625.0.CO	0.045	0	[]	0	0	0	0	0	0	2	1	1	1
528	PREDICTED: uncharacterized protein LOC103507067 isoform X1 [Diaphorina citri]	gi|662193632|ref|XP_008469730.1|	0.045	0	[]	0	0	0	0	0	0	4	0	1	0
67.2	PREDICTED: helicase domino-like isoform X3 [Diaphorina citri]	gi|662184255|ref|XP_008470890.1|	0.046	1.1	[]	25.817	23.183	27.684	24.223	24.859	23.978	24.692	23.428	21.063	23.734
413.1	| Sex-lethal-like protein | Similar to F4W7E0 | *-*- | PANTHER PTHR24012 | PANTHER PTHR24012:SF491 | Pfam PF00076	MCOT06448.2.CC	0.046	1.4	[]	5.9894	4.6072	5.9894	5.0679	5.9894	2.3036	4.1465	5.9894	2.7643	4.1465
1591	PREDICTED: aspartate aminotransferase, mitochondrial-like [Diaphorina citri]	gi|662219253|ref|XP_008483700.1|	0.046	0.5	[]	2.6219	3.2774	1.9664	0.65548	1.9664	5.8993	4.5884	3.9329	2.6219	5.8993
1022.1	| Alpha-glucosidase family 31 | Similar to A0A059WND1 | ***- | PANTHER PTHR22762 | PANTHER PTHR22762:SF85 | Pfam PF01055	MCOT04479.0.CO	0.046	INF	[]	0.89993	1.8435	0	0.44996	0.89993	0	0	0	0	0
770.2	PREDICTED: probable ATP-dependent RNA helicase DDX49, partial [Diaphorina citri]	gi|662222365|ref|XP_008485424.1|	0.046	INF	[]	0.84716	1.6943	0	0.84716	0.12295	0	0	0	0	0
1293.1	| Unknown protein |	MCOT18935.1.CC	0.046	INF	[]	0.74094	0.74094	1.4819	0	0.74094	0	0	0	0	0
1287	| Protein takeout | Similar to A0A067RQR4 | ***- | PANTHER PTHR11008 | Pfam PF06585	MCOT20780.0.CC	0.046	INF	[]	0	1	0	3	0	0	0	0	0	0
276.3	| Neprilysin-2 | Similar to A0A0A9ZFP0 | *-*- | PANTHER PTHR11733 | PANTHER PTHR11733:SF148 | Pfam PF01431	MCOT14857.0.CT	0.046	INF	[]	0	3.0773	1.0773	0	0	0	0	0	0	0
106	| Cytochrome b-c1 complex subunit Rieske, mitochondrial | Similar to D6WDE2 | ***- | PANTHER PTHR10134 | PANTHER PTHR10134:SF1 | Pfam PF02921 | Pfam PF00355	MCOT05959.0.CC	0.047	1	[]	68	66	61	47	70	75	69	58	53	61
67.1	| UL48 protein | Similar to A0A0C9Q8U6 | *-*- |	MCOT03202.0.CC	0.047	1	[]	33.203	28.163	38.694	31.478	32.965	33.92	32.613	31.702	28.297	30.414
218.1	| Class 2 Aldolase and Adducin | Similar to T1PEJ0 | ***- | PANTHER PTHR10672 | PANTHER PTHR10672:SF3 | Pfam PF00596	MCOT00345.0.CO	0.047	0.6	[]	10.641	10.824	5.9119	5.3678	7.3678	11.192	15.546	14.458	10.368	14.546
661.1	| Mitochondrial ATP synthase subunit e | Similar to A0A0A1CM61 | *-*- | PANTHER PTHR12427 | PANTHER PTHR12427:SF1 | Pfam PF05680	MCOT17960.0.CC	0.047	1.2	[]	10.295	9.5206	10.933	5.0121	9.5206	7.1987	7.0635	7.1987	8.4762	6.4248
174.2	PREDICTED: uncharacterized protein LOC103523114 [Diaphorina citri]	gi|662224161|ref|XP_008486405.1|	0.048	1.1	[]	26.298	19.869	23.727	25.597	25.597	20.454	21.624	25.247	22.443	21.974
568	| Ubiquitin-conjugating enzyme E2 N | Similar to A0A067QUW4 | ***- | PANTHER PTHR24067 | PANTHER PTHR24067:SF160 | Pfam PF00179	MCOT18711.0.CC	0.048	1.3	[]	10	8	9	14	7	8	6	9	8	7
761.1	| Piwi-like protein | Similar to U5IBZ2 | ***- | PANTHER PTHR22891 | PANTHER PTHR22891:SF28 | Pfam PF02171 | Pfam PF02170	MCOT13611.0.CT	0.048	0.5	[]	4.9739	4.9913	1.9913	3.9913	2	2.9826	4.9913	9.9564	7.9651	8.9564
109.3	| Cuticle protein | Similar to A0A0A9WFH7 | *-*- | PANTHER PTHR12236 | PANTHER PTHR12236:SF15 | Pfam PF00379	MCOT07457.0.MM	0.048	0.3	[]	1.4241	0	1.6275	0	1.068	2.4269	2.9212	2.7321	2.6669	2.6304
446.3	PREDICTED: uncharacterized protein LOC103514108 [Diaphorina citri]	gi|662207391|ref|XP_008477195.1|	0.048	0.3	[]	1.1229	0.17485	1.8961	0.94804	0.17485	1.6475	2.0709	2.743	2.9179	3.4424
594.1	PREDICTED: xylem cysteine proteinase 1-like [Diaphorina citri]	gi|662209931|ref|XP_008478584.1|	0.048	0.3	[]	0.95387	1.9077	1.4308	0	0	2.3847	3.3385	3.3385	1.4308	2.3847
365.2	| Malic enzyme | Similar to L7WRS4 | ***- | PANTHER PTHR23406 | PANTHER PTHR23406:SF22 | Pfam PF00390 | Pfam PF03949	MCOT03283.1.CC	0.048	0.3	[]	0.91573	1.1483	0.39698	0.98561	0.75794	2.6004	2.5127	2.5745	1.4763	3.307
233.1	| Intermediate filament protein | Similar to T1PG08 | ***- | PANTHER PTHR23239 | PANTHER PTHR23239:SF142 | Pfam PF00038 | Pfam PF00932	MCOT01207.0.CT	0.049	0.7	[]	21.588	25.397	14.675	15.727	8.8513	35.189	29.39	23.63	10.839	27.402
702.1	| Ribosome recycling factor | Similar to T1PIC7 | ***- | PANTHER PTHR20982 | Pfam PF01765	MCOT03861.0.CO	0.049	1.4	[]	6.9369	6.2913	7.1141	4.2913	5.2913	5.2913	4.4684	5.2913	2.4684	3.2913
816.1	| Charged multivesicular body protein 2a | Similar to A0A0A9VQT9 | ***- | PANTHER PTHR10476 | PANTHER PTHR10476:SF4 | Pfam PF03357	MCOT21432.0.CC	0.049	2	[]	5.9585	1.9862	1.9862	1	3	0	0.98618	3.9724	0	1.9862
331.1	PREDICTED: ATP synthase subunit epsilon, mitochondrial-like isoform X1 [Diaphorina citri]	gi|662192013|ref|XP_008468846.1|	0.05	1.2	[]	15.721	12.051	13.063	12.721	10.392	8.0506	11.721	11.721	13.063	9.3797
51.4	PREDICTED: PDZ and LIM domain protein 3 isoform X1 [Diaphorina citri]	gi|662186215|ref|XP_008481050.1|	0.05	1.2	[]	15.076	15.988	16.199	12.938	13.95	12.386	13.106	13.034	13.302	12.092
182.2	PREDICTED: peptidyl-prolyl cis-trans isomerase 5 isoform X2 [Diaphorina citri]	gi|662223097|ref|XP_008485827.1|	0.05	1.2	[]	13.98	15.379	13.58	14.382	16.379	12.382	14.379	13.181	12.382	11.583
670	| 26S protease regulatory subunit 8 | Similar to F4W633 | ***- | PANTHER PTHR23073 | PANTHER PTHR23073:SF30 | Pfam PF00004	MCOT03795.0.CC	0.05	0.5	[]	4.8725	5.8725	4.4363	2.8725	4.8725	6	8.4363	9.745	4.8725	12.745
1096	PREDICTED: cuticle protein 21-like, partial [Diaphorina citri]	gi|662210365|ref|XP_008478819.1|	0.05	0.4	[]	3	0	2	1	1	2	3	5	4	4
113.2	PREDICTED: trifunctional enzyme subunit alpha, mitochondrial-like [Diaphorina citri]	gi|662196464|ref|XP_008471263.1|	0.05	0.4	[]	1.6769	2.0058	0.8967	1.1152	1.6828	3.3567	3.3392	4.8062	1.8919	4.2383
514.2	| Cytochrome b-c1 complex subunit 8 | Similar to F4WHF7 | *-*- | PANTHER PTHR12119 | Pfam PF02939	MCOT11804.0.MM	0.05	0.4	[]	1.1896	1.5862	1.5862	0.79309	1.5862	3.5689	3.5689	4.7586	2.3793	4.362
453.1	PREDICTED: talin-1 [Diaphorina citri]	gi|662192476|ref|XP_008469095.1|	0.05	0.4	[]	0.86328	3.4531	1.7266	0.86328	0	2.5898	2.5898	6.043	1.7266	5.1797
34.1	| Heat shock 70 kDa protein cognate 3 | Similar to A0A0A9YH32 | ***- | PANTHER PTHR19375 | PANTHER PTHR19375:SF157 | Pfam PF00012	MCOT12536.0.CO	0.051	1	[]	67.486	66.663	67.836	66.825	75.171	80.24	85.121	63.992	54.781	68.352
187.3	| Chitinase-3-like protein 3 | Similar to A0A067R5G3 | *-*- | PANTHER PTHR11177 | PANTHER PTHR11177:SF213 | Pfam PF00704 | Pfam PF01607	MCOT00314.2.CT	0.051	0.7	[]	15.726	14.808	13.529	15.866	10.689	24.385	21.065	21.682	17.977	22.657
486.1	| Proteasome 26s subunit 4 | Similar to A0A0L7LIK5 | ***- | PANTHER PTHR10223 | Pfam PF13519 | Pfam PF02809	MCOT05689.0.CT	0.051	0.6	[]	11.172	5.5962	7.5087	6.6637	1.8925	11.367	10.455	13.367	6.8587	13.664
286.2	PREDICTED: peptidyl-prolyl cis-trans isomerase FKBP14-like, partial [Diaphorina citri]	gi|662221591|ref|XP_008484997.1|	0.051	1.4	[]	5.4835	5.0094	9.0422	6.784	5.8825	4.6526	6.2441	3.8686	4.1268	4.0845
191.3	PREDICTED: cysteine proteinase COT44-like [Diaphorina citri]	gi|662192933|ref|XP_008469347.1|	0.052	2.8	[]	1.7779	2.6137	2.0909	1.4649	1.9907	0.94528	1.0486	0.83575	0	0.73557
948	| Growth arrest and DNA damage-inducible proteins-interacting protein 1 | Similar to A0A0A9WQI7 | ***- | PANTHER PTHR31761 | PANTHER PTHR31761:SF1 | Pfam PF10147	MCOT12964.0.CO	0.052	0.3	[]	1	1	1	0	0	1	5	3	0	2
1137	| Plasma glutamate carboxypeptidase | Similar to A0A0A9X2F7 | ***- | PANTHER PTHR12053 | PANTHER PTHR12053:SF3 | Pfam PF04389	MCOT14088.0.CC	0.052	2.5	[]	1	3	4	0	2	2	0	0	0	2
740.2	| Cathepsin F, putative | Similar to E0VNU3 | *-*- | PANTHER PTHR12411 | PANTHER PTHR12411:SF316 | Pfam PF00112	MCOT03084.1.CT	0.052	2.2	[]	0.53219	2.661	3.661	1.0644	1.5966	1.0644	1.5966	0	1.0644	0.53219
120	| Alkyl hydroperoxide reductase | Similar to D3TMY2 | ***- | PANTHER PTHR10681 | PANTHER PTHR10681:SF109 | Pfam PF00578 | Pfam PF10417	MCOT00611.0.CC	0.053	1	[]	65.272	77.302	75.425	61.425	71.15	75.454	70.606	72.577	72.577	67.577
825	restriction endonuclease subunit S [Wolbachia endosymbiont of Diaphorina citri]	WP_017532139.1	0.053	1.4	[]	8	6	6	5	9	6	4	5	5	5
259.2	PREDICTED: protein transport protein sec31-like, partial [Diaphorina citri]	gi|662215956|ref|XP_008481886.1|	0.053	1.4	[]	5.2108	5.8867	8.9289	8.2108	5.8867	5.5346	4.4924	5.2108	4.5208	5.5066
383.1	| Proteasomal ubiquitin receptor ADRM1 | Similar to A0A067RKN8 | *-*- | PANTHER PTHR12225 | Pfam PF16550 | Pfam PF04683	MCOT21870.0.CT	0.053	0.6	[]	4.1455	8.2911	6.8607	9.0062	2.7152	9.5759	10.291	14.867	3.7152	14.867
149.3	PREDICTED: spermine oxidase-like [Diaphorina citri]	gi|662196269|ref|XP_008471156.1|	0.053	1.7	[]	3.5062	3.5698	3.0756	1.8108	2.5062	1.8673	1.8673	1.8108	1.1754	1.5955
260	| Pro-resilin | Similar to A0A0A9WNI3 | ***- | Pfam PF00379	MCOT01359.0.CC	0.054	1	[]	34	33	37	41	31	37	37	37	31	29
260	PREDICTED: pro-resilin-like [Diaphorina citri]	gi|662184008|ref|XP_008469526.1|	0.054	1	[]	34	33	37	41	31	37	37	37	31	29
969.1	| ATP-dependent Clp protease proteolytic subunit | Similar to A0A067RHF4 | ***- | PANTHER PTHR10381 | PANTHER PTHR10381:SF11 | Pfam PF00574	MCOT19627.2.CO	0.055	0.2	[]	1	0	1	0	0	2	2	1	2	2
481.2	| 1,4-alpha-glucan-branching enzyme | Similar to A0A067RAH1 | *-*- | PANTHER PTHR10357 | PANTHER PTHR10357:SF146 | Pfam PF02806 | Pfam PF02922	MCOT07207.0.MM	0.055	0.2	[]	0.93728	0.3555	0	0	0	0.69113	0.65653	2.3388	1.0059	1.634
282.3	| Protein disulfide-isomerase A5 | Similar to A0A034VUQ8 | ***- | PANTHER PTHR19991 | PANTHER PTHR19991:SF2 | Pfam PF00085	MCOT14275.0.CT	0.055	0.2	[]	0.18507	0.58146	0	0.43183	0.12338	0.91245	1.2679	1.9069	0.66478	1.5625
885.2	| Plexin-A4 | Similar to A0A067QYN7 | *-*- | PANTHER PTHR22625 | PANTHER PTHR22625:SF16 | Pfam PF01437	MCOT22064.0.CC	0.055	0.07	[]	0	0	0	0.55049	0	1.6515	1.3202	1.101	1.101	2.4081
1524.1	| Protein-L-isoaspartate O-methyltransferase | Similar to S4P2E9 | ***- | PANTHER PTHR11579 | Pfam PF01135	MCOT13124.0.CO	0.055	0.1	[]	0	0	0	0	1	1.9434	1.9434	0.97168	0	1.9717
884.2	| Biotin synthase | Similar to CUI06203.1 | ***- | PANTHER PTHR22976 | PANTHER PTHR22976:SF1 | Pfam PF06968 | Pfam PF04055	MCOT10070.0.MM	0.055	0.09	[]	0	0.33882	0.33882	0	0	2.0165	2.3553	1.6776	0	1.3553
1181.1	| Regulator of telomere elongation helicase 1 homolog | Similar to W5JQZ3 | *-*- | PANTHER PTHR10956 | Pfam PF01198 | Pfam PF13307	MCOT10233.0.MM	0.055	0.2	[]	0	0	2	0	0	0	4	1	0	4
1060.1	| RNA-binding protein | Similar to V5GMR4 | ***- | PANTHER PTHR10288 | PANTHER PTHR10288:SF142 | Pfam PF00013	MCOT05386.0.CO	0.055	0.3	[]	0	0	0.84755	1.6042	0	2.2083	1.6042	2.6042	1.6042	0.60417
795.2	| 40S ribosomal protein S11 | Similar to A0A067R1D4 | ***- | PANTHER PTHR10744 | PANTHER PTHR10744:SF11 | Pfam PF16205 | Pfam PF00366	MCOT12902.2.CT	0.055	0.2	[]	0	1.4907	0	0.29814	0	3.2795	2.3851	2.087	0	1.4907
795.2	PREDICTED: 40S ribosomal protein S11 isoform X1 [Diaphorina citri]	gi|662184231|ref|XP_008470786.1|	0.055	0.2	[]	0	1.4907	0	0.29814	0	3.2795	2.3851	2.087	0	1.4907
1358	| Carbonic anhydrase | Similar to A0A067QN01 | ***- | PANTHER PTHR18952 | PANTHER PTHR18952:SF124 | Pfam PF00194	MCOT22203.0.CO	0.055	0.1	[]	0	1	0	0	0	2	2	2	1	0
647.2	PREDICTED: ubiquitin-conjugating enzyme E2 variant 2-like [Diaphorina citri]	gi|662189617|ref|XP_008467543.1|	0.055	0.2	[]	0	0	0	1.8471	0	1.8471	1.4777	1.8471	1.8471	1.8471
723	PREDICTED: uncharacterized protein LOC103524429 [Diaphorina citri]	gi|662188023|ref|XP_008487666.1|	0.055	0.1	[]	0	0	1	0	0	1	2	1	1	2
629.2	PREDICTED: glucose-6-phosphate 1-dehydrogenase-like [Diaphorina citri]	gi|662209927|ref|XP_008478581.1|	0.056	0.4	[]	1.9323	1.9323	0	1.9323	0	2.5764	3.2205	3.2205	1.9323	5.1528
353.4	| Aminopeptidase N | Similar to E2BB79 | ***- | PANTHER PTHR11533 | PANTHER PTHR11533:SF193 | Pfam PF11838 | Pfam PF01433	MCOT14627.1.CT	0.056	0.4	[]	1.6602	1.7503	0.8712	0.96129	0.72097	2.3131	2.7037	4.454	1.2016	4.8982
794	| Protein-L-isoaspartate O-methyltransferase | Similar to V9IJ87 | ***- | PANTHER PTHR11579 | Pfam PF01135	MCOT05445.0.CT	0.057	0.6	[]	5	10	4	4	4	9	9	12	7	10
75.2	| Odorant-binding protein 2 | Similar to C1KV04 | *-*- | Pfam PF01395	MCOT14941.1.CC	0.058	1.1	[]	17.535	13.203	16.512	16.016	13.986	12.948	14.466	14.993	14.722	12.196
413.2	| Sex-lethal-like protein | Similar to F4W7E0 | *-*- | PANTHER PTHR24012 | PANTHER PTHR24012:SF491 | Pfam PF00076	MCOT06448.1.CT	0.058	1.4	[]	5.3184	4.091	5.3184	4.5002	5.3184	2.0455	3.6819	5.3184	2.4546	3.6819
1445.1	| Cchamide 1 | Similar to U3U8R3 | ***- |	MCOT14681.0.CO	0.058	4.1	[]	0.93384	0.93384	2.8677	2.8677	0	0.93384	0.93384	0	0	0
518.1	PREDICTED: nascent polypeptide-associated complex subunit alpha [Diaphorina citri]	gi|662214040|ref|XP_008480836.1|	0.059	1.2	[]	14.917	12.989	14.917	16.772	14.844	15.844	14.061	11.206	12.206	11.35
602	| Unknown protein |	MCOT16142.0.CT	0.06	1.1	[]	12	13	13	17	15	10	15	15	10	11
619	PREDICTED: CCHC-type zinc finger protein CG3800-like [Diaphorina citri]	gi|662193920|ref|XP_008469887.1|	0.06	1.2	[]	10	11	14	9	6	10	10	9	6	6
254.1	PREDICTED: phosphatidylethanolamine-binding protein homolog F40A3.3-like [Diaphorina citri]	gi|662202355|ref|XP_008474470.1|	0.06	1.2	[]	8.1372	8.6647	11.011	11.538	10.583	7.401	8.7023	8.0106	9.9285	7.401
556	| Sarcalumenin | Similar to A0A0A9W1U0 | ***- | PANTHER PTHR11216 | PANTHER PTHR11216:SF71 | Pfam PF16880	MCOT16097.0.CC	0.06	1.4	[]	6	10	4	2	4	7	3	4	3	1
902	| 39S ribosomal protein L41, mitochondrial | Similar to F4X1E0 | ***- | PANTHER PTHR21338 | Pfam PF09809	MCOT09181.0.MM	0.06	0.5	[]	5	1	3	5	4	8	8	8	6	4
902	PREDICTED: 39S ribosomal protein L41, mitochondrial [Diaphorina citri]	gi|662204114|ref|XP_008475421.1|	0.06	0.5	[]	5	1	3	5	4	8	8	8	6	4
686.1	| Insulin-like growth factor 2 mRNA-binding protein 1 | Similar to F4WK49 | ***- | PANTHER PTHR10288 | PANTHER PTHR10288:SF165 | Pfam PF00013	MCOT15307.2.CT	0.06	2.1	[]	2	3.4152	2.7076	1	1.7076	1	1.7076	0	0	2.4152
660.2	| Ribosomal protein L10A | Similar to D1M7Y1 | ***- | PANTHER PTHR23105 | PANTHER PTHR23105:SF54 | Pfam PF00687	MCOT00173.0.CT	0.06	0.5	[]	1.5004	2.8499	1.5004	1.8378	0.75019	3.5247	3.1118	4.9496	2.0997	4.9496
119.2	PREDICTED: fibropellin-1-like [Diaphorina citri]	gi|662184968|ref|XP_008474691.1|	0.061	1.2	[]	13.015	14.046	13.39	9.2237	10.16	9.3167	10.16	10.16	13.015	8.6613
401	PREDICTED: NADP-dependent malic enzyme-like [Diaphorina citri]	gi|662186487|ref|XP_008482387.1|	0.061	0.7	[]	12.354	19.853	9.4326	14.762	12.683	23.511	17.84	25.182	16.511	19.931
564	| Unknown protein |	MCOT14486.0.CC	0.061	1.2	[]	12	10	13	10	13	11	11	6	11	10
523.1	| Cystathionine beta-synthase | Similar to A0A067QHU9 | ***- | PANTHER PTHR10314 | PANTHER PTHR10314:SF8 | Pfam PF00291	MCOT05606.0.CO	0.061	0.6	[]	5.5932	5.7054	8.9915	6.6143	5.7054	8.7814	12.445	13.061	9.2641	11.537
239.2	| Unknown protein |	MCOT20158.1.CC	0.061	1.7	[]	3.37	2.653	3.8719	3.2983	3.4417	1.7926	2.0077	2.0794	1.8643	2.1511
505.1	| Heat shock 70 kDa protein 4L | Similar to A0A067R776 | ***- | PANTHER PTHR19375 | PANTHER PTHR19375:SF78 | Pfam PF00012	MCOT02853.0.CT	0.061	0.5	[]	2	7.9876	1	3	2	7	3	7	4	10
185	| Annexin | Similar to E0V9K1 | *-*- |	MCOT15215.0.CC	0.062	0.7	[]	44	30	32	40	25	46	48	48	46	45
360.1	| S-phase kinase-associated protein 1 | Similar to A0A0A9Y6D5 | ***- | PANTHER PTHR11165 | Pfam PF01466 | Pfam PF03931	MCOT01095.0.CO	0.062	1.1	[]	21	20	19	20	19	21	18	19	7	26
823.1	| dehydrogenase | Similar to WP_058050636.1 | ***- | PANTHER PTHR24322 | PANTHER PTHR24322:SF584 | Pfam PF00106	MCOT00477.2.CO	0.062	0.4	[]	2.8764	2	1	1	2.8764	4.9382	2	5.8146	2.8764	6.7527
894	| Unknown protein |	MCOT22160.6.CC	0.063	0.5	[]	4	2	3	3	0	7	5	6	4	3
1009	| Ribosomal protein L32 | Similar to R4WD00 | ***- | PANTHER PTHR23413 | Pfam PF01655	MCOT15465.2.CC	0.063	0.5	[]	1	4	4	2	1	6	3	5	4	7
85.1	PREDICTED: probable 3-hydroxyacyl-CoA dehydrogenase B0272.3 isoform X1 [Diaphorina citri]	gi|662210156|ref|XP_008478707.1|	0.064	0.7	[]	28.839	35.24	28.344	27.321	41.147	43.483	49.386	49.328	34.885	42.683
477.1	DNA-directed RNA polymerase subunit alpha [Candidatus Profftella armatura]	WP_020915327.1	0.064	0.6	[]	8.2225	9.7781	5.6669	5.1112	2.5556	15.556	11.334	10.334	3.1112	11.445
734.1	| 60S ribosomal protein L13 | Similar to Q0PXV2 | ***- | PANTHER PTHR11722 | Pfam PF01294	MCOT20035.0.CC	0.064	0.6	[]	7.9799	7.9699	4.99	4	6	11.94	9.9598	9.9498	4.99	14.93
734.1	| 60S ribosomal protein L13 | Similar to Q0PXV2 | ***- | PANTHER PTHR11722 | Pfam PF01294	MCOT00999.0.CT	0.064	0.6	[]	7.9799	7.9699	4.99	4	6	11.94	9.9598	9.9498	4.99	14.93
840.1	| 40S ribosomal protein S17 | Similar to A0A0A9Z7U0 | ***- | PANTHER PTHR10732 | Pfam PF00833	MCOT09614.0.MT	0.064	0.6	[]	4.9787	5.9787	2.9787	5.936	1	9.9147	5.936	5.9573	3.9787	11.915
203.1	| C3 and PZP-like alpha-2-macroglobulin domain-containing protein 8 | Similar to V9IB20 | ***- | PANTHER PTHR31649 | PANTHER PTHR31649:SF1 | Pfam PF12248 | Pfam PF11901	MCOT14086.0.CO	0.065	1.1	[]	21.916	20.916	25.37	22.676	20.494	23.05	22.779	28.674	14.48	16.343
603.1	| Chemosensory protein 8 | Similar to M4VR62 | ***- | PANTHER PTHR11257 | PANTHER PTHR11257:SF2 | Pfam PF03392	MCOT11529.0.MM	0.065	1.1	[]	21.884	12.75	23.19	16.583	14.82	11.82	21.426	17.986	14.773	14.976
67.3	PREDICTED: uncharacterized protein LOC103508110 isoform X2 [Diaphorina citri]	gi|662184253|ref|XP_008470884.1|	0.066	1	[]	30.638	25.567	33.458	27.582	29.705	30.353	30.045	28.815	25.009	28.11
67.3	PREDICTED: uncharacterized protein LOC103508110 isoform X1 [Diaphorina citri]	gi|662184249|ref|XP_008470869.1|	0.066	1	[]	30.638	25.567	33.458	27.582	29.705	30.353	30.045	28.815	25.009	28.11
308.1	| Merlin/moesin/ezrin/radixin | Similar to W5JLF7 | ***- | PANTHER PTHR23281 | PANTHER PTHR23281:SF18 | Pfam PF00769 | Pfam PF09380	MCOT08339.0.MT	0.066	0.7	[]	11.876	16.801	10.858	12.894	8.876	13.823	21.819	23.734	9.8937	22.744
39.2	PREDICTED: ATP synthase subunit O, mitochondrial-like [Diaphorina citri]	gi|662220064|ref|XP_008484145.1|	0.067	1.1	[]	27.456	24.646	27.673	21.187	26.375	29.186	30.267	23.133	16.431	21.619
1020.1	PREDICTED: ribose-5-phosphate isomerase-like [Diaphorina citri]	gi|662184522|ref|XP_008472271.1|	0.067	1.9	[]	2.3957	1.2018	4.1944	1.2018	3.0005	1.6048	2.8143	0	1.2095	0.59698
1141	| V-type proton ATPase subunit D 1 | Similar to A0A0A1XE03 | ***- | PANTHER PTHR11671 | Pfam PF01813	MCOT16376.1.CC	0.068	0.4	[]	3	1	1	0	2	9	2	2	0	4
679.1	| Regulator of telomere elongation helicase 1 homolog | Similar to W5JQZ3 | ***- | PANTHER PTHR11472 | PANTHER PTHR11472:SF6 | Pfam PF13307 | Pfam PF06733	MCOT19721.1.CT	0.068	0.4	[]	1.5239	0	2.2859	1.5239	1.5239	2.2859	3.0479	4.8033	4.0414	3.0479
117.1	| V-type proton ATPase subunit E | Similar to A0A067R835 | ***- | PANTHER PTHR12317 | PANTHER PTHR12317:SF20 | Pfam PF01991	MCOT10059.0.MM	0.069	1	[]	54.894	56.557	49.072	44.913	49.903	59.884	58.221	49.072	40.754	52.399
359.1	PREDICTED: Na(+)/H(+) exchange regulatory cofactor NHE-RF1-like [Diaphorina citri]	gi|662193981|ref|XP_008469921.1|	0.07	1.1	[]	14.615	15.316	18.017	11.812	12.513	12.513	13.915	14.915	11.812	12.111
553.1	| peroxidase | Similar to KRT84926.1 | *-*- | PANTHER PTHR11475 | Pfam PF03098	MCOT18178.1.CT	0.07	1.6	[]	5.3304	2.7031	4.381	1.9647	5.7725	2.7031	1.9242	3.7404	1.7505	2.5149
671.1	PREDICTED: juvenile hormone epoxide hydrolase 1-like [Diaphorina citri]	gi|662204006|ref|XP_008475363.1|	0.07	0.5	[]	4.9066	5.9066	2.9533	0	1	5.8599	5.8599	9.7199	3.9066	3.9066
42.4	| Muscle M-line assembly protein unc-89 | Similar to A0A067RKL9 | *-*- | PANTHER PTHR10489 | PANTHER PTHR10489:SF702 | Pfam PF00621 | Pfam PF07679	MCOT18475.0.CT	0.07	0.6	[]	4.236	6.5784	3.6728	4.9704	2.748	5.2964	6.5188	9.808	5.258	11.884
259.1	| Unknown protein |	MCOT06678.1.CT	0.071	1.2	[]	12.588	11.831	15.749	12.588	14.831	12.183	12.266	11.588	11.318	11.292
710	| T-complex protein 1 subunit alpha | Similar to V5RFY2 | ***- | PANTHER PTHR11353 | Pfam PF00118	MCOT13970.0.CT	0.071	0.5	[]	4	6	0	1	2	5	7	6	3	5
1325	| Coiled-coil domain-containing protein 58 | Similar to A0A067QVE1 | ***- | PANTHER PTHR31905 | Pfam PF09774	MCOT10783.0.OO	0.071	0.3	[]	1	1	1	1	0	2	2	2	2	4
218.2	PREDICTED: uncharacterized protein LOC103507470 [Diaphorina citri]	gi|662194427|ref|XP_008470163.1|	0.072	0.5	[]	4.3286	2.1643	1.0822	1.6232	1.6232	3.7876	5.4108	6.493	1.6232	5.4108
604	| CG17127, isoform B | Similar to Q9VKQ2 | ***- |	MCOT10200.0.OO	0.073	1.2	[]	16	13	15	10	7	14	16	11	2	10
352.1	PREDICTED: uncharacterized protein LOC103513425 [Diaphorina citri]	gi|662185325|ref|XP_008476476.1|	0.074	1.2	[]	12.756	9.2129	9.2129	9.2129	10.63	7.0868	9.2129	9.9216	7.7955	8.5042
728	PREDICTED: 12 kDa FK506-binding protein-like [Diaphorina citri]	gi|662196803|ref|XP_008471450.1|	0.074	1.2	[]	11	8	10	10	12	7	9	7	13	7
422.1	| Unknown protein |	MCOT06485.0.CC	0.075	1.1	[]	17.54	18.571	17.54	15.54	19.54	19.54	17.54	17.54	11.693	15.602
268.2	PREDICTED: transcriptional activator protein Pur-beta isoform X5 [Diaphorina citri]	gi|662190067|ref|XP_008467780.1|	0.075	0.6	[]	3.6864	3.6864	4.4576	3.6864	2.8432	7.4512	8.9152	7.5296	1.536	7.608
1297	| Protein takeout | Similar to A0A067RQR4 | ***- | PANTHER PTHR11008 | Pfam PF06585	MCOT19764.0.CT	0.078	1.8	[]	3	2	6	2	1	3	1	2	1	1
239.3	| Unknown protein |	MCOT20158.2.CC	0.078	1.7	[]	2.8282	2.2265	3.2494	2.768	2.8884	1.5044	1.6849	1.7451	1.5645	1.8052
1017	| 40S ribosomal protein S25 | Similar to A0A067RAH2 | *-*- | PANTHER PTHR12850 | Pfam PF03297	MCOT05456.0.CC	0.078	0.5	[]	2	6	3	0	5	6	3	6	5	10
328.6	| Unknown protein |	MCOT00456.0.CC	0.078	4	[]	1.0743	1.0743	1.0743	1.0743	0.85946	0.6446	0.6446	0	0	0
1485	hypothetical protein [Wolbachia endosymbiont of Diaphorina citri]	WP_017532510.1	0.078	5	[]	1	1	0	2	1	1	0	0	0	0
571.3	PREDICTED: T-complex protein 1 subunit eta-like [Diaphorina citri]	gi|662212595|ref|XP_008480042.1|	0.078	5	[]	0.75537	2.2661	1.5107	0	0.75537	0	0.75537	0	0	0.30955
934.1	| Alpha-mannosidase | Similar to A0A067R124 | ***- | PANTHER PTHR11607 | PANTHER PTHR11607:SF3 | Pfam PF01074 | Pfam PF07748	MCOT02141.1.CO	0.078	3.6	[]	0.57484	3.5922	0	0	0.72125	0	0	0.72125	0	0.65008
843.1	| Glutathione S-transferase | Similar to A0A0A7DNL8 | ***- | PANTHER PTHR11571 | PANTHER PTHR11571:SF145 | Pfam PF02798 | Pfam PF00043	MCOT06608.0.CC	0.079	0.4	[]	0.33398	1.668	0.33398	1	0	1.9931	1.8305	0.49657	2	3.1577
843.1	PREDICTED: glutathione S-transferase-like isoform X1 [Diaphorina citri]	gi|662203693|ref|XP_008475192.1|	0.079	0.4	[]	0.33398	1.668	0.33398	1	0	1.9931	1.8305	0.49657	2	3.1577
133.2	PREDICTED: disorganized muscle protein 1-like [Diaphorina citri]	gi|662220407|ref|XP_008484338.1|	0.079	0.3	[]	0	3	0	0	0	0	0.75644	4.5129	2.7564	1.5129
40.1	| Heat shock protein 60 family chaperone GroEL | Similar to CUI05197.1 | ***- | PANTHER PTHR11353 | PANTHER PTHR11353:SF64 | Pfam PF00118	MCOT00995.0.CT	0.08	0.8	[]	99.732	110.8	91.226	82.358	103.36	140.87	132.61	124.15	98.33	120.4
834.1	| Reductase protein | Similar to B0W806 | ***- | PANTHER PTHR11732 | Pfam PF00248	MCOT18062.1.CO	0.08	0.5	[]	3.3888	4.2359	2.5416	1.6944	1.6944	6.9303	8.0831	5.0831	2.5416	5.0831
197.3	PREDICTED: uncharacterized protein LOC103505110 [Diaphorina citri]	gi|662189797|ref|XP_008467641.1|	0.081	1.3	[]	5.5381	4.8631	5.7104	4.0159	5.49	3.1686	4.7529	4.0159	4.1881	3.1686
13.4	| Titin | Similar to E2BM23 | *-*- | PANTHER PTHR10489 | PANTHER PTHR10489:SF691 | Pfam PF07679 | Pfam PF06582	MCOT15542.1.CO	0.081	0.5	[]	2.5461	4.0398	0.81636	2.462	2.2799	3.7804	3.9233	7.1805	3.1697	5.8195
663.2	PREDICTED: uncharacterized protein LOC103522001 [Diaphorina citri]	gi|662222199|ref|XP_008485331.1|	0.081	0.5	[]	1.0251	2.0501	0.69917	2.9259	1.6496	3.0006	3.2992	2.5253	3.6997	4.9014
793.2	| Unknown protein |	MCOT17546.2.CO	0.081	0.5	[]	0.40955	1.6382	1.6382	2.8669	1.6382	5.5694	3.5216	2.8669	2.0478	3.5216
391	PREDICTED: NADH dehydrogenase [ubiquinone] 1 alpha subcomplex subunit 2-like [Diaphorina citri]	gi|662215528|ref|XP_008481652.1|	0.083	1.1	[]	18	23	20	16	18	19	21	17	15	17
1104	| Ras family protein | Similar to T1PF49 | ***- | PANTHER PTHR24072 | PANTHER PTHR24072:SF129 | Pfam PF00071	MCOT05308.0.CC	0.083	2.2	[]	4	1	1	1	1.6286	0	2	0	0	2
1471	| 60S ribosomal protein L7a | Similar to V9IKQ0 | *-*- | PANTHER PTHR23105 | PANTHER PTHR23105:SF57 | Pfam PF01248	MCOT03617.0.CC	0.083	2.2	[]	1	1	4	1	2	1	0	1	1	1
1488.1	| Protein singed | Similar to A0A067RT48 | ***- | PANTHER PTHR10551 | PANTHER PTHR10551:SF9 | Pfam PF06268	MCOT04437.2.CT	0.083	0	[]	0	0	0	0	0	0.96405	0	0.96405	0.96405	0.96405
495.3	PREDICTED: probable NADH dehydrogenase [ubiquinone] flavoprotein 2, mitochondrial [Diaphorina citri]	gi|662222294|ref|XP_008485384.1|	0.083	0	[]	0	0	0	0	0	0.70585	0.77002	0.83419	0.44918	0.83419
499.2	| Thyroid receptor-interacting protein 11 | Similar to A0A0A9XQN1 | *-*- | PANTHER PTHR18921 | PANTHER PTHR18921:SF2	MCOT19064.2.CO	0.083	0	[]	0	0	0	0	0	0.4495	1.798	0.899	0	1.3485
689.4	| Microtubule-associated protein futsch-like protein | Similar to A0A0J7KX49 | *-*- |	MCOT15093.0.CT	0.083	0.07	[]	0	0	0.30685	0	0	0.6137	1.116	0.71598	0.6137	1.116
889.2	| Methylthioribose-1-phosphate isomerase | Similar to A0A0L7QTG6 | ***- | PANTHER PTHR10233 | PANTHER PTHR10233:SF6 | Pfam PF01008	MCOT05906.2.CT	0.083	0.06	[]	0	0.2087	0	0	0	0.6261	1.0435	0.4174	0.4174	0.83479
1169.2	| Ribose-phosphate pyrophosphokinase 1 | Similar to A0A0L7QXR7 | ***- | PANTHER PTHR10210 | PANTHER PTHR10210:SF60 | Pfam PF13793 | Pfam PF14572	MCOT04682.2.CO	0.083	0.1	[]	0	0.37938	0	0	0	0.75876	0.37938	1.1381	0.75876	0.75876
1169.2	| Ribose-phosphate pyrophosphokinase 1 | Similar to A0A0A9WS51 | ***- | PANTHER PTHR10210 | PANTHER PTHR10210:SF60 | Pfam PF13793 | Pfam PF14572	MCOT04682.1.CO	0.083	0.1	[]	0	0.37938	0	0	0	0.75876	0.37938	1.1381	0.75876	0.75876
996.2	| ATP-dependent metalloprotease FtsH, cell division protease FtsH | Similar to KRT78046.1 | ***- | PANTHER PTHR23076 | PANTHER PTHR23076:SF45 | Pfam PF01434 | Pfam PF00004	MCOT00041.1.CC	0.083	0	[]	0	0	0	0	0	1.1069	0.5779	0.95462	0.5779	0.5779
1312.1	PREDICTED: uncharacterized protein LOC103514496 [Diaphorina citri]	gi|662208138|ref|XP_008477604.1|	0.083	0	[]	0	0	0	0	0	1.4857	1.9714	0	0.48571	0.48571
1520	superoxide dismutase [Candidatus Carsonella ruddii]	WP_020915828.1	0.083	0	[]	0	0	0	0	0	1	1	0	0	2
1129.1	| Eukaryotic translation initiation factor 4E | Similar to A0A067QP74 | ***- | PANTHER PTHR11960 | PANTHER PTHR11960:SF14 | Pfam PF01652	MCOT15783.2.CC	0.083	0.1	[]	0	0.45519	0	0	0	1.3656	1.3656	0.45519	0	0.45519
1404.1	| aminotransferase, putative | Similar to CUG10477.1 | ***- | PANTHER PTHR11986 | PANTHER PTHR11986:SF63 | Pfam PF00202	MCOT13678.0.CT	0.083	0	[]	0	0	0	0	0	1	1	1.8956	0	0
85.4	| Hydroxyacyl-CoA dehydrogenase | Similar to A0A068FKF7 | *-*- |	MCOT07266.0.MM	0.083	0	[]	0	0	0	0	0	0	0	2.1115	1.4447	0
1265.2	PREDICTED: HD domain-containing protein 2 [Diaphorina citri]	gi|662202589|ref|XP_008474597.1|	0.083	0	[]	0	0	0	0	0	0.89025	1.3354	0.89025	0	0.89025
461.2	PREDICTED: translationally-controlled tumor protein homolog [Diaphorina citri]	gi|662197941|ref|XP_008472073.1|	0.083	0	[]	0	0	0	0	0	0.77075	1.0919	0.83498	0.57806	0.96343
1222.1	PREDICTED: LOW QUALITY PROTEIN: mucin-19-like [Diaphorina citri]	gi|662192141|ref|XP_008468917.1|	0.083	0.1	[]	0	0	0	0.40709	0	0.65272	0.65272	0.65272	0	1.3054
55.2	| Unknown protein |	MCOT14140.0.CC	0.083	0	[]	0	0	0	0	0	1.0482	0	2	0	1
933.2	| Proteasome subunit beta type | Similar to A0A067QRU4 | *-*- | PANTHER PTHR11599 | PANTHER PTHR11599:SF5 | Pfam PF00227	MCOT12001.0.MM	0.083	0	[]	0	0	0	0	0	1.1053	0.73686	0.73686	0.36843	1.4737
1579	| adenosylhomocysteinase | Similar to GAQ10913.1 | ***- | PANTHER PTHR23420 | Pfam PF00670 | Pfam PF05221	MCOT06926.0.OO	0.083	0	[]	0	0	0	0	0	1.5017	0.25087	0.50175	0	1.5017
555.2	PREDICTED: LOW QUALITY PROTEIN: kinesin heavy chain-like [Diaphorina citri]	gi|662197295|ref|XP_008471717.1|	0.083	0.1	[]	0	0.41548	0	0	0	0.41548	0.83095	0.41548	0	1.6619
1171.2	| D-glycerate dehydrogenase | Similar to WP_057646122.1 | *-*- | PANTHER PTHR10996 | PANTHER PTHR10996:SF137 | Pfam PF02826	MCOT20229.0.CC	0.083	0	[]	0	0	0	0	0	1.9038	0	0	0.47596	1.9038
1570	| Unknown protein |	MCOT22272.1.CO	0.083	0	[]	0	0	0	0	0	1	1	0	0	2
1424	| Hexokinase | Similar to A0A067RFI2 | ***- | PANTHER PTHR19443 | PANTHER PTHR19443:SF9 | Pfam PF03727 | Pfam PF00349	MCOT01893.0.CT	0.083	0	[]	0	0	0	0	0	0	1	2	0	1
979.1	| Glycine--tRNA ligase | Similar to A0A0A1WL86 | ***- | PANTHER PTHR10745 | PANTHER PTHR10745:SF0 | Pfam PF03129 | Pfam PF00587	MCOT21835.0.CT	0.083	0	[]	0	0	0	0	0	1.0258	0.51289	1.0258	0.51289	0.51289
1322	| Proteasome subunit alpha type | Similar to A0A0C9R691 | ***- | PANTHER PTHR11599 | PANTHER PTHR11599:SF10 | Pfam PF00227 | Pfam PF10584	MCOT21716.0.CT	0.083	0	[]	0	0	0	0	0	1	0	1	0	2
1521	| Mitochondrial fission 1 protein | Similar to E2BH00 | ***- | PANTHER PTHR13247 | Pfam PF14853 | Pfam PF14852	MCOT13661.0.CT	0.083	0	[]	0	0	0	0	0	3	1	0	0	0
1448	| Unknown protein |	MCOT06498.0.CT	0.083	0	[]	0	0	0	0	0	1	0	1	0	2
1521	PREDICTED: mitochondrial fission 1 protein isoform X1 [Diaphorina citri]	gi|662211299|ref|XP_008479330.1|	0.083	0	[]	0	0	0	0	0	3	1	0	0	0
971.1	PREDICTED: putative leucine-rich repeat-containing protein DDB_G0290503 [Diaphorina citri]	gi|662209005|ref|XP_008478085.1|	0.083	0	[]	0	0	0	0	0	0	0	1	1	2
1322	PREDICTED: proteasome subunit alpha type-3 [Diaphorina citri]	gi|662187538|ref|XP_008487376.1|	0.083	0	[]	0	0	0	0	0	1	0	1	0	2
208.2	PREDICTED: LOW QUALITY PROTEIN: spectrin beta chain, non-erythrocytic 1-like [Diaphorina citri]	gi|662184817|ref|XP_008473865.1|	0.083	0.1	[]	0	0.33635	0	0	0	0.42585	0.59764	1.0199	0.25407	1.0193
140.6	PREDICTED: uncharacterized protein LOC103518309 [Diaphorina citri]	gi|662215420|ref|XP_008481591.1|	0.083	0.1	[]	0	0	0	0.48489	0	1.9396	0	0	0	1.9396
1554	| Lipocalin | Similar to D2XP15 | ***- | PANTHER PTHR10612 | PANTHER PTHR10612:SF16 | Pfam PF00061	MCOT08642.0.MT	0.083	0	[]	0	0	0	0	0	0	1	1.5629	0	1
1247	| Dopamine N acetyltransferase | Similar to V9IDN1 | ***- | PANTHER PTHR20905 | PANTHER PTHR20905:SF5	MCOT03972.0.CC	0.083	0	[]	0	0	0	0	0	1	1	1	0	1
1457	PREDICTED: uncharacterized protein LOC103508742 [Diaphorina citri]	gi|662196962|ref|XP_008471535.1|	0.083	0	[]	0	0	0	0	0	1	1	0	1	1
1375	| RNA binding protein | Similar to KRT80485.1 | *-*- | PANTHER PTHR13976 | Pfam PF14259	MCOT00500.0.CT	0.083	0	[]	0	0	0	0	0	1	1	1	0	1
669	PREDICTED: glutathione S-transferase-like, partial [Diaphorina citri]	gi|662203702|ref|XP_008475195.1|	0.084	1.3	[]	8.5207	8.0414	5.5207	3	4	4	5.5207	4	1	7.0414
164.1	PREDICTED: cytochrome c1, heme protein, mitochondrial [Diaphorina citri]	gi|662208535|ref|XP_008477821.1|	0.085	0.7	[]	16.63	16.076	12.195	13.858	12.195	23.282	19.402	19.956	16.076	24.391
584.1	| Peptidyl-prolyl cis-trans isomerase | Similar to H9JVS2 | *-*- | PANTHER PTHR10516 | PANTHER PTHR10516:SF274 | Pfam PF00254 | Pfam PF13414	MCOT19911.0.CO	0.085	1.3	[]	6.0825	5.2136	5.2136	6.0825	7.8203	5.2136	4.3446	3.4757	3.4757	6.0825
577	| Heat shock protein 90 | Similar to D6X0J9 | ***- | PANTHER PTHR11528 | PANTHER PTHR11528:SF54 | Pfam PF00183 | Pfam PF02518	MCOT15749.0.CT	0.086	0.6	[]	5	7	4	3	3	4	8.8679	6.8019	5	13.802
1551	| Low molecular weight phosphotyrosine protein phosphatase | Similar to E2B004 | ***- | Pfam PF01451	MCOT05474.2.CC	0.086	0.2	[]	1	1	0	0	0	1	3	3	0	1
1295	| Neuronal calcium sensor 1, partial | Similar to KRX85090.1 | ***- | PANTHER PTHR23055 | PANTHER PTHR23055:SF69 | Pfam PF13499 | Pfam PF13833	MCOT09228.0.OO	0.086	0.2	[]	1	0	0	0	1	1	2	2	0	3
571.1	PREDICTED: T-complex protein 1 subunit eta-like [Diaphorina citri]	gi|662212591|ref|XP_008480040.1|	0.086	0.2	[]	0	0.79254	0	0.79254	0	1.9418	1.1493	0.79254	0	4.3195
1437	50S ribosomal protein L11 [Candidatus Profftella armatura]	WP_020915291.1	0.086	0.2	[]	0	1	0	1	0	2	2	1	0	3
1374	| Pyridoxine/pyridoxamine 5'-phosphate oxidase | Similar to ALO10221.1 | ***- | PANTHER PTHR10851 | PANTHER PTHR10851:SF0 | Pfam PF01243 | Pfam PF10590	MCOT22531.0.CC	0.086	0.2	[]	0	0	1	1	0	1	4	1	0	2
545	PREDICTED: heat shock 70 kDa protein cognate 4-like [Diaphorina citri]	gi|662196058|ref|XP_008471042.1|	0.087	1	[]	19.55	24.43	18.064	20.649	22.629	21.631	23.093	17.674	17.792	21.1
469	| Disulfide-isomerase A6 | Similar to S4PCY9 | ***- | PANTHER PTHR18929 | PANTHER PTHR18929:SF38 | Pfam PF00085	MCOT21548.0.CC	0.087	0.6	[]	10	10	7	4	5	14	14	11	4	14
919	| Cuticle protein | Similar to A0A0A9WFH7 | *-*- | PANTHER PTHR12236 | Pfam PF00379	MCOT20110.0.CC	0.087	0.6	[]	8.8026	3.9211	8.8421	9.7237	7.8026	9.8421	13.724	12.684	13.724	10.803
95.1	| Phosphoglycerate mutase 1 | Similar to A0A0C5QDN5 | ***- | PANTHER PTHR11931 | PANTHER PTHR11931:SF15 | Pfam PF00300	MCOT12867.0.CT	0.088	0.8	[]	57.482	52.553	51.553	36.67	36.765	59.482	75.388	60.482	46.694	65.482
309	| Enoyl-CoA hydratase 1 | Similar to Q2F6B0 | ***- | PANTHER PTHR11941 | PANTHER PTHR11941:SF54 | Pfam PF00378	MCOT03422.2.CO	0.088	0.7	[]	31.407	36.565	35.76	33.889	34.158	47.176	48.74	46.648	40.046	47.325
916	| cold-shock protein | Similar to ALP53510.1 | *-*- | PANTHER PTHR11544 | Pfam PF00313	MCOT13453.0.CC	0.088	0.6	[]	5	2	5	10	3	9	10	6	8	9
192.2	PREDICTED: probable chitinase 3 [Diaphorina citri]	gi|662185383|ref|XP_008476807.1|	0.089	1.1	[]	11.908	8.9209	11.277	10.38	8.5562	6.5156	8.9209	9.9166	9.1379	9.9166
985.1	| RNA polymerase II transcriptional coactivator | Similar to R4WJP6 | ***- | PANTHER PTHR13215 | Pfam PF02229	MCOT17443.0.CC	0.089	1.2	[]	7.974	7.974	9	4	8.974	8	8	6.974	0.97399	7
1027	| H/ACA ribonucleoprotein complex subunit 3 | Similar to A0A0L7R7U8 | ***- | PANTHER PTHR13305 | PANTHER PTHR13305:SF0 | Pfam PF04135	MCOT09949.0.MM	0.089	1.2	[]	5	5	10	8	9	7	6	5	8	4
1128.1	| transcriptional regulator | Similar to WP_057800264.1 | ***- | PANTHER PTHR12532 | Pfam PF01709	MCOT00440.2.CT	0.089	0.4	[]	2	1	1	0	1	2	4	2	2	3
112.6	PREDICTED: heat shock protein 83-like [Diaphorina citri]	gi|662200834|ref|XP_008473647.1|	0.089	0.3	[]	0.92116	1.9674	0.72613	0.93577	0	2.4664	2.3387	3.1145	2.1502	2.9545
266.1	| Unknown protein |	MCOT14950.0.CC	0.09	1.2	[]	9.3812	6	10.587	10.175	3.5875	3.5875	14.556	2.5875	12.175	0
77.4	| Unknown protein |	MCOT05482.1.CT	0.09	1.2	[]	9.3422	7.2998	10.022	10	9.6524	7.8481	7.8679	8.5058	7.3873	7.4086
129.1	PREDICTED: activating signal cointegrator 1 complex subunit 2 homolog [Diaphorina citri]	gi|662195836|ref|XP_008470923.1|	0.09	1.2	[]	7.9198	5.8773	10.535	9.1688	6.3585	4.5405	5.3084	8.0642	10.198	4.5405
85.3	PREDICTED: probable 3-hydroxyacyl-CoA dehydrogenase B0272.3 [Diaphorina citri]	gi|662210178|ref|XP_008478719.1|	0.091	0.7	[]	11.908	14.027	12.665	11.807	15.743	21.445	20.991	19.931	16.601	17.358
876.1	| 60S ribosomal protein L23a | Similar to E2BA63 | *-*- | PANTHER PTHR11620 | Pfam PF00276 | Pfam PF03939	MCOT13519.4.CC	0.091	0.5	[]	2.94	3.94	2	2.94	1	3.94	3.88	4.94	6.88	5.88
1528	| actin | Similar to ALO18835.1 | ***- | PANTHER PTHR11937 | PANTHER PTHR11937:SF217 | Pfam PF00022	MCOT11708.0.TT	0.091	0.2	[]	1.2789	0	0	0	0	1.8602	2.2089	0	1.6276	0
1426	50S ribosomal protein L1 [Candidatus Profftella armatura]	WP_020915292.1	0.091	0.2	[]	1	0	0	0	0	3	1	0	0	2
769.2	| Trans-2-enoyl-CoA reductase, putative | Similar to A0JCT1 | ***- | PANTHER PTHR11695 | PANTHER PTHR11695:SF590 | Pfam PF00107 | Pfam PF08240	MCOT18200.2.CC	0.091	0.2	[]	0.75378	0.25126	0	0	0.25126	1.005	1.7588	1.2563	0.50252	1.5076
939.1	| 23S rRNA (adenine(2503)-C(2))-methyltransferase | Similar to WP_057925253.1 | *-*- | PANTHER PTHR11476 | PANTHER PTHR11476:SF9 | Pfam PF00334 | Pfam PF13393	MCOT08346.0.MM	0.091	0.09	[]	0.55013	0	0	0	0	1.6504	1.6504	1.1003	0	1.6504
960.2	PREDICTED: uncharacterized protein LOC103514164 [Diaphorina citri]	gi|662207494|ref|XP_008477252.1|	0.091	0.2	[]	0.25965	0.25965	0.51931	0	0.25965	1.0386	0.77896	1.2983	1.0386	1.5579
939.2	nucleoside diphosphate kinase [Candidatus Profftella armatura]	WP_041193072.1	0.091	0.2	[]	0	0	1	0	0	2.3496	2.3496	0.89973	0	0
473.3	| Unknown protein |	MCOT17799.2.CT	0.091	0.1	[]	0	0.35779	0.35779	0	0	0.71558	1.7156	1	1.3578	1
1169.1	PREDICTED: ribose-phosphate pyrophosphokinase 2 isoform X1 [Diaphorina citri]	gi|662195665|ref|XP_008470832.1|	0.091	0.1	[]	0	0.62062	0	0	0	1.2412	0.62062	1.8619	1.2412	1.2412
841.2	PREDICTED: LOW QUALITY PROTEIN: GTP-binding nuclear protein Ran-like [Diaphorina citri]	gi|662220264|ref|XP_008484259.1|	0.091	0.1	[]	0	0.65522	0	0	0	0.98283	0.65522	1.3104	1.638	1.9657
718.2	PREDICTED: hydroxyacylglutathione hydrolase, mitochondrial-like [Diaphorina citri]	gi|662203729|ref|XP_008475210.1|	0.091	0.1	[]	0	0.56844	0	0.19366	0	1.5242	2.4799	0.95575	0	1.7304
836.2	| RNase III inhibitor | Similar to WP_057853109.1 | *-*- | PANTHER PTHR11106 | Pfam PF01661	MCOT07679.0.MM	0.091	0.1	[]	0	0	0.81094	0	0	1.6219	1.6219	1.2164	0.40547	1.2164
1298	| Endonuclease G, mitochondrial | Similar to E2B9R7 | *-*- | PANTHER PTHR13966 | PANTHER PTHR13966:SF5 | Pfam PF01223	MCOT19215.0.CO	0.091	0.2	[]	0	1	0	0	0	3	2	1	0	0
1338.1	| Dedicator of cytokinesis protein 1 | Similar to KRZ16726.1 | *-*- | PANTHER PTHR11362 | PANTHER PTHR11362:SF28 | Pfam PF01161	MCOT00585.1.CO	0.091	0.2	[]	0	0	1	0	0	2	2	0	1	1
332	PREDICTED: ejaculatory bulb-specific protein 3-like [Diaphorina citri]	gi|662206477|ref|XP_008476701.1|	0.092	1	[]	27	21	29	28	26	28	32	32	14	22
303.1	| TPPP family protein | Similar to W5JNY0 | ***- | PANTHER PTHR12932 | Pfam PF05517	MCOT17595.0.CT	0.092	1	[]	25.59	22.638	24.614	22.687	19.687	25.638	21.711	25.614	20.711	18.759
503.2	PREDICTED: antichymotrypsin-2-like [Diaphorina citri]	gi|662196186|ref|XP_008471111.1|	0.092	1.8	[]	2.3143	2.3143	2.025	1.7357	1.4464	0.86786	1.7357	1.1571	0.86786	0.86786
500.1	| Heat shock protein 70 | Similar to K9MV13 | ***- | PANTHER PTHR19375 | PANTHER PTHR19375:SF225 | Pfam PF00012	MCOT04699.0.CT	0.093	1.4	[]	3.892	4.5094	2.5307	2.5666	4.0039	2.5614	2.9233	2.1942	2.0664	2.648
930.1	| 60S ribosomal protein L26, putative | Similar to E0VIE9 | ***- | PANTHER PTHR11143 | Pfam PF16906 | Pfam PF00467	MCOT04278.0.CT	0.093	0.5	[]	2.8247	4.4741	2.8247	1	0	2.4741	3.6494	4.6494	4.6494	6.4741
566.2	| Unknown protein | PANTHER PTHR22979	MCOT08661.0.MM	0.093	0.5	[]	1.683	1.4531	2.6003	3.136	1.7209	4.8949	4.8569	4.0534	3.5177	4.5891
339.1	| 40S ribosomal protein S3 | Similar to W5J6E7 | ***- | PANTHER PTHR11760 | PANTHER PTHR11760:SF20 | Pfam PF00189 | Pfam PF07650	MCOT20231.0.CT	0.094	0.7	[]	17.516	15.45	11.628	7.8726	7.2264	21.739	15.429	14.742	14.926	21.499
783	| NADH:ubiquinone dehydrogenase | Similar to W5JPI2 | ***- | PANTHER PTHR15469 | PANTHER PTHR15469:SF0 | Pfam PF07225	MCOT12461.0.CC	0.094	0.6	[]	5	5	2	3	3	8	7	7	3	7
663.3	| Translation factor SUI1-like protein | Similar to A0A026WTM9 | ***- | PANTHER PTHR10388 | Pfam PF01253	MCOT10425.0.MM	0.094	0.5	[]	1.132	2.2641	0.77212	3.2312	1.8217	3.3136	3.6434	2.7888	4.0858	5.4128
399.2	PREDICTED: cathepsin B-like [Diaphorina citri]	gi|662203391|ref|XP_008475032.1|	0.094	0.5	[]	0.86225	4.2766	1.7245	1.7245	0.86225	4.5868	3.2419	3.9317	2.5867	4.2766
23.2	| Alpha-actinin, sarcomeric | Similar to A0A0A9Z8X1 | ***- | PANTHER PTHR11915 | PANTHER PTHR11915:SF231 | Pfam PF08726 | Pfam PF00435	MCOT18494.0.CT	0.095	0.7	[]	15.315	16.862	9.7456	13.149	11.911	18.099	18.718	23.049	13.304	23.359
789	| 60S ribosomal protein L37a | Similar to A0A084W8P6 | ***- | Pfam PF01780	MCOT07366.0.MM	0.095	0.6	[]	6	6	8	1	5	9	6	10	7	11
835.1	| Gamma-glutamylcyclotransferase | Similar to A0A067R9R2 | ***- | PANTHER PTHR12935 | Pfam PF13772	MCOT18521.3.CO	0.095	1.4	[]	3.8127	3.8127	4.4482	3.1773	3.8127	2.5418	3.1773	1.9064	5.0837	0.63546
150.1	PREDICTED: laminin subunit gamma-1 [Diaphorina citri]	gi|662196646|ref|XP_008471363.1|	0.098	0.7	[]	11.553	19.648	17.43	8.6642	10.247	18.578	29.036	18.081	10.667	22.45
756.1	| Methionine-R-sulfoxide reductase B1 | Similar to V9IEF3 | ***- | PANTHER PTHR10173 | PANTHER PTHR10173:SF18 | Pfam PF01641	MCOT12165.0.CT	0.098	0.6	[]	4.0203	3.0203	4	2	3.0406	6	9.0203	6.0406	4.0406	4.0609
502	| TAR DNA-binding protein 43 | Similar to A0A0A9WHQ8 | *-*- | PANTHER PTHR24012 | Pfam PF00076	MCOT16371.0.CT	0.099	0.7	[]	9	10	13	7	9	15	15	15	10	17
1059.2	PREDICTED: uncharacterized protein LOC103513702 [Diaphorina citri]	gi|662206615|ref|XP_008476774.1|	0.099	INF	[]	2.3269	1.1373	0	0	0	0	0	0	0	0
1562	pyruvate dehydrogenase subunit beta [Candidatus Liberibacter asiaticus]	WP_015452487.1	0.099	INF	[]	2	0	1	0	0	0	0	0	0	0
1481.1	| Ras-related protein Rab-14 | Similar to W8B0Q1 | ***- | PANTHER PTHR24073 | PANTHER PTHR24073:SF565 | Pfam PF00071	MCOT22417.0.CT	0.099	5	[]	0.99742	0.49871	0.49871	0	0.49871	0	0	0	0	0.49871
1021.1	PREDICTED: uncharacterized protein LOC103510432 [Diaphorina citri]	gi|662200219|ref|XP_008473308.1|	0.099	INF	[]	0.78928	0.78928	0.78928	0	0.78928	0	0	0	0	0
1597	PREDICTED: diphenoloxidase subunit A3-like [Diaphorina citri]	gi|662195757|ref|XP_008470881.1|	0.099	21	[]	0	0	0	3.1463	0	0	0.14635	0	0	0
603.2	PREDICTED: ejaculatory bulb-specific protein 3-like, partial [Diaphorina citri]	gi|662203135|ref|XP_008474888.1|	0.099	INF	[]	0	0.89657	1.2552	1.0759	0	0	0	0	0	0
104.6	PREDICTED: ubiquitin-like [Diaphorina citri]	gi|662200640|ref|XP_008473541.1|	0.099	INF	[]	0	1.321	1.1857	0	0	0	0	0	0	0
906.1	PREDICTED: complement factor I-like [Diaphorina citri]	gi|662209603|ref|XP_008478410.1|	0.099	INF	[]	0	0.70894	2.1268	0	0	0	0	0	0	0
1090	| Cytochrome c, putative | Similar to E0VKR2 | ***- | PANTHER PTHR11961 | Pfam PF00034	MCOT04149.0.CC	0.099	INF	[]	0	1	1	1	0	0	0	0	0	0
30.1	| chaperone protein DnaK | Similar to KRT55514.1 | *-*- | PANTHER PTHR19375 | PANTHER PTHR19375:SF173 | Pfam PF00012 | Pfam PF01025	MCOT09289.0.MM	0.1	0.9	[]	129.64	146.84	132.1	130.76	125.39	160.69	159.19	138.86	114.87	146.18
313	PREDICTED: probable enoyl-CoA hydratase, mitochondrial isoform X1 [Diaphorina citri]	gi|662190444|ref|XP_008467990.1|	0.1	0.8	[]	31.298	37.816	33.298	26.816	34.223	47.558	49.965	44.409	34.335	40.409
149.1	| Spermine oxidase | Similar to A0A067R8V6 | *-*- | PANTHER PTHR10742 | PANTHER PTHR10742:SF272 | Pfam PF01593	MCOT18953.0.CO	0.1	1	[]	18.815	23.504	17.941	18.208	21.047	18.566	20.646	21.361	12.661	21.576
356	| 26S protease regulatory subunit 6B, putative | Similar to E0VLH1 | ***- | PANTHER PTHR23073 | PANTHER PTHR23073:SF8 | Pfam PF00004	MCOT00775.0.CT	0.1	0.7	[]	10	18	11	13	11	20	23	18	6	24
352.2	| NADH dehydrogenase | Similar to KRZ12077.1 | ***- | PANTHER PTHR12966 | PANTHER PTHR12966:SF0 | Pfam PF06212	MCOT01211.2.CT	0.1	1.4	[]	5.0902	3.9027	3.9027	3.9027	5.193	3.1902	3.0875	3.325	2.6125	3.6652
1146.1	| Microtubule-associated protein | Similar to V9IA53 | *-*- | PANTHER PTHR11501 | PANTHER PTHR11501:SF17 | Pfam PF00418	MCOT14940.1.CC	0.1	3.5	[]	2.8512	0.85124	0	1.8512	0.85124	0.85124	0	0	0	1
547.2	| Nucleobindin-1 | Similar to A0A067RCF3 | *-*- | PANTHER PTHR19237 | PANTHER PTHR19237:SF20 | Pfam PF13499	MCOT23041.2.CC	0.1	0.5	[]	2.6673	1.7782	3.5564	1.7782	1.7782	4.4455	6.2237	3.5564	4.4455	4.4455
675.2	| Unknown protein |	MCOT02769.0.CC	0.1	2	[]	2.1308	1.5497	4.0678	2.3245	1.1622	0.58112	3.0993	1.1622	0.58112	0.19371
261.2	PREDICTED: 60S acidic ribosomal protein P0 [Diaphorina citri]	gi|662190691|ref|XP_008468123.1|	0.1	0.6	[]	2.0425	3.5403	2.8595	2.3148	1.634	5.1743	5.1743	4.085	2.9956	5.0381
1482.1	| Unkown protein | Similar to R4WRT9 | ***- |	MCOT18816.0.CT	0.1	2.8	[]	2	0	1.6761	1	1	0	0	1	0	1
1266.1	| L-asparaginase | Similar to G6CQH7 | ***- | PANTHER PTHR10188 | PANTHER PTHR10188:SF17 | Pfam PF01112	MCOT16070.1.CT	0.1	2.9	[]	1.9334	0	2.9334	1	0	0	2	0	0	0
1266.1	| L-asparaginase | Similar to G6CQH7 | ***- | PANTHER PTHR10188 | PANTHER PTHR10188:SF17 | Pfam PF01112	MCOT01601.0.CT	0.1	2.9	[]	1.9334	0	2.9334	1	0	0	2	0	0	0
405.3	PREDICTED: adenosine kinase-like [Diaphorina citri]	gi|662204305|ref|XP_008475525.1|	0.1	0.4	[]	1.1023	1.4698	0.73489	0.55117	0.55117	2.7558	2.021	2.021	1.4698	2.021
1207.1	| Immunoglobulin, partial | Similar to KRT85675.1 | *-*- | PANTHER PTHR21261 | PANTHER PTHR21261:SF2	MCOT05705.0.CO	0.1	1.6	[]	1	0	2.8398	2.8398	3.7597	0.91988	1.8398	1.8398	0	1.8398
1198	| HAD family hydrolase | Similar to WP_057996348.1 | ***- | PANTHER PTHR19288 | PANTHER PTHR19288:SF6 | Pfam PF13344 | Pfam PF13242	MCOT02830.0.CO	0.1	0.4	[]	1	1	2	0	0	3	4	2	1	1
1041	| Hsp90 co-chaperone cdc37 | Similar to A0A0J7L1K1 | ***- | PANTHER PTHR12800 | Pfam PF08565 | Pfam PF03234	MCOT22388.1.CT	0.1	0.4	[]	0	1	2	1	0	5	3	0	1	2
873.2	PREDICTED: proteasome subunit alpha type-1-like [Diaphorina citri]	gi|662203863|ref|XP_008475286.1|	0.1	0.3	[]	0	1.523	0	1.523	0.76149	2.2845	1.523	2.2845	0.76149	4.5689
1055.1	PREDICTED: phosphatidylinositol transfer protein alpha isoform [Diaphorina citri]	gi|662204730|ref|XP_008475751.1|	0.1	0.4	[]	0	1.962	1	0	1	2	1.962	2.924	1.924	2
72	| Isocitrate dehydrogenase | Similar to A0A0L7LAB8 | ***- | PANTHER PTHR11835 | PANTHER PTHR11835:SF34 | Pfam PF00180	MCOT18610.0.CT	0.11	0.8	[]	69	84	72	59	71	117	107	88	47	92
204.1	| Thymosin beta-4 | Similar to E1ZYC2 | ***- | PANTHER PTHR20940 | PANTHER PTHR20940:SF1 | Pfam PF01290	MCOT08420.0.OO	0.11	1	[]	37.278	32.4	44.133	39.265	35.399	37.343	35.343	43.133	43.166	34.333
525	| Small ubiquitin-related modifier | Similar to A0A0D6E118 | ***- | PANTHER PTHR10562 | Pfam PF11976	MCOT17619.0.CC	0.11	1	[]	21	13	19	18	16	21	17	19	9	17
472	| Protein CDV3 | Similar to W5JI44 | ***- | Pfam PF15359	MCOT20290.0.CC	0.11	1.1	[]	17	14	13	18	14	13	12	15	15	16
425.1	| cold-shock protein | Similar to WP_058024053.1 | *-*- | PANTHER PTHR11544 | PANTHER PTHR11544:SF14 | Pfam PF00313	MCOT06554.0.CO	0.11	1	[]	15.378	16.378	21.77	21.77	20.77	17.176	19.973	22.176	10.987	21.973
33.2	PREDICTED: myosin light chain alkali [Diaphorina citri]	gi|662195505|ref|XP_008470747.1|	0.11	1.1	[]	13.99	13.856	16.681	15.067	14.394	15.47	16.546	14.125	8.744	13.99
164.2	| Cytochrome c1, heme protein, mitochondrial | Similar to A0A0A9VVB4 | ***- | PANTHER PTHR10266 | PANTHER PTHR10266:SF3 | Pfam PF02167	MCOT22389.0.CT	0.11	0.7	[]	13.37	12.924	9.8046	11.142	9.8046	18.718	15.598	16.044	12.924	19.609
405.1	| Adenosine kinase 2 | Similar to E2A1C3 | ***- | PANTHER PTHR10584 | PANTHER PTHR10584:SF24 | Pfam PF00294	MCOT22292.0.CT	0.11	0.6	[]	9.6779	14.064	6.1006	4.312	6.3659	16.861	13.705	11.896	8.4749	11.815
330.1	| Acetyltransferase component of pyruvate dehydrogenase complex | Similar to B4MZV3 | *-*- | PANTHER PTHR23151 | PANTHER PTHR23151:SF57 | Pfam PF00198 | Pfam PF00364	MCOT01701.0.CO	0.11	0.7	[]	7.872	11.575	7.978	7.0386	3.6385	11.128	12.848	13.681	4.6417	15.619
706.1	| Ferritin | Similar to A0A0A7DNF9 | ***- | PANTHER PTHR11431 | PANTHER PTHR11431:SF28 | Pfam PF00210	MCOT06925.0.MT	0.11	1.2	[]	6.7832	10.675	6.8916	5.7291	9.7832	5.7832	9.6207	6.6749	2	9.6207
1006.1	| Polyubiquitin | Similar to W5J935 | ***- | PANTHER PTHR10666 | Pfam PF00240	MCOT21791.0.CT	0.11	1.2	[]	6	5	6.3449	6.3796	4	5.3449	5.3449	4.6898	5.0347	2
666	| Glutaredoxin 3 | Similar to A0A067QVZ4 | ***- | PANTHER PTHR10293 | PANTHER PTHR10293:SF40 | Pfam PF00462 | Pfam PF00085	MCOT20418.0.CO	0.11	1.3	[]	6	7	5	4	5	6	5	3	3	4
166.1	| Low-density lipoprotein receptor, putative | Similar to E0VZI8 | *-*- | PANTHER PTHR10529 | PANTHER PTHR10529:SF258 | Pfam PF00089 | Pfam PF00057	MCOT05920.0.CT	0.11	0.6	[]	5.075	12.42	5.075	5.615	3.3406	11.435	9.8595	13.58	5.8921	9.5157
1121	| Unknown protein |	MCOT21545.0.CO	0.11	0.4	[]	3	0	1	1	1	4	3	3	2	2
967.1	| NADPH:quinone oxidoreductase | Similar to WP_058095187.1 | ***- | PANTHER PTHR11695 | PANTHER PTHR11695:SF488 | Pfam PF00107 | Pfam PF08240	MCOT19047.1.CT	0.11	0.5	[]	1.9975	1.9975	1.3153	2.6796	0	3.3373	4.995	3.9705	1.9975	2.6796
41.4	PREDICTED: spectrin alpha chain-like [Diaphorina citri]	gi|662211478|ref|XP_008479426.1|	0.11	0.5	[]	1.6321	2.1121	1.008	0.91204	0.72004	2.5441	2.3041	3.7922	1.7761	3.0241
1174	| Gamma-glutamyl hydrolase | Similar to W5JUI2 | ***- | PANTHER PTHR11315 | Pfam PF07722	MCOT04508.0.CO	0.11	0.4	[]	1	2	1	1	1	3	4	4	0	3
1310	PREDICTED: 60S ribosomal protein L30 [Diaphorina citri]	gi|662196877|ref|XP_008471488.1|	0.11	0.4	[]	1	3	1	0	1	3	2	4	0	5
12.1	| ATP synthase subunit alpha | Similar to S4VDE6 | ***- | PANTHER PTHR15184 | PANTHER PTHR15184:SF3 | Pfam PF00006 | Pfam PF00306	MCOT01082.0.CT	0.12	0.9	[]	189.01	208.25	157.47	161.33	198.86	218.17	232.53	200.23	157.28	198.56
8.1	| ATP synthase subunit delta, mitochondrial | Similar to A0A0A9YLN4 | ***- | PANTHER PTHR13822 | Pfam PF02823	MCOT15938.1.CC	0.12	0.8	[]	155.02	138.02	146.02	102.02	121.02	186.53	195.53	195.53	135.02	105.52
70.1	| alkyl hydroperoxide reductase | Similar to WP_057763869.1 | ***- | PANTHER PTHR10681 | PANTHER PTHR10681:SF90 | Pfam PF00578 | Pfam PF10417	MCOT08413.0.MT	0.12	0.8	[]	78	75.091	71.136	62.182	71.136	86.045	105.59	90.773	80.182	91.045
60.2	| eno, phosphopyruvate hydratase, enolase | Similar to KRT65776.1 | ***- | PANTHER PTHR11902 | Pfam PF00113 | Pfam PF03952	MCOT23307.0.CO	0.12	1	[]	47.424	44.144	53.332	21.968	38.801	38.979	70.352	34.738	23.021	43.414
132.1	| Actin-depolymerizing factor 1 | Similar to R4V0V1 | ***- | PANTHER PTHR11913 | Pfam PF00241	MCOT21395.0.CT	0.12	1	[]	41.406	51.67	42.14	37.465	34.525	47.729	48.285	44.935	28.554	43.789
34.4	PREDICTED: LOW QUALITY PROTEIN: heat shock 70 kDa protein cognate 3-like [Diaphorina citri]	gi|662185398|ref|XP_008476889.1|	0.12	1	[]	36.737	36.268	36.934	36.412	40.978	43.701	46.386	34.776	29.758	37.229
380.1	PREDICTED: putative uncharacterized protein DDB_G0282133 [Diaphorina citri]	gi|662203411|ref|XP_008475043.1|	0.12	0.8	[]	30.09	36.759	23.862	26.008	29.222	34.001	35.132	40.731	36.674	47.154
124.2	| Annexin | Similar to A0A067QIU9 | ***- | PANTHER PTHR10502 | Pfam PF00191	MCOT17878.2.CC	0.12	1	[]	23.152	21.136	21.999	19.69	18.801	24.574	26.195	19.762	12.672	20.279
394	| Pterin-4-alpha-carbinolamine dehydratase | Similar to A0A067RQQ6 | ***- | PANTHER PTHR12599 | PANTHER PTHR12599:SF7 | Pfam PF01329	MCOT21045.0.CC	0.12	1	[]	18	20	17	20	20	21	20	19	12	20
443.1	| Aldose reductase, putative | Similar to E0VMR6 | ***- | PANTHER PTHR11732 | Pfam PF00248	MCOT15589.0.CT	0.12	0.7	[]	9.5231	7.5231	5.6424	5.7616	4.6424	11.404	7.5231	10.642	8.6424	12.523
641	| Tubulin beta-1 chain | Similar to E2AQX7 | ***- | PANTHER PTHR11588 | PANTHER PTHR11588:SF47 | Pfam PF00091 | Pfam PF03953	MCOT22411.0.CC	0.12	0.6	[]	3.9732	7.1081	2.4064	3.2897	2.1278	6.0856	7.402	4.2208	6.0603	8.6496
755.1	| Tyrosine--tRNA ligase | Similar to A0A067QQ26 | *-*- | PANTHER PTHR11586 | PANTHER PTHR11586:SF22 | Pfam PF01588	MCOT02930.0.CT	0.12	1.4	[]	3.919	3.2662	3.7279	3.1813	1.9068	2.8653	2.605	2.4832	1.8168	1.5752
1210	| Ubiquitin-conjugating enzyme m | Similar to I4DPU1 | ***- | PANTHER PTHR24067 | PANTHER PTHR24067:SF39 | Pfam PF00179	MCOT14121.0.CC	0.12	1.6	[]	3	4	3	2	2	3	1	1	0	4
954	| 60S ribosomal protein L18 | Similar to E2ACB8 | ***- | PANTHER PTHR10934	MCOT02801.0.CT	0.12	0.5	[]	3	3	2	2	1	3	2	4	4	8
898	| Coiled-coil domain-containing protein 6 | Similar to A0A0L7QZJ1 | ***- | PANTHER PTHR15276 | PANTHER PTHR15276:SF0 | Pfam PF09755	MCOT01249.2.CO	0.12	1.5	[]	2	2	6	3	3	3	3	2	1	2
630.1	PREDICTED: intrastrand cross-link recognition protein [Diaphorina citri]	gi|662189003|ref|XP_008488199.1|	0.12	0.6	[]	1.9985	2.6647	1.9985	3.3309	3.3309	6.5319	4.62	4.6633	2.6647	5.3294
446.2	PREDICTED: uncharacterized protein LOC103514107, partial [Diaphorina citri]	gi|662207389|ref|XP_008477194.1|	0.12	0.4	[]	1.0855	0.65903	1.5421	1.1156	0.48674	2.3734	2.5457	2.4036	2.3734	2.4554
629.1	| Glucose-6-phosphate 1-dehydrogenase | Similar to A0A067QUT3 | ***- | PANTHER PTHR23429 | Pfam PF02781 | Pfam PF00479	MCOT22101.0.CO	0.12	0.3	[]	1.0677	1.0677	0	1.0677	0	1.4236	1.7795	2.1677	1.0677	2.8472
1305	| Small nuclear ribonucleoprotein sm d1 | Similar to W5JX76 | ***- | PANTHER PTHR23338 | Pfam PF01423	MCOT19189.0.CC	0.12	0.4	[]	1	2	0	2	0	4	3	3	0	2
1109.1	| Oxidoreductase | Similar to B0WES0 | ***- | PANTHER PTHR24322 | PANTHER PTHR24322:SF544 | Pfam PF00106	MCOT17413.0.CC	0.12	0.4	[]	1	2	1	1	0	3.6654	2.6654	0.83268	1	3.8327
254.3	PREDICTED: protein D2-like isoform X4 [Diaphorina citri]	gi|662202348|ref|XP_008474467.1|	0.12	2.4	[]	0.93915	1.8783	2.4604	1.5213	0.58215	0.58215	1	0.58215	0.93915	0
595.2	PREDICTED: 40S ribosomal protein S7-like [Diaphorina citri]	gi|662210433|ref|XP_008478858.1|	0.12	0.4	[]	0.85319	1.1376	0.85319	1.7064	0.2844	3.9815	3.1283	1.9908	0.2844	2.844
850.1	PREDICTED: uncharacterized protein LOC103506344 [Diaphorina citri]	gi|662192200|ref|XP_008468948.1|	0.12	0.6	[]	0.82483	3.2993	3.2993	1.6497	4.1241	4.949	4.1241	4.949	4.1241	5.7738
836.1	PREDICTED: O-acetyl-ADP-ribose deacetylase MACROD1-like, partial [Diaphorina citri]	gi|662204008|ref|XP_008475365.1|	0.12	0.3	[]	0	0.59453	1.1891	0	1.1891	2.3781	2.3781	1.7836	0.59453	1.7836
48.2	| NADH-quinone oxidoreductase subunit G, NADH-quinone oxidoreductase subunit G | Similar to KRT76567.1 | ***- | PANTHER PTHR11615 | PANTHER PTHR11615:SF115 | Pfam PF00384 | Pfam PF13510	MCOT05516.1.CT	0.13	0.8	[]	62.651	73.001	55.428	51.31	66.357	95.528	91.002	68.622	52.497	84.448
198.1	| Peroxiredoxin-like protein | Similar to L0AUL0 | ***- | PANTHER PTHR10430 | PANTHER PTHR10430:SF16 | Pfam PF08534	MCOT10149.0.MT	0.13	1	[]	35.708	39.93	39.241	38.93	36.553	45.84	37.397	38.086	30.331	45.529
230.1	PREDICTED: NADH dehydrogenase [ubiquinone] 1 alpha subcomplex subunit 7-like [Diaphorina citri]	gi|662200564|ref|XP_008473497.1|	0.13	1	[]	23.163	20.648	26.335	21.82	23.991	20.648	22.406	27.507	24.577	20.062
206.1	| Superoxide dismutase | Similar to M4I1I7 | ***- | PANTHER PTHR11404 | PANTHER PTHR11404:SF6 | Pfam PF02777 | Pfam PF00081	MCOT01674.2.CC	0.13	0.7	[]	21.243	21.976	19.046	19.046	16.848	27.103	28.569	30.034	19.778	27.103
5.3	PREDICTED: actin-1 [Diaphorina citri]	gi|662196666|ref|XP_008471373.1|	0.13	0.7	[]	17.234	20.639	12.134	16.513	17.032	23.437	23.5	24.337	21.537	23.365
79.2	| Electron transfer flavoprotein subunit beta | Similar to F4WJ49 | *-*- | PANTHER PTHR21294 | PANTHER PTHR21294:SF8 | Pfam PF01012	MCOT06257.2.CC	0.13	1.1	[]	15.115	15.172	11.838	13.236	18.449	15.207	14.37	14.271	10.519	15.534
177.2	| Unknown protein |	MCOT01814.1.CT	0.13	1.1	[]	14.277	13.591	11.335	14.532	14.963	14.021	15.277	11.277	12.591	11.766
487.1	| Stomatin-like protein 2 | Similar to A0A0L7R0T9 | ***- | PANTHER PTHR10264 | PANTHER PTHR10264:SF27 | Pfam PF01145 | Pfam PF16200	MCOT00646.0.CT	0.13	0.7	[]	9.7682	13.717	10.819	10.78	8.8419	20.678	16.678	14.689	14.729	11.78
399.1	| Cathepsin B-like cysteine proteinase | Similar to A1DYI5 | ***- | PANTHER PTHR12411 | PANTHER PTHR12411:SF16 | Pfam PF00112	MCOT15362.1.CO	0.13	0.7	[]	8.1377	25.325	12.275	13.076	8.1377	17.413	16.758	22.869	17.413	19.723
656.1	single-stranded DNA-binding protein [Candidatus Profftella armatura]	WP_020915528.1	0.13	1.1	[]	7.843	7.843	7.843	8.7644	6.9215	6.9215	6.843	7.843	5.843	7.843
712.1	| Protein-L-isoaspartate O-methyltransferase | Similar to E0VP09 | *-*- | PANTHER PTHR11579 | Pfam PF01135	MCOT20521.0.CC	0.13	0.7	[]	6.77	6.77	5.8028	8.7043	6.77	13.54	6.77	10.639	8.7043	13.54
1098	| Unknown protein |	MCOT12448.0.CT	0.13	1.3	[]	5	4	6	2	4	3	4	2	4	3
1058	PREDICTED: NADH dehydrogenase [ubiquinone] 1 alpha subcomplex subunit 1-like [Diaphorina citri]	gi|662191657|ref|XP_008468652.1|	0.13	1.3	[]	4	4	5	4	5	5	3	3	3	3
1058	PREDICTED: NADH dehydrogenase [ubiquinone] 1 alpha subcomplex subunit 1-like isoform X1 [Diaphorina citri]	gi|662191649|ref|XP_008468648.1|	0.13	1.3	[]	4	4	5	4	5	5	3	3	3	3
538.1	| Unknown protein |	MCOT04879.1.CO	0.13	0.6	[]	3.9456	4.1651	6.4841	6.0113	4.0554	8.3302	5.8574	9.9128	8.0666	8.2861
1349	| Unknown protein |	MCOT16464.2.CC	0.13	2	[]	3	2	1	0	2	0	0	1	0	3
129.4	PREDICTED: verprolin-like [Diaphorina citri]	gi|662195834|ref|XP_008470922.1|	0.13	1.4	[]	2.9549	0.98496	2.9549	5.9097	3.6115	1.3133	1.9699	3.2832	3.6115	1.9699
483.1	| Neuroglian, putative | Similar to E0VWB3 | ***- | PANTHER PTHR10489 | PANTHER PTHR10489:SF536 | Pfam PF13882 | Pfam PF07679	MCOT18527.0.CO	0.13	0.5	[]	2.2113	4.4503	2.6543	0.55281	2.1014	6.9711	6.8269	3.2071	0.55281	4.8933
86.2	| aminotransferase | Similar to KRO70902.1 | ***- | PANTHER PTHR11751 | PANTHER PTHR11751:SF29 | Pfam PF00155	MCOT21833.2.CC	0.13	0.5	[]	1.7652	1.9955	0.99773	1.1512	1.1512	3.2234	3.1467	3.3769	2.3025	3.1467
402.3	| Unknown protein |	MCOT18752.1.CT	0.13	2.2	[]	1.602	1.9957	1.7148	1.4626	1.1818	0.84414	0.92707	0.6189	0.67531	0.50648
1352	| RNA helicase | Similar to WP_056943117.1 | ***- | PANTHER PTHR24031 | PANTHER PTHR24031:SF76 | Pfam PF00270 | Pfam PF00271	MCOT19104.0.CT	0.13	0.3	[]	1	0	0	1	0	1	1	2	1	2
1373	| COP9 signalosome complex subunit 8 | Similar to A0A0L7R6L8 | ***- | PANTHER PTHR13339 | Pfam PF10075	MCOT23209.0.CC	0.13	0.3	[]	1	0	1	0	0	3	2	2	0	0
353.3	PREDICTED: aminopeptidase N-like [Diaphorina citri]	gi|662197668|ref|XP_008471923.1|	0.13	0.4	[]	0.74477	0.78518	0.39082	0	0.32343	1.0377	1.2129	1.9981	0.53905	1.5363
80.2	PREDICTED: glycogen phosphorylase-like [Diaphorina citri]	gi|662205032|ref|XP_008475915.1|	0.13	0.3	[]	0.43094	0.37917	0.27228	0.37388	0.32741	1.1438	1.0954	1.5795	1.2506	1.8393
573.2	PREDICTED: integrin alpha-PS2-like, partial [Diaphorina citri]	gi|662197900|ref|XP_008472050.1|	0.13	0.3	[]	0.3859	1.2404	0.38107	0.3859	0	1.2404	2.0122	1.6263	0	2.0122
510.2	PREDICTED: T-complex protein 1 subunit beta-like [Diaphorina citri]	gi|662186537|ref|XP_008482626.1|	0.13	0.2	[]	0.29647	0.88941	0	0.29647	0.29647	1.4824	2.0753	1.1859	0.88941	1.4824
1304	PREDICTED: NADH-cytochrome b5 reductase 2-like [Diaphorina citri]	gi|662214601|ref|XP_008481139.1|	0.13	0.3	[]	0	0	0	0	2	1	0	3	0	3
1142	| DUF1338 domain-containing protein | Similar to WP_057440817.1 | ***- | PANTHER PTHR39479 | PANTHER PTHR39479:SF2 | Pfam PF07063	MCOT16002.0.CT	0.13	0.3	[]	0	1	1	0	0	2	1	2	0	2
492	transcription elongation factor GreA [Candidatus Profftella armatura]	WP_020915371.1	0.14	1	[]	16	16	19	19	17	17	20	20	13	15
14.3	| aconitate hydratase | Similar to ALO02449.1 | ***- | PANTHER PTHR11670 | PANTHER PTHR11670:SF30 | Pfam PF00330 | Pfam PF00694	MCOT11939.0.TT	0.14	1.2	[]	7.73	6.8866	7.3146	4.3057	6.4459	5.9924	5.5771	6.8866	2.9962	6.8866
110.2	PREDICTED: four and a half LIM domains protein 2 isoform X2 [Diaphorina citri]	gi|662182966|ref|XP_008467331.1|	0.14	1.2	[]	6.5164	7.774	6.0591	4.9159	5.7162	5.0302	5.3732	5.4875	3.887	5.8305
217.2	| Outer dense fiber protein 3-B | Similar to A0A026WSV0 | ***- | PANTHER PTHR21580 | PANTHER PTHR21580:SF9 | Pfam PF07004	MCOT18447.1.CC	0.14	1.2	[]	5.3927	5.2067	5.7646	5.0208	4.4629	4.277	4.091	4.277	4.6489	4.091
327.1	PREDICTED: uncharacterized protein LOC103520002 [Diaphorina citri]	gi|662183336|ref|XP_008483346.1|	0.14	0.4	[]	2	0	1	1	0	3	5.8705	1	0	0
613.2	PREDICTED: heat shock factor-binding protein 1-like [Diaphorina citri]	gi|662190635|ref|XP_008468092.1|	0.14	3.9	[]	1.0741	0.7672	1.381	0.92064	0	0	0.30688	0	0.7672	0
702.2	PREDICTED: ribosome-recycling factor, mitochondrial-like [Diaphorina citri]	gi|662219979|ref|XP_008484100.1|	0.14	2.4	[]	1.0631	0	0.88593	0.70874	0.70874	0	0	0.70874	0	0.70874
1251.1	PREDICTED: 60S ribosomal protein L31-like [Diaphorina citri]	gi|662210635|ref|XP_008478965.1|	0.14	0.5	[]	0.8952	1.7904	1.7904	0	0	0.8952	3.5808	2.6856	1.7904	0.8952
944.2	| Unknown protein |	MCOT21648.0.CC	0.14	6.1	[]	0.68246	1.1345	0.85307	1.4757	0	0	0	0.34123	0.17061	0.17061
1512	| Nuclear pore glycoprotein p62 | Similar to KRX19357.1 | *-*- |	MCOT00247.0.CO	0.14	4	[]	0	0	0	3	1	0	0	0	0	1
850.2	| 40S ribosomal protein S26 | Similar to E2ARH0 | ***- | PANTHER PTHR12538 | Pfam PF01283	MCOT07769.0.MM	0.14	6	[]	0	1.3063	1.3063	0	1.4408	0	0	0	0.67273	0
199.1	| Cathepsin L | Similar to V9IF08 | ***- | PANTHER PTHR12411 | Pfam PF00112 | Pfam PF08246	MCOT02772.0.CT	0.15	1	[]	39.566	28.999	33.827	42.244	36.663	32.394	36.491	38.409	40.409	40.416
298	PREDICTED: uncharacterized protein LOC103511074 isoform X1 [Diaphorina citri]	gi|662201506|ref|XP_008474007.1|	0.15	1	[]	27	25	24	21	26	26	22	30	26	20
216.1	| N-acetylmuramoyl-L-alanine amidase | Similar to A0A0A1XL35 | ***- | PANTHER PTHR11022 | PANTHER PTHR11022:SF44	MCOT15074.1.CT	0.15	1	[]	23.776	13.602	14.412	18.149	15.602	17.65	19.577	22.969	8.9748	15.104
275.1	| Heterogeneous nuclear ribonucleoprotein a2 b1-like protein | Similar to A0A0J7KRE7 | *-*- | PANTHER PTHR24012 | PANTHER PTHR24012:SF492 | Pfam PF00076	MCOT06475.2.CT	0.15	1	[]	22.872	21.103	30.016	21.286	21.949	23.103	20.432	27.758	24.363	21.846
47.5	PREDICTED: 14-3-3 protein zeta-like [Diaphorina citri]	gi|662211990|ref|XP_008479703.1|	0.15	1.1	[]	9.4926	8.4561	12.724	9.5013	13.194	11.514	10.697	10.206	8.3215	7.872
434.2	PREDICTED: cuticle protein 21-like [Diaphorina citri]	gi|662210367|ref|XP_008478820.1|	0.15	1.1	[]	8.4921	9.0229	9.5536	11.146	11.146	10.615	9.0229	9.5536	7.9613	9.0229
36.2	| Mitochondrial-processing peptidase subunit beta, partial | Similar to KRZ09733.1 | *-*- | PANTHER PTHR23076 | PANTHER PTHR23076:SF45 | Pfam PF01434 | Pfam PF00675	MCOT09485.0.MM	0.15	0.6	[]	4.6812	4.7111	4.4143	3.7629	4.1772	5.1553	7.1692	8.5467	6.7549	7.4361
353.2	| Aminopeptidase N | Similar to E2BB79 | ***- | PANTHER PTHR11533 | PANTHER PTHR11533:SF193 | Pfam PF01433 | Pfam PF11838	MCOT21830.0.CT	0.15	0.7	[]	4.4142	6.9994	4.2648	6.9029	5.8143	8.3984	8.9374	10.665	3.744	10.975
609.1	| Malic enzyme | Similar to A0A0A9XJW4 | *-*- | PANTHER PTHR23406 | PANTHER PTHR23406:SF22 | Pfam PF00390	MCOT18545.0.CO	0.15	0.7	[]	4.3534	5.7042	5.9113	5.0039	4.1287	7.1038	7.5619	8.694	6.1038	9.1112
268.1	| Transcriptional activator protein Pur-alpha | Similar to A0A034VMZ0 | ***- | PANTHER PTHR12611 | Pfam PF04845	MCOT21743.1.CT	0.15	0.6	[]	3.2355	3.2355	2.4903	2.2355	2.1177	5.912	3.9806	5.3532	1.9314	5.7943
572.2	| Unknown protein |	MCOT04121.2.CO	0.15	1.7	[]	2.6056	2.2019	2.6056	0.20187	2.4037	2	0	1	3	0
50.5	PREDICTED: vitellogenin-2-like [Diaphorina citri]	gi|662206230|ref|XP_008476567.1|	0.15	1.6	[]	2.3635	3.9709	1.8424	0.16516	1.4972	2.3635	0.9212	1.0166	0.49549	1.3469
1002	| Nuclear lamin L1 alpha | Similar to B0WXJ5 | *-*- |	MCOT01803.1.CT	0.15	0.2	[]	1	0	0	0	0	2	1	0	0	2
787.1	| Unknown protein |	MCOT21191.0.CO	0.15	1.5	[]	0.92441	3.5351	0.92441	3.5351	1.8488	0	1.8488	0.92441	0.92441	3.3726
1563	| 14-3-3 zeta | Similar to G9I546 | ***- | PANTHER PTHR18860 | PANTHER PTHR18860:SF26 | Pfam PF00244	MCOT09540.0.TT	0.15	0.1	[]	0.69713	0	0	0	0	2.5686	1.5686	0	0.69713	0
489.2	PREDICTED: NADH dehydrogenase [ubiquinone] iron-sulfur protein 7, mitochondrial-like [Diaphorina citri]	gi|662201650|ref|XP_008474085.1|	0.15	0.3	[]	0.59365	0.83112	0	0	0	1.0686	0.94985	0.94985	0.83112	0.47492
354.4	PREDICTED: uncharacterized protein LOC103520276, partial [Diaphorina citri]	gi|662219055|ref|XP_008483587.1|	0.15	0.3	[]	0.46721	0.65775	0	0.19648	0	1.0349	0.88048	1.2675	0.6998	1.125
400.2	PREDICTED: alpha,alpha-trehalose-phosphate synthase [UDP-forming] A-like [Diaphorina citri]	gi|662191739|ref|XP_008468696.1|	0.15	0.3	[]	0.40029	0.62521	0.20014	0	0.22492	0.40029	0.62521	1.4506	0.64998	1.4258
1510	30S ribosomal protein S5 [Candidatus Profftella armatura]	WP_020915318.1	0.15	0.2	[]	0	0	1	0	0	1	3	0	0	1
1513	| 50S ribosomal protein L11 | Similar to CUH65798.1 | ***- | PANTHER PTHR11661 | PANTHER PTHR11661:SF1 | Pfam PF00298 | Pfam PF03946	MCOT20640.0.CC	0.15	0.2	[]	0	0	0	0	1	1	1	2	0	1
1245.1	| Iron-sulfur cluster assembly enzyme ISCU, mitochondrial, partial | Similar to KRZ09913.1 | *-*- | PANTHER PTHR11375 | Pfam PF14580	MCOT16622.0.CT	0.15	0.1	[]	0	0	0	0	0.6632	3.3264	0	0.6632	0.6632	0.6632
868.2	PREDICTED: protein ROP [Diaphorina citri]	gi|662184207|ref|XP_008470642.1|	0.15	0.1	[]	0	0.63392	0	0	0	0.95088	1.2678	1.2678	0.95088	0.63392
330.6	PREDICTED: pyruvate dehydrogenase protein X component-like, partial [Diaphorina citri]	gi|662224215|ref|XP_008486435.1|	0.15	0.2	[]	0	0	0	0.95405	0	0.69519	1.0139	1.0112	0.64047	1.2862
510.3	PREDICTED: T-complex protein 1 subunit beta-like [Diaphorina citri]	gi|662192697|ref|XP_008469218.1|	0.15	0.1	[]	0	0.69714	0	0	0	1.7428	0.69714	0.69714	0	2.0914
1037	| Dihydropyrimidinase | Similar to A0A0K8W795 | ***- | PANTHER PTHR11647 | PANTHER PTHR11647:SF50 | Pfam PF01979	MCOT09234.0.MT	0.15	0.2	[]	0	0	1	0	0	0	0	2	0	3
1393	| Prostaglandin E synthase 3 | Similar to A0A067QPA7 | *-*- | PANTHER PTHR22932 | Pfam PF04969	MCOT13924.0.CT	0.15	0.2	[]	0	0	1	0	0	2	1	1	1	0
101	| Succinyl-CoA synthetase alpha subunit | Similar to D3TRD7 | ***- | PANTHER PTHR11117 | Pfam PF02629 | Pfam PF00549	MCOT06363.0.CT	0.16	0.8	[]	58.329	71.329	61.497	43.665	49.329	86.329	70.329	63.497	61.497	76.162
118.1	| Pyruvate dehydrogenase | Similar to W5J7J0 | ***- | PANTHER PTHR11624 | PANTHER PTHR11624:SF56 | Pfam PF02779 | Pfam PF02780	MCOT15753.0.CT	0.16	0.9	[]	54.748	60.759	56.782	58.782	59.748	73.633	78.576	59.725	41.908	55.725
1.4	| myosin heavy chain, isoform I | Similar to KRF81453.1 | *-*- | PANTHER PTHR13140 | PANTHER PTHR13140:SF364 | Pfam PF00063 | Pfam PF02736	MCOT15707.2.CC	0.16	0.8	[]	50.102	52.966	38.593	40.426	40.93	51.615	54.048	66.328	49.111	62.811
104.1	| Polyubiquitin, partial | Similar to KRY65064.1 | *-*- | PANTHER PTHR10666 | Pfam PF00240 | Pfam PF01599	MCOT23365.0.CC	0.16	0.8	[]	25.117	24.34	22.712	22.643	19.601	28.557	29.051	31.792	27.163	34.098
338	| Lachesin | Similar to F4WM47 | *-*- | PANTHER PTHR12231 | PANTHER PTHR12231:SF147 | Pfam PF07679	MCOT00451.0.CC	0.16	1	[]	25	20	24	25	22	24	23	26	18	26
211.1	| Nadh dehydrogenase | Similar to A0A0J7KYU0 | ***- | PANTHER PTHR10884 | PANTHER PTHR10884:SF10 | Pfam PF00329	MCOT13733.2.CO	0.16	0.8	[]	21.473	21.473	17.747	20.779	16.925	30.251	27.41	26.716	19.957	25.958
384	PREDICTED: ATPase inhibitor mai-2, mitochondrial-like isoform X2 [Diaphorina citri]	gi|662213515|ref|XP_008480549.1|	0.16	1	[]	18	23	18	13	17	20	22	17	14	15
350.1	| Pyridoxal kinase | Similar to Q1PCB1 | ***- | PANTHER PTHR10534 | PANTHER PTHR10534:SF2 | Pfam PF08543	MCOT01544.0.CT	0.16	0.7	[]	17.874	22.342	9.2492	10.249	8.9369	22.186	22.342	22.342	10.093	18.608
470.1	| Myosin-2 essential light chain | Similar to A0A0A9W837 | ***- | PANTHER PTHR23048 | Pfam PF13499	MCOT15205.2.CT	0.16	1	[]	13.424	14.319	15.214	17.004	17.004	16.109	18.794	16.109	9.8445	14.319
467.1	| Prefoldin subunit 6 | Similar to E2BJE0 | ***- | PANTHER PTHR21431 | PANTHER PTHR21431:SF0 | Pfam PF01920	MCOT08366.0.MT	0.16	0.7	[]	10.596	12.697	11.394	15.394	10.596	15.495	15.495	21.293	18.495	14.697
319.1	| Chitinase | Similar to D3TLB4 | ***- | PANTHER PTHR11177 | PANTHER PTHR11177:SF211 | Pfam PF00704	MCOT13299.0.CC	0.16	0.7	[]	10	15.975	10	10	8	16	13	20	9	18
1391	PREDICTED: pupal cuticle protein-like [Diaphorina citri]	gi|662207244|ref|XP_008477118.1|	0.16	0.7	[]	5.9073	6.1346	7.9978	7.6114	4.7825	10.02	9.0882	8.3155	9.0196	11.44
1187.1	| 27 kDa hemolymph protein | Similar to A0A0A9YLF7 | ***- | PANTHER PTHR20997 | PANTHER PTHR20997:SF2 | Pfam PF07165	MCOT02585.0.CT	0.16	1.6	[]	5.7896	0	3.8598	2.8948	0	0.96494	2.8948	0.96494	0.96494	1.9299
515.2	| 40S ribosomal protein S10, partial | Similar to KRZ77439.1 | *-*- | PANTHER PTHR24070 | PANTHER PTHR24070:SF211 | Pfam PF03501 | Pfam PF00071	MCOT10738.0.MM	0.16	0.6	[]	5.4045	4.7289	4.7289	3.3778	4.7289	8.1067	7.4311	5.4045	8.7823	6.7556
315.2	PREDICTED: enoyl-CoA delta isomerase 1, mitochondrial-like [Diaphorina citri]	gi|662213812|ref|XP_008480709.1|	0.16	0.7	[]	4.3484	5.0976	5.0488	3.7491	5.1986	8.3449	7.1463	6.5958	5.9477	7.2962
942	| RAS-like protein | Similar to E1U2Q1 | ***- | PANTHER PTHR24070 | Pfam PF00071	MCOT22893.0.CC	0.16	1.4	[]	4	3	4	1	2	2	2	1	1	4
483.2	PREDICTED: neuroglian-like, partial [Diaphorina citri]	gi|662218850|ref|XP_008483474.1|	0.16	0.5	[]	1.7887	3.0415	2.1471	0.44719	1.6999	4.8302	4.847	3.5943	0.44719	3.3998
1541.2	| ATP-dependent RNA helicase | Similar to V5G689 | ***- | PANTHER PTHR24031 | PANTHER PTHR24031:SF295 | Pfam PF00270 | Pfam PF00271	MCOT12816.0.CT	0.16	0	[]	0	0	0	0	0	0	0	1.7353	0	0.86765
725.1	| valine--tRNA ligase | Similar to WP_058050925.1 | *-*- | PANTHER PTHR11946 | PANTHER PTHR11946:SF5 | Pfam PF00133 | Pfam PF02092	MCOT07996.0.MM	0.16	0	[]	0	0	0	0	0	0.99091	0	1.8391	0	0
1343.1	| Tripeptidyl-peptidase 2 | Similar to A0A0A9YF50 | ***- | PANTHER PTHR10795 | PANTHER PTHR10795:SF368 | Pfam PF00082 | Pfam PF12580	MCOT05005.0.CO	0.16	0	[]	0	0	0	0	0	0	0.98762	0.98762	0	0.98762
1517.1	| Eukaryotic translation initiation factor 3 subunit F | Similar to T1GIH2 | ***- | PANTHER PTHR10540 | PANTHER PTHR10540:SF7 | Pfam PF13012 | Pfam PF01398	MCOT03806.0.CT	0.16	0	[]	0	0	0	0	0	0	0	0.90288	0.90288	0.90288
650.4	| dehydrogenase | Similar to WP_058051402.1 | ***- | PANTHER PTHR11695 | PANTHER PTHR11695:SF451 | Pfam PF08240 | Pfam PF00107	MCOT03788.0.CO	0.16	0	[]	0	0	0	0	0	1.176	0	0.77622	0	0.67127
885.1	PREDICTED: plexin A3-like [Diaphorina citri]	gi|662204370|ref|XP_008475561.1|	0.16	0.07	[]	0	0	0	0.23802	0	0.71406	0.47604	0.47604	0.47604	1.0647
779.2	| Intersectin-1 | Similar to A0A026VUW5 | *-*- | PANTHER PTHR11216 | PANTHER PTHR11216:SF70 | Pfam PF14604 | Pfam PF12763	MCOT22816.2.CO	0.16	0.1	[]	0	0	0	0.40002	0	1.2646	0.40002	0.40002	0.40002	0.40002
1398	| Cleavage stimulation factor subunit 2 | Similar to A0A0A9XSD7 | *-*- | PANTHER PTHR23139 | PANTHER PTHR23139:SF57 | Pfam PF14327 | Pfam PF00076	MCOT21859.2.CC	0.16	0.2	[]	0	0.49197	0	0	0	0	0	1.4759	0.98393	0.49197
1035.3	| Lipid storage droplets surface-binding protein | Similar to A0A0G3YJ70 | ***- | PANTHER PTHR14024 | Pfam PF03036	MCOT19863.1.CT	0.16	0	[]	0	0	0	0	0	0.72073	0	0.48048	0.48048	0.96097
1595	| Endoplasmic reticulum-Golgi intermediate compartment protein 3 | Similar to KRY83123.1 | *-*- | PANTHER PTHR15382 | Pfam PF11938	MCOT07973.0.OO	0.16	0	[]	0	0	0	0	0	0	0	0	1	2
112.7	| Heat shock protein 90 | Similar to A0A0K0KQW2 | *-*- | PANTHER PTHR11528 | Pfam PF00183	MCOT07639.0.MM	0.16	0.2	[]	0	0.28278	0	0.21696	0	0.54971	0.49007	0.67578	0.36523	0.79156
88.3	| Protein disulfide-isomerase | Similar to A0A067RBI3 | *-*- | PANTHER PTHR18929 | PANTHER PTHR18929:SF101 | Pfam PF00085 | Pfam PF13848	MCOT02108.1.CC	0.16	0.07	[]	0	0.19595	0	0	0	0.51598	0.8211	0.54636	0.43292	0.54623
25.5	PREDICTED: 2-oxoglutarate dehydrogenase, mitochondrial [Diaphorina citri]	gi|662205659|ref|XP_008476253.1|	0.16	0.1	[]	0	0	0	0.26754	0	0.49405	0.34613	0.67384	0	0.77543
615.2	PREDICTED: kynurenine--oxoglutarate transaminase 3-like [Diaphorina citri]	gi|662201180|ref|XP_008473835.1|	0.16	0	[]	0	0	0	0	0	0.40728	1.6109	0.8136	0	0.40728
979.2	PREDICTED: glycine--tRNA ligase isoform X2 [Diaphorina citri]	gi|662200536|ref|XP_008473481.1|	0.16	0	[]	0	0	0	0	0	0.97422	0.48711	0.97422	0.48711	0.48711
1193.1	PREDICTED: regulator of nonsense transcripts 1 [Diaphorina citri]	gi|662198615|ref|XP_008472436.1|	0.16	0	[]	0	0	0	0	0	0	0	0.62222	0	2.4889
1124.1	PREDICTED: putative uncharacterized protein DDB_G0282133 [Diaphorina citri]	gi|662197467|ref|XP_008471814.1|	0.16	0	[]	0	0	0	0	0	1.2844	0.4752	0	1.2844	0
844.1	PREDICTED: putative tricarboxylate transport protein, mitochondrial [Diaphorina citri]	gi|662197199|ref|XP_008471666.1|	0.16	0	[]	0	0	0	0	0	0	0	1.361	0.68051	1.361
991.1	PREDICTED: ATP-dependent Clp protease ATP-binding subunit clpX-like, mitochondrial [Diaphorina citri]	gi|662196849|ref|XP_008471473.1|	0.16	0	[]	0	0	0	0	0	0	1.3763	0.91754	0	0.91754
1537	serine hydroxymethyltransferase [Candidatus Carsonella ruddii]	WP_020915748.1	0.16	0	[]	0	0	0	0	0	0	2	1	0	0
1421.1	| Aaa atpase | Similar to B0XAQ6 | ***- | PANTHER PTHR23074 | PANTHER PTHR23074:SF20 | Pfam PF00004	MCOT05621.1.CO	0.16	0	[]	0	0	0	0	0	0.92695	0	0	0	1.9006
913.2	| 28S ribosomal protein S27, mitochondrial, partial | Similar to KRZ71467.1 | *-*- | PANTHER PTHR21393 | Pfam PF10037	MCOT02109.0.CO	0.16	0	[]	0	0	0	0	0	0.60992	1.1815	0.87655	0	0.57159
844.3	PREDICTED: calcium-binding mitochondrial carrier protein-like [Diaphorina citri]	gi|662197203|ref|XP_008471668.1|	0.16	0	[]	0	0	0	0	0	0.67859	0	0.79169	0.67859	1.0179
1472	amino acid dehydrogenase [Candidatus Profftella armatura]	WP_020915537.1	0.16	0	[]	0	0	0	0	0	0	0	1	0	2
1590	| 39S ribosomal protein L14, mitochondrial | Similar to V5GE96 | ***- | PANTHER PTHR21037 | PANTHER PTHR21037:SF3 | Pfam PF00238	MCOT23249.0.CC	0.16	0	[]	0	0	0	0	0	0	1	0	0	2
1538	| 39S ribosomal protein L23, mitochondrial | Similar to A0A0A1X962 | ***- | PANTHER PTHR12059 | PANTHER PTHR12059:SF5 | Pfam PF00276	MCOT17059.0.CC	0.16	0	[]	0	0	0	0	0	1	0	2	0	0
1276.1	| Eukaryotic translation initiation factor 2A | Similar to A0A067RBG5 | ***- | PANTHER PTHR13227 | Pfam PF08662	MCOT12595.0.CO	0.16	0	[]	0	0	0	0	0	1	1	0	0	1.2426
1472	| glutamate dehydrogenase | Similar to WP_057655941.1 | ***- | PANTHER PTHR11606 | Pfam PF00208 | Pfam PF02812	MCOT09405.0.MM	0.16	0	[]	0	0	0	0	0	0	0	1	0	2
1208.1	| AMP-binding protein | Similar to WP_057849586.1 | *-*- | PANTHER PTHR24095 | PANTHER PTHR24095:SF181 | Pfam PF00501	MCOT06996.0.MM	0.16	0	[]	0	0	0	0	0	0.87029	0.87029	0.87029	0	0.87029
1559	| NAD(P)H-hydrate epimerase | Similar to A0A0L7RGT2 | ***- | PANTHER PTHR13232 | Pfam PF03853	MCOT21849.3.CO	0.16	0	[]	0	0	0	0	0	0	1	1	0	1
1507	| aspartate-trna ligase | Similar to CEG47285.1 | ***- | PANTHER PTHR22594 | PANTHER PTHR22594:SF33 | Pfam PF00152	MCOT04158.0.CT	0.16	0	[]	0	0	0	0	0	0	0	2	0	1
1117.1	| 26S proteasome non-ATPase regulatory subunit 14 | Similar to A0A067RLY5 | ***- | PANTHER PTHR10410 | PANTHER PTHR10410:SF5 | Pfam PF01398 | Pfam PF13012	MCOT21540.0.CT	0.16	0	[]	0	0	0	0	0	0.70693	0.70693	0.70693	0	1
1441	| Asparagine synthetase | Similar to F4X3F1 | ***- | PANTHER PTHR11772 | PANTHER PTHR11772:SF2 | Pfam PF00733 | Pfam PF13537	MCOT20720.0.CT	0.16	0	[]	0	0	0	0	0	0	1	2	0	0
873.1	| Proteasome subunit alpha type | Similar to A0A026W5P8 | ***- | PANTHER PTHR11599 | PANTHER PTHR11599:SF12 | Pfam PF00227 | Pfam PF10584	MCOT05208.2.CC	0.16	0.1	[]	0	0	0	0.35665	0	0.53497	0.35665	0.53497	0.17832	1.0699
1474	| Eukaryotic translation initiation factor 2 subunit 2 | Similar to A0A067QXZ2 | ***- | PANTHER PTHR23001 | PANTHER PTHR23001:SF3 | Pfam PF01873	MCOT05144.0.CT	0.16	0	[]	0	0	0	0	0	0	2	0	0	1
1331.1	| Adenylosuccinate synthetase | Similar to A0A067QMR7 | ***- | PANTHER PTHR11846 | Pfam PF00709	MCOT03028.0.CT	0.16	0	[]	0	0	0	0	0	0	0	0	0	2.9888
1474	PREDICTED: eukaryotic translation initiation factor 2 subunit 2 [Diaphorina citri]	gi|662205323|ref|XP_008476070.1|	0.16	0	[]	0	0	0	0	0	0	2	0	0	1
1153.1	| Proteoglycan 4-like isoform x2 protein | Similar to A0A0J7KU71 | *-*- |	MCOT13405.0.CT	0.16	0	[]	0	0	0	0	0	0	0	0	2	1
998.1	| Lon protease homolog | Similar to T1I5V3 | ***- | PANTHER PTHR10046 | PANTHER PTHR10046:SF50 | Pfam PF05362 | Pfam PF02190	MCOT03477.0.CO	0.16	0	[]	0	0	0	0	0	0	1	1	0	0.68968
1285	| phytanoyl-CoA dioxygenase | Similar to KRO49582.1 | ***- | PANTHER PTHR20883 | PANTHER PTHR20883:SF15 | Pfam PF05721	MCOT15038.0.CT	0.16	0	[]	0	0	0	0	0	0	3	0	0	0
1194	| Mitochondrial import inner membrane translocase subunit TIM44 | Similar to R4FJG7 | ***- | PANTHER PTHR10721 | PANTHER PTHR10721:SF1 | Pfam PF04280	MCOT02071.0.CC	0.16	0	[]	0	0	0	0	0	2	1	0	0	0
817.1	PREDICTED: putative leucine-rich repeat-containing protein DDB_G0290503 [Diaphorina citri]	gi|662204637|ref|XP_008475699.1|	0.16	0	[]	0	0	0	0	0	0.56686	0	1.1337	0	1.4955
1500	| Spermidine synthase | Similar to A0A067RDN0 | ***- | PANTHER PTHR11558 | Pfam PF01564	MCOT01654.2.CO	0.16	0	[]	0	0	0	0	0	1	0	1	0	1
1308	PREDICTED: spectrin beta chain, erythrocytic-like, partial [Diaphorina citri]	gi|662218361|ref|XP_008483204.1|	0.16	0	[]	0	0	0	0	0	0	0	1	1	1
1115	DNA-directed RNA polymerase subunit beta [Candidatus Carsonella ruddii]	WP_020915903.1	0.16	0	[]	0	0	0	0	0	1	0	1	1	0
1473	| Thioesterase superfamily member 2 | Similar to W5JWN8 | ***- | PANTHER PTHR21660 | Pfam PF03061	MCOT20183.0.CO	0.16	0	[]	0	0	0	0	0	1	0	1	0	1
1360	PREDICTED: uncharacterized protein LOC103516359 [Diaphorina citri]	gi|662211690|ref|XP_008479546.1|	0.16	0	[]	0	0	0	0	0	1	1	1	0	0
167.1	PREDICTED: SH3 domain-containing protein C23A1.17-like [Diaphorina citri]	gi|662215498|ref|XP_008481634.1|	0.17	0.8	[]	30.641	35.485	33.579	23.68	26.537	44.394	41.33	38.505	33.505	36.353
320.2	| Tumor protein D54 | Similar to A0A067QW99 | ***- | PANTHER PTHR19307 | PANTHER PTHR19307:SF14 | Pfam PF04201	MCOT06660.2.CO	0.17	1	[]	10.458	8.0565	11.14	10.455	9.4286	6.1695	9.0864	11.658	10.801	9.7708
411.1	| Plasminogen activator inhibitor 1 RNA-binding protein | Similar to A0A026WFF7 | *-*- | PANTHER PTHR12299 | PANTHER PTHR12299:SF17 | Pfam PF16174 | Pfam PF04774	MCOT04739.1.CT	0.17	0.7	[]	8.3038	9.1049	9.1049	10.906	7.2044	10.906	11.105	12.005	13.005	16.906
203.2	PREDICTED: uncharacterized protein LOC103514211 [Diaphorina citri]	gi|662207581|ref|XP_008477298.1|	0.17	1.1	[]	7.6399	8.6399	12.187	11.035	9.6399	8.6399	9.4888	13.46	5.9421	8.791
599.2	| short-chain dehydrogenase | Similar to WP_056634145.1 | ***- | PANTHER PTHR24322 | PANTHER PTHR24322:SF228 | Pfam PF00106	MCOT00962.2.CO	0.17	1.1	[]	6.1601	5.1601	7.8801	3.1601	6.6001	6.8801	6.8801	5.1601	2.1601	4.1601
168.2	PREDICTED: LOW QUALITY PROTEIN: uncharacterized protein LOC103518006 [Diaphorina citri]	gi|662214858|ref|XP_008481278.1|	0.17	1.2	[]	6	6	6	5	4	5	6	5	0	7
842.1	| Alpha-L-fucosidase | Similar to A0A026WMB6 | ***- | PANTHER PTHR10030 | PANTHER PTHR10030:SF24 | Pfam PF01120 | Pfam PF16757	MCOT01406.2.CT	0.17	1.2	[]	5.6516	6.6296	8.7203	3.798	3.215	5.1218	5.5052	6.0466	1.8536	5.6296
57.2	PREDICTED: muscle LIM protein Mlp84B [Diaphorina citri]	gi|662183790|ref|XP_008468377.1|	0.17	1.1	[]	5.4929	6.4083	5.676	5.676	5.2182	5.2182	5.676	4.5774	4.3943	5.5844
147.2	PREDICTED: zyxin-like [Diaphorina citri]	gi|662210926|ref|XP_008479127.1|	0.17	1.2	[]	5.4666	2.7333	5.2181	5.4666	5.9636	3.2303	3.9757	4.9696	3.7272	5.2181
678.2	| Mitochondrial intermembrane space import and assembly protein | Similar to R4V4Z4 | ***- | PANTHER PTHR21622 | Pfam PF06747	MCOT01405.0.CC	0.17	1.1	[]	5.3809	3.9291	6.706	7.2591	0.89874	3.5028	4.8278	5.6805	5.2542	2.1777
637.1	| Thrombospondin-3, putative | Similar to E0VQ35 | ***- | PANTHER PTHR10199 | Pfam PF05735 | Pfam PF02412	MCOT01940.0.CO	0.17	1.2	[]	5.1374	1.7125	4.2812	3.425	5.1374	3.425	4.2812	5.0767	0.85624	2.4473
864	| Plexin-A4 | Similar to A0A067QYN7 | *-*- | PANTHER PTHR22625 | PANTHER PTHR22625:SF16 | Pfam PF01437	MCOT02679.0.CT	0.17	1.2	[]	5	6	6	3	0	3	3.6965	4	0	5.566
810	| Zinc finger DNA binding protein | Similar to A0A0L7K2E3 | ***- |	MCOT01335.0.CT	0.17	1.1	[]	5	10	5	6	7	4	7	7	4	7
337.2	| Myelin expression factor 2-like protein | Similar to A0A022T514 | *-*- | PANTHER PTHR23003 | PANTHER PTHR23003:SF3 | Pfam PF00076	MCOT04629.1.CC	0.17	1.3	[]	4.9858	3.4684	4.769	4.3355	3.9019	2.3845	3.9019	3.6851	2.3845	4.3355
77.1	PREDICTED: replication factor C subunit 3 [Diaphorina citri]	gi|662186013|ref|XP_008480000.1|	0.17	1.1	[]	4.6652	3.1479	6.2958	6.0693	7.2244	5.254	3.7367	2.2194	4.6652	8.2887
1018	| Glyceraldehyde-3-phosphate dehydrogenase | Similar to Q6PPI3 | ***- | PANTHER PTHR10836 | Pfam PF02800 | Pfam PF00044	MCOT19750.0.CC	0.17	1.2	[]	4.6063	3.6192	4.2773	2.3032	2.3032	3.2902	4.6063	3.2902	0	3.2902
1050	PREDICTED: uncharacterized protein LOC103513571 [Diaphorina citri]	gi|662206358|ref|XP_008476637.1|	0.17	1.2	[]	4	4	5	5	4	1	5	5	5	2
621.1	| ATP-dependent RNA helicase | Similar to V5GVC0 | ***- | PANTHER PTHR24031 | PANTHER PTHR24031:SF271 | Pfam PF00270 | Pfam PF00271	MCOT07150.0.MT	0.17	1.2	[]	3.968	6.2491	3.9363	4.9392	4	5.9359	4.968	1.968	2	4
819.1	PREDICTED: uncharacterized protein LOC103512899 [Diaphorina citri]	gi|662205017|ref|XP_008475907.1|	0.17	1.3	[]	3.7031	4.6289	3.7031	0.92578	3.7031	1.8516	1.8516	2.7773	0.92578	5.5547
1430.1	PREDICTED: nuclear pore glycoprotein p62 [Diaphorina citri]	gi|662214369|ref|XP_008481014.1|	0.17	2	[]	2.4518	0	1.6345	0.81725	0	0.81725	0	0.81725	0	0.81725
36.3	| Mitochondrial-processing peptidase subunit beta | Similar to A0A0A9WF18 | *-*- | PANTHER PTHR11851 | PANTHER PTHR11851:SF103 | Pfam PF00675	MCOT02843.1.CC	0.17	0.6	[]	2.4119	2.6312	1.7541	2.6312	2.4119	4.3853	4.3853	5.2623	2.4119	4.6045
1408	| U1 small nuclear ribonucleoprotein C | Similar to A0A067R795 | *-*- | PANTHER PTHR31148 | Pfam PF06220	MCOT12820.0.CC	0.17	0.4	[]	2	0	0	1	0	3	2	1	0	2
958.1	| RNA binding protein | Similar to KRT80485.1 | *-*- | PANTHER PTHR13976 | Pfam PF14259 | Pfam PF00076	MCOT01822.0.CT	0.17	0.5	[]	2	2	1	2	0	3.5569	4.0951	3.3167	0.53828	2.7784
516.1	| Carboxylic ester hydrolase | Similar to A0A0A0WDA2 | ***- | PANTHER PTHR11559 | PANTHER PTHR11559:SF207 | Pfam PF00135	MCOT06029.0.CT	0.17	0.5	[]	1.7194	1.2036	0	0.46704	0	0.97181	0.71943	0.97849	1.7194	3.0229
82.4	PREDICTED: pyruvate kinase-like [Diaphorina citri]	gi|662213712|ref|XP_008480656.1|	0.17	0.5	[]	1.0861	1.2609	1.1172	0.97459	0.85445	1.813	1.8773	2.7609	1.5792	2.7544
808	| Aldose reductase, putative | Similar to E0VSM5 | ***- | PANTHER PTHR11732 | Pfam PF00248	MCOT09601.0.OO	0.17	0.4	[]	1	0	1	1	0	2	2	1	0	3
1000	| AGAP003864-PA-like protein | Similar to A0A084W782 | ***- |	MCOT07714.0.TT	0.17	0.5	[]	1	2	0	1	1	2	2	3	2	2
1270.1	| Reticulon-like protein | Similar to V9IEL6 | *-*- | PANTHER PTHR10994 | PANTHER PTHR10994:SF26 | Pfam PF02453	MCOT02750.0.CO	0.17	2.1	[]	0.95961	1.9192	0.95961	0	0.95961	0	0.62971	0.62971	1	0
967.2	PREDICTED: quinone oxidoreductase-like [Diaphorina citri]	gi|662215693|ref|XP_008481743.1|	0.17	0.4	[]	0.9308	0.9308	0	1.2487	0	1.5551	1.8616	1.8502	0.9308	1.2487
1377.1	| Glucocorticoid-induced transcript 1 protein | Similar to A0A026WT05 | ***- | PANTHER PTHR14972 | PANTHER PTHR14972:SF8 | Pfam PF15388	MCOT01904.1.CT	0.17	0.3	[]	0.83477	0	0	1.6695	0	1.6695	1.6695	1.6695	1.6695	1.6695
1214	| Tubulin beta-4 chain | Similar to B0W043 | ***- | PANTHER PTHR11588 | PANTHER PTHR11588:SF9 | Pfam PF00091 | Pfam PF03953	MCOT16743.0.CC	0.17	0.4	[]	0.68885	1.0918	0.12304	0.36913	0.70886	1.3512	1.7169	1.3144	1.2143	1.9998
412.3	| Nadh dehydrogenase | Similar to A0A0J7NVX6 | ***- | PANTHER PTHR12126 | PANTHER PTHR12126:SF7 | Pfam PF01370	MCOT14846.1.CT	0.17	0.3	[]	0.65311	1.2216	0.51128	0.35455	0	1.392	1.89	1.8324	1.0512	1.8942
573.1	| Integrin alpha-ps | Similar to W5JBK2 | ***- | PANTHER PTHR23220 | PANTHER PTHR23220:SF83 | Pfam PF08441 | Pfam PF01839	MCOT05958.0.CT	0.17	0.3	[]	0.4377	1.4068	0.43221	0.4377	0	1.4068	2.2822	1.8445	0	2.2822
860.2	| Acyl-CoA dehydrogenase | Similar to B0WQ26 | ***- | PANTHER PTHR10909 | PANTHER PTHR10909:SF10 | Pfam PF00441 | Pfam PF02771	MCOT10042.0.MT	0.17	0.4	[]	0.34314	0.68628	0.34314	0	1.6863	2.3726	3.0294	0.68628	0.34314	2
292.5	| Fibrillin-2 | Similar to A0A026WFP1 | ***- | PANTHER PTHR24039 | PANTHER PTHR24039:SF25 | Pfam PF00683 | Pfam PF12947	MCOT10632.0.MM	0.17	0.5	[]	0.34047	1.6655	2.006	0.4923	0.34047	2.9906	2.006	2.1578	0.9846	2.5468
811.3	| Protein kinase C and casein kinase substrate in neurons protein 2 | Similar to A0A067RQP9 | ***- | PANTHER PTHR23065 | PANTHER PTHR23065:SF11 | Pfam PF00611 | Pfam PF14604	MCOT22880.0.CT	0.17	0.4	[]	0	1.7442	1.5309	0	0	1.9575	1.7442	1.5309	0	2.5096
888.1	| NFU1 iron-sulfur cluster scaffold-like protein, mitochondrial | Similar to A0A067R6Z7 | ***- | PANTHER PTHR11178 | PANTHER PTHR11178:SF1 | Pfam PF08712 | Pfam PF01106	MCOT00741.1.CT	0.17	0.4	[]	0	1.6575	1	1	1	2.6575	2.6575	2.6575	1.6575	1.6575
8.2	| ATP synthase subunit delta, mitochondrial | Similar to A0A0A9YLN4 | ***- | PANTHER PTHR13822 | Pfam PF02823	MCOT15938.2.CC	0.18	0.8	[]	152.98	138.98	145.98	102.98	119.98	184.47	193.47	190.47	134.98	103.48
30.2	molecular chaperone DnaK [Candidatus Carsonella ruddii]	WP_020915794.1	0.18	0.9	[]	56.58	62.874	57.229	57.077	54.695	69.015	67.02	60.225	49.591	63.027
272	| Thioredoxin | Similar to D2A4J1 | ***- | PANTHER PTHR10438 | Pfam PF00085	MCOT20636.0.CC	0.18	1	[]	34	28	27	30	23	31	31	32	26	27
137.2	| elongation factor Tu | Similar to WP_058087413.1 | ***- | PANTHER PTHR23115 | PANTHER PTHR23115:SF151 | Pfam PF00009 | Pfam PF02357	MCOT09661.0.MM	0.18	0.8	[]	30.108	30.748	29.515	19.012	25.313	40.444	42.164	32.635	22.132	38.024
201.1	| Endocuticle structural glycoprotein SgAbd-9 | Similar to A0A0A9VTG3 | *-*- | PANTHER PTHR10380 | Pfam PF00379	MCOT18002.0.CT	0.18	1	[]	22.773	18.924	24.773	24.773	15.924	19.773	23.773	21.773	23	20.773
307.1	| Transaldolase | Similar to A0A026WTU3 | ***- | PANTHER PTHR10683 | PANTHER PTHR10683:SF18 | Pfam PF00923	MCOT06817.2.CO	0.18	0.7	[]	20.266	15.786	5.1844	13.474	14.745	17.634	24.802	17.45	10.721	22.962
673	molecular chaperone DnaK [Wolbachia endosymbiont of Diaphorina citri]	WP_017532612.1	0.18	1	[]	15.3	15.706	16.209	11.396	14.225	14.804	15.045	14.488	13.316	12.937
376	| NADH dehydrogenase | Similar to KRX93368.1 | ***- | PANTHER PTHR13344 | PANTHER PTHR13344:SF0	MCOT03347.5.CO	0.18	0.7	[]	15	17	17	10	11	19	21	21	13	21
310.1	PREDICTED: tubulin alpha-1 chain-like [Diaphorina citri]	gi|662206772|ref|XP_008476859.1|	0.18	0.7	[]	14.245	19.216	11.587	16.132	12.76	20.809	20.086	20.742	15.091	23.805
180.1	PREDICTED: heat shock 70 kDa protein cognate 2-like [Diaphorina citri]	gi|662189021|ref|XP_008488209.1|	0.18	1	[]	13.035	18.292	16.41	12.145	16.788	15.519	18.618	14.903	9.519	17.725
430	| Ubiquitin-conjugating enzyme E2 L3 | Similar to A0A067RH55 | ***- | PANTHER PTHR24068 | PANTHER PTHR24068:SF67 | Pfam PF00179	MCOT03822.0.CC	0.18	1	[]	12	19	18	18	19	20	19	17	16	14
977.1	| Mitochondrial import receptor subunit Tom22 | Similar to T1PC94 | ***- | PANTHER PTHR12504 | PANTHER PTHR12504:SF0 | Pfam PF04281	MCOT09431.0.OO	0.18	0.6	[]	2	1.9079	1.9079	3.9079	5.9079	7.6317	4	7.8159	2	5
135.1	PREDICTED: dystonin-like [Diaphorina citri]	gi|662185050|ref|XP_008475087.1|	0.18	0.6	[]	1.7014	2.8507	1.7014	2.5521	3.8507	3.3965	2.5521	6.7893	1.7014	7.6437
255	| Charged multivesicular body protein 4C, putative | Similar to E0VAJ6 | ***- | PANTHER PTHR22761 | PANTHER PTHR22761:SF4 | Pfam PF03357	MCOT02698.0.CC	0.19	1	[]	31	21	33	32	30	23	31	39	32	28
186.1	| Elongation factor 2 | Similar to R4WCQ3 | ***- | PANTHER PTHR23115 | PANTHER PTHR23115:SF187 | Pfam PF00009 | Pfam PF03764	MCOT14153.1.CT	0.19	0.8	[]	30.065	45.362	24.246	29.173	25.215	29.47	29.47	51.181	32.082	55.655
438	| Ferritin | Similar to R4WMK0 | ***- | PANTHER PTHR11431 | Pfam PF00210	MCOT11235.0.MT	0.19	1	[]	14	19	17	9	9	18	19	9	5	16
381.1	PREDICTED: protein lethal(2)essential for life-like [Diaphorina citri]	gi|662224851|ref|XP_008486790.1|	0.19	1.1	[]	10.453	9.9327	9.4121	11.974	11.535	10.412	11.974	10.933	9.4121	7.8093
83.2	PREDICTED: heat shock protein beta-1 isoform X1 [Diaphorina citri]	gi|662186381|ref|XP_008481895.1|	0.19	1.1	[]	9.1097	8.0707	9.3739	7.8373	6.5956	5.6182	7.5956	8.2472	9.1939	7.6264
767	PREDICTED: mitochondrial import inner membrane translocase subunit Tim8-like, partial [Diaphorina citri]	gi|662222708|ref|XP_008485613.1|	0.19	1.1	[]	9	5	8	10	8	6	9	10	4	8
129.3	| LOW QUALITY PROTEIN: uncharacterized protein Dpse_GA28815 | Similar to KRT04804.1 | *-*- |	MCOT12700.0.CO	0.19	1.1	[]	7.6378	3.8616	10.042	8.5316	5.8616	4.5637	6.4784	7.8295	9.2337	4.5637
690	| Transcription elongation factor B polypeptide 2 | Similar to A0A0A9ZG56 | ***- | PANTHER PTHR13248 | Pfam PF00240	MCOT19992.1.CT	0.19	0.7	[]	7	6	6	8	6	9	12	8	10	9
665	| Histone-lysine N-methyltransferase | Similar to F4WAE7 | *-*- | Pfam PF00855	MCOT17739.0.CO	0.19	1.1	[]	7	5	7	12	5	6	4	9	6	8
434.1	PREDICTED: cuticle protein-like [Diaphorina citri]	gi|662224077|ref|XP_008486359.1|	0.19	1.1	[]	6.4884	6.894	7.2995	8.5161	8.5161	8.1106	6.894	7.2995	6.0829	6.894
588.1	| Lysosomal Pro-X carboxypeptidase, partial | Similar to KRZ54336.1 | *-*- | PANTHER PTHR11010 | PANTHER PTHR11010:SF39 | Pfam PF05577	MCOT17686.2.CT	0.19	0.7	[]	4.9378	7.3961	2.4689	0.81945	1.6389	5.7572	7.3961	4.1078	3.2989	5.7572
283.2	PREDICTED: uncharacterized protein LOC103523577, partial [Diaphorina citri]	gi|662224931|ref|XP_008486833.1|	0.19	0.6	[]	3.5541	6.9805	0.90859	2.3689	0.63201	4.6116	4.8779	5.6331	1.3579	6.2784
539.1	| 30S ribosomal protein S2 | Similar to WP_058086177.1 | *-*- | PANTHER PTHR12534 | Pfam PF00318 | Pfam PF01765	MCOT06861.0.MM	0.19	0.5	[]	3	3.8994	1	2.6983	0	6.7989	4.7989	2	2	4
863	| Igloo, isoform A | Similar to Q7JPS2 | ***- | PANTHER PTHR10699 | Pfam PF00612	MCOT00308.0.CT	0.19	0.6	[]	3	2	4	6	5	4	6	6	8	7
863	PREDICTED: uncharacterized protein LOC103524910, partial [Diaphorina citri]	gi|662188955|ref|XP_008488175.1|	0.19	0.6	[]	3	2	4	6	5	4	6	6	8	7
91.3	PREDICTED: glycerol-3-phosphate dehydrogenase [NAD(+)], cytoplasmic-like [Diaphorina citri]	gi|662207937|ref|XP_008477494.1|	0.19	0.6	[]	2.4039	2.8143	1.583	1.954	2.1107	4.0647	3.3419	4.2203	3.3216	4.0444
1099	| CG2269, isoform B | Similar to A1Z847 | *-*- |	MCOT17703.2.CO	0.19	2	[]	2	1	2	0	1	0	1	1	1	0
886.1	| cAMP-dependent protein kinase regulatory subunit | Similar to KRZ79053.1 | ***- | PANTHER PTHR11635 | PANTHER PTHR11635:SF122 | Pfam PF00027	MCOT01670.2.CO	0.19	0.5	[]	2	2	1	1	0	3	4	2	1	2
1045	| UPF0364 protein C6orf211 like protein | Similar to A0A0L7QPU9 | ***- | PANTHER PTHR12260 | PANTHER PTHR12260:SF6 | Pfam PF01937	MCOT22445.0.CT	0.19	0.5	[]	1.817	0.9085	0.9085	2.7255	0	2.817	0.9085	2.7255	2.7255	2.7255
835.2	PREDICTED: gamma-glutamylcyclotransferase-like [Diaphorina citri]	gi|662185395|ref|XP_008476871.1|	0.19	1.7	[]	1.0983	1.0983	1.2814	0.91528	1.0983	0.73223	0.91528	0	1.4645	0.18306
835.3	| Gamma-glutamylcyclotransferase | Similar to A0A067R9R2 | ***- | PANTHER PTHR12935 | Pfam PF13772	MCOT18521.1.CO	0.19	1.7	[]	1.0889	1.0889	1.2704	0.90743	1.0889	0.72594	0.90743	0	1.4519	0.18149
1452	| Vacuolar protein sorting 37B | Similar to G6CVC2 | ***- | PANTHER PTHR13678 | PANTHER PTHR13678:SF10 | Pfam PF07200	MCOT15626.0.CC	0.19	2	[]	1	1	3	0	1	1	2	0	0	0
1205	acetyl-CoA carboxylase biotin carboxyl carrier [Candidatus Profftella armatura]	WP_020915338.1	0.19	0.5	[]	1	2	2	1	0	3	3	2	0	4
129.7	| CG44085, isoform O | Similar to M9PDE7 | *-*- |	MCOT16580.0.CO	0.19	1.7	[]	0.9523	0.37104	1.1131	1.8242	1.1461	0.38751	0.58126	0.96877	1.2265	0
663.1	| Translation factor SUI1-like protein | Similar to A0A026WTM9 | *-*- | PANTHER PTHR10388 | Pfam PF01253	MCOT10476.0.MM	0.19	0.6	[]	0.8429	1.6858	2.5287	0.8429	2.5287	1.6858	5.0574	1.6858	4.2145	1.6858
1.5	PREDICTED: myosin heavy chain, muscle-like [Diaphorina citri]	gi|662187833|ref|XP_008487564.1|	0.2	0.8	[]	32.249	34.363	27.37	25.594	25.712	35.642	35.349	42.913	29.367	42.335
336	cold-shock protein [Candidatus Profftella armatura]	WP_020915365.1	0.2	1	[]	23	17	26	15	27	17	25	28	16	25
227.2	| Inter-alpha-trypsin inhibitor heavy chain | Similar to V5G5K3 | ***- | PANTHER PTHR10338 | PANTHER PTHR10338:SF108 | Pfam PF08487 | Pfam PF00092	MCOT00702.2.CT	0.2	1	[]	21.303	17.26	15.905	16.159	15.584	18.705	20.224	18.905	10.739	18.353
395	PREDICTED: uncharacterized protein LOC103511547 [Diaphorina citri]	gi|662202396|ref|XP_008474493.1|	0.2	0.8	[]	21	25	19	12	14	29	27	25	14	25
149.2	PREDICTED: spermine oxidase-like, partial [Diaphorina citri]	gi|662208393|ref|XP_008477745.1|	0.2	1	[]	13.667	19.971	10.718	13.808	16.631	14.425	18.539	16.513	10.467	15.464
34.3	| Heat shock 70 kDa protein C | Similar to KRZ85231.1 | *-*- | PANTHER PTHR19375 | PANTHER PTHR19375:SF219 | Pfam PF00012	MCOT09947.0.MM	0.2	1	[]	12.705	12.208	13.223	10.992	12.512	14.092	14.616	9.9739	10.512	10.502
381.2	PREDICTED: protein lethal(2)essential for life-like [Diaphorina citri]	gi|662224857|ref|XP_008486793.1|	0.2	1.1	[]	9.6253	9.1459	8.6666	11.026	10.622	9.5876	11.026	10.067	8.6666	7.1907
479.1	| Eukaryotic translation initiation factor 4 gamma 3 | Similar to A0A067QUN7 | *-*- | PANTHER PTHR23253 | PANTHER PTHR23253:SF9 | Pfam PF02854	MCOT17351.0.CO	0.2	0.7	[]	7.6306	4.9392	1.691	7.4758	5.0731	8.3422	5.9186	9.0329	7.6097	9.1668
752	| Protease inhibitor 1 | Similar to Q2F5I4 | *-*- | Pfam PF07648	MCOT18856.2.CT	0.2	0.7	[]	5	4	6	2	4	5	7	7	6	7
1289.1	| Unknown protein |	MCOT21585.0.CO	0.2	1.8	[]	2.2729	0	1.5153	2.2729	2.2729	0.75764	1.5153	0.75764	0.75764	0.75764
1107	| Single-stranded DNA-binding protein | Similar to W5JL12 | ***- | PANTHER PTHR10302 | Pfam PF00436	MCOT11742.0.OO	0.2	0.6	[]	2	2	2	2	1	4	3	3	3	3
413.3	PREDICTED: sex-lethal homolog isoform X3 [Diaphorina citri]	gi|662185268|ref|XP_008476204.1|	0.2	1.4	[]	1.6922	1.3017	1.6922	1.4319	1.6922	0.65086	1.1716	1.6922	0.78104	1.1716
283.1	PREDICTED: uncharacterized protein LOC103517766 [Diaphorina citri]	gi|662214407|ref|XP_008481034.1|	0.2	0.6	[]	1.6872	1.6872	0.56239	0.56239	0	1.1248	1.1248	2.6009	1.4761	1.6872
932.1	PREDICTED: ankyrin-2-like [Diaphorina citri]	gi|662191552|ref|XP_008468596.1|	0.2	1.6	[]	1.6183	1.3839	0.69196	1.5961	1.3839	1.3839	0	0.69196	0	2.0759
737.3	| Nuclear transport factor 2 | Similar to V9IJ52 | ***- |	MCOT10635.0.MM	0.2	1.6	[]	1.6006	1.6006	1.2804	0.96033	1.2804	0.32011	0.96033	1.2804	0.64022	0.96033
1399.1	| Calmodulin | Similar to KRZ77016.1 | *-*- | PANTHER PTHR23050 | Pfam PF13499 | Pfam PF14658	MCOT00642.0.CC	0.2	1.9	[]	1.4339	0	2.8678	1.8294	1.2362	0	3.8564	0	0	0
1094.2	PREDICTED: uncharacterized protein LOC103511788 [Diaphorina citri]	gi|662202868|ref|XP_008474747.1|	0.2	1.8	[]	1.2761	0.63807	1.2761	1.9142	1.9142	0.63807	1.9142	0	1.2761	0
43.3	PREDICTED: twitchin-like [Diaphorina citri]	gi|662204676|ref|XP_008475720.1|	0.2	0.5	[]	1.0423	1.2373	0.69622	0.75188	0.62074	1.1817	1.3368	1.8821	1.5875	2.3036
1288	| Unknown protein |	MCOT21923.2.CT	0.2	1.6	[]	1	2	2	2	1	1	1	2	1	0
1175	| Small nuclear ribonucleoprotein protein F | Similar to Q1HPQ7 | ***- | PANTHER PTHR11021 | Pfam PF01423	MCOT09135.0.MM	0.2	1.8	[]	1	2	1	2	1	0	1	2	1	0
896.1	| Pyridine nucleotide-disulfide oxidoreductase | Similar to T1P8B5 | ***- | PANTHER PTHR22912 | PANTHER PTHR22912:SF150 | Pfam PF14721 | Pfam PF07992	MCOT15903.2.CT	0.2	0.3	[]	0.86025	0.81446	0	0	0	0.81446	1.6289	0.81446	1.6289	1.6289
1330.2	PREDICTED: LOW QUALITY PROTEIN: alpha-N-acetylgalactosaminidase [Diaphorina citri]	gi|662188118|ref|XP_008487717.1|	0.2	0.5	[]	0.82916	0.82916	0	1.6583	0.82916	1.6583	1.6583	1.1491	1.6583	2.2982
747.3	| Fumarylacetoacetate hydrolase domain-containing protein 2 | Similar to A0A067R380 | *-*- | PANTHER PTHR11820 | PANTHER PTHR11820:SF6	MCOT12779.3.CC	0.2	0.4	[]	0.71156	0	1.0673	0.71156	0	1.4231	1.0673	1.4231	0.71156	1.0673
879.1	PREDICTED: sialidase-like isoform X3 [Diaphorina citri]	gi|662216017|ref|XP_008481921.1|	0.2	0.4	[]	0.63792	1.9138	0	1.2758	0	2.7139	1.2758	3.1896	0.63792	1.2758
234.3	| Acetyl-CoA carboxylase | Similar to A0A0A9YFN2 | *-*- | PANTHER PTHR18866 | PANTHER PTHR18866:SF6 | Pfam PF02786 | Pfam PF00289	MCOT18057.0.CO	0.2	0.4	[]	0.38738	0.58106	0.19369	0.58106	0.38738	0.89686	0.19369	2.3748	0.19369	1.7329
781.1	| ATP synthase subunit beta | Similar to WP_057725772.1 | *-*- | PANTHER PTHR15184 | PANTHER PTHR15184:SF44 | Pfam PF00006 | Pfam PF01134	MCOT10419.0.MM	0.2	0.4	[]	0.25124	1.1785	0	0.46362	0.15075	0.76511	1.1785	1.2287	0.30149	2.156
1486	PREDICTED: 60S ribosomal protein L38 [Diaphorina citri]	gi|662208665|ref|XP_008477895.1|	0.2	0.3	[]	0	1	0	0	1	2	2	0	0	2
770.1	| ATP-dependent RNA helicase | Similar to V5G689 | ***- | PANTHER PTHR24031 | PANTHER PTHR24031:SF332 | Pfam PF00270 | Pfam PF00271	MCOT13565.0.CO	0.2	0.4	[]	0	0	0	1.3172	0.80904	1	1	0.99357	0	2.9718
1113	PREDICTED: NADH dehydrogenase [ubiquinone] 1 beta subcomplex subunit 9-like [Diaphorina citri]	gi|662214101|ref|XP_008480867.1|	0.2	0.3	[]	0	0	0	2	0	1	1	2	0	2
920.1	PREDICTED: probable GPI-anchored adhesin-like protein PGA55 [Diaphorina citri]	gi|662207551|ref|XP_008477282.1|	0.2	0.3	[]	0	1.6552	0	0	0	2	1	2	0	1.3104
231.1	| Elongation factor 1 beta | Similar to I4DIX0 | *-*- | PANTHER PTHR11595 | PANTHER PTHR11595:SF21 | Pfam PF00736 | Pfam PF10587	MCOT16205.3.CT	0.21	0.9	[]	36.575	27.968	41.427	44.427	28.968	33.02	36.197	41.324	37.472	42
5.4	| Actin-4 | Similar to S5MIC9 | ***- | PANTHER PTHR11937 | PANTHER PTHR11937:SF244 | Pfam PF00022	MCOT21101.0.CT	0.21	0.8	[]	16.832	18.427	12.923	16.318	16.467	20.822	21.468	22.757	19.259	22.753
85.2	| 3-hydroxybutyryl-CoA dehydrogenase, 3-hydroxybutyryl-CoA dehydrogenase | Similar to KRT73025.1 | ***- | PANTHER PTHR23309 | Pfam PF02737 | Pfam PF00725	MCOT06985.0.MO	0.21	0.7	[]	14.475	15.621	12.88	12.871	16.776	20.294	20.845	19.63	18.07	18.181
230.2	| NADH dehydrogenase [ubiquinone] 1 alpha subcomplex subunit 7 | Similar to A0A067QTT3 | *-*- | PANTHER PTHR12485 | Pfam PF07347	MCOT10578.0.MM	0.21	1	[]	12.837	10.352	13.665	11.18	12.009	10.352	11.594	14.493	12.423	9.9381
32.4	PREDICTED: fatty acid synthase-like [Diaphorina citri]	gi|662199987|ref|XP_008473182.1|	0.21	0.7	[]	11.626	14.573	9.1941	9.9584	10.132	12.979	11.939	19.553	13.742	16.535
563	| Mitochondrial import inner membrane translocase subunit Tim10, putative | Similar to E0VY47 | ***- | PANTHER PTHR11038 | Pfam PF02953	MCOT13887.0.CC	0.21	0.7	[]	8	6	9	15	9	9	12	15	17	12
855	| Translocon-associated protein subunit beta | Similar to A2I433 | ***- | PANTHER PTHR12861 | PANTHER PTHR12861:SF3 | Pfam PF05753	MCOT06715.0.CO	0.21	1.1	[]	5	6	4	8	5	5	6	7	3	4
433.1	| Collagen alpha-1(IV) chain | Similar to A0A0A9ZCF8 | *-*- | PANTHER PTHR24023 | PANTHER PTHR24023:SF519 | Pfam PF01413 | Pfam PF01391	MCOT05231.0.CO	0.21	1.2	[]	4.9732	7.1045	4.9732	4.9732	4.2627	3.5523	3.5523	7.3941	3.1314	4.9732
759.1	| Protein LSM14 like protein B-B | Similar to A0A0L7QSW2 | *-*- | PANTHER PTHR13586 | PANTHER PTHR13586:SF0 | Pfam PF12701 | Pfam PF09532	MCOT02137.0.CT	0.21	1.2	[]	4.1287	3.4406	8.9455	4.1287	3.4406	4.8168	4.8168	3.4406	2.7525	4.8168
974	membrane protein [Wolbachia endosymbiont of Diaphorina citri]	WP_017532127.1	0.21	1.2	[]	4	6	3	6	3	5	3	3	2	6
768.1	| 26S proteasome non-ATPase regulatory subunit 1, partial | Similar to KRZ72344.1 | *-*- | PANTHER PTHR17600 | PANTHER PTHR17600:SF2 | Pfam PF10185	MCOT05455.0.CT	0.21	1.1	[]	3.594	3.3911	4.594	3.1881	7.7821	3.594	6.1881	3.3911	2.797	4.3911
1093	| Ribosomal protein L24 | Similar to R4WR42 | ***- | PANTHER PTHR10792 | PANTHER PTHR10792:SF1 | Pfam PF01246	MCOT17893.0.CC	0.21	0.6	[]	3	3	3	3	3	6	4	4	5	5
29.2	PREDICTED: uncharacterized protein LOC103505826 [Diaphorina citri]	gi|662191211|ref|XP_008468410.1|	0.21	1.2	[]	2.8044	4.9526	5.9431	4.9526	3.5504	3.3832	4.1292	4.3737	3.5504	3.7949
302.3	PREDICTED: UTP--glucose-1-phosphate uridylyltransferase-like, partial [Diaphorina citri]	gi|662212050|ref|XP_008479736.1|	0.21	0.6	[]	2.0886	3.8986	2.5053	1.5285	1.5313	2.9247	4.1745	5.4299	2.7839	5.0105
903	PREDICTED: protein PRY1-like [Diaphorina citri]	gi|662216960|ref|XP_008482440.1|	0.21	INF	[]	2	0	0	0	0	0	0	0	0	0
606.2	| Carboxypeptidase M | Similar to A0A0A9WF92 | *-*- | PANTHER PTHR10840 | Pfam PF01984 | Pfam PF13620	MCOT10094.0.MM	0.21	1.5	[]	1.9563	1.9563	1.9563	1.9563	2.5153	1.1179	1.9563	1.1179	1.1179	1.3974
685.3	ATP-dependent protease peptidase subunit [Candidatus Profftella armatura]	WP_020915433.1	0.21	1.7	[]	1.897	2.8455	1.897	1.897	0.94849	0	1.897	1.897	0.94849	0.94849
579.2	| Cytochrome c oxidase subunit 6A, mitochondrial | Similar to A0A067RIK6 | ***- | PANTHER PTHR11504 | Pfam PF02046	MCOT23356.2.CC	0.21	1.3	[]	1.741	2.741	1.741	1.3057	0.87048	1.3057	1.3057	1.3057	0.87048	1.4352
859	F0F1 ATP synthase subunit alpha [Candidatus Profftella armatura]	WP_020915477.1	0.21	INF	[]	1	1	0	0	0	0	0	0	0	0
1335	| Proteasome inhibitor PI31 subunit | Similar to B0VZG5 | ***- | PANTHER PTHR13266 | Pfam PF11566 | Pfam PF08577	MCOT20271.0.CC	0.21	INF	[]	1	0	0	0	1	0	0	0	0	0
1022.2	| Glycoside hydrolase family 31 | Similar to X2D7N0 | *-*- | PANTHER PTHR22762 | PANTHER PTHR22762:SF85 | Pfam PF01055	MCOT10406.0.MM	0.21	INF	[]	0.70356	0.70356	0	0.35178	0.70356	0	0	0	0	0
266.2	PREDICTED: uncharacterized protein LOC103520809 [Diaphorina citri]	gi|662220031|ref|XP_008484127.1|	0.21	4.5	[]	0.61882	0	0.41255	0.8251	0	0.41255	0	0	0	0
953.2	| Sequestosome-1 | Similar to A0A067RF16 | *-*- | Pfam PF16577	MCOT02927.1.CC	0.21	5	[]	0.25047	0.50094	0	0	0.50094	0.25047	0	0	0	0
114.3	PREDICTED: flightin-like [Diaphorina citri]	gi|662184297|ref|XP_008471095.1|	0.21	INF	[]	0	1.538	0	0	0	0	0	0	0	0
1553	PREDICTED: probable small nuclear ribonucleoprotein Sm D2 [Diaphorina citri]	gi|662206215|ref|XP_008476559.1|	0.21	INF	[]	0	0	1	1	0	0	0	0	0	0
61.2	PREDICTED: adenylate kinase isoenzyme 1-like [Diaphorina citri]	gi|662190631|ref|XP_008468090.1|	0.21	INF	[]	0	1.1766	1.1464	0	0	0	0	0	0	0
1267.1	| Cathepsin F, putative | Similar to E0VNU3 | *-*- | PANTHER PTHR12411 | Pfam PF00112	MCOT22484.0.CT	0.21	INF	[]	0	1	1	0	0	0	0	0	0	0
171	| Neurofilament heavy polypeptide | Similar to A0A026VYC0 | *-*- |	MCOT06729.4.CT	0.22	0.9	[]	62.753	51.789	63.412	67.303	59.753	64.009	68.12	65.547	70.106	64.35
143	| Cuticle protein 8 | Similar to A0A0A9X164 | ***- | PANTHER PTHR12236 | Pfam PF00379	MCOT02120.2.CC	0.22	0.9	[]	52	41	62	64	55	55	62	68	58	54
148.1	PREDICTED: LOW QUALITY PROTEIN: transferrin-like [Diaphorina citri]	gi|662195076|ref|XP_008470513.1|	0.22	0.8	[]	42.531	48.335	17.569	26.943	30.543	41.131	44.511	55.418	21.593	46.997
179.1	| Prohibitin-1 | Similar to V9MHH8 | ***- | PANTHER PTHR23222 | Pfam PF01145	MCOT20860.0.CT	0.22	0.8	[]	37.554	40.43	33.171	21.406	32.048	44.936	51.072	40.06	36.801	36.924
15.2	| Voltage-dependent anion-selective channel protein 2 | Similar to A0A067RGH4 | ***- | PANTHER PTHR11743 | PANTHER PTHR11743:SF28 | Pfam PF01459	MCOT07351.0.MM	0.22	1	[]	17.759	17.759	17.759	16.853	20.114	17.577	19.571	19.661	17.215	18.121
209.1	| Acyl-coa dehydrogenase | Similar to B0WLI6 | ***- | PANTHER PTHR10909 | PANTHER PTHR10909:SF240 | Pfam PF00441 | Pfam PF02770	MCOT04082.0.CO	0.22	0.8	[]	12.707	17.342	9.2278	7.5875	14.438	18.16	19.621	15.791	12.338	15.719
890	F0F1 ATP synthase subunit beta [Candidatus Liberibacter asiaticus]	WP_015452544.1	0.22	1	[]	10.639	9.4457	5.9951	4.8061	7.7976	8.639	6.8962	10.236	3.7689	7.3982
517	| Ras family protein | Similar to T1PFJ7 | ***- | PANTHER PTHR24072 | PANTHER PTHR24072:SF159 | Pfam PF00071	MCOT03982.0.CC	0.22	0.7	[]	10	13	12	7	7	15	17	12	6	17
187.4	PREDICTED: DNA-directed RNA polymerase II subunit RPB1-like, partial [Diaphorina citri]	gi|662213966|ref|XP_008480795.1|	0.22	1.2	[]	4.3923	4.5291	3.057	4.3268	2.6522	2.5948	3.3605	2.9338	2.2256	4.6303
1176	| Unknown protein |	MCOT18347.3.CC	0.22	1.2	[]	4	3	3	2	3	1	3	4	2	2
995	| Unknown protein |	MCOT00720.0.CC	0.22	0.7	[]	4	4	3	3.2038	2	5.4075	4.2038	5.2038	5	5
268.3	PREDICTED: transcriptional activator protein Pur-beta isoform X2 [Diaphorina citri]	gi|662190061|ref|XP_008467777.1|	0.22	0.7	[]	3.9343	3.9343	2.6229	3.9343	1.9671	6.885	5.2457	5.9014	1.6393	4.9178
278.5	Fe-S cluster assembly scaffold IscU [Candidatus Profftella armatura]	WP_020915277.1	0.22	1.2	[]	3.1402	2.8476	5.7947	2.0935	5.6952	4.7947	3.748	2.2398	1.8008	3.1402
162.4	| Soluble calcium-activated nucleotidase 1 | Similar to A0A0A9YZ34 | *-*- | PANTHER PTHR13023 | PANTHER PTHR13023:SF3 | Pfam PF06079	MCOT06009.4.CT	0.22	1.4	[]	3.0477	2.623	2.6871	3.623	2.6591	2.4571	1.3745	2.3195	2.1983	2.357
964.1	| Ribosomal protein S12 | Similar to T1PCP3 | ***- | PANTHER PTHR11652 | Pfam PF00164	MCOT01035.0.CT	0.22	1.3	[]	3	4	4	0	3	5	1	0	1	4
47.7	| 14-3-3 protein zeta | Similar to A0A0L7LVA4 | *-*- | PANTHER PTHR18860 | Pfam PF00244	MCOT09235.0.MM	0.22	1.2	[]	2.83	2.521	3.7934	2.8326	3.9334	2.777	3.189	2.6055	2.2623	2.3468
653.1	PREDICTED: transport and Golgi organization protein 11 [Diaphorina citri]	gi|662191807|ref|XP_008468732.1|	0.22	0.6	[]	2.8033	2.2426	2.8033	3.3639	1.682	3.9246	4.9246	5.9246	2.2426	4.3639
34.2	| Heat shock 70 kDa protein C | Similar to KRZ85231.1 | *-*- | PANTHER PTHR19375 | PANTHER PTHR19375:SF157 | Pfam PF00012	MCOT07191.0.MM	0.22	1.4	[]	2.7081	2.8907	2.8907	2.005	1.6928	1.848	2.0306	1.9265	0.6245	2.2132
254.4	| Dedicator of cytokinesis protein 1 | Similar to KRX70006.1 | *-*- | PANTHER PTHR11362 | PANTHER PTHR11362:SF28 | Pfam PF01161	MCOT09105.0.MM	0.22	1.2	[]	2.5833	3.0467	3.3614	2.8807	3.9078	2.4642	3.6039	3.0467	2.0196	2.1856
737.2	| Nuclear transport factor 2 | Similar to V9IJ52 | ***- | PANTHER PTHR12612 | PANTHER PTHR12612:SF0 | Pfam PF02136	MCOT07809.0.MO	0.22	1.3	[]	2.5384	2.975	2.2054	1.4357	2.642	1.6429	1.8723	2.642	1.5393	1.4357
187.2	PREDICTED: flocculation protein FLO11-like [Diaphorina citri]	gi|662192763|ref|XP_008469253.1|	0.22	0.6	[]	2.3373	2.0439	1.5956	2.7507	1.4532	3.689	3.0324	3.9239	2.1009	3.7179
162.5	PREDICTED: uncharacterized protein LOC103520996, partial [Diaphorina citri]	gi|662220375|ref|XP_008484320.1|	0.22	1.2	[]	2.3042	2.6943	1.8111	2.2011	2.3042	1.7595	1.3815	1.9486	2.2011	2.1496
363.2	| Elongation factor 1-gamma | Similar to V5GSQ3 | ***- | PANTHER PTHR11260 | PANTHER PTHR11260:SF143 | Pfam PF00647 | Pfam PF00043	MCOT19780.0.CC	0.22	0.6	[]	2.2006	2.9866	1.2575	1.5719	1.8863	3.7725	3.301	3.6153	2.2006	4.2441
433.2	PREDICTED: collagen alpha-5(IV) chain [Diaphorina citri]	gi|662185929|ref|XP_008479572.1|	0.22	1.3	[]	2.0268	2.8955	2.0268	2.0268	1.7373	1.4477	1.4477	2.6059	0.86865	2.0268
975	| NADH dehydrogenase [ubiquinone] 1 beta subcomplex subunit 3 | Similar to A0A067RBD5 | ***- | PANTHER PTHR15082 | PANTHER PTHR15082:SF2 | Pfam PF08122	MCOT18401.2.CO	0.22	0.6	[]	2	3	3	3	2	4	4	4	4	5
523.3	PREDICTED: cystathionine beta-synthase-like [Diaphorina citri]	gi|662211787|ref|XP_008479598.1|	0.22	0.6	[]	1.4549	1.8186	1.8186	2.9098	1.8186	3.5769	4.3646	3.2735	2.546	3.2735
865	| GTP binding protein | Similar to G6DDV3 | *-*- | PANTHER PTHR23305 | PANTHER PTHR23305:SF11 | Pfam PF06071 | Pfam PF01926	MCOT19098.0.CO	0.22	0.5	[]	1	2	1	2	1	1	3	3	2	4
865	PREDICTED: obg-like ATPase 1 isoform X2 [Diaphorina citri]	gi|662199495|ref|XP_008472913.1|	0.22	0.5	[]	1	2	1	2	1	1	3	3	2	4
865	PREDICTED: obg-like ATPase 1 isoform X1 [Diaphorina citri]	gi|662199493|ref|XP_008472912.1|	0.22	0.5	[]	1	2	1	2	1	1	3	3	2	4
182.1	| Peptidyl-prolyl cis-trans isomerase | Similar to A0A067QW87 | ***- | PANTHER PTHR11071 | PANTHER PTHR11071:SF267 | Pfam PF00160	MCOT19622.1.CC	0.23	0.9	[]	32.02	29.621	30.42	29.618	29.621	30.618	34.621	33.819	29.618	31.417
114.1	| Flightin | Similar to A0A067RDG5 | ***- |	MCOT19943.0.CT	0.23	0.8	[]	30.072	36.442	36.263	21.096	32.477	39.787	37.632	40.882	34.656	43.704
223.1	| Lingerer, putative | Similar to E0VHH8 | *-*- | PANTHER PTHR16308 | PANTHER PTHR16308:SF13 | Pfam PF12478	MCOT02815.0.CT	0.23	0.9	[]	29.592	29.469	31.469	36.337	29.639	29.592	28.809	39.167	35.204	34.422
253	| Troponin I | Similar to A0A0K8V878 | ***- | PANTHER PTHR13738 | Pfam PF00992	MCOT11626.0.MM	0.23	0.8	[]	23.085	27.809	27.447	18.809	25.809	37.533	28.085	32.085	18.447	40.809
145.3	| Muscle M-line assembly protein unc-89 | Similar to A0A067RMC0 | *-*- | PANTHER PTHR10489 | PANTHER PTHR10489:SF585 | Pfam PF07679	MCOT15976.0.CT	0.23	1	[]	10.293	12.509	10.105	8.5334	10.07	14.598	12.681	6.9958	3.3638	12.16
104.2	PREDICTED: polyubiquitin-like [Diaphorina citri]	gi|662201834|ref|XP_008474183.1|	0.23	0.7	[]	9.9822	10.179	8.9825	9.7639	8.1951	13.471	12.711	12.935	11.557	13.723
592	PREDICTED: small glutamine-rich tetratricopeptide repeat-containing protein beta [Diaphorina citri]	gi|662201988|ref|XP_008474270.1|	0.23	1	[]	8	9	13	8	9	11	10	8	9	8
45.2	| ATP synthase subunit d, mitochondrial | Similar to A0A067R370 | ***- | PANTHER PTHR12700 | PANTHER PTHR12700:SF12 | Pfam PF05873	MCOT17067.2.CC	0.23	1.1	[]	7.4965	6.6248	7.5836	6.8863	7.3221	6.6248	6.7119	6.9735	6.5376	6.7991
496.1	PREDICTED: basigin [Diaphorina citri]	gi|662214991|ref|XP_008481353.1|	0.23	1.1	[]	5.5252	7.0908	7.6564	6.6564	6.2221	5.5252	7.2221	7.2221	4.8282	6.2221
1299	PREDICTED: chitinase-like protein EN03 [Diaphorina citri]	gi|662198686|ref|XP_008472476.1|	0.23	0.6	[]	1.4928	2.4928	1	0	0.49282	2.4928	0.49282	2.4784	1.9856	1.9856
1120	| Nuclear migration protein nudC | Similar to V9ILC6 | ***- | PANTHER PTHR12356 | PANTHER PTHR12356:SF3 | Pfam PF04969 | Pfam PF14050	MCOT22974.0.CT	0.23	0.5	[]	1	1	1	2	0	2	2	2	0	4
428.2	PREDICTED: LOW QUALITY PROTEIN: uncharacterized protein LOC103511713 [Diaphorina citri]	gi|662202728|ref|XP_008474671.1|	0.23	0.4	[]	0.87444	1.2242	0.87444	0.52466	1.0493	1.7489	1.3991	3.6726	1.574	2.4484
68.1	| ATP synthase subunit B | Similar to WP_057489996.1 | ***- | PANTHER PTHR15184 | PANTHER PTHR15184:SF30 | Pfam PF00006 | Pfam PF00306	MCOT04767.0.CO	0.24	0.8	[]	50.555	64.036	51.413	31.808	46.503	70.938	67.228	62.03	36.171	65.567
158.1	| Polyadenylate-binding protein | Similar to A0A067REV7 | ***- | PANTHER PTHR24012 | PANTHER PTHR24012:SF466 | Pfam PF00658 | Pfam PF00076	MCOT06283.0.CT	0.24	0.9	[]	30.738	32.782	26.782	14.782	29.782	36.782	31.782	26.738	15.738	31.738
512	| Cystatin-1 | Similar to KRX63250.1 | ***- | PANTHER PTHR11413 | Pfam PF00031	MCOT15163.0.CT	0.24	1	[]	16	11	10	14	15	9	14	16	14	14
60.3	PREDICTED: enolase [Diaphorina citri]	gi|662215194|ref|XP_008481466.1|	0.24	1	[]	13.175	12.263	14.816	6.1028	10.779	10.828	19.544	9.6504	6.3953	12.06
529	| Eukaryotic translation initiation factor 3 subunit J | Similar to A0A0J9TXQ8 | *-*- | PANTHER PTHR21681 | Pfam PF08597	MCOT05195.0.CT	0.24	1	[]	12	9	17	16	12	9	15	19	12	12
128.3	| Calmodulin | Similar to KRZ77016.1 | *-*- | PANTHER PTHR23050 | PANTHER PTHR23050:SF210 | Pfam PF13499 | Pfam PF13833	MCOT07056.0.MM	0.24	1	[]	11.95	8.7257	16.028	8.6636	10.335	11.201	16.572	9.7158	9.5052	9.3816
320.1	| Tumor protein D54 | Similar to A0A067QW99 | ***- | PANTHER PTHR19307 | PANTHER PTHR19307:SF14 | Pfam PF04201	MCOT06660.3.CT	0.24	1	[]	9.8521	7.5895	10.494	9.8491	8.882	5.8119	8.5596	10.982	10.175	9.2044
180.2	PREDICTED: heat shock 70 kDa protein cognate 2-like, partial [Diaphorina citri]	gi|662193000|ref|XP_008469382.1|	0.24	1	[]	7.8086	9.8125	8.4344	7.837	10.509	9.3658	10.142	8.98	4.7182	9.5116
241.1	| Laminin subunit beta-1 | Similar to A0A067R8G8 | ***- | PANTHER PTHR10574 | PANTHER PTHR10574:SF283 | Pfam PF00055 | Pfam PF00053	MCOT20012.2.CC	0.24	0.7	[]	6.8698	12.213	12.213	7.6331	5.3431	16.029	14.503	10.686	5.3431	12.976
1459	| Malate dehydrogenase | Similar to A0A087ZUK9 | ***- | PANTHER PTHR11540 | PANTHER PTHR11540:SF30 | Pfam PF02866 | Pfam PF00056	MCOT08453.0.OO	0.24	1	[]	6.6739	6.3013	5.932	4.4546	5.1933	6.3045	5.5626	5.5626	4.8207	5.1965
707.1	| Short-chain dehydrogenase | Similar to B0WGF8 | ***- | PANTHER PTHR24322 | PANTHER PTHR24322:SF583 | Pfam PF00106	MCOT00823.0.CC	0.24	0.6	[]	2.6391	4.4586	0.81954	0.81954	1.8195	5.0977	6.0977	1.6391	2.4586	3.2782
193.2	PREDICTED: ATP synthase subunit b, mitochondrial [Diaphorina citri]	gi|662212960|ref|XP_008480243.1|	0.24	0.6	[]	2.3301	2.6886	1.9716	1.9716	1.9716	3.047	2.1509	3.9432	3.764	4.8394
869.2	| Ribosomal protein L19 | Similar to Q0PXY9 | ***- | PANTHER PTHR10722 | Pfam PF01280	MCOT03785.1.CT	0.24	0.6	[]	1.9168	2.5557	1.2779	1.9168	0.63893	3.8336	2.5557	3.1947	1.9168	2.5557
355.5	| Myosin heavy chain, non-muscle | Similar to A0A0L7QUX8 | ***- | PANTHER PTHR13140 | PANTHER PTHR13140:SF373 | Pfam PF00063 | Pfam PF01576	MCOT16033.1.CO	0.24	0.4	[]	1.0339	0.39637	0	0.55592	0.8694	1.925	1.2708	1.9949	0.15955	1.5242
1548	| 39S ribosomal protein L17, mitochondrial | Similar to A0A067QLG1 | ***- | PANTHER PTHR14413 | Pfam PF01196	MCOT10365.0.MT	0.24	0.2	[]	1	0	0	0	0	1	0	0	1	2
235.2	PREDICTED: filamin-A [Diaphorina citri]	gi|662214928|ref|XP_008481319.1|	0.24	0.4	[]	0.61984	0.88549	0.3542	0.61984	0.26565	1.3282	1.3282	1.8595	1.0626	1.8595
248.3	PREDICTED: ATP-citrate synthase [Diaphorina citri]	gi|662190200|ref|XP_008467853.1|	0.24	0.3	[]	0.4236	0.45459	0	0.28989	0	0.62901	0.50382	0.86968	0.61078	1.0569
521.2	PREDICTED: 6-phosphogluconate dehydrogenase, decarboxylating [Diaphorina citri]	gi|662199467|ref|XP_008472897.1|	0.24	0.3	[]	0.32494	0.21663	0	0.43326	0.21663	0.64989	0.54157	1.1915	0.54157	0.97483
365.3	| Malic enzyme | Similar to L7WRS4 | ***- | PANTHER PTHR23406 | PANTHER PTHR23406:SF22 | Pfam PF00390 | Pfam PF03949	MCOT03283.2.CC	0.24	0.3	[]	0.29464	0.36946	0	0.31713	0.24387	0.8367	0.80847	0.82835	0	1.064
236.2	PREDICTED: staphylococcal nuclease domain-containing protein 1-like [Diaphorina citri]	gi|662206450|ref|XP_008476687.1|	0.24	0.3	[]	0	0.53078	0.24126	0.33777	0	0.86855	0.67554	0.9168	0.38602	0.9168
1226.1	| Unknown protein |	MCOT12825.0.CT	0.24	0.2	[]	0	0	0	0	0.80478	0.80478	0	1.6096	1.6096	0
1151.2	PREDICTED: uncharacterized protein LOC103518867, partial [Diaphorina citri]	gi|662216475|ref|XP_008482172.1|	0.24	0.3	[]	0	0.18777	0.56332	0	0.37555	0	0.37555	1.5633	1.7511	0
1290.1	| S-(hydroxymethyl)glutathione dehydrogenase | Similar to A0A067QVS5 | ***- | PANTHER PTHR11695 | PANTHER PTHR11695:SF401 | Pfam PF08240 | Pfam PF00107	MCOT18633.0.CT	0.24	0.2	[]	0	0	0	0.94428	0	0.72078	0.72078	0.72078	0	1.6651
1371.1	| Chondroitin proteoglycan 2 | Similar to A0A0K8UA54 | ***- | PANTHER PTHR23301 | PANTHER PTHR23301:SF21 | Pfam PF01607	MCOT16146.0.CT	0.24	0.2	[]	0	0	0.92412	0	0	0	3.6965	0	0	0
1508	| Alpha-tocopherol transfer protein | Similar to A0A067R597 | ***- | PANTHER PTHR10174 | PANTHER PTHR10174:SF144 | Pfam PF00650 | Pfam PF03765	MCOT17942.0.CT	0.24	0.2	[]	0	0	0	1	0	1	0	1	0	2
1294	| PTCD3-like protein, mitochondrial | Similar to A0A067QP82 | ***- | PANTHER PTHR16276 | PANTHER PTHR16276:SF1	MCOT08651.0.TT	0.24	0.2	[]	0	0	0	0	1	1	0	3	0	0
1294	| PTCD3-like protein, mitochondrial | Similar to A0A067QP82 | ***- | PANTHER PTHR16276 | PANTHER PTHR16276:SF1	MCOT08135.0.TT	0.24	0.2	[]	0	0	0	0	1	1	0	3	0	0
1129.2	| Eukaryotic translation initiation factor 4E | Similar to A0A067QP74 | ***- | PANTHER PTHR11960 | PANTHER PTHR11960:SF14 | Pfam PF01652	MCOT15783.1.CC	0.24	0.1	[]	0	0.54481	0	0	0	1.6344	1.6344	0.54481	0	0.54481
1337	| SUMO-activating enzyme subunit 2 | Similar to A0A067R5B3 | ***- | PANTHER PTHR10953 | PANTHER PTHR10953:SF5 | Pfam PF00899 | Pfam PF14732	MCOT15585.2.CT	0.24	0.2	[]	0	1	0	0	0	0	0	3	1	0
1337	| SUMO-activating enzyme subunit 2 | Similar to A0A067R5B3 | ***- | PANTHER PTHR10953 | PANTHER PTHR10953:SF5 | Pfam PF00899 | Pfam PF14732	MCOT15585.1.CC	0.24	0.2	[]	0	1	0	0	0	0	0	3	1	0
1199.1	| FAD-linked oxidase | Similar to KRW82033.1 | ***- | PANTHER PTHR11748 | PANTHER PTHR11748:SF90 | Pfam PF02913 | Pfam PF01565	MCOT01351.0.CO	0.24	0.2	[]	0	0.9498	0	0	0	1.9467	0	0.9498	0	1
555.1	| Kinesin-like protein | Similar to K7IX43 | ***- | PANTHER PTHR24115 | PANTHER PTHR24115:SF380 | Pfam PF00225	MCOT10080.0.MT	0.24	0.1	[]	0	0.58452	0	0	0	0.58452	1.169	0.58452	0	2.3381
1262	| GMP synthase, putative | Similar to E0VNC1 | ***- | PANTHER PTHR11922 | PANTHER PTHR11922:SF2 | Pfam PF00117 | Pfam PF00958	MCOT15703.0.CO	0.24	0.2	[]	0	1	0	0	0	0	2	0	2	0
460.1	PREDICTED: nesprin-1-like [Diaphorina citri]	gi|662204639|ref|XP_008475700.1|	0.24	0.1	[]	0	0.62291	0	0	0	1.5534	0.62291	1.238	0.62291	0.30755
1088	| Reductase protein | Similar to B0W806 | ***- | PANTHER PTHR11732 | PANTHER PTHR11732:SF170 | Pfam PF00248	MCOT22341.0.CC	0.24	0.4	[]	0	2	1	0	0	0	3	0	0	4
107	PREDICTED: uncharacterized protein LOC103521004 [Diaphorina citri]	gi|662220393|ref|XP_008484331.1|	0.25	0.8	[]	58	52	64	62	62	79	77	83	64	63
46.2	| Heat shock 70 kDa protein cognate 4 | Similar to A0A0A9W3D3 | ***- | PANTHER PTHR19375 | PANTHER PTHR19375:SF150 | Pfam PF00012	MCOT21551.0.CC	0.25	0.9	[]	34.996	39.298	36.866	28.498	39.249	43.3	44.81	38.48	26.683	40.108
47.1	| 14-3-3 zeta | Similar to A0A068JLL8 | ***- | PANTHER PTHR18860 | Pfam PF00244	MCOT18821.0.CT	0.25	0.8	[]	22.783	26.891	19.705	20.12	22.639	30.781	34.621	24.959	21.384	30.689
424.1	| dehydrogenase | Similar to WP_057754629.1 | ***- | PANTHER PTHR24322 | Pfam PF00106	MCOT20137.1.CC	0.25	0.7	[]	9.5268	8.1659	10.207	10.207	6.8049	15.651	10.207	11.568	9.5268	14.29
644.1	| Unknown protein |	MCOT21158.0.CO	0.25	1	[]	8.7234	8.7234	11.516	11.654	11.654	11.654	10.654	11.654	8.8617	10.654
84.2	| Tubulin beta chain | Similar to R4WCS2 | ***- | PANTHER PTHR11588 | PANTHER PTHR11588:SF93 | Pfam PF00091 | Pfam PF03953	MCOT04449.0.CC	0.25	0.7	[]	8.5815	8.8924	7.5173	7.3405	5.7382	9.6284	9.7211	11.548	8.2133	12.911
89.2	PREDICTED: glycerol-3-phosphate dehydrogenase, mitochondrial [Diaphorina citri]	gi|662194444|ref|XP_008470172.1|	0.25	0.7	[]	7.3839	9.5119	5.4171	4.9005	3.2559	9.929	7.673	9.2844	5.256	9.2844
722	| Cytochrome b-c1 complex subunit | Similar to A0A026WPE6 | *-*- | PANTHER PTHR12980 | PANTHER PTHR12980:SF0 | Pfam PF05365 | Pfam PF16605	MCOT10963.0.MM	0.25	0.7	[]	7	6	4	4	5	10	7	7	5	8
75.3	| Odorant-binding protein 2 | Similar to C1KV04 | ***- | Pfam PF01395	MCOT14941.2.CC	0.25	1.1	[]	5.7999	4.3672	5.4616	5.2976	4.6261	4.2826	4.7849	4.9593	4.8695	4.034
793.1	| Unknown protein |	MCOT17546.1.CC	0.25	0.6	[]	0.59045	2.3618	2.3618	4.1331	2.3618	5.9045	2.9522	4.1331	2.9522	2.9522
146.1	PREDICTED: nucleoside diphosphate kinase-like [Diaphorina citri]	gi|662216510|ref|XP_008482190.1|	0.26	0.9	[]	55.282	52.629	66.989	51.376	49.784	69.497	83.252	59.234	33.568	57.617
163.1	PREDICTED: 40S ribosomal protein S12 [Diaphorina citri]	gi|662203048|ref|XP_008474843.1|	0.26	0.9	[]	25.767	27.652	27.024	25.138	27.652	28.909	29.538	29.538	25.138	30.166
535.1	| Transferrin | Similar to Q8MU80 | ***- | PANTHER PTHR11485 | PANTHER PTHR11485:SF30 | Pfam PF00405	MCOT03242.2.CO	0.26	1	[]	19.288	23.436	9.0174	9.2949	17.195	14.494	22.257	17.634	5.3899	21.092
1.7	PREDICTED: myosin heavy chain, muscle-like [Diaphorina citri]	gi|662222223|ref|XP_008485345.1|	0.26	0.7	[]	10.898	11.996	10.159	9.1254	9.4917	15.245	15.259	12.734	11.407	14.749
593	PREDICTED: uncharacterized protein LOC103516583, partial [Diaphorina citri]	gi|662212126|ref|XP_008479778.1|	0.26	1	[]	9	11	9	9	10	8	8	14	9	9
3.2	| Tropomyosin | Similar to Q64F38 | *-*- | PANTHER PTHR19269 | PANTHER PTHR19269:SF51 | Pfam PF12718	MCOT10401.0.MM	0.26	1	[]	8.6168	8.7225	8.7225	15.806	7.6124	12.582	9.1983	12.634	10.731	5.2335
129.2	| CG44085, isoform O | Similar to M9PDE7 | *-*- |	MCOT17684.0.CT	0.26	1.1	[]	4.577	2.1561	5.6066	6.7789	4.0246	2.6271	3.5279	5.4505	6.1087	3.0469
129.5	| CG44085, isoform O | Similar to M9PDE7 | *-*- |	MCOT03485.0.CT	0.26	1.1	[]	4.4177	2.0811	5.4114	6.5429	3.8845	2.5356	3.4051	4.8826	5.896	2.9408
605.2	| Unknown protein | Pfam PF01722	MCOT17995.0.CT	0.26	1.1	[]	4.1166	4.2463	4.1166	4.2463	4.8984	3.2933	4.1166	3.2933	5.0696	4.1166
320.3	PREDICTED: uncharacterized protein F13E6.1-like [Diaphorina citri]	gi|662186452|ref|XP_008482222.1|	0.26	1.1	[]	3.6894	3.354	5.3665	4.6956	3.6894	3.0186	3.354	4.3602	4.0248	4.0248
176.2	PREDICTED: prohibitin-2 [Diaphorina citri]	gi|662201044|ref|XP_008473760.1|	0.26	0.6	[]	1.9043	1.9043	1.3916	1.6114	2.1973	3.2227	2.8565	2.8565	2.5635	3.1495
553.2	PREDICTED: uncharacterized protein LOC103511471 [Diaphorina citri]	gi|662202254|ref|XP_008474415.1|	0.26	3.2	[]	1.4862	0.29688	1.4819	0	0	0.29688	0	0.14844	0.14404	0.43838
86.4	PREDICTED: alanine aminotransferase 2 [Diaphorina citri]	gi|662205880|ref|XP_008476374.1|	0.26	0.5	[]	1.4288	1.5448	0.88645	1.0398	0.96374	2.2353	2.3145	2.6739	1.8057	2.4324
509.2	PREDICTED: LOW QUALITY PROTEIN: C-1-tetrahydrofolate synthase, cytoplasmic [Diaphorina citri]	gi|662195246|ref|XP_008470605.1|	0.26	0.5	[]	1.058	4.1811	0	0.65457	0	2.4686	2.1159	2.7705	1.3599	2.4178
1316	PREDICTED: uncharacterized protein LOC103520889 isoform X3 [Diaphorina citri]	gi|662186857|ref|XP_008484227.1|	0.26	0.5	[]	1	0	3	2	0	3	3	1	2	2
1097	| Actin | Similar to B0W2C4 | ***- | PANTHER PTHR11937 | PANTHER PTHR11937:SF195 | Pfam PF00022	MCOT18697.0.CC	0.26	0.5	[]	1	2	1	1	1	1	1	2	2	5
506.5	| Multiple epidermal growth factor-like domains protein 10 | Similar to A0A0A9W0R0 | *-*- | PANTHER PTHR24035	MCOT22565.0.CT	0.26	2	[]	0.66954	0.66954	0.66954	0.66954	0	0	0	0.66954	0	0.66954
329.2	PREDICTED: uncharacterized protein LOC103508562 [Diaphorina citri]	gi|662196603|ref|XP_008471340.1|	0.26	2.8	[]	0.47109	0.81158	0.83334	0.32131	0.64005	0.16896	0.47053	0.14978	0	0.31874
152.3	| ORF2_0 protein | Similar to A0A0C9RG47 | *-*- | PANTHER PTHR36299 | Pfam PF15998	MCOT12615.2.CC	0.26	1.6	[]	0.26129	0.13064	1.1306	0.39193	0.39193	0.39193	0.26129	0.39193	0	0.39193
1084.1	| Reticulocyte-binding protein 2 a | Similar to V9I868 | *-*- | PANTHER PTHR15073 | PANTHER PTHR15073:SF1 | Pfam PF05672	MCOT03827.0.CT	0.26	5	[]	0	0.73439	0.73439	1.4688	0.73439	0	0	0	0.73439	0
1122.1	| GA19067 | Similar to Q2M0Y7 | *-*- |	MCOT21008.3.CC	0.26	3	[]	0	0.95393	0	0	1.9079	0.95393	0	0	0	0
280.2	PREDICTED: LOW QUALITY PROTEIN: collagen alpha-2(IV) chain [Diaphorina citri]	gi|662185933|ref|XP_008479592.1|	0.26	4	[]	0	1.0228	0.78214	0.78214	0.78214	0	0	0.84231	0	0
24.1	| Cytochrome b-c1 complex subunit mitochondrial | Similar to A0A0J7NEG4 | ***- | PANTHER PTHR11851 | PANTHER PTHR11851:SF137 | Pfam PF00675 | Pfam PF05193	MCOT00260.0.CO	0.27	0.9	[]	154.17	155.98	133.2	128.2	149.3	174.07	177.2	160.91	134.68	163.33
37.1	| PDZ and LIM domain protein Zasp | Similar to A0A0A9YMW1 | *-*- | PANTHER PTHR24214 | PANTHER PTHR24214:SF29 | Pfam PF15936 | Pfam PF00595	MCOT03802.0.CO	0.27	0.8	[]	83.319	94.575	77.316	76.736	80.803	112.65	108.91	97.387	83.983	98.296
249	| Zinc finger protein 512B | Similar to A0A0A1XPW2 | *-*- |	MCOT17305.0.CC	0.27	0.8	[]	27.498	24.498	18.124	29.124	22.375	31.686	26.686	33.247	24.873	37.686
374.1	| Proteasome subunit beta type | Similar to A0A067R651 | ***- | PANTHER PTHR11599 | PANTHER PTHR11599:SF4 | Pfam PF00227	MCOT05438.0.CC	0.27	1	[]	17.815	15.961	13.106	14.398	15.106	14.961	18.669	15.106	15.669	14.398
524	| Zinc finger protein | Similar to G6D3S2 | ***- | PANTHER PTHR23002 | Pfam PF00098	MCOT09306.0.TT	0.27	0.8	[]	12	11	11	13	11	15	18	15	14	14
195.1	PREDICTED: probable GPI-anchored adhesin-like protein PGA55 [Diaphorina citri]	gi|662188363|ref|XP_008487851.1|	0.27	0.8	[]	9.8787	9.3157	10.029	12.413	7.6585	14.177	15.282	12.112	8.5388	14.599
572.1	| Unknown protein | Pfam PF01722	MCOT04121.4.CT	0.27	1	[]	8.8422	6.6141	9.6115	7.3834	12.228	7	8.3834	8.7694	9	11.769
47.9	| 14-3-3 protein zeta | Similar to A0A0L7RIW3 | *-*- | PANTHER PTHR18860 | Pfam PF00244	MCOT04339.0.CO	0.27	1	[]	8.7971	6.2594	6.2569	6.9496	7.0883	7.6696	7.4925	7.1396	5.6285	6.1152
429.1	| Acyl carrier protein | Similar to D6WXY4 | ***- | PANTHER PTHR20863 | PANTHER PTHR20863:SF5 | Pfam PF00550	MCOT09552.0.TT	0.27	0.7	[]	5.983	5.983	3	2	3	8.949	6.983	6.983	0.98298	4.983
750	| Mesencephalic astrocyte-derived neurotrophic factor-like protein | Similar to A0A026WEW4 | ***- | PANTHER PTHR12990 | PANTHER PTHR12990:SF5 | Pfam PF10208	MCOT10374.0.MM	0.27	0.7	[]	5	5	5	3	6	10	7	6	3	8
746	| Sex-regulated protein janus-A | Similar to A0A0A9ZD48 | ***- | PANTHER PTHR12258 | PANTHER PTHR12258:SF5 | Pfam PF05005	MCOT10260.0.OO	0.27	1	[]	5	6	9	8	6	5	12	7	3	6
642	PREDICTED: mitochondrial import inner membrane translocase subunit Tim9 [Diaphorina citri]	gi|662184379|ref|XP_008471524.1|	0.27	0.7	[]	4	5	2	4	5	5	9	6	3	6
737.1	| Nuclear transport factor 2 | Similar to V9IJ52 | ***- | PANTHER PTHR12612 | PANTHER PTHR12612:SF0 | Pfam PF02136	MCOT07551.0.OO	0.27	1.2	[]	3.6437	4.0984	3.2969	1.4953	4.7516	2.711	2.95	3.7516	2.6032	2.4953
129.6	| CG44085, isoform O | Similar to M9PDE7 | *-*- |	MCOT13445.2.CT	0.27	1.1	[]	3.5406	1.6679	4.337	5.2439	3.1132	2.0322	2.729	4.2163	4.7254	2.3569
1309	| Prefoldin subunit 3 | Similar to E2ARQ8 | ***- | PANTHER PTHR12409 | Pfam PF02996	MCOT17882.0.CT	0.27	0.5	[]	2	0	0	1	1	2	2	1	1	2
869.1	| Ribosomal protein L19 | Similar to Q0PXY9 | ***- | PANTHER PTHR10722 | Pfam PF01280	MCOT03785.2.CC	0.27	0.5	[]	1.0832	1.4443	0	1.0832	0.36107	2.1664	1.4443	1.8053	1.0832	1.4443
756.2	PREDICTED: solute carrier family 2, facilitated glucose transporter member 12-like [Diaphorina citri]	gi|662213942|ref|XP_008480780.1|	0.27	0.5	[]	0.97969	0.97969	0	0	1.9594	0	0.97969	1.9594	1.9594	2.9391
851.2	| Mitochondrial import receptor subunit TOM40-like protein 1 | Similar to A0A034WE23 | ***- | PANTHER PTHR10802 | Pfam PF01459	MCOT09327.0.TT	0.27	0.5	[]	0.89806	1.7961	0.89806	0	0.44903	1.3471	1.3471	0.89806	0.89806	3.1432
784.1	| Acyl-protein thioesterase 1 | Similar to A0A067QR62 | ***- | PANTHER PTHR10655 | PANTHER PTHR10655:SF22 | Pfam PF02230	MCOT08067.0.TT	0.27	0.7	[]	0.84002	3.4939	2.8304	2.0835	4.0738	3.4104	5.0738	4.8208	2.1669	4.0738
1190.2	| Chitinase-like protein | Similar to V5I9F6 | ***- | PANTHER PTHR11177 | PANTHER PTHR11177:SF211 | Pfam PF00704	MCOT17440.1.CT	0.27	0.5	[]	0.81171	1.4416	1	0	0.81171	1.1818	3.6343	1.8052	1.3636	0.3636
1234	| Thioredoxin-like protein 1 | Similar to A0A067QPC8 | ***- | PANTHER PTHR10438 | PANTHER PTHR10438:SF284 | Pfam PF06201 | Pfam PF00085	MCOT19797.0.CT	0.27	0.5	[]	0	1	0	1	2	2	1	2	1	2
229.1	| Pyrroline-5-carboxylate reductase | Similar to C4WS23 | ***- | PANTHER PTHR11645 | PANTHER PTHR11645:SF28 | Pfam PF14748 | Pfam PF03807	MCOT20538.0.CT	0.28	0.8	[]	41.265	37.372	39.283	40.385	44.605	54.804	55.736	48.838	43.011	47.629
46.3	| Heat shock 70 kDa protein cognate 4 | Similar to A0A0A9W3D3 | ***- | PANTHER PTHR19375 | PANTHER PTHR19375:SF150 | Pfam PF00012	MCOT09612.0.MT	0.28	0.9	[]	15.327	18.845	15.177	14.676	18.165	20.271	19.653	17.452	12.686	17.394
137.1	elongation factor Tu [Candidatus Profftella armatura]	WP_020915288.1	0.28	0.8	[]	14.892	16.166	14.638	10.14	12.839	20.317	21.054	16.974	11.477	19.281
188.1	| Cathepsin L, partial | Similar to KRY31635.1 | *-*- | PANTHER PTHR12411 | Pfam PF08246	MCOT14437.1.CO	0.28	0.9	[]	14.106	13.583	16.718	18.285	16.718	17.763	20.375	17.763	16.195	12.016
552.1	| Ubiquitin-conjugating enzyme E2 | Similar to A0A0K8VL46 | ***- | PANTHER PTHR24068 | Pfam PF00179	MCOT08674.0.MT	0.28	1	[]	11.535	7.7933	7.69	6.6383	6.7416	11.638	9.6383	6.7416	5.7416	7.69
618	| 40S ribosomal protein S20 | Similar to Q5MIS2 | ***- | PANTHER PTHR11700 | PANTHER PTHR11700:SF8 | Pfam PF00338	MCOT19437.0.CC	0.28	0.8	[]	11	11	10	9	10	15	13	12	12	15
419	PREDICTED: putative aminopeptidase W07G4.4 [Diaphorina citri]	gi|662203505|ref|XP_008475093.1|	0.28	1	[]	11	17.216	25	8	12	12.216	25.432	15.432	8.6487	14
350.2	PREDICTED: pyridoxal kinase [Diaphorina citri]	gi|662202434|ref|XP_008474512.1|	0.28	0.8	[]	10.126	12.658	6.7508	6.7508	5.0631	11.814	12.658	12.658	5.907	11.392
790.1	| RNA-binding protein squid | Similar to KRZ12247.1 | *-*- | PANTHER PTHR12471 | PANTHER PTHR12471:SF7	MCOT16252.0.CC	0.28	1	[]	7.8403	6.8669	4.9202	7.8137	3.9202	5.8935	6.8669	6.8669	6.8935	4.9202
270.2	PREDICTED: ubiquilin-1 [Diaphorina citri]	gi|662192165|ref|XP_008468930.1|	0.28	1	[]	5.9562	6.0793	6.3697	4.7369	6.5425	6.6665	5.4577	4.6243	5.7375	6.3362
883.1	| Eukaryotic translation initiation factor 1A | Similar to R4UKL0 | ***- | PANTHER PTHR21668 | Pfam PF01176	MCOT15317.2.CC	0.28	1.2	[]	3.8932	1.8932	3.9466	3.8932	2.9466	2	1.9466	4.9466	2	2.8932
883.1	| Eukaryotic translation initiation factor 1A | Similar to R4UKL0 | ***- | PANTHER PTHR21668 | Pfam PF01176	MCOT15317.1.CC	0.28	1.2	[]	3.8932	1.8932	3.9466	3.8932	2.9466	2	1.9466	4.9466	2	2.8932
735.1	| Phenoloxidase subunit A3 | Similar to W8CHH4 | ***- | PANTHER PTHR11511 | PANTHER PTHR11511:SF24 | Pfam PF03723 | Pfam PF00372	MCOT06129.2.CT	0.28	0.7	[]	3.8244	7.3125	4.1128	3.3653	2.4519	3.9499	4.3843	9.7026	4.1527	7.2544
92.4	PREDICTED: dihydrolipoyllysine-residue succinyltransferase component of 2-oxoglutarate dehydrogenase complex, mitochondrial-like [Diaphorina citri]	gi|662215771|ref|XP_008481785.1|	0.28	1.1	[]	3.3502	2.8241	2.6937	2.1014	2.8907	2.5605	2.561	2.2988	2.365	2.4949
450.1	PREDICTED: cytosolic non-specific dipeptidase-like [Diaphorina citri]	gi|662213650|ref|XP_008480621.1|	0.28	0.6	[]	3.2974	4.2974	1.5316	1.5316	2.9145	4.6803	2.9145	5.2623	3.4965	4.6452
661.2	PREDICTED: uncharacterized protein LOC103521797 [Diaphorina citri]	gi|662221825|ref|XP_008485125.1|	0.28	1.2	[]	3.0066	2.7806	3.1932	1.4638	2.7806	2.1025	2.063	2.1025	2.4756	1.8764
1100	cold-shock protein [Wolbachia endosymbiont of Diaphorina citri]	WP_017532410.1	0.28	1.2	[]	3	3	3	2	2	2	2	3	3	1
162.3	| Unknown protein |	MCOT00679.0.CC	0.28	1.2	[]	2.9138	3.4071	2.2902	2.7835	2.9138	2.225	1.747	2.4641	2.7835	2.7183
153.3	PREDICTED: regucalcin-like [Diaphorina citri]	gi|662217600|ref|XP_008482788.1|	0.28	1.2	[]	2.8286	3.1702	2.3036	2.2527	3.6701	2.411	1.9808	3.3348	2.0121	2.2464
197.4	| CG43897, isoform M | Similar to M9PF57 | *-*- |	MCOT08336.0.OO	0.28	1.2	[]	2.4452	2.1804	2.6829	2.5556	2.8233	2.2481	2.5432	2.0679	2.1106	1.858
1583	| Unknown protein |	MCOT21693.0.CC	0.28	2	[]	2	0	2	0	0	1	1	0	0	0
1583	| Unknown protein |	MCOT19011.0.CC	0.28	2	[]	2	0	2	0	0	1	1	0	0	0
732.2	| Synaptobrevin, putative | Similar to E0W1F5 | ***- | PANTHER PTHR21136 | PANTHER PTHR21136:SF90 | Pfam PF00957	MCOT10781.0.MM	0.28	1.8	[]	1.6944	0.69437	1.3887	0	0	0.69437	0	0.34719	0.34719	0.69437
1248	| Macrophage migration inhibitory factor-like protein | Similar to A0A067R099 | ***- | PANTHER PTHR11954 | Pfam PF01187	MCOT05430.0.CC	0.28	1.2	[]	1	3	3	1	6	2	6	3	1	0
1094.1	| Dumpy, isoform V | Similar to M9PB31 | *-*- | PANTHER PTHR22907 | PANTHER PTHR22907:SF38 | Pfam PF00100	MCOT04712.0.CT	0.28	1.8	[]	0.72387	0.36193	0.72387	1.0858	1.0858	0.36193	1.0858	0	0.72387	0
7.2	PREDICTED: paramyosin [Diaphorina citri]	gi|662196919|ref|XP_008471512.1|	0.29	0.8	[]	121.53	145.92	101.93	98.692	126.08	151.61	151.82	152.03	109.22	147.13
65.1	| Malate dehydrogenase | Similar to R4WN61 | ***- | PANTHER PTHR23382 | Pfam PF00056 | Pfam PF02866	MCOT10574.0.MT	0.29	0.9	[]	88.942	107.94	71.956	67.958	87.935	106.95	97.96	99.944	64.98	104.96
139.1	| Acetyltransferase component of pyruvate dehydrogenase complex | Similar to V5GQ93 | ***- | PANTHER PTHR23151 | PANTHER PTHR23151:SF9 | Pfam PF00198 | Pfam PF00364	MCOT20463.2.CT	0.29	0.9	[]	42.657	52.29	44.616	48.372	47.535	56.29	58.127	45.453	43.697	55.209
279.1	PREDICTED: uncharacterized protein LOC103510441 isoform X2 [Diaphorina citri]	gi|662200243|ref|XP_008473320.1|	0.29	0.9	[]	29.691	21.753	29.63	21.691	25.753	26.63	26.568	30.753	28.753	26.691
325	| 60S acidic ribosomal protein P1 | Similar to A2IAC4 | *-*- | PANTHER PTHR21141 | Pfam PF00428	MCOT03868.0.CC	0.29	0.9	[]	24	25	24	26	23	26	26	25	25	29
267.1	PREDICTED: myosin-9-like [Diaphorina citri]	gi|662204822|ref|XP_008475801.1|	0.29	0.8	[]	22.871	20.226	17.107	19.107	15.344	25.398	26.398	25.279	15.581	28.161
136.2	PREDICTED: fatty acid-binding protein, muscle isoform X3 [Diaphorina citri]	gi|662187310|ref|XP_008486467.1|	0.29	0.9	[]	18.332	18.791	14.941	15.866	17.407	20.182	18.874	18.332	14.632	19.257
144.1	| Proteinase inhibitor serpin | Similar to L7WRS0 | ***- | PANTHER PTHR11461 | Pfam PF00079	MCOT20621.2.CT	0.29	1	[]	13.464	14.792	11.444	8.2163	12.444	11.738	14.274	15.622	8.5097	13.031
270.1	| Ubiquilin-1 | Similar to A0A067RI93 | ***- | PANTHER PTHR10677 | PANTHER PTHR10677:SF21 | Pfam PF00240 | Pfam PF00627	MCOT10840.0.MT	0.29	1	[]	7.14	7.4148	8.8761	6.5046	7.7866	7.353	7.2997	6.9509	8.0398	8.2686
924.1	PREDICTED: protein takeout-like [Diaphorina citri]	gi|662199598|ref|XP_008472969.1|	0.29	0.6	[]	5	2	1	2	1	4	5	4	1	3
1387	| Protein FAM136A | Similar to A0A0A1X4K8 | ***- | PANTHER PTHR21096 | Pfam PF05811	MCOT17599.0.CO	0.29	1.5	[]	3	1	1	0	1	0	1	1	0	2
1351	PREDICTED: uncharacterized protein LOC103524274 [Diaphorina citri]	gi|662187735|ref|XP_008487510.1|	0.29	1.2	[]	3	2	3	1	1	2	1	2	1	2
921	| Histidine triad nucleotide-binding protein 1 | Similar to E2BDW2 | ***- | PANTHER PTHR23089 | PANTHER PTHR23089:SF3 | Pfam PF01230	MCOT05352.0.CC	0.29	1.2	[]	3	3	2	2	2	1	2	3	1	3
775	| Sepiapterin reductase | Similar to A0A067R0Z0 | ***- | PANTHER PTHR24322 | PANTHER PTHR24322:SF398 | Pfam PF00106	MCOT00431.0.CO	0.29	0.7	[]	3	4	3	4	4	4	5	8	1	8
921	PREDICTED: histidine triad nucleotide-binding protein 1 [Diaphorina citri]	gi|662186607|ref|XP_008483005.1|	0.29	1.2	[]	3	3	2	2	2	1	2	3	1	3
283.4	PREDICTED: uncharacterized protein LOC103520858 [Diaphorina citri]	gi|662220122|ref|XP_008484178.1|	0.29	0.6	[]	2.668	4.562	0.89134	1.877	0.86568	3.1828	3.7002	3.7775	0.79065	5.6119
1159.1	| Heterogeneous nuclear ribonucleoprotein A1, A2/B1-like protein | Similar to A0A067R922 | *-*- | PANTHER PTHR24012 | PANTHER PTHR24012:SF492 | Pfam PF00076	MCOT03501.2.CC	0.29	1.2	[]	2.4495	1.6834	2.5504	1.633	1.7338	2.4999	1.633	1.6834	0	2.4495
579.1	| Cytochrome c oxidase subunit 6A, mitochondrial | Similar to A0A067RIK6 | ***- | PANTHER PTHR11504 | Pfam PF02046	MCOT23356.1.CC	0.29	1.4	[]	2.259	2.259	2.259	1.6943	1.1295	1.6943	1.6943	1.6943	1.1295	0.56476
1571	PREDICTED: uncharacterized protein LOC103506538 [Diaphorina citri]	gi|662192580|ref|XP_008469154.1|	0.29	1.7	[]	2	3	0	0	0	1	0	0	0	2
1126	| Tubulin-specific chaperone A | Similar to V5H078 | ***- | PANTHER PTHR21500 | PANTHER PTHR21500:SF0 | Pfam PF02970	MCOT02353.0.CC	0.29	1.5	[]	2	0	2	2	0	0	1	2	1	0
759.2	PREDICTED: protein LSM14 homolog A-like [Diaphorina citri]	gi|662208531|ref|XP_008477819.1|	0.29	1.2	[]	1.8713	1.5594	4.0545	1.8713	1.5594	2.1832	2.1832	1.5594	1.2475	2.1832
28.2	PREDICTED: delta-1-pyrroline-5-carboxylate dehydrogenase, mitochondrial [Diaphorina citri]	gi|662208152|ref|XP_008477612.1|	0.29	1.1	[]	1.8494	1.9925	1.5365	1.223	1.6518	1.7366	1.5935	1.5086	1.109	1.5365
189.4	| Papilin | Similar to A0A067RN68 | ***- | PANTHER PTHR13723 | PANTHER PTHR13723:SF193 | Pfam PF00014 | Pfam PF07679	MCOT13884.1.CO	0.29	1.3	[]	1.7751	2.9663	1.6488	0.52603	1.9532	1.2292	1.8273	0.77592	0.35014	2.5899
1032.2	| Unknown protein |	MCOT21027.0.CC	0.29	1.3	[]	1.7172	1.7172	3.2897	1.1448	2.2897	2.2897	1.1448	1.7172	1.1448	1.7172
29.3	| Basement membrane proteoglycan | Similar to KRX93793.1 | ***- | PANTHER PTHR10574 | PANTHER PTHR10574:SF273 | Pfam PF02210 | Pfam PF07679	MCOT03308.0.CO	0.29	1.3	[]	1.6927	1.907	2.0462	1.9604	1.4355	1.0392	2.1747	1.6927	0.7392	1.0821
984.1	PREDICTED: zinc finger RNA-binding protein [Diaphorina citri]	gi|662211442|ref|XP_008479408.1|	0.29	1.3	[]	1.5349	1.5349	1.5349	1.5349	0.76743	1.5349	0.76743	0.76743	0.76743	1.5349
758.2	PREDICTED: SH3 domain-binding glutamic acid-rich protein homolog [Diaphorina citri]	gi|662192935|ref|XP_008469348.1|	0.29	1.3	[]	1.4924	1.3058	0	1.4924	1.1193	0	1.4924	0	1.3058	1.3058
1011.2	PREDICTED: peptidyl-prolyl cis-trans isomerase B-like [Diaphorina citri]	gi|662204148|ref|XP_008475440.1|	0.29	1.4	[]	1.3694	1.8259	1.3694	0.91296	1.3694	0.91296	1.3694	0.45648	1.3694	0.91296
464.2	| Glutamine and serine-rich protein 1 | Similar to E2C9J9 | *-*- |	MCOT02188.1.CC	0.29	1.4	[]	1.2003	2.0732	2.8371	1.2003	0.98206	1.2003	1.5276	0.87294	0.98206	1.5276
1447.1	| molecular chaperone DnaJ | Similar to WP_057926706.1 | ***- | PANTHER PTHR24078 | PANTHER PTHR24078:SF190 | Pfam PF01556 | Pfam PF00226	MCOT21311.0.CC	0.29	0.4	[]	1	1	0	0	0	0	0	0	3	1.9583
1547	| NAD(P)H-hydrate epimerase | Similar to A0A0K8WK16 | ***- | PANTHER PTHR13232 | PANTHER PTHR13232:SF11 | Pfam PF03853	MCOT16755.1.CT	0.29	1.5	[]	1	1	1	3	0	1	1	1	0	1
931.1	| Soluble NSF attachment protein 29 | Similar to KRZ13741.1 | *-*- | PANTHER PTHR19305 | PANTHER PTHR19305:SF9 | Pfam PF12352	MCOT21087.0.CT	0.29	1.2	[]	1	1	2.8884	2	3.8325	1	2	3.8884	2	0
1522	| Dynactin subunit | Similar to A0A026W1F6 | ***- | Pfam PF07426	MCOT04653.0.CO	0.29	0.4	[]	1	1	0	0	0	2	0	2	1	0
1048	PREDICTED: leucine-rich repeat-containing protein 48-like [Diaphorina citri]	gi|662205829|ref|XP_008476347.1|	0.29	1.5	[]	1	1	1	1	2	0	0	2	1	1
1256	| Dynein light chain Tctex-type 1 | Similar to A0A067QSZ3 | ***- | PANTHER PTHR21255 | PANTHER PTHR21255:SF19 | Pfam PF03645	MCOT00728.0.CO	0.29	0.4	[]	1	1	0	0	0	2	2	1	0	0
1218	| Importin subunit alpha-4 | Similar to V5I807 | ***- | PANTHER PTHR23316 | PANTHER PTHR23316:SF28 | Pfam PF16186 | Pfam PF01749	MCOT18939.0.CC	0.29	0.4	[]	1	1	0	0	0	1	0	2	1	1
952	PREDICTED: LOW QUALITY PROTEIN: sorting and assembly machinery component 50 homolog [Diaphorina citri]	gi|662183485|ref|XP_008487713.1|	0.29	0.4	[]	1	1	0	0	0	1	2	1	1	0
1324	| Multiple coagulation factor deficiency protein 2 homolog | Similar to A0A0A1XIT9 | *-*- | PANTHER PTHR23104 | PANTHER PTHR23104:SF1 | Pfam PF13499	MCOT12274.0.CT	0.29	1.4	[]	1	2	1	2	1	0	1	1	2	1
899.1	| DnaJ | Similar to V5ND41 | ***- | PANTHER PTHR24078 | PANTHER PTHR24078:SF292 | Pfam PF01556 | Pfam PF00226	MCOT11870.0.MT	0.29	1.3	[]	1	3	1	1	3	0	4	1	0	2
598.2	| Muscle M-line assembly protein unc-89 | Similar to A0A067RKL9 | --*- |	MCOT19137.0.CC	0.29	1.4	[]	0.99522	0.77466	0.99522	1.3825	1.5493	1.3825	0.55686	1.3315	0	0.77466
76.4	| Elongation factor 1-alpha | Similar to KRY36849.1 | ***- | PANTHER PTHR23115 | PANTHER PTHR23115:SF157 | Pfam PF00009 | Pfam PF03143	MCOT10522.0.TT	0.29	1.3	[]	0.95339	1.1108	0.73429	0.78209	0.73429	0	0.96734	0	1.0995	1.2907
76.4	| Elongation factor 1-alpha | Similar to KRY36849.1 | ***- | PANTHER PTHR23115 | PANTHER PTHR23115:SF157 | Pfam PF00009 | Pfam PF03143	MCOT08548.0.TT	0.29	1.3	[]	0.95339	1.1108	0.73429	0.78209	0.73429	0	0.96734	0	1.0995	1.2907
584.2	PREDICTED: peptidyl-prolyl cis-trans isomerase FKBP4-like [Diaphorina citri]	gi|662197075|ref|XP_008471598.1|	0.29	1.3	[]	0.91751	0.78644	0.78644	0.91751	1.1797	0.78644	0.65537	0.52429	0.52429	0.91751
937.1	| LIM domain and actin-binding protein 1 | Similar to A0A067RKX2 | *-*- | PANTHER PTHR24215 | PANTHER PTHR24215:SF24 | Pfam PF00412	MCOT19830.2.CO	0.29	1.5	[]	0.80804	1.5568	1.5568	0	0.80804	0.74878	0.80804	1.5568	0	0
961.1	| Cleavage stimulation factor subunit 2 | Similar to A0A0A9XSD7 | *-*- | PANTHER PTHR23139 | PANTHER PTHR23139:SF8 | Pfam PF14327 | Pfam PF00076	MCOT21859.1.CT	0.29	0.4	[]	0.77786	0.39518	0.77786	0	0	0.77786	0	1.1855	1.5682	1.173
1054.1	| Unknown protein |	MCOT19760.5.CO	0.29	1.8	[]	0.76564	1	1	2.5462	0	1	0	0	1	1
355.2	| Myosin heavy chain, non-muscle | Similar to A0A0L7QUX8 | ***- | PANTHER PTHR13140 | PANTHER PTHR13140:SF373 | Pfam PF00063 | Pfam PF01576	MCOT22406.0.CO	0.29	0.4	[]	0.68232	0.18195	0	0.2426	0.68232	1.4462	0.80362	1.5011	0.06065	1.0671
740.1	PREDICTED: putative cysteine proteinase CG12163 [Diaphorina citri]	gi|662197817|ref|XP_008472006.1|	0.29	1.6	[]	0.46781	2.339	2.339	0.93561	1.4034	0.93561	2.4034	0	0.93561	0.46781
779.1	PREDICTED: intersectin-1-like [Diaphorina citri]	gi|662193166|ref|XP_008469475.1|	0.29	0.5	[]	0.42948	0.32211	0.32211	0.92209	0.32211	0.92209	0.92209	0.92209	0.92209	0.92209
680.2	| Ankyrin-1 | Similar to V9I882 | ***- | PANTHER PTHR24123 | PANTHER PTHR24123:SF29 | Pfam PF00791 | Pfam PF12796	MCOT14998.0.CO	0.29	0.3	[]	0.3438	0	0	0	0	0.18698	0.30642	0.18698	0.30642	0.3438
1056.2	acyl carrier protein [Candidatus Profftella armatura]	WP_020915408.1	0.29	0.3	[]	0.25093	1.5019	0	0	0	1.2546	2.5056	0.75278	0	1.0037
1600	30S ribosomal protein S13 [Candidatus Profftella armatura]	WP_020915324.1	0.29	0	[]	0	0	0	0	0	0	0	0	0	2
1578	30S ribosomal protein S7 [Candidatus Profftella armatura]	WP_020915298.1	0.29	0	[]	0	0	0	0	0	1.2919	0	0	0	0.29195
1572	| NUDIX hydrolase | Similar to WP_057956942.1 | ***- | PANTHER PTHR13622 | PANTHER PTHR13622:SF8 | Pfam PF15916 | Pfam PF00293	MCOT16924.0.CT	0.29	0	[]	0	0	0	0	0	0	0	0	0	2
1575	| aminotransferase | Similar to WP_057826314.1 | ***- | PANTHER PTHR11751 | PANTHER PTHR11751:SF420 | Pfam PF00155	MCOT13897.0.CC	0.29	0	[]	0	0	0	0	0	0	2	0	0	0
1498.1	| NADPH:quinone oxidoreductase | Similar to WP_057275514.1 | ***- | PANTHER PTHR11695 | PANTHER PTHR11695:SF488 | Pfam PF13602 | Pfam PF08240	MCOT12976.0.CO	0.29	0.4	[]	0	0.99013	0	0.99013	0	0.99013	2.9803	0	0	0.99013
234.4	| Acetyl-CoA carboxylase | Similar to A0A0A9Y9M3 | *-*- | PANTHER PTHR18866 | PANTHER PTHR18866:SF6 | Pfam PF02786 | Pfam PF00289	MCOT12620.0.CO	0.29	0.1	[]	0	0.2034	0	0	0	0.31394	0	0.83128	0	0.60659
721.1	| DNA gyrase subunit A | Similar to CUI08118.1 | ***- | PANTHER PTHR10169 | PANTHER PTHR10169:SF48 | Pfam PF00521 | Pfam PF02224	MCOT08106.0.MM	0.29	0	[]	0	0	0	0	0	1.2722	0.31805	0.31805	0	0
1026.1	| 26S proteasome non-ATPase regulatory subunit, putative | Similar to E0VNS1 | ***- | PANTHER PTHR10855 | PANTHER PTHR10855:SF1 | Pfam PF01399	MCOT02416.1.CO	0.29	0	[]	0	0	0	0	0	0	0	0.71032	0.71032	0.71032
1184.1	PREDICTED: probable phosphoserine aminotransferase [Diaphorina citri]	gi|662212333|ref|XP_008479897.1|	0.29	0	[]	0	0	0	0	0	0.51193	0.51193	0	0	0.51193
811.2	PREDICTED: protein kinase C and casein kinase substrate in neurons protein 2-like isoform X2 [Diaphorina citri]	gi|662203639|ref|XP_008475166.1|	0.29	0.3	[]	0	0.46911	0	0	0	0	0.46911	0.46911	0	0.70367
888.2	PREDICTED: putative nuclease HARBI1 [Diaphorina citri]	gi|662200221|ref|XP_008473309.1|	0.29	0.2	[]	0	0.34247	0	0	0	0.34247	0.34247	0.34247	0.34247	0.34247
700.1	PREDICTED: LOW QUALITY PROTEIN: neural-cadherin-like, partial [Diaphorina citri]	gi|662199833|ref|XP_008473098.1|	0.29	0	[]	0	0	0	0	0	0	0.85039	0	0	0.85039
648.1	PREDICTED: uncharacterized protein LOC103509808 [Diaphorina citri]	gi|662199030|ref|XP_008472662.1|	0.29	0	[]	0	0	0	0	0	0.34728	0	0.69455	0.34728	0.69455
1215.1	PREDICTED: ubiquitin carboxyl-terminal hydrolase 7-like [Diaphorina citri]	gi|662197692|ref|XP_008471937.1|	0.29	0	[]	0	0	0	0	0	0	0	0.81778	0	0.81778
1013.1	PREDICTED: glycylpeptide N-tetradecanoyltransferase 1-like [Diaphorina citri]	gi|662189193|ref|XP_008488305.1|	0.29	0	[]	0	0	0	0	0	0.42048	0.42048	0.42048	0	0.42048
1193.2	| Regulator of nonsense transcripts 1 | Similar to A0A067QZ49 | ***- | PANTHER PTHR10887 | PANTHER PTHR10887:SF367 | Pfam PF09416 | Pfam PF13087	MCOT12981.0.CO	0.29	0	[]	0	0	0	0	0	0	0	0.37778	0	1.5111
1254.2	| protein kinase | Similar to KRT80364.1 | ***- | PANTHER PTHR24347 | PANTHER PTHR24347:SF197 | Pfam PF00069	MCOT12014.0.MT	0.29	0	[]	0	0	0	0	0	0	0	0.87459	0	0.87459
1420.1	| Cuticle protein 21.3 | Similar to A0A067QT88 | *-*- | PANTHER PTHR39068 | Pfam PF11018	MCOT10937.0.MM	0.29	0	[]	0	0	0	0	0	0	0	0.82189	0	1.6438
1470.1	| tRNA-specific adenosine deaminase 2 | Similar to KRX15282.1 | *-*- | PANTHER PTHR12962 | PANTHER PTHR12962:SF5 | Pfam PF00313	MCOT07018.0.MM	0.29	0	[]	0	0	0	0	0	0	0.5116	0	0	1.0232
1429.1	| Longitudinals lacking protein, isoform G | Similar to A0A026W5B0 | *-*- | PANTHER PTHR23110 | PANTHER PTHR23110:SF72 | Pfam PF00651	MCOT00580.1.CT	0.29	0	[]	0	0	0	0	0	0	0.98641	0	0	0.98641
1525.2	PREDICTED: 39S ribosomal protein L19, mitochondrial-like [Diaphorina citri]	gi|662225248|ref|XP_008487013.1|	0.29	0	[]	0	0	0	0	0	0.51639	1.0328	0.51639	0	0
913.3	PREDICTED: uncharacterized protein LOC103519593 [Diaphorina citri]	gi|662217812|ref|XP_008482905.1|	0.29	0	[]	0	0	0	0	0	0	0.73337	0.73337	0	0.73337
1221	PREDICTED: DNA-directed RNA polymerase subunit beta''-like [Diaphorina citri]	gi|662214572|ref|XP_008481123.1|	0.29	0	[]	0	0	0	0	0	0.70805	0	0	0	1.7081
1526.1	PREDICTED: membrane metallo-endopeptidase-like 1 [Diaphorina citri]	gi|662205365|ref|XP_008476092.1|	0.29	0	[]	0	0	0	0	0	1.8304	0	0	0	0
43.7	PREDICTED: twitchin-like, partial [Diaphorina citri]	gi|662204670|ref|XP_008475717.1|	0.29	0	[]	0	0	0	0	0	0.36818	0.35004	0.5275	0	0.4197
648.2	PREDICTED: pentatricopeptide repeat-containing protein At1g05670, mitochondrial-like [Diaphorina citri]	gi|662201228|ref|XP_008473861.1|	0.29	0	[]	0	0	0	0	0	0.22367	0	0	0.22367	1.8181
1363.2	PREDICTED: protein 4.1 homolog [Diaphorina citri]	gi|662201125|ref|XP_008473804.1|	0.29	0	[]	0	0	0	0	0	1.3325	0	0.3673	0	0
539.2	30S ribosomal protein S2 [Candidatus Profftella armatura]	WP_020915586.1	0.29	0	[]	0	0	0	0	0	0	0	1	0	1
585.1	polyketide synthase [Candidatus Profftella armatura]	WP_020915398.1	0.29	0	[]	0	0	0	0	0	0	0	0.88961	0	0.88961
1557	| Laccase 2 | Similar to E9RH10 | ***- | PANTHER PTHR11709 | PANTHER PTHR11709:SF33 | Pfam PF07732 | Pfam PF07731	MCOT22293.0.CO	0.29	0	[]	0	0	0	0	0	0	0	0	0	2
1.12	| Myosin heavy chain, isoform P | Similar to E1JHJ5 | *-*- | PANTHER PTHR13140 | PANTHER PTHR13140:SF446	MCOT21680.0.CC	0.29	0	[]	0	0	0	0	0	0	0	0	1.7241	0
1543.2	| 50S ribosomal protein L2, putative | Similar to E0W2B4 | ***- | PANTHER PTHR13691 | PANTHER PTHR13691:SF5 | Pfam PF03947 | Pfam PF00181	MCOT20729.0.CT	0.29	0	[]	0	0	0	0	0	0	2	0	0	0
375.5	| 6-phosphofructokinase | Similar to A0A034V4R3 | ***- | PANTHER PTHR13697 | Pfam PF00365	MCOT20678.0.CO	0.29	0	[]	0	0	0	0	0	0.11203	0.31275	0.90965	0.3361	0.51346
1495	| Inositol-3-phosphate synthase 1-B | Similar to A0A067R717 | ***- | PANTHER PTHR11510 | Pfam PF07994 | Pfam PF01658	MCOT16385.0.CT	0.29	0	[]	0	0	0	0	0	1	1	0	0	0
1560	| PITH domain-containing protein | Similar to V5GC65 | ***- | PANTHER PTHR12175 | Pfam PF06201	MCOT05866.2.CT	0.29	0	[]	0	0	0	0	0	0	2	0	0	0
1273.1	| Septin-7 | Similar to A0A0A9W7A4 | ***- | PANTHER PTHR18884 | PANTHER PTHR18884:SF77 | Pfam PF00735	MCOT04518.1.CO	0.29	0	[]	0	0	0	0	0	0	1.7613	0	0	0
946.3	PREDICTED: ferrochelatase, mitochondrial, partial [Diaphorina citri]	gi|662220304|ref|XP_008484281.1|	0.29	0.2	[]	0	0.38859	0	0	0	0	0.38859	1.0149	0	0.38859
169.2	PREDICTED: LOW QUALITY PROTEIN: cuticle protein 38-like [Diaphorina citri]	gi|662219879|ref|XP_008484045.1|	0.29	0	[]	0	0	0	0	0	0	0	0	2.3525	0
1143	PREDICTED: putative leucine-rich repeat-containing protein DDB_G0290503 [Diaphorina citri]	gi|662214221|ref|XP_008480933.1|	0.29	0	[]	0	0	0	0	0	0	0	0	0	2
375.2	PREDICTED: 6-phosphofructokinase-like, partial [Diaphorina citri]	gi|662211986|ref|XP_008479701.1|	0.29	0	[]	0	0	0	0	0	0.79202	0	0.39272	0.3993	0
460.3	PREDICTED: nesprin-1-like [Diaphorina citri]	gi|662204641|ref|XP_008475701.1|	0.29	0.06	[]	0	0.12272	0	0	0	0.57088	0.44816	0.7736	0	0.32544
43.12	PREDICTED: twitchin-like [Diaphorina citri]	gi|662204030|ref|XP_008475376.1|	0.29	0.1	[]	0	0.25354	0	0	0	0.32134	0.21579	0.68122	0.39501	0.61537
1428	30S ribosomal protein S12 [Candidatus Profftella armatura]	WP_020915297.1	0.29	0	[]	0	0	0	0	0	1	1	0	0	0
328.3	| Titin | Similar to E2BM24 | *-*- | PANTHER PTHR13817 | Pfam PF07679 | Pfam PF00041	MCOT12639.3.CO	0.29	0	[]	0	0	0	0	0	0.61852	0.10471	0.82559	0	0
1139.1	| Protein phosphatase 1B | Similar to A0A067RAP2 | ***- | PANTHER PTHR13832 | PANTHER PTHR13832:SF244 | Pfam PF00481 | Pfam PF07830	MCOT11195.0.OO	0.29	0	[]	0	0	0	0	0	0.79316	0	0	0.79316	0.79316
803.2	| 60S ribosomal protein L10 | Similar to KRZ57460.1 | ***- | PANTHER PTHR11726 | PANTHER PTHR11726:SF15 | Pfam PF00252	MCOT09013.0.OO	0.29	0.2	[]	0	0	0	0	0.23395	0	1	0.23395	0	0.23395
803.2	| 60S ribosomal protein L10 | Similar to KRZ57460.1 | ***- | PANTHER PTHR11726 | PANTHER PTHR11726:SF15 | Pfam PF00252	MCOT07480.0.TT	0.29	0.2	[]	0	0	0	0	0.23395	0	1	0.23395	0	0.23395
1061.3	| EH domain-containing protein 1 | Similar to E2AZE9 | ***- | PANTHER PTHR11216 | PANTHER PTHR11216:SF31 | Pfam PF12763 | Pfam PF16880	MCOT03200.0.CO	0.29	0	[]	0	0	0	0	0	0	0.47664	0.95328	0	0.47664
1162.2	| Mitochondrial-processing peptidase subunit alpha | Similar to A0A067QUT1 | ***- | PANTHER PTHR11851 | PANTHER PTHR11851:SF49 | Pfam PF00675 | Pfam PF05193	MCOT01636.2.CT	0.29	0	[]	0	0	0	0	0	0	0.79698	0	0	0.79698
1552	| Pre-mRNA branch site protein p14 | Similar to KRZ29368.1 | *-*- | PANTHER PTHR23301 | PANTHER PTHR23301:SF21 | Pfam PF01607	MCOT01153.0.CO	0.29	0	[]	0	0	0	0	0	0	1	0	1	0
1443	hypothetical protein [Wolbachia endosymbiont of Diaphorina citri]	WP_017532398.1	0.29	0	[]	0	0	0	0	0	1	1	0	0	0
1519	| UDP-glucose 4-epimerase | Similar to B0WMJ0 | ***- | PANTHER PTHR10366 | PANTHER PTHR10366:SF347 | Pfam PF16363	MCOT15027.0.CO	0.29	0	[]	0	0	0	0	0	0	0	1	0	1
1573	| Proteasome subunit beta type | Similar to A0A067RJ92 | ***- | PANTHER PTHR11599 | PANTHER PTHR11599:SF62 | Pfam PF00227	MCOT06197.0.CC	0.29	0	[]	0	0	0	0	0	0	0	1	0	1
1013.2	| Serine/threonine-protein phosphatase | Similar to A0A0J7KTX9 | ***- | PANTHER PTHR11668 | PANTHER PTHR11668:SF279 | Pfam PF00149	MCOT03566.0.CT	0.29	0	[]	0	0	0	0	0	0.57952	0.57952	0.57952	0	0.57952
173.2	| Muscle M-line assembly protein unc-89 | Similar to KRZ95683.1 | *-*- | PANTHER PTHR10489 | Pfam PF07679	MCOT02570.1.CT	0.29	0.05	[]	0	0	0	0	0.082968	0	0.16594	0.71853	0	0.71853
1461.1	| Longitudinals lacking protein, isoform G | Similar to A0A0L7R8J9 | *-*- | PANTHER PTHR23110 | PANTHER PTHR23110:SF72 | Pfam PF00651	MCOT22650.0.CC	0.29	0	[]	0	0	0	0	0	0	1	0	0	1
1489.1	| Serine/threonine-protein phosphatase | Similar to A0A0A9XZI3 | ***- | PANTHER PTHR11668 | PANTHER PTHR11668:SF255 | Pfam PF00149 | Pfam PF16891	MCOT22391.0.CT	0.29	0	[]	0	0	0	0	0	0	0	0	0	2
565.2	PREDICTED: 60S ribosomal protein L9-like [Diaphorina citri]	gi|662218122|ref|XP_008483073.1|	0.29	0.5	[]	0	0.93856	0.5866	0.82124	0	1.2905	0	0.93856	0.93856	1.5252
1451	PREDICTED: succinate dehydrogenase [ubiquinone] flavoprotein subunit 1, mitochondrial-like [Diaphorina citri]	gi|662217534|ref|XP_008482751.1|	0.29	0	[]	0	0	0	0	0	1	0	1	0	0
731.2	dihydrolipoyltranssuccinate transferase component of the 2-oxoglutarate dehydrogenase complex [Candidatus Profftella armatura]	WP_020915355.1	0.29	0	[]	0	0	0	0	0	0.11459	1.2292	0.34378	0	0.22919
1514	| Choline-phosphate cytidylyltransferase B | Similar to A0A067RBE5 | ***- | PANTHER PTHR10739 | PANTHER PTHR10739:SF13 | Pfam PF01467	MCOT12184.0.CO	0.29	0	[]	0	0	0	0	0	1	0	1	0	0
1183.1	| Protein canopy like protein 2 | Similar to A0A0L7R9L1 | ***- | PANTHER PTHR13341 | PANTHER PTHR13341:SF2 | Pfam PF11938	MCOT08910.0.MT	0.29	0	[]	0	0	0	0	0	0	0	1	0.71184	0
731.2	PREDICTED: dihydrolipoyllysine-residue succinyltransferase component of 2-oxoglutarate dehydrogenase complex 2, mitochondrial-like [Diaphorina citri]	gi|662217526|ref|XP_008482747.1|	0.29	0	[]	0	0	0	0	0	0.11459	1.2292	0.34378	0	0.22919
571.2	PREDICTED: T-complex protein 1 subunit alpha-like [Diaphorina citri]	gi|662212593|ref|XP_008480041.1|	0.29	0	[]	0	0	0	0	0	0.54983	0.54983	0	0	1.14
1061.1	PREDICTED: EH domain-containing protein 1 [Diaphorina citri]	gi|662184004|ref|XP_008469508.1|	0.29	0	[]	0	0	0	0	0	0	0.52336	1.0467	0	0.52336
1328	| LETM1 and EF-hand domain-containing protein 1, mitochondrial | Similar to KRY41978.1 | ***- | PANTHER PTHR14009 | PANTHER PTHR14009:SF1 | Pfam PF07766	MCOT14186.0.CT	0.29	0	[]	0	0	0	0	0	0	0	1	0	1
1067.1	| Unknown protein | Pfam PF13868	MCOT00129.0.CT	0.29	0	[]	0	0	0	0	0	0.86472	1	0	0	0
1450	| Dynein light chain 1, cytoplasmic | Similar to E2BNC9 | ***- | PANTHER PTHR11886 | PANTHER PTHR11886:SF33 | Pfam PF01221	MCOT07111.0.MM	0.29	0	[]	0	0	0	0	0	0	0	1	0	1
1409	| Homocysteine S-methyltransferase 2 | Similar to A0A067RCJ3 | ***- | PANTHER PTHR21091 | PANTHER PTHR21091:SF123 | Pfam PF02574	MCOT01711.0.CO	0.29	0.4	[]	0	2	0	0	0	3	1	0	1	0
11.1	| ATP synthase subunit beta | Similar to A0A023F989 | ***- | PANTHER PTHR15184 | PANTHER PTHR15184:SF44 | Pfam PF00006 | Pfam PF00306	MCOT02123.0.CT	0.3	0.9	[]	246.33	263.7	221.09	192.27	235.32	301.55	290.71	272.3	198.81	252.2
13.1	| Muscle M-line assembly protein unc-89 | Similar to KRY53786.1 | *-*- | PANTHER PTHR10489 | PANTHER PTHR10489:SF691 | Pfam PF07679	MCOT17018.2.CO	0.3	0.9	[]	24.549	34.949	10.591	23.198	16.039	21.176	21.671	31.145	12.533	31.95
317.1	| reactive intermediate/imine deaminase | Similar to WP_057905329.1 | ***- | PANTHER PTHR11803 | Pfam PF01042	MCOT09683.0.MM	0.3	0.9	[]	23.451	22.614	25.126	22.614	31.827	25.964	30.989	29.314	20.101	28.477
294.1	| Far upstream element-binding protein 1 | Similar to E2B9Y0 | ***- | PANTHER PTHR10288 | PANTHER PTHR10288:SF145 | Pfam PF09005 | Pfam PF00013	MCOT04163.0.CT	0.3	0.9	[]	13.926	11.751	18.041	18.86	11.806	12.452	16.741	18.151	17.281	14.571
15.3	PREDICTED: voltage-dependent anion-selective channel-like [Diaphorina citri]	gi|662220096|ref|XP_008484163.1|	0.3	1	[]	11.517	11.517	11.517	10.929	13.044	11.399	12.692	12.75	11.164	11.752
206.2	| Superoxide dismutase | Similar to M4I1I7 | ***- | PANTHER PTHR11404 | PANTHER PTHR11404:SF6 | Pfam PF02777 | Pfam PF00081	MCOT01674.1.CC	0.3	0.7	[]	7.7568	8.0242	6.9543	6.9543	6.1519	9.8965	10.431	10.966	7.2218	9.8965
145.1	| Muscle M-line assembly protein unc-89 | Similar to A0A067RMC0 | *-*- | PANTHER PTHR10489 | PANTHER PTHR10489:SF585 | Pfam PF07679	MCOT21674.3.CO	0.3	1	[]	7.4033	7.6333	6.8338	5.6949	7.9728	9.1118	7.9728	7.6333	2.2779	9.0638
211.2	PREDICTED: NADH dehydrogenase [ubiquinone] iron-sulfur protein 3, mitochondrial [Diaphorina citri]	gi|662205480|ref|XP_008476154.1|	0.3	0.8	[]	6.8537	6.8537	5.6643	6.6321	5.402	9.6553	8.7486	8.527	6.3698	8.285
47.3	| 14-3-3 zeta | Similar to G9I557 | ***- | PANTHER PTHR18860 | PANTHER PTHR18860:SF25 | Pfam PF00244	MCOT11421.0.OO	0.3	1.1	[]	4.3663	5.5396	5.4146	4.2896	6.0681	5.3378	6.1645	3.1164	6.3663	2.5396
271.2	| Cytosolic purine 5'-nucleotidase | Similar to KRZ68132.1 | *-*- | PANTHER PTHR24216 | PANTHER PTHR24216:SF11 | Pfam PF00412	MCOT16492.2.CO	0.3	0.7	[]	3.495	7.3784	8.5434	1.165	2.7184	3.8834	7.7667	8.1551	2.7184	8.9318
813	| DnaJ protein-like protein 1 | Similar to A0A067R3R7 | ***- | PANTHER PTHR24078 | PANTHER PTHR24078:SF244 | Pfam PF01556 | Pfam PF00226	MCOT00919.0.CC	0.3	0.7	[]	3	5	4	3	0	9	7	3	0	3
881	| Alkaline phosphatase | Similar to A0A067QT98 | ***- | PANTHER PTHR11596 | Pfam PF00245	MCOT15347.0.CC	0.3	0.6	[]	2	1	0	1	1	1	1	2.9247	0	4
86.3	| Alanine aminotransferase 1 | Similar to X5DCE6 | *-*- | PANTHER PTHR11751 | PANTHER PTHR11751:SF29	MCOT21833.1.CC	0.3	0.6	[]	1.1929	1.1929	0.91848	1.0063	0.91848	1.6576	1.8406	1.9284	1.5553	1.9284
851.1	| Mitochondrial import receptor subunit TOM40-like protein 1 | Similar to A0A034WE23 | ***- | PANTHER PTHR10802 | Pfam PF01459	MCOT08657.0.OO	0.3	0.5	[]	1.1019	2.2039	1.1019	0	0.55097	1.6529	1.6529	1.1019	1.1019	3.8568
744.1	PREDICTED: alcohol dehydrogenase [NADP(+)]-like [Diaphorina citri]	gi|662188922|ref|XP_008488157.1|	0.3	0.6	[]	0.84561	2.114	1.2684	1.2684	0	2.114	2.5368	1.2684	1.2684	1.6912
926	| 26S protease regulatory subunit | Similar to V5GQM3 | ***- | PANTHER PTHR23073 | PANTHER PTHR23073:SF33 | Pfam PF00004 | Pfam PF02535	MCOT09627.0.MM	0.3	0.6	[]	0	1	2	0	2	2	4	1	0	2
754	PREDICTED: titin-like, partial [Diaphorina citri]	gi|662217710|ref|XP_008482848.1|	0.3	0.6	[]	0	1	0	3	0.89493	1	1	2.8949	1.8949	2
49.1	| Glyceraldehyde-3-phosphate dehydrogenase | Similar to M9V879 | ***- | PANTHER PTHR10836 | Pfam PF02800 | Pfam PF00044	MCOT21774.0.CT	0.31	0.8	[]	110.66	114.69	108.05	67.368	85.292	125	166.58	106.23	76.862	108.04
71.1	| Ferredoxin-dependent glutamate synthase 2 | Similar to A0A0A9YW19 | ***- | Pfam PF15929	MCOT05574.1.CT	0.31	0.8	[]	21.341	29.693	23.727	19.954	18.989	28.886	24.92	28.5	27.148	33.341
468	| Copper transport protein ATOX1 | Similar to KRX46991.1 | *-*- | PANTHER PTHR22814 | PANTHER PTHR22814:SF15 | Pfam PF00403	MCOT12074.0.CT	0.31	0.9	[]	18	20	19	21	18	19	25	21	19	19
493	| Unknown protein |	MCOT14645.5.CO	0.31	1	[]	14	10	11	17	12	15	14	15	9	14
465.1	| Cuticle protein | Similar to A0A0L7QWA1 | *-*- | PANTHER PTHR12236 | Pfam PF00379	MCOT18276.1.CC	0.31	1	[]	11.735	7.5485	9.1274	13.039	12.525	11.221	14.139	10.706	9.9169	9.6418
587.1	| Histone H1-II-1, putative | Similar to E0V958 | *-*- | PANTHER PTHR11467 | Pfam PF00538	MCOT07573.0.MM	0.31	0.7	[]	11.704	6.8223	4.7631	10.713	6.8271	11.768	5.7679	9.8223	11.709	15.531
827	| Unknown protein |	MCOT21126.0.CC	0.31	1	[]	10.527	8	14.054	13.268	7	12.268	11.688	9.1607	11.214	10.741
331.3	PREDICTED: ATP synthase subunit epsilon, mitochondrial-like isoform X2 [Diaphorina citri]	gi|662192015|ref|XP_008468847.1|	0.31	1	[]	4.2785	3.9494	4.9368	4.2785	4.6077	3.9494	4.2785	4.2785	4.9368	3.6203
1242	| RNA-binding protein | Similar to V5GUU5 | *-*- | PANTHER PTHR24012 | Pfam PF00076	MCOT14206.3.CC	0.31	1	[]	4	4	4	5	4	5	3	4	4	4
726	| Chaperone protein DNAj | Similar to R4WS67 | ***- | PANTHER PTHR24078 | PANTHER PTHR24078:SF172 | Pfam PF01556 | Pfam PF00226	MCOT20524.2.CC	0.31	1	[]	4	7	6	8	8	6	6	7	6	8
955	| DNA-directed RNA polymerase subunit beta | Similar to A0A0A9XAT9 | ***- | PANTHER PTHR23301 | Pfam PF01607	MCOT19480.0.CC	0.31	1	[]	4	3	9	2	4	5	4	4	4	4
857	| Proteasome subunit alpha type | Similar to J3JXY6 | ***- | PANTHER PTHR11599 | PANTHER PTHR11599:SF15 | Pfam PF00227 | Pfam PF10584	MCOT18455.0.CT	0.31	0.7	[]	4	6	5	2	3	6	6	5	1	10
496.2	| Muscle M-line assembly protein unc-89 | Similar to A0A067RMC0 | *-*- | PANTHER PTHR10075 | PANTHER PTHR10075:SF14 | Pfam PF07679 | Pfam PF00047	MCOT05300.1.CO	0.31	1	[]	3.4748	3.9092	4.3436	4.3436	4.7779	3.4748	4.7779	4.7779	2.1718	4.7779
1070	| NAD-dependent deacetylase | Similar to KRO53239.1 | ***- | PANTHER PTHR11085 | Pfam PF02146	MCOT03801.0.CT	0.31	0.7	[]	2	3	2	2	3	4	4	3	1	6
1.1	| myosin heavy chain, isoform B | Similar to KRF81446.1 | ***- | PANTHER PTHR13140 | PANTHER PTHR13140:SF364 | Pfam PF01576 | Pfam PF00063	MCOT12534.1.CT	0.32	0.9	[]	544.46	616.31	490.85	507.93	517.02	628.43	652.16	657.73	519.31	613.51
287.1	| NADH dehydrogenase iron-sulfur protein 6, mitochondrial | Similar to W5JP63 | ***- | PANTHER PTHR13156 | Pfam PF10276	MCOT17897.0.CC	0.32	0.8	[]	20.268	24.112	27.112	16.216	22.059	26.903	30.85	33.641	14.477	31.798
1.9	| myosin heavy chain, isoform S | Similar to KRF81462.1 | *-*- | PANTHER PTHR13140 | PANTHER PTHR13140:SF364 | Pfam PF00063 | Pfam PF02736	MCOT15707.4.CC	0.32	0.8	[]	12.48	12.892	10.037	10.23	10.209	13.936	14.693	16.559	11.343	15.486
117.2	PREDICTED: V-type proton ATPase subunit E-like [Diaphorina citri]	gi|662224735|ref|XP_008486727.1|	0.32	1	[]	11.106	11.443	9.9283	9.0869	10.097	12.116	11.779	9.9283	8.2456	10.601
471	PREDICTED: uncharacterized protein LOC103512118 [Diaphorina citri]	gi|662203509|ref|XP_008475095.1|	0.32	0.8	[]	8	13.784	17	4	9	14.784	17.568	11.568	10.351	13
632	| Small nuclear ribonucleoprotein-associated protein | Similar to W4X1L6 | ***- | PANTHER PTHR10701 | Pfam PF01423	MCOT09836.0.OO	0.32	1	[]	7	6	8	5	6	8	6	7	4	7
695.1	| Eukaryotic translation initiation factor 4B | Similar to E2BQM3 | *-*- | PANTHER PTHR23236 | Pfam PF00076	MCOT16831.0.CT	0.32	1	[]	6.9864	2.9932	5.9887	5.9864	8.9797	5.9887	2.9932	7.9864	5.991	7.9842
424.2	| dehydrogenase | Similar to WP_057754629.1 | ***- | PANTHER PTHR24322 | Pfam PF00106	MCOT20137.2.CC	0.32	0.7	[]	4.4732	3.8341	4.7927	4.7927	3.1951	7.3488	4.7927	5.4317	4.4732	6.7098
688.1	| Choline dehydrogenase | Similar to W5J6D5 | ***- | PANTHER PTHR11552 | Pfam PF00732 | Pfam PF05199	MCOT22040.0.CT	0.32	0.6	[]	3	3	1	1	1	1	2	7	0	4
1255	| Ras-related protein 1 | Similar to A0A0A7DNX4 | ***- | PANTHER PTHR24072 | PANTHER PTHR24072:SF169 | Pfam PF00071	MCOT21204.0.CO	0.32	0.7	[]	2	2	3	0	2.3714	3	2	3	0	6
64.1	| dihydrolipoamide dehydrogenase | Similar to WP_057833319.1 | ***- | PANTHER PTHR22912 | PANTHER PTHR22912:SF151 | Pfam PF07992 | Pfam PF02852	MCOT20052.2.CT	0.33	0.9	[]	66.34	84.925	62.944	47.164	62.145	85.322	93.517	58.548	53.359	71.139
47.2	| 14-3-3 zeta | Similar to G9I541 | ***- | PANTHER PTHR18860 | Pfam PF00244	MCOT08435.0.MO	0.33	0.9	[]	34.256	25.419	28.618	26.156	23.74	39.46	37.814	30.203	17.207	26.279
162.1	| Soluble calcium-activated nucleotidase 1 | Similar to A0A067QWF4 | ***- | PANTHER PTHR13023 | PANTHER PTHR13023:SF3 | Pfam PF06079	MCOT06009.2.CT	0.33	0.8	[]	23.429	21.701	9.9611	18.844	20.494	19.039	18.104	30.714	18.974	29.987
544	thioredoxin [Candidatus Profftella armatura]	WP_020915622.1	0.33	0.9	[]	13	12	11	13	8	15	15	10	7	13
371	| Alkyl hydroperoxide reductase | Similar to D3TN04 | ***- | PANTHER PTHR10681 | PANTHER PTHR10681:SF114 | Pfam PF00578 | Pfam PF10417	MCOT11256.0.MO	0.33	0.8	[]	11	17	9	8	8	16	15	11	9	17
371	| Alkyl hydroperoxide reductase | Similar to D3TN04 | ***- | PANTHER PTHR10681 | PANTHER PTHR10681:SF114 | Pfam PF00578 | Pfam PF10417	MCOT10218.0.TT	0.33	0.8	[]	11	17	9	8	8	16	15	11	9	17
364.1	| Troponin C1 isoform | Similar to V5JDG0 | ***- | PANTHER PTHR23050 | PANTHER PTHR23050:SF199 | Pfam PF13499 | Pfam PF00036	MCOT04619.0.CT	0.33	0.9	[]	7.9297	13.083	21.631	8.6693	12.595	12.66	16.4	11.888	12.432	15.107
622.1	PREDICTED: LOW QUALITY PROTEIN: prefoldin subunit 5 [Diaphorina citri]	gi|662203131|ref|XP_008474886.1|	0.33	0.8	[]	7.6035	2.3153	9.9459	5.9459	4.6306	7.2882	8.6306	6.6306	9.2882	7.2882
144.2	PREDICTED: serpin-Z1C-like isoform X9 [Diaphorina citri]	gi|662183311|ref|XP_008482053.1|	0.33	0.9	[]	7.3249	10.257	7.852	5.9194	6.852	8.0276	9.379	9.7846	5.095	8.2033
758.1	| SH3 domain-binding glutamic acid-rich protein-like protein | Similar to A0A067RAQ8 | ***- | PANTHER PTHR12232 | Pfam PF04908	MCOT14474.0.CT	0.33	1	[]	6.5076	5.6942	6.5076	6.5076	4.8807	4.8807	6.5076	7.5076	5.6942	5.6942
140.7	| histone H3 | Similar to KRY31199.1 | *-*- | PANTHER PTHR23428 | Pfam PF00125 | Pfam PF16211	MCOT07454.0.MM	0.33	0.8	[]	5.7584	11.913	9.7872	5.1119	6.872	12.682	10.204	7.3225	6.2986	14.126
719.1	| porphobilinogen deaminase, hydroxymethylbilane synthase | Similar to KRT69966.1 | *-*- | PANTHER PTHR11557 | Pfam PF01379 | Pfam PF00625	MCOT09446.0.MM	0.33	0.7	[]	5.4288	2.7144	6.3336	3.6192	3.6192	4.524	8.1433	5.4288	4.524	8.1433
450.2	| Cytosolic non-specific dipeptidase | Similar to V5I9Z3 | ***- | PANTHER PTHR11014 | PANTHER PTHR11014:SF15 | Pfam PF01546 | Pfam PF07687	MCOT19057.0.CO	0.33	1.1	[]	3.6499	5.5411	3.0999	1.0999	5.3749	2.3705	4.2661	3.7885	2.2385	4.0635
1249	| Golgi reassembly-stacking protein 2 | Similar to A0A0A9WJD4 | *-*- | PANTHER PTHR12893 | Pfam PF04495	MCOT11177.0.OO	0.33	0.6	[]	2	1	1	0	2	1	3	1	3	2
1249	| Golgi reassembly-stacking protein 2 | Similar to A0A0A9WJD4 | *-*- | PANTHER PTHR12893 | Pfam PF04495	MCOT09810.0.OO	0.33	0.6	[]	2	1	1	0	2	1	3	1	3	2
1249	| Golgi reassembly-stacking protein 2 | Similar to A0A0A9WJD4 | *-*- | PANTHER PTHR12893 | Pfam PF04495	MCOT09641.0.OO	0.33	0.6	[]	2	1	1	0	2	1	3	1	3	2
616.2	PREDICTED: uncharacterized protein LOC103506377 [Diaphorina citri]	gi|662183059|ref|XP_008469016.1|	0.33	0.6	[]	1.0914	0.95494	1.0914	0.27284	0	1.3642	0.95494	1.0914	0.95494	1.2278
849	hypothetical protein [Wolbachia endosymbiont of Diaphorina citri]	WP_017532168.1	0.33	0.5	[]	1	0	0	2	0	0	1	3	1	1
523.2	PREDICTED: uncharacterized protein LOC103516413 [Diaphorina citri]	gi|662211789|ref|XP_008479599.1|	0.33	0.5	[]	0.95193	0	1.1899	0.47596	0.47596	0.64173	1.1899	1.6659	1.1899	1.1899
704.2	PREDICTED: NADH dehydrogenase [ubiquinone] 1 beta subcomplex subunit 5, mitochondrial [Diaphorina citri]	gi|662197174|ref|XP_008471652.1|	0.33	0.4	[]	0.89967	0.89967	0	0.71974	0	1.2595	1.7993	1.7993	0	1.6194
383.2	PREDICTED: proteasomal ubiquitin receptor ADRM1 [Diaphorina citri]	gi|662194722|ref|XP_008470321.1|	0.33	0.6	[]	0.85447	1.7089	1.1393	1.9938	0.28482	1.4241	1.7089	3.1331	0.28482	3.1331
112.2	| Heat shock protein 90 | Similar to E2IPC5 | *-*- | PANTHER PTHR11528 | Pfam PF00183 | Pfam PF02518	MCOT05429.0.CT	0.33	0.5	[]	0.78984	1.163	0.46924	0.15775	0.44249	1.0039	1.0292	1.4792	1.1061	1.3949
25.4	| 2-oxoglutarate dehydrogenase, mitochondrial | Similar to A0A0L7RJ31 | *-*- | PANTHER PTHR23152 | Pfam PF00676	MCOT07742.0.MM	0.33	0.4	[]	0.7686	0	0.48911	0.55898	0.69873	1.1878	1.3276	1.4673	1.3276	1.5159
557.2	PREDICTED: aspartate aminotransferase, mitochondrial-like [Diaphorina citri]	gi|662219251|ref|XP_008483699.1|	0.33	0.5	[]	0.65751	1.0022	0.49989	0.34465	0.49989	0.86402	1.2305	1.3468	0.84454	1.5386
238.2	PREDICTED: ornithine aminotransferase, mitochondrial-like [Diaphorina citri]	gi|662218389|ref|XP_008483221.1|	0.33	0.4	[]	0.41264	0.82528	0.57769	0.41264	0.57769	1.0729	1.0729	1.568	0.9078	1.7331
1051.2	| Phosphoserine phosphatase | Similar to A0A067R3T4 | ***- | PANTHER PTHR10000 | PANTHER PTHR10000:SF7 | Pfam PF00702	MCOT10355.0.OO	0.33	0.6	[]	0.37894	1.3789	1.3789	0	0	1	1	1	1	1.3789
781.3	F0F1 ATP synthase subunit beta [Candidatus Carsonella ruddii]	WP_020915725.1	0.33	0.4	[]	0.29067	1.3634	0.29067	0.53638	0.1744	0.88519	1.3634	1.4216	0.34881	2.4943
1231.1	| Peroxisomal biogenesis factor 19 | Similar to A0A067QRF9 | ***- | PANTHER PTHR12774 | Pfam PF04614	MCOT13508.0.CO	0.33	0.5	[]	0	0	1	1.7983	0	0.79829	1.7983	2.3949	0.79829	0
1468	| Unknown protein |	MCOT04901.0.CT	0.33	0.5	[]	0	1	1	1	0	1	1	3	0	1
485.2	PREDICTED: 60S ribosomal protein L22-like [Diaphorina citri]	gi|662212576|ref|XP_008480032.1|	0.33	0.5	[]	0	1.1711	1.6846	0	0	0	1.0269	0	1.5134	3.3692
158.2	| Protein msta, isoform B | Similar to A0A067RCS6 | ***- | PANTHER PTHR12197 | PANTHER PTHR12197:SF11 | Pfam PF00856 | Pfam PF01753	MCOT18220.0.CO	0.33	0.5	[]	0	0	3	0	0	2	0	2	2	0
105	alkyl hydroperoxide reductase [Candidatus Profftella armatura]	WP_020915496.1	0.34	0.8	[]	51	57	51	42	44	59	63	53	56	65
79.1	| Electron transfer flavoprotein subunit beta | Similar to A0A067RME8 | ***- | PANTHER PTHR21294 | PANTHER PTHR21294:SF8 | Pfam PF01012	MCOT06257.1.CT	0.34	0.8	[]	47.735	48.418	43.84	40.673	43.787	61.955	57.177	55.26	40.596	55.316
188.2	| Cathepsin L, partial | Similar to KRY31635.1 | *-*- | PANTHER PTHR12411 | Pfam PF08246	MCOT14437.2.CC	0.34	0.9	[]	12.894	12.417	15.282	16.715	15.282	16.237	18.625	16.237	14.805	10.984
575	PREDICTED: mitochondrial import inner membrane translocase subunit Tim13-like [Diaphorina citri]	gi|662197069|ref|XP_008471594.1|	0.34	0.8	[]	11	9	9	12	10	14	14	15	12	10
140.8	| Histone H2A | Similar to I7EFA5 | *-*- | PANTHER PTHR23428 | Pfam PF00125 | Pfam PF16211	MCOT11080.0.MM	0.34	0.8	[]	7.2941	15.09	12.397	6.4753	8.7047	16.065	12.925	9.2753	7.9784	17.893
310.3	| Tubulin alpha-1 chain | Similar to F4WDI4 | *-*- | PANTHER PTHR11588 | PANTHER PTHR11588:SF94 | Pfam PF00091 | Pfam PF03953	MCOT05988.0.CC	0.34	0.8	[]	6.0847	8.6658	4.9234	6.6338	5.3893	5.76	8.5242	9.5568	7.4646	10.579
92.3	| Dihydrolipoamide succinyltransferase component (E2) of 2-oxoglutarate dehydrogenase complex | Similar to CUI04580.1 | *-*- | PANTHER PTHR23151 | PANTHER PTHR23151:SF8 | Pfam PF00198	MCOT18478.0.CC	0.34	1.1	[]	3.6028	3.2829	2.833	2.4211	3.0078	2.9496	2.8616	2.9118	2.2258	2.7042
465.2	PREDICTED: extensin-like [Diaphorina citri]	gi|662223763|ref|XP_008486187.1|	0.34	1.1	[]	3.3325	2.5174	2.5963	3.7598	3.3325	2.9446	2.3664	2.7542	2.7147	2.9841
741.2	| Microtubule-associated protein RP/EB family member 3 | Similar to A0A067RD50 | ***- | PANTHER PTHR10623 | Pfam PF03271 | Pfam PF00307	MCOT19690.0.CO	0.34	1	[]	2.8894	4.3341	2.8894	2.1671	2.1671	2.8894	1.4447	4.3341	2.8894	2.8894
983.1	| Lin-7-like protein B | Similar to A0A067RAA3 | ***- | PANTHER PTHR14063 | Pfam PF02828 | Pfam PF00595	MCOT08200.0.MO	0.34	0.6	[]	2.6665	1.7777	2.6665	0.88883	1.7777	3.5553	4.6665	3.7777	0.88883	2.7777
532.1	| Tropomodulin | Similar to A0A0K8VAP3 | *-*- | PANTHER PTHR10901 | PANTHER PTHR10901:SF6 | Pfam PF03250	MCOT08370.0.MM	0.34	0.6	[]	2.173	2.173	1.4682	0.7635	2.9365	2.9365	3.6412	1.4682	2.173	5.227
7.1	| Myosin heavy chain, isoform R | Similar to M9NF46 | *-*- | PANTHER PTHR13140 | Pfam PF01576	MCOT23196.0.CT	0.35	0.8	[]	115.47	128.08	93.07	102.31	113.92	134.39	130.18	142.97	106.78	143.87
616.1	| Ribosomal protein S16 | Similar to R4WE25 | ***- | PANTHER PTHR21569 | Pfam PF00380	MCOT12908.0.CT	0.35	0.8	[]	9.9086	10.045	9.9086	3.7272	8.1815	12.636	9.0451	10.909	9.0451	12.772
445.2	PREDICTED: heterogeneous nuclear ribonucleoprotein 27C-like [Diaphorina citri]	gi|662212632|ref|XP_008480062.1|	0.35	0.9	[]	8.8366	8.8366	9.4257	8.8366	7.6584	10.604	10.604	10.015	7.0693	7.6584
180.3	| Heat shock protein 70 | Similar to I1ZAM8 | ***- | PANTHER PTHR19375 | PANTHER PTHR19375:SF225 | Pfam PF00012	MCOT12514.0.CT	0.35	0.9	[]	7.1277	8.8664	8.5185	8.0027	10.489	9.7315	11.828	7.3709	5.5244	10.937
358.2	| 50S ribosomal protein L14 | Similar to ALM07874.1 | ***- | Pfam PF00238	MCOT11726.0.TT	0.35	1	[]	5.8223	3.6578	4.8223	5.6578	4.8223	4.4934	4.4934	4.6578	5.4934	4.4934
330.2	| Acetyltransferase component of pyruvate dehydrogenase complex | Similar to B3MKA8 | *-*- | PANTHER PTHR23151 | PANTHER PTHR23151:SF9 | Pfam PF00364 | Pfam PF00198	MCOT09760.0.MM	0.35	0.8	[]	3.5463	6.4453	4.3514	3.6676	1.1927	5.1881	6.4405	6.3192	2.6507	4.8295
404.1	PREDICTED: glutathione S-transferase omega-1-like [Diaphorina citri]	gi|662217899|ref|XP_008482953.1|	0.35	0.8	[]	3.38	4.0559	5.4079	5.4079	6.0839	6.7599	8.7879	5.4079	4.0559	6.7599
500.2	PREDICTED: heat shock protein 70 A1-like [Diaphorina citri]	gi|662207071|ref|XP_008477020.1|	0.35	1.2	[]	3.0552	3.5399	1.9866	2.0148	3.143	3.0107	3.2947	1.7225	1.6221	2.0786
292.1	| Fibrillin-2 | Similar to E2C2Q4 | *-*- | PANTHER PTHR24039 | PANTHER PTHR24039:SF25 | Pfam PF00683 | Pfam PF12662	MCOT17131.0.CT	0.35	1.1	[]	2.8023	2.8201	5.0992	1.4788	0.49655	2.3166	3.7955	2.4719	0	3.3166
617.1	| cell division protein FtsH, partial | Similar to WP_056928787.1 | *-*- | PANTHER PTHR23076 | PANTHER PTHR23076:SF68 | Pfam PF01434 | Pfam PF00004	MCOT21337.1.CT	0.35	0.7	[]	2.5973	3.4631	3.4631	1.7315	3.4631	2.5973	5.3289	6.1946	2.5973	4.3289
582.1	| 60S ribosomal protein L21 | Similar to E2BFG9 | ***- | PANTHER PTHR20981 | Pfam PF01157	MCOT04074.0.CC	0.35	0.6	[]	2.1573	3.773	3.0015	1.7715	0	3.9288	3.543	3.9288	1.1573	3.9288
1134	| NADH dehydrogenase | Similar to W5JGV3 | ***- | PANTHER PTHR12964 | PANTHER PTHR12964:SF0 | Pfam PF05347	MCOT14109.1.CT	0.35	0.7	[]	2	3	3	1	2	6	0	4	1	5
79.4	| Electron transfer flavoprotein subunit beta | Similar to A0A0A9XI89 | *-*- | PANTHER PTHR21294 | PANTHER PTHR21294:SF8 | Pfam PF01012	MCOT09202.0.MM	0.35	0.7	[]	1.9342	1.5044	2.7938	0.85963	0.21491	2.7938	2.1491	2.364	1.2894	1.9342
412.2	| Nadh dehydrogenase | Similar to A0A0J7NVX6 | *-*- | PANTHER PTHR12126 | PANTHER PTHR12126:SF7 | Pfam PF00100 | Pfam PF15862	MCOT09582.0.MM	0.35	0.7	[]	1.5436	1.7247	0.96868	1.5436	1.4373	2.0122	2.0122	2.5871	1.4373	2.8745
364.2	PREDICTED: troponin C, isoform 1-like, partial [Diaphorina citri]	gi|662214078|ref|XP_008480855.1|	0.35	1.1	[]	1.3838	2.8465	4.8003	1.6443	3.0267	2.3454	2.6058	2.4256	2.2651	3.2069
22.2	| Unknown protein |	MCOT12167.0.CC	0.36	0.9	[]	36.456	26.571	20.088	38.427	42.964	35.743	38.775	43.268	32.137	32.017
71.2	PREDICTED: uncharacterized protein LOC103524647 isoform X1 [Diaphorina citri]	gi|662188447|ref|XP_008487898.1|	0.36	0.8	[]	35.659	42.307	35.273	34.046	27.011	43.114	43.08	46.5	34.852	42.659
398	50S ribosomal protein L7/L12 [Candidatus Profftella armatura]	WP_020915294.1	0.36	0.8	[]	20	16	25	26	17	26	26	28	26	22
418	| Maternal protein exuperantia | Similar to A0A0L7QRE5 | ***- | PANTHER PTHR12384 | PANTHER PTHR12384:SF1	MCOT06430.0.CC	0.36	0.8	[]	19	21	17	13	9	23	23	14	15	23
168.3	PREDICTED: LOW QUALITY PROTEIN: uncharacterized protein LOC103519435, partial [Diaphorina citri]	gi|662217522|ref|XP_008482744.1|	0.36	0.8	[]	13.682	14.215	13.055	10.876	12.569	17.02	14.701	18.667	12.175	17.114
29.5	| Basement membrane proteoglycan | Similar to KRX93793.1 | *-*- | PANTHER PTHR10574 | PANTHER PTHR10574:SF273 | Pfam PF00052 | Pfam PF00057	MCOT20499.1.CT	0.36	0.9	[]	11.729	17.27	12.92	12.141	10.378	13.451	17.472	14.791	6.3976	18.367
271.1	| PDZ and LIM domain protein Zasp, partial | Similar to KRZ14155.1 | *-*- | PANTHER PTHR24216 | PANTHER PTHR24216:SF11 | Pfam PF00412	MCOT16492.1.CO	0.36	0.7	[]	4.0122	7.6546	8.7473	1.0927	3.2838	5.1105	8.0188	8.3831	2.5497	9.1116
972	| Lactoylglutathione lyase | Similar to E2AAG3 | *-*- | PANTHER PTHR10374 | PANTHER PTHR10374:SF8 | Pfam PF00903	MCOT09133.0.OO	0.36	1	[]	4	4	7	5	3	3	8	4	3	5
19.5	PREDICTED: arginine kinase [Diaphorina citri]	gi|662183106|ref|XP_008471592.1|	0.36	0.7	[]	3.3655	3.4759	3.2552	2.9521	3.273	4.8288	4.5524	3.8347	3.9907	4.5981
175.2	PREDICTED: protein DJ-1-like, partial [Diaphorina citri]	gi|662193401|ref|XP_008469608.1|	0.36	1.2	[]	2.7185	2.0912	2.7185	2.2306	2.9973	2.4397	2.0912	2.1609	2.1609	1.8123
251.3	PREDICTED: NSFL1 cofactor p47-like [Diaphorina citri]	gi|662217037|ref|XP_008482482.1|	0.36	1.2	[]	2.449	3.0612	2.6531	1.8367	2.6531	2.6531	2.449	1.6327	1.4286	2.449
860.1	| Acyl-CoA dehydrogenase | Similar to B0WQ26 | ***- | PANTHER PTHR10909 | PANTHER PTHR10909:SF10 | Pfam PF00441 | Pfam PF02771	MCOT15565.0.CT	0.36	0.7	[]	1.5713	1.1425	0.57127	0	1.1425	2.2851	2.7138	1.1425	0.57127	0
1213	| Unknown protein |	MCOT23068.0.CO	0.36	0.6	[]	1	0	2	0	1	2	3	0	1	1
724.1	| T-complex protein 1 subunit zeta | Similar to E2BN30 | ***- | PANTHER PTHR11353 | PANTHER PTHR11353:SF58 | Pfam PF00118	MCOT19897.0.CT	0.36	0.6	[]	1	1	1	0	1	1	1	2	2	1
589.3	PREDICTED: anamorsin homolog [Diaphorina citri]	gi|662199242|ref|XP_008472778.1|	0.36	0.7	[]	0.88375	0.58916	0.88375	1.1783	0.88375	1.4729	1.1783	0.88375	0.88375	1.7675
43.4	PREDICTED: twitchin-like [Diaphorina citri]	gi|662204678|ref|XP_008475722.1|	0.36	0.5	[]	0.8099	1.0669	0.64242	0.7204	0.42444	0.86473	0.72832	2.3055	0.79468	2.1483
426.2	PREDICTED: short-chain specific acyl-CoA dehydrogenase, mitochondrial-like [Diaphorina citri]	gi|662203232|ref|XP_008474943.1|	0.36	0.5	[]	0.80353	1.2857	0.64283	0	0.80353	1.6071	1.6071	1.4464	0.96424	1.4464
339.3	PREDICTED: uncharacterized protein LOC103510586 [Diaphorina citri]	gi|662200546|ref|XP_008473487.1|	0.36	0.6	[]	0.5619	1.1238	1.4048	0.5619	0.28095	1.1238	0.5619	1.6857	1.1238	2.2476
123	| ATP synthase subunit gamma | Similar to T1HN70 | ***- | PANTHER PTHR11693 | Pfam PF00231	MCOT12712.0.CT	0.37	0.8	[]	51	54	38	44	41	59	54	55	44	62
48.1	PREDICTED: NADH-ubiquinone oxidoreductase 75 kDa subunit, mitochondrial-like, partial [Diaphorina citri]	gi|662223551|ref|XP_008486074.1|	0.37	0.9	[]	17.574	22.366	14.039	12.733	20.205	21.495	22.751	16.653	11.811	22.366
163.2	| 40S ribosomal protein S12 | Similar to Q0PXZ6 | ***- | PANTHER PTHR11843 | Pfam PF01248	MCOT13429.0.CT	0.37	0.9	[]	15.233	16.348	15.976	14.862	16.348	17.091	17.462	17.462	14.862	17.834
340.1	| Phenoloxidase subunit A3 | Similar to W8CHH4 | ***- | PANTHER PTHR11511 | PANTHER PTHR11511:SF24 | Pfam PF03723 | Pfam PF00372	MCOT04554.0.CT	0.37	0.9	[]	14.385	23.734	12.284	12.047	9.1089	12.462	19.843	20.252	8.2427	15.863
542.1	PREDICTED: uncharacterized protein LOC103519250 [Diaphorina citri]	gi|662186523|ref|XP_008482560.1|	0.37	1	[]	5.4192	2.7096	4.7418	3.387	4.7418	3.387	3.387	6.0966	4.7418	3.387
473.1	PREDICTED: uncharacterized protein PB18E9.04c-like [Diaphorina citri]	gi|662201852|ref|XP_008474193.1|	0.37	0.8	[]	4.9276	3.8621	8.2204	5.8705	3.2199	7.7242	7.7242	8.009	5.5698	5.3583
755.2	PREDICTED: aminoacyl tRNA synthase complex-interacting multifunctional protein 1-like [Diaphorina citri]	gi|662215534|ref|XP_008481655.1|	0.37	1.2	[]	2.5683	1.4625	2.3769	2.7337	1.0053	1.9652	2.1566	1.5825	1.8193	1.1253
368.2	PREDICTED: adenylate kinase-like [Diaphorina citri]	gi|662208995|ref|XP_008478079.1|	0.37	0.7	[]	2.1829	2.3658	3.5487	0.54875	3.1829	4.6462	2.2804	3.2804	3.7317	2.9146
963.1	| Transcription elongation factor S-II | Similar to A0A067R679 | ***- | PANTHER PTHR11477 | Pfam PF07500 | Pfam PF01096	MCOT05776.0.CT	0.37	0.7	[]	2.1165	0.7055	1.411	2.7055	1.411	2.1165	2.1165	2.1165	2.411	3.1165
755.3	| Tyrosine--tRNA ligase | Similar to A0A067QQ26 | *-*- | PANTHER PTHR11586 | PANTHER PTHR11586:SF22 | Pfam PF01588	MCOT05481.2.CC	0.37	1.1	[]	2.028	2.4913	2.028	1.7396	1.5647	1.8838	1.4205	1.8838	1.2763	2.4205
1402	| Small nuclear ribonucleoprotein Sm D3 | Similar to E2C9H5 | ***- | PANTHER PTHR23338 | Pfam PF01423	MCOT05886.0.CC	0.37	1.1	[]	2	2	2	2	2	1	1	3	2	2
747.1	PREDICTED: fumarylacetoacetate hydrolase domain-containing protein 2 [Diaphorina citri]	gi|662207016|ref|XP_008476990.1|	0.37	0.7	[]	1.8884	1.8884	1.6841	0.73987	1.8884	2.6282	2.2583	2.054	1.8884	2.8325
703.1	| Clathrin light chain | Similar to A0A067RB65 | *-*- | PANTHER PTHR10639 | Pfam PF01086	MCOT18244.3.CC	0.37	0.7	[]	1.6956	2.6956	2.966	3.9297	0.84778	1.1183	7.0503	1.8115	1.6592	5.0867
1189	| Tubulin alpha chain | Similar to A0A026X3W6 | ***- | PANTHER PTHR11588 | PANTHER PTHR11588:SF73 | Pfam PF00091 | Pfam PF03953	MCOT16039.0.CT	0.37	0.7	[]	1.6582	2.7195	1.6744	0.67302	1.346	2.899	2.0627	2.7195	0.8509	2.9136
425.2	PREDICTED: Y-box factor homolog, partial [Diaphorina citri]	gi|662217353|ref|XP_008482654.1|	0.37	1.1	[]	1.6216	1.6216	2.2297	2.2297	2.2297	1.8243	2.027	1.8243	1.0135	2.027
945	| Prohormone-2 | Similar to V9IBZ9 | ***- |	MCOT18523.0.CT	0.37	0.7	[]	1	0	2	2	3	2	1	3	5	1
1263	| Unknown protein |	MCOT17252.0.CO	0.37	1.1	[]	1	1	3	4	1	2	1	1	2	3
938.1	PREDICTED: LOW QUALITY PROTEIN: serine/threonine-protein phosphatase 2A 65 kDa regulatory subunit A alpha isoform-like [Diaphorina citri]	gi|662211114|ref|XP_008479230.1|	0.37	0.5	[]	0.86855	0.51908	0	0	0	0	0	0.51908	1.7371	0.51908
901.1	| Programmed cell death 6-interacting protein | Similar to A0A067RRI5 | ***- | PANTHER PTHR23030 | PANTHER PTHR23030:SF22 | Pfam PF03097 | Pfam PF13949	MCOT00226.0.CO	0.37	0.2	[]	0.76365	0	0	0	0	0	0.76365	2.4828	0	0
812.2	PREDICTED: calcium-transporting ATPase sarcoplasmic/endoplasmic reticulum type-like [Diaphorina citri]	gi|662207909|ref|XP_008477479.1|	0.37	0.4	[]	0.62222	0	0	0.62222	0	0.62222	0.62222	1.2444	0	0.62222
609.2	PREDICTED: NADP-dependent malic enzyme-like, partial [Diaphorina citri]	gi|662207077|ref|XP_008477023.1|	0.37	0.3	[]	0.45294	0.60391	0	0	0	0.75489	0.75489	0.75489	0	0.90587
516.3	| Carboxylic ester hydrolase | Similar to A0A0A0WDA2 | ***- | PANTHER PTHR11559 | PANTHER PTHR11559:SF207 | Pfam PF00135	MCOT19113.2.CO	0.37	0.4	[]	0.26532	0.77427	0	0	0	0.53064	0.26532	0.53766	0.26532	1.0753
80.3	PREDICTED: glycogen phosphorylase-like [Diaphorina citri]	gi|662205030|ref|XP_008475913.1|	0.37	0.3	[]	0.22187	0.40677	0.11094	0	0.22187	0.77262	0.58773	0.65972	0.43981	0.87569
1301.1	| Lupus la ribonucleoprotein, putative | Similar to E0W1T3 | *-*- | PANTHER PTHR22792 | PANTHER PTHR22792:SF57 | Pfam PF05383	MCOT00900.0.CT	0.37	0.2	[]	0	0	0	0.76164	0	1.7616	0.76164	0.76164	0	0
1227.1	electron transfer flavoprotein subunit beta [Candidatus Profftella armatura]	WP_020915549.1	0.37	0.3	[]	0	0.95221	0	0	0	1.9522	0	0	0	0.95221
1313.1	| ATP-dependent RNA helicase | Similar to D3TL05 | ***- | PANTHER PTHR24031 | PANTHER PTHR24031:SF271 | Pfam PF00270 | Pfam PF00271	MCOT07997.0.MM	0.37	0.4	[]	0	1.1199	0	0	0	1.1199	0.64196	0.47791	0.95581	0
611.1	PREDICTED: uncharacterized protein LOC103508313 [Diaphorina citri]	gi|662196135|ref|XP_008471083.1|	0.37	0.4	[]	0	0.32577	0.65154	0	0.32577	0.65154	0.97731	0.65154	0.32577	0.32577
112.1	PREDICTED: heat shock protein 83-like [Diaphorina citri]	gi|662217786|ref|XP_008482889.1|	0.37	0.2	[]	0	0.29216	0	0.26876	0	0.54913	0.66898	0.94454	0.5317	0.4419
811.1	PREDICTED: LOW QUALITY PROTEIN: protein kinase C and casein kinase substrate in neurons protein 1-like, partial [Diaphorina citri]	gi|662205607|ref|XP_008476223.1|	0.37	0.2	[]	0	0.78672	0	0	0	1.5734	0.78672	0	0	0.78672
203.3	| C3 and PZP-like alpha-2-macroglobulin domain-containing protein 8 | Similar to V9IB20 | ***- | PANTHER PTHR31649 | PANTHER PTHR31649:SF1 | Pfam PF12248	MCOT06426.0.CC	0.37	0.3	[]	0	0	0	0.28873	0.86619	3.3098	0	0	0	0
203.3	PREDICTED: C3 and PZP-like alpha-2-macroglobulin domain-containing protein 8, partial [Diaphorina citri]	gi|662225116|ref|XP_008486939.1|	0.37	0.3	[]	0	0	0	0.28873	0.86619	3.3098	0	0	0	0
946.1	| Ferrochelatase | Similar to K7J6F4 | ***- | PANTHER PTHR11108 | PANTHER PTHR11108:SF1 | Pfam PF00762	MCOT14119.2.CT	0.37	0.2	[]	0	0.61141	0	0	0	0	1.6114	1.5969	0	0.61141
1318	| CG34417, isoform C | Similar to A8JV02 | *-*- |	MCOT23274.3.CO	0.37	0.3	[]	0	0	1	0	0	0	0	2	0	1
1180.1	| Glutathione synthetase | Similar to E0VGR8 | ***- | PANTHER PTHR11130 | PANTHER PTHR11130:SF0 | Pfam PF03917 | Pfam PF03199	MCOT21914.0.CO	0.37	0.3	[]	0	0.89898	0	0	0	1	0	1	0	1
131	| Zinc finger protein 512B | Similar to A0A0A1XPW2 | *-*- | PANTHER PTHR22979	MCOT15548.2.CC	0.38	0.8	[]	55.926	47.033	53.776	41.776	50.156	57.845	60.583	64.284	58.289	57.32
97.2	PREDICTED: spermine oxidase-like [Diaphorina citri]	gi|662217207|ref|XP_008482575.1|	0.38	0.9	[]	23.708	28.767	20.104	19.605	18.693	28.372	31.357	28.122	11.398	23.667
561	| Prefoldin subunit 2 | Similar to A0A0A9YWU6 | ***- | PANTHER PTHR13303 | Pfam PF01920	MCOT14444.0.CC	0.38	0.8	[]	8	9	15	11	8	13	11	12	13	15
623.1	| Cytochrome b-c1 complex subunit 6 | Similar to A0A088AFT4 | ***- | PANTHER PTHR15336 | Pfam PF02320	MCOT08500.0.MM	0.38	1	[]	6.622	9.46	8.514	6.622	5.676	7.568	9.46	7.568	7.568	6.622
1196	| Huntingtin-interacting protein K | Similar to A0A067RGZ3 | ***- | PANTHER PTHR31184 | PANTHER PTHR31184:SF2	MCOT19794.2.CO	0.38	0.7	[]	5	3	2	6	1	5	4	6	5	3
148.2	| Transferrin | Similar to Q8MU80 | ***- | PANTHER PTHR11485 | PANTHER PTHR11485:SF30 | Pfam PF00405	MCOT04583.0.CT	0.38	0.8	[]	4.369	4.9364	2.0851	2.9088	2.7566	4.5007	4.9649	5.7611	2.2618	5.0702
104.3	PREDICTED: polyubiquitin-C isoform X2 [Diaphorina citri]	gi|662218494|ref|XP_008483280.1|	0.38	0.8	[]	3.586	3.7383	3.3555	3.527	3.0926	4.6237	4.3806	4.5417	4.0899	4.7044
145.2	PREDICTED: proline-rich extensin-like protein EPR1 [Diaphorina citri]	gi|662220452|ref|XP_008484363.1|	0.38	1	[]	3.5661	6.6143	3.0983	2.189	3.5459	6.9056	3.9839	2.5567	0.88563	4.4017
788.1	| IST1-like protein | Similar to A0A026WF22 | ***- | PANTHER PTHR12161 | PANTHER PTHR12161:SF5 | Pfam PF03398	MCOT04768.1.CT	0.38	0.8	[]	3.184	1.2797	2.5291	3.1538	3.2143	3.184	3.1538	3.4988	2.4988	4.8087
498.1	| N-alpha-acetyltransferase 16, NatA auxiliary subunit, partial | Similar to KRX79583.1 | ***- | PANTHER PTHR22767 | PANTHER PTHR22767:SF5 | Pfam PF12569 | Pfam PF00515	MCOT13520.0.CT	0.38	0.7	[]	2.9503	4.9172	1.9669	1.9669	4.9172	3.9338	2.9503	6.9027	2.9503	6.9007
1127.1	PREDICTED: ubiquitin-conjugating enzyme E2 G2-like [Diaphorina citri]	gi|662184279|ref|XP_008471000.1|	0.38	1.2	[]	2.1626	1.4418	2.1626	2.1626	1.4418	1.4418	1.4418	3.6044	0.72088	0.72088
678.3	| Mitochondrial intermembrane space import and assembly protein | Similar to R4V4Z4 | ***- | PANTHER PTHR21622 | Pfam PF06747	MCOT01954.1.CC	0.38	1.1	[]	2.0318	1.4836	2.5321	2.7409	0	1.3226	1.8229	2.1449	1.9839	0.82228
1359	| Dynein light chain roadblock-type 2 | Similar to A0A067RH23 | ***- | PANTHER PTHR10779 | Pfam PF03259	MCOT03195.0.CT	0.38	1.1	[]	2	1	1	3	2	1	2	3	2	0
29.7	| Basement membrane proteoglycan | Similar to KRZ95023.1 | ***- | PANTHER PTHR10574 | PANTHER PTHR10574:SF273 | Pfam PF02210 | Pfam PF00054	MCOT04690.0.CO	0.38	1.3	[]	1.663	2.0634	2.0103	2.1159	1.6002	1.2108	2.3265	1.663	1.1059	1.2529
1011.1	| Peptidyl-prolyl cis-trans isomerase | Similar to A0A0A9XF44 | ***- | PANTHER PTHR11071 | Pfam PF00160	MCOT01191.1.CT	0.38	1.2	[]	1.6306	2.1741	1.6306	1.087	1.6306	1.087	1.6306	0.54352	2.6306	1.087
582.2	PREDICTED: phosphoribosylformylglycinamidine synthase-like [Diaphorina citri]	gi|662216486|ref|XP_008482177.1|	0.38	0.7	[]	1.5845	3.7967	3.4213	3.7801	0	3.3218	4.1555	4.6837	3.6273	2.6408
1020.2	| Ribose-5-phosphate isomerase | Similar to A0A026WGX1 | ***- | PANTHER PTHR11934 | PANTHER PTHR11934:SF0 | Pfam PF06026	MCOT19611.0.CO	0.38	1.2	[]	1.5656	0.78536	2.7411	0.78536	1.9609	1.3633	4.1217	0	0.79045	0.39014
96.2	PREDICTED: triosephosphate isomerase-like, partial [Diaphorina citri]	gi|662202324|ref|XP_008474454.1|	0.38	1.2	[]	1.5341	1.587	2.1159	1.5341	1.5341	1.2167	1.6928	1.3225	1.058	1.4812
1186	PREDICTED: NECAP-like protein CG9132 isoform X1 [Diaphorina citri]	gi|662214578|ref|XP_008481127.1|	0.38	1.1	[]	1	1	2	4	1	2	2	1	0	3
46.1	PREDICTED: heat shock 70 kDa protein cognate 4 [Diaphorina citri]	gi|662200638|ref|XP_008473539.1|	0.39	0.9	[]	68.012	71.522	64.55	60.536	71.941	80.839	82.343	78.984	56.948	83.021
200.1	| PDZ and LIM domain protein Zasp | Similar to A0A0A9Y7V2 | *-*- | PANTHER PTHR24214 | Pfam PF00595	MCOT02179.0.CT	0.39	0.8	[]	13.156	19.599	12.156	13.06	11.252	14.791	23.677	15.964	8.6168	21.868
195.3	| CG1674, isoform E | Similar to Q9V4C1 | *-*- | PANTHER PTHR24217 | PANTHER PTHR24217:SF0	MCOT17812.0.CT	0.39	0.9	[]	11.143	11.498	11.248	11.865	12.881	15.912	15.196	12.874	8.0217	12.229
19.2	PREDICTED: uncharacterized protein LOC103510601 [Diaphorina citri]	gi|662183146|ref|XP_008473535.1|	0.39	0.9	[]	8.0631	9.8263	7.0631	8.0684	9.1052	13.274	9.5526	7.7789	7.5368	7.0211
537.1	| ATP-dependent RNA helicase | Similar to V5GVC0 | ***- | PANTHER PTHR24031 | PANTHER PTHR24031:SF271 | Pfam PF00270 | Pfam PF00271	MCOT19083.0.CT	0.39	0.9	[]	7.635	11.346	7.635	6.8263	8.5983	10.49	12.417	6.7429	4.8163	10.525
765	| molecular chaperone DnaJ | Similar to WP_057939421.1 | *-*- | PANTHER PTHR24078 | Pfam PF00226	MCOT18562.0.CC	0.39	0.9	[]	7	5	6	8	8	9	9	6	7	5
40.3	PREDICTED: 60 kDa heat shock protein, mitochondrial [Diaphorina citri]	gi|662198003|ref|XP_008472107.1|	0.39	0.8	[]	6.8208	7.4601	6.08	5.6662	7.0765	9.51	9.0683	8.331	6.6515	8.1373
893	| Dedicator of cytokinesis protein 1 | Similar to KRX70007.1 | *-*- | PANTHER PTHR11362 | Pfam PF01161	MCOT16067.0.CO	0.39	1	[]	6	4	7	7	3	6	5	7	5	5
140.2	| Histone H2A | Similar to H9HUU1 | ***- | PANTHER PTHR23430 | Pfam PF16211 | Pfam PF00125	MCOT08626.0.MT	0.39	0.8	[]	5.4984	6.5876	6.1354	5.1123	4.9654	7.2245	10.031	7.0314	5.7724	6.1354
37.2	PREDICTED: PDZ and LIM domain protein Zasp-like [Diaphorina citri]	gi|662209411|ref|XP_008478306.1|	0.39	0.8	[]	4.397	5.3776	4.6207	4.2969	4.1834	7.0412	6.7282	5.5172	4.7622	5.8093
1376	| heat shock 70 kDa protein | Similar to GAQ11065.1 | ***- | PANTHER PTHR19375 | PANTHER PTHR19375:SF152 | Pfam PF00012	MCOT11790.0.OO	0.39	0.9	[]	3.9693	3.9693	3.3205	2.8052	3.3205	3.7976	3.7976	3.4541	3.4541	3.9693
16.2	PREDICTED: fructose-bisphosphate aldolase-like [Diaphorina citri]	gi|662215140|ref|XP_008481437.1|	0.39	1	[]	3.3185	3.7676	3.4229	2.9738	3.214	3.5908	3.7833	3.6788	2.4918	3.2931
168.4	PREDICTED: LOW QUALITY PROTEIN: uncharacterized protein LOC103521087 [Diaphorina citri]	gi|662220544|ref|XP_008484413.1|	0.39	0.8	[]	1.9542	2.345	2.345	1.1725	1.5633	3.1267	3.1267	3.9083	0	2.345
605.1	| Unknown protein | Pfam PF01722	MCOT03424.2.CT	0.39	0.7	[]	1.6805	1.5444	2.6805	1.5444	1.8097	2.5444	2.6805	2.5444	2.6805	2.6805
214.3	PREDICTED: LOW QUALITY PROTEIN: RNA-binding protein squid-like [Diaphorina citri]	gi|662208272|ref|XP_008477678.1|	0.39	1.3	[]	1.5025	1.1074	1.426	1.8206	1.8337	0.90356	1.1713	1.5533	0.91666	1.2221
286.4	| Peptidyl-prolyl cis-trans isomerase | Similar to B0X789 | *-*- | PANTHER PTHR10516 | PANTHER PTHR10516:SF306 | Pfam PF00254	MCOT10486.0.MM	0.39	1.1	[]	1.4074	0.98515	1.5481	1.4074	1.4074	0.84442	1.5481	1.1259	1.2666	1.4074
247.3	| Stress-induced-phosphoprotein 1 | Similar to A0A0A9ZHQ7 | ***- | PANTHER PTHR22904 | PANTHER PTHR22904:SF371 | Pfam PF13414 | Pfam PF00515	MCOT01295.0.CO	0.39	1.3	[]	1.315	1.503	1.8291	1.2152	1.4148	1.4275	1.2523	1.077	0.88903	1.1397
1032.1	PREDICTED: uncharacterized protein LOC103512729 isoform X3 [Diaphorina citri]	gi|662204694|ref|XP_008475731.1|	0.39	1.1	[]	1.2828	1.2828	1.7103	0.85517	1.7103	1.7103	0.85517	1.2828	0.85517	1.2828
1047	| Troponin C, isoform, putative | Similar to E0VX46 | ***- | PANTHER PTHR23050 | PANTHER PTHR23050:SF199 | Pfam PF13499 | Pfam PF13833	MCOT04322.0.CT	0.39	0.7	[]	1	2	1	4	1	2	4	4	1	2
43.6	| Twitchin | Similar to A0A026VSG9 | *-*- | PANTHER PTHR13817 | Pfam PF07679 | Pfam PF00069	MCOT09263.0.MM	0.39	0.6	[]	0.93263	1.3578	0.77464	1.0072	0.77376	1.3557	1.3814	2.42	1.3281	1.955
170.1	| Aldehyde dehydrogenase | Similar to Q9VLC5 | ***- | PANTHER PTHR11699 | PANTHER PTHR11699:SF211 | Pfam PF00171	MCOT21172.0.CT	0.4	0.9	[]	38.121	40.832	29.482	30.482	30.41	46.543	41.904	33.338	21.133	48.47
60.1	PREDICTED: LOW QUALITY PROTEIN: enolase-like [Diaphorina citri]	gi|662224445|ref|XP_008486564.1|	0.4	0.9	[]	38.114	42.836	42.157	18.46	25.011	33.436	64.999	29.733	24.584	35.178
312.1	| Coiled-coil-helix-coiled-coil-helix domain-containing protein 3, mitochondrial | Similar to A0A0A9W148 | ***- |	MCOT20421.0.CC	0.4	0.9	[]	15.708	14.564	13.994	18.278	15.564	15.421	18.564	20.991	15.708	15.421
342.1	PREDICTED: LOW QUALITY PROTEIN: complement component 1 Q subcomponent-binding protein, mitochondrial [Diaphorina citri]	gi|662201056|ref|XP_008473767.1|	0.4	0.8	[]	7.5757	9.9199	10.232	6.5951	9.2421	14.436	13.113	9.8688	4.5968	13.044
541.2	| Glutaredoxin, putative | Similar to R4WCS3 | ***- | PANTHER PTHR10168 | Pfam PF00462	MCOT22217.1.CC	0.4	1	[]	4.7778	4.5063	4.253	6.117	5.0311	4.5063	5.5922	4.7778	5.013	4.7959
317.2	PREDICTED: ribonuclease UK114, partial [Diaphorina citri]	gi|662215466|ref|XP_008481616.1|	0.4	0.9	[]	4.5486	4.3862	4.8735	4.3862	6.1731	5.036	6.0107	5.6858	3.8988	5.5233
179.2	PREDICTED: prohibitin-like [Diaphorina citri]	gi|662191061|ref|XP_008468327.1|	0.4	0.8	[]	4.4461	4.5696	3.8286	2.5935	3.9521	5.0636	5.9281	4.9401	4.1991	4.0756
908.1	| Dpy-30-like protein | Similar to A0A067R7V3 | *-*- | PANTHER PTHR23356 | PANTHER PTHR23356:SF6 | Pfam PF05186	MCOT08286.0.OO	0.4	0.7	[]	3.8932	0.63108	0.63108	2.6311	2	2.2622	4.2622	3.8932	2	2
988	| Myotubularin-related protein 10-B | Similar to E2AKW2 | *-*- | PANTHER PTHR16260 | Pfam PF14969	MCOT12971.0.CC	0.4	1	[]	3	1	2	9	1	2	4	8	0	2
653.2	| Transport and Golgi organization protein 11 | Similar to A0A067RE50 | ***- | PANTHER PTHR16501 | PANTHER PTHR16501:SF6 | Pfam PF05644	MCOT04424.2.CT	0.4	0.7	[]	2.1967	1.7574	2.1967	2.6361	1.318	3.0754	3.0754	3.0754	1.7574	2.6361
450.3	| Cytosolic non-specific dipeptidase | Similar to V5I9Z3 | ***- | PANTHER PTHR11014 | PANTHER PTHR11014:SF15 | Pfam PF01546 | Pfam PF07687	MCOT23059.0.CO	0.4	0.7	[]	2.0527	3.1615	1.3685	1.3685	1.7106	2.9492	2.8194	2.9492	2.265	3.2913
776.1	| Reticulocyte-binding protein 2-like protein a | Similar to A0A067RMC1 | *-*- |	MCOT14756.2.CT	0.4	1	[]	2	3	4.9495	0	6	2.899	2.9495	2.899	3	3.9495
1150	PREDICTED: 40S ribosomal protein S29 isoform X1 [Diaphorina citri]	gi|662213489|ref|XP_008480535.1|	0.4	0.7	[]	2	4	3	2	3	3	3	4	3	6
58.2	PREDICTED: succinate dehydrogenase [ubiquinone] iron-sulfur subunit, mitochondrial [Diaphorina citri]	gi|662194323|ref|XP_008470107.1|	0.4	1.3	[]	1.7487	0	1.5565	1.4797	1.6142	0	1.7679	1.6334	0	1.3836
717.1	| 26S protease regulatory subunit 7 | Similar to A0A0A9Y5F1 | ***- | PANTHER PTHR23073 | Pfam PF00004	MCOT01089.0.CT	0.4	0.7	[]	1.6958	2.3916	2.3916	1.6456	1.6958	3.7832	3.0371	2.3916	2.3916	3.0371
145.5	| Muscle M-line assembly protein unc-89 | Similar to A0A026VZQ4 | *-*- | PANTHER PTHR10489 | PANTHER PTHR10489:SF625 | Pfam PF07679	MCOT02267.0.CT	0.4	1.1	[]	1.0631	1.4383	1.0441	0.8822	1.2316	1.3166	1.2596	0.93927	0.31737	1.2721
166.2	PREDICTED: mucin-17-like [Diaphorina citri]	gi|662192538|ref|XP_008469130.1|	0.41	0.8	[]	8.5398	7.914	8.5398	9.2455	7.0991	9.4695	12.19	9.3377	9.2916	9.9804
451.1	PREDICTED: uncharacterized protein LOC103512374 [Diaphorina citri]	gi|662203993|ref|XP_008475357.1|	0.41	0.8	[]	8.0472	9.5379	7.9922	6.4652	8.9834	11.056	12.156	10.084	7.5016	10.529
294.3	PREDICTED: far upstream element-binding protein 1-like [Diaphorina citri]	gi|662195275|ref|XP_008470619.1|	0.41	0.9	[]	5.8281	4.9182	7.5505	7.8934	4.9411	5.2113	7.0064	7.5965	7.2325	6.0983
48.4	| NADH-quinone oxidoreductase subunit G, NADH-quinone oxidoreductase subunit G | Similar to KRT76567.1 | ***- | PANTHER PTHR11615 | PANTHER PTHR11615:SF115 | Pfam PF00384 | Pfam PF13510	MCOT11862.0.MT	0.41	0.8	[]	5.1578	5.9707	4.5116	4.1881	5.4101	7.7403	7.3059	5.548	4.2025	6.8699
830.1	| Acetyl-CoA acetyltransferase | Similar to I1VWZ9 | ***- | PANTHER PTHR18919 | PANTHER PTHR18919:SF101 | Pfam PF00108 | Pfam PF02803	MCOT17505.1.CO	0.41	0.7	[]	4.9774	2.9547	2.9547	1.9774	1.9547	3.9774	5.9321	3.9774	1	4.9774
491.3	PREDICTED: protein-L-isoaspartate(D-aspartate) O-methyltransferase-like isoform X1 [Diaphorina citri]	gi|662191446|ref|XP_008468537.1|	0.41	0.9	[]	3.4718	2.6707	2.4036	2.9377	2.6707	3.7389	2.9377	2.6707	3.7389	2.4036
541.1	PREDICTED: glutaredoxin-C3-like [Diaphorina citri]	gi|662189719|ref|XP_008467599.1|	0.41	1	[]	2.8964	2.4136	2.8964	4.3446	2.4136	2.4136	4.3446	2.8964	1.4482	3.8618
599.1	| Carbonyl reductase | Similar to A0A0J7KQ45 | ***- | PANTHER PTHR24322 | PANTHER PTHR24322:SF228 | Pfam PF00106	MCOT00962.1.CC	0.41	0.8	[]	2.8399	2.8399	3.1199	2.8399	3.3999	3.1199	4.1199	5.8399	2.8399	3.8399
1135.1	PREDICTED: proteasome subunit alpha type-2 [Diaphorina citri]	gi|662204128|ref|XP_008475429.1|	0.41	0.7	[]	2.6662	5.9159	2.6662	1.6662	1.6662	4.6662	5.9159	2.0828	3.0828	5.0828
786.2	| T-complex protein 1 subunit theta, putative | Similar to E0VHJ5 | ***- | PANTHER PTHR11353 | PANTHER PTHR11353:SF78 | Pfam PF00118	MCOT04113.4.CC	0.41	0.6	[]	1.7749	2.2959	0	1.7749	0	1.7749	0.88747	2.0354	2.0354	2.5563
304.2	PREDICTED: UV excision repair protein RAD23 homolog A-like [Diaphorina citri]	gi|662207758|ref|XP_008477397.1|	0.41	1.1	[]	1.4097	0.93981	1.1748	0.70486	0.46991	1.1748	1.1748	1.1748	0.23495	0.70486
747.2	| 2-hydroxyhepta-2,4-diene-1,7-dioate isomerase | Similar to WP_057315771.1 | ***- | PANTHER PTHR11820 | PANTHER PTHR11820:SF6 | Pfam PF01557	MCOT12779.1.CT	0.41	0.7	[]	1.4001	1.4001	1.2486	0.54857	1.4001	1.9487	1.6744	1.5229	1.4001	2.1001
268.4	PREDICTED: transcriptional activator protein Pur-beta isoform X4 [Diaphorina citri]	gi|662190065|ref|XP_008467779.1|	0.41	0.7	[]	1.3999	1.3999	0.93324	1.3999	0.69993	2.4498	1.8665	2.0998	0.58328	1.7498
1010.2	| AGAP013481-PD | Similar to F5HK66 | *-*- |	MCOT07670.0.OO	0.41	1.7	[]	1.3482	0.8089	1.3482	0.8089	1.6178	0.8089	0.53927	1.3482	0.53927	0.26963
352.3	| NADH dehydrogenase | Similar to KRZ12077.1 | ***- | PANTHER PTHR12966 | PANTHER PTHR12966:SF0 | Pfam PF06212	MCOT01211.1.CC	0.41	1.4	[]	1.1535	0.88438	0.88438	0.88438	1.1768	0.72293	0.69964	0.75346	0.592	0.83056
1077.2	PREDICTED: uncharacterized protein LOC103517960 [Diaphorina citri]	gi|662214771|ref|XP_008481232.1|	0.41	1.4	[]	1.0837	2.0837	0	0.54187	1.6256	1.0837	2.0837	0	0.54187	0
9.3	| Vitellogenin, partial | Similar to KRY54946.1 | *-*- | PANTHER PTHR23345 | PANTHER PTHR23345:SF11 | Pfam PF09172 | Pfam PF06448	MCOT06562.2.CT	0.41	1.1	[]	1.0581	1.341	0.71144	0.75509	0.97719	0.98709	0.94915	0.94815	0.65235	0.94815
606.3	PREDICTED: uncharacterized protein LOC103505414 [Diaphorina citri]	gi|662190402|ref|XP_008467965.1|	0.41	1.5	[]	1.0265	1.0265	1.0265	1.0265	1.3198	0.58657	1.0265	0.58657	0.58657	0.73322
900.2	| BSD domain-containing protein 1 | Similar to A0A067RGY3 | ***- | PANTHER PTHR16019 | PANTHER PTHR16019:SF5 | Pfam PF03909	MCOT15088.2.CO	0.41	1.4	[]	0	1.0361	1.5303	1.4827	1.0361	0	0	1.5303	1.4827	0.49423
103.2	PREDICTED: lysosomal aspartic protease-like [Diaphorina citri]	gi|662195753|ref|XP_008470879.1|	0.41	1.3	[]	0	1.7589	1.617	0	1.6737	1.4468	0	1.3333	0	1.2482
1158	| Retrovirus-related Pol polyprotein from type-1 retrotransposable element | Similar to KRX61357.1 | *-*- | PANTHER PTHR19446 | PANTHER PTHR19446:SF352 | Pfam PF00078	MCOT00154.1.CC	0.41	1.2	[]	0	1	0	1	3	0	1	0	3	0
63.1	| electron transfer flavoprotein subunit beta | Similar to WP_057721143.1 | ***- | PANTHER PTHR10909 | PANTHER PTHR10909:SF299 | Pfam PF01012 | Pfam PF00766	MCOT14626.0.CT	0.42	0.9	[]	89.423	90.423	83.327	85.423	89.489	118.27	109.36	98.201	92.52	82.651
445.1	| Heterogeneous nuclear ribonucleoprotein | Similar to L0CR94 | ***- | PANTHER PTHR24012 | PANTHER PTHR24012:SF489 | Pfam PF00076	MCOT12330.0.CT	0.42	0.9	[]	10.163	8.1634	11.574	7.1634	7.3416	11.396	11.396	8.9852	7.9307	8.3416
144.3	PREDICTED: antichymotrypsin-2-like isoform X4 [Diaphorina citri]	gi|662183300|ref|XP_008481717.1|	0.42	0.9	[]	9.8971	12.921	10.722	7.6977	10.722	10.997	11.547	13.746	7.9727	11.272
432.1	PREDICTED: heterogeneous nuclear ribonucleoprotein K-like [Diaphorina citri]	gi|662199674|ref|XP_008473011.1|	0.42	0.9	[]	6.684	9.444	10.181	9.0436	8.0325	10.977	9.0439	10.608	7.7269	9.844
22.3	| Unknown protein |	MCOT12113.0.CC	0.42	0.9	[]	6.2365	3.8615	3.0491	8.1915	8.5411	3.8284	6.2893	9.5152	6.4464	6.2787
11.2	| ATP synthase subunit beta | Similar to E0W1G3 | ***- | PANTHER PTHR15184 | PANTHER PTHR15184:SF45 | Pfam PF00006 | Pfam PF00306	MCOT08994.0.OO	0.42	0.8	[]	5.3277	6.0673	5.8875	3.8214	5.0044	7.691	8.4472	6.1211	3.3273	6.9853
144.5	PREDICTED: serine protease inhibitor 3/4-like isoform X5 [Diaphorina citri]	gi|662183302|ref|XP_008481779.1|	0.42	0.9	[]	4.1205	5.3796	4.4639	3.2049	4.4639	4.5784	4.8073	5.723	3.3193	4.6928
589.1	| Anamorsin homolog | Similar to A0A067RKU9 | ***- | PANTHER PTHR13273 | Pfam PF05093	MCOT15181.0.CO	0.42	0.8	[]	3.8002	5.4627	7.8002	5.8736	3.4842	7.895	7.1896	3.8002	6.1681	7.6004
1157	| Unknown protein |	MCOT06724.0.CC	0.42	0.8	[]	3	4	4	3	2	4	4	3	4	6
832.1	| Non-POU domain-containing octamer-binding protein, partial | Similar to KRX95076.1 | *-*- | PANTHER PTHR23189 | PANTHER PTHR23189:SF51 | Pfam PF08075 | Pfam PF00076	MCOT14866.0.CT	0.42	0.9	[]	2.9113	2.8669	3.8226	2.8669	0.95564	2.8669	4.7782	1.9113	2.8669	1.9113
197.2	PREDICTED: uncharacterized protein LOC103512600 [Diaphorina citri]	gi|662204437|ref|XP_008475596.1|	0.42	0.8	[]	2.3902	2.7804	0.78036	2.7804	2.5607	2.7804	3.1705	2.7804	3.1705	2.7804
275.3	PREDICTED: heterogeneous nuclear ribonucleoprotein 87F-like [Diaphorina citri]	gi|662183723|ref|XP_008468031.1|	0.42	0.9	[]	2.3708	2.4103	3.0789	2.6124	2.213	2.4103	2.4665	3.3767	2.4547	2.7081
1440	| 26S proteasome non-ATPase regulatory subunit, putative | Similar to E0VIY5 | ***- | PANTHER PTHR12651 | PANTHER PTHR12651:SF1	MCOT13903.0.CC	0.42	1.3	[]	1	1	1	0	1	2	0	0	0	1
1336	| Eukaryotic translation initiation factor 3 subunit I | Similar to S4PM59 | *-*- | PANTHER PTHR19877 | Pfam PF09751 | Pfam PF00400	MCOT11252.0.MM	0.42	0.5	[]	1	1	0	0	0	2	0	1	0	1
1028	| Ras family protein | Similar to T1PH18 | ***- | PANTHER PTHR24070 | PANTHER PTHR24070:SF258 | Pfam PF00071	MCOT08349.0.OO	0.42	1.3	[]	1	1	0	1	1	0	0	1	1	1
1130.1	PREDICTED: sideroflexin-2 isoform X1 [Diaphorina citri]	gi|662187172|ref|XP_008485806.1|	0.42	0.5	[]	0.93404	0	0.93404	0	0	0	0.93404	0.93404	0	1.8681
348.2	| 39S ribosomal protein L12, mitochondrial | Similar to E2AXN5 | *-*- | Pfam PF16320	MCOT16020.0.CC	0.42	1	[]	0.86514	0.86514	0	0.72095	0.86514	1.1535	1.4419	0	0	0.86514
543.2	PREDICTED: synaptosomal-associated protein 25-like [Diaphorina citri]	gi|662197182|ref|XP_008471657.1|	0.42	0.6	[]	0.63287	0.31644	0.47466	0.79109	0.15822	0.31644	0.63287	1.424	0.63287	0.94931
834.2	PREDICTED: alcohol dehydrogenase [NADP(+)] A-like, partial [Diaphorina citri]	gi|662216528|ref|XP_008482200.1|	0.42	0.4	[]	0.61125	0.76406	0	0	0.30562	1.0697	0.91687	0.91687	0.45843	0.91687
37.5	| PDZ and LIM domain protein Zasp | Similar to A0A0A9YMW1 | *-*- | PANTHER PTHR24214 | PANTHER PTHR24214:SF29 | Pfam PF00412	MCOT20952.0.CO	0.42	0.5	[]	0.59357	0.77066	0.59834	0	0	0.90711	0.79445	0.80179	0.50239	0.72742
283.3	PREDICTED: uncharacterized protein LOC103517767 [Diaphorina citri]	gi|662214409|ref|XP_008481035.1|	0.42	0.6	[]	0.57857	1.1571	0	0.57857	0	0.57857	1.1571	0.3753	0.3753	1.1571
42.5	| Muscle M-line assembly protein unc-89 | Similar to A0A067RKL9 | *-*- | PANTHER PTHR10489 | PANTHER PTHR10489:SF642 | Pfam PF00069 | Pfam PF07679	MCOT14344.1.CO	0.42	0.6	[]	0.56871	0.73753	0.48487	0.29849	0	0.70905	0.62218	0.77992	0.40189	1.0933
145.4	PREDICTED: titin-like [Diaphorina citri]	gi|662183537|ref|XP_008487981.1|	0.42	1.4	[]	0.52654	1.4058	0.74948	0.61233	1.1022	0.7788	0.87928	0.649	0	0.78614
193.3	| ATP synthase subunit b, mitochondrial | Similar to A0A0A9YXA2 | *-*- |	MCOT07617.0.MM	0.42	0.4	[]	0.39156	0.31797	0.21198	0.42396	0.17958	0.84791	0.63594	0.84791	0.52995	1.2719
717.2	| 26S protease regulatory subunit 7 | Similar to A0A0L7QPZ4 | *-*- | PANTHER PTHR23073 | Pfam PF00089 | Pfam PF00004	MCOT10357.0.MM	0.42	0.5	[]	0.30421	0.60842	0.60842	0.28225	0.30421	1.2168	0.89068	0.60842	0.60842	0.89068
205.3	PREDICTED: transitional endoplasmic reticulum ATPase TER94-like [Diaphorina citri]	gi|662216228|ref|XP_008482035.1|	0.42	0.4	[]	0.24308	0.64821	0.16205	0.40513	0.16205	0.81026	0.97231	0.97231	0.72923	1.0533
1191.1	aconitate hydratase [Candidatus Profftella armatura]	WP_020915347.1	0.42	0.3	[]	0	0.77082	0	0	0.77082	0	0	0.77082	1.5416	2.3125
900.1	PREDICTED: uncharacterized aarF domain-containing protein kinase 1 [Diaphorina citri]	gi|662184920|ref|XP_008474434.1|	0.42	1.4	[]	0	0.87603	1.2939	1.2536	0.87603	0	0	1.2939	1.2536	0.41788
1499	| transcription elongation factor NusA | Similar to WP_057676150.1 | ***- | PANTHER PTHR22648 | PANTHER PTHR22648:SF0 | Pfam PF13184 | Pfam PF08529	MCOT03674.0.CC	0.42	0.5	[]	0	2	0	0	0	3	0	1	0	0
1550	| dehydrogenase | Similar to WP_056626822.1 | ***- | PANTHER PTHR11695 | PANTHER PTHR11695:SF451 | Pfam PF08240 | Pfam PF00107	MCOT17539.1.CT	0.42	1.7	[]	0	1.7506	0.87529	0	1.7506	0.87529	0	0.87529	0	0.87529
941.1	| Heat shock 70 kDa protein 4L | Similar to E2ADV1 | ***- | PANTHER PTHR19375 | PANTHER PTHR19375:SF90 | Pfam PF00012	MCOT08797.0.MM	0.42	0.4	[]	0	1.6977	0	0	0	0	2.5465	0.84884	0	0.84884
1477	| HMG176 isoform D | Similar to F6K715 | *-*- | Pfam PF15868	MCOT19869.2.CC	0.42	0.5	[]	0	2	0	0	0	1	2	0	0	1
1355	| RNA-binding protein squid | Similar to E2C7H2 | *-*- | PANTHER PTHR24012 | PANTHER PTHR24012:SF492 | Pfam PF00076	MCOT20554.0.CT	0.42	0.5	[]	0	2	0	0	0	1	1	0	0	2
520.2	PREDICTED: uncharacterized protein LOC103517833 [Diaphorina citri]	gi|662214536|ref|XP_008481103.1|	0.42	0.5	[]	0	0.9112	0.9112	0	0	1.102	1.3216	0.39915	0.60747	0.58997
1381	| Iron sulfur cluster assembly protein 1 | Similar to KRH94696.1 | ***- | PANTHER PTHR10093 | Pfam PF01592	MCOT22285.0.CO	0.42	1.3	[]	0	1	1	0	2	1	0	1	1	0
1.6	| myosin heavy chain, isoform B | Similar to KRF81446.1 | ***- | PANTHER PTHR13140 | PANTHER PTHR13140:SF364 | Pfam PF00063 | Pfam PF01576	MCOT02981.1.CT	0.43	0.8	[]	57.1	66.68	52.59	55.081	53.76	68.712	69.1	71.418	57.744	70.179
14.2	PREDICTED: probable aconitate hydratase, mitochondrial [Diaphorina citri]	gi|662217941|ref|XP_008482975.1|	0.43	0.8	[]	15.994	16.605	13.526	11.371	14.7	18.571	15.57	18.739	14.173	19.969
372.1	| Proactivator polypeptide | Similar to V9IEL2 | ***- | PANTHER PTHR11480 | PANTHER PTHR11480:SF3 | Pfam PF02199 | Pfam PF05184	MCOT13768.0.CT	0.43	0.9	[]	15.646	18.478	12.567	11.521	11.601	17.603	15.603	20.488	7.7714	16.668
64.2	PREDICTED: dihydrolipoyl dehydrogenase, mitochondrial-like [Diaphorina citri]	gi|662189197|ref|XP_008488308.1|	0.43	0.8	[]	10.66	13.075	10.056	6.8361	8.8547	12.678	17.483	10.452	6.641	11.861
397.1	| Peroxisomal multifunctional enzyme type 2 | Similar to A0A0A9Z5K8 | ***- | PANTHER PTHR13078 | PANTHER PTHR13078:SF53 | Pfam PF00106 | Pfam PF01575	MCOT01978.0.CT	0.43	0.9	[]	10.511	8.0753	9.7028	8.0857	12.937	11.31	13.118	11.884	7.2771	11.682
441	| Annexin | Similar to A0A0A1XG53 | ***- | PANTHER PTHR10502 | Pfam PF00191	MCOT18233.0.CT	0.43	0.8	[]	7	14	5	4	8	10	8	9	4	16
1005	| Prefoldin subunit 1 | Similar to A0A0A9WRJ7 | ***- | PANTHER PTHR20903 | Pfam PF01920	MCOT13292.1.CT	0.43	1	[]	5	4	3	6	3	5	4	4	4	5
543.1	| Synaptosomal-associated protein | Similar to E0VV38 | ***- | PANTHER PTHR19305 | PANTHER PTHR19305:SF5 | Pfam PF00835	MCOT23421.2.CO	0.43	0.8	[]	4.3671	5.6836	3.5253	5.2089	2.8418	2.6836	5.3671	8.576	5.3671	6.0507
543.1	| Synaptosomal-associated protein | Similar to A0A0A9Y7U7 | ***- | PANTHER PTHR19305 | Pfam PF00835	MCOT23421.1.CO	0.43	0.8	[]	4.3671	5.6836	3.5253	5.2089	2.8418	2.6836	5.3671	8.576	5.3671	6.0507
448.2	| Dynactin subunit, putative | Similar to E0VFY3 | ***- | PANTHER PTHR15346 | PANTHER PTHR15346:SF0 | Pfam PF04912	MCOT23097.0.CO	0.43	0.9	[]	3.8432	3.5475	4.4344	3.2519	4.1388	5.3213	5.3213	4.4344	3.5475	2.6607
1264.1	| ATP-dependent RNA helicase SUPV3L1, mitochondrial | Similar to KRX79928.1 | *-*- | PANTHER PTHR11306 | PANTHER PTHR11306:SF0 | Pfam PF02221	MCOT07140.0.OO	0.43	0.7	[]	2.9602	0	1	1	2	2	3.9602	1	2	1
40.4	PREDICTED: 60 kDa heat shock protein, mitochondrial-like [Diaphorina citri]	gi|662223434|ref|XP_008486008.1|	0.43	0.8	[]	2.4475	2.7424	2.2273	1.9757	2.5655	3.688	3.3931	3.053	2.5517	2.994
1079	| Eukaryotic translation initiation factor 4E binding protein | Similar to J7I6Z4 | ***- | PANTHER PTHR12669 | PANTHER PTHR12669:SF12 | Pfam PF05456	MCOT08180.0.OO	0.43	0.7	[]	2	1	1	2	1	1	2	2	1	4
956	| COP9 signalosome complex subunit 7a | Similar to A0A067R2Y0 | ***- | PANTHER PTHR15350 | Pfam PF01399	MCOT18377.0.CT	0.43	0.7	[]	1	4	2	0	0	3	3	1	0	3
1077.1	| Centrosome-associated protein 350 | Similar to E2C023 | *-*- |	MCOT15559.1.CO	0.43	2	[]	0.75824	0.75824	0	0.37912	1.1374	0.75824	0.75824	0	0	0
1422.2	| SNARE-associated protein Snapin | Similar to A0A067R9B0 | ***- | PANTHER PTHR31305 | Pfam PF14712	MCOT07588.0.MT	0.43	1.8	[]	0.7122	0.7122	1	0	0.7122	0	0	0	1.7122	0
637.2	| Thrombospondin-3, putative | Similar to E0VQ35 | ***- | PANTHER PTHR10199 | Pfam PF05735 | Pfam PF02412	MCOT02256.0.CT	0.43	1.2	[]	0.70151	0	0.58459	0.46768	0.70151	0.46768	0.58459	0.69323	0	0.33418
932.3	| Ankyrin-2 | Similar to A0A0A9VVY2 | *-*- | PANTHER PTHR24123 | PANTHER PTHR24123:SF29 | Pfam PF00791 | Pfam PF00531	MCOT13379.0.CT	0.43	1.6	[]	0.61608	0.61608	0.30804	0.71055	0.61608	0.61608	0	0.30804	0	0.92412
607.3	| Vesicle-associated membrane protein-associated protein B | Similar to A0A067RGG1 | *-*- | PANTHER PTHR10809 | PANTHER PTHR10809:SF40 | Pfam PF00635	MCOT13956.2.CT	0.43	1.6	[]	0.57597	0.57597	0.57597	0.57597	0.86396	0.57597	0	0.57597	0.28799	0.57597
589.2	| Anamorsin homolog | Similar to W5JDU4 | *-*- | Pfam PF05093	MCOT08091.0.MM	0.43	1.3	[]	0.31604	0.94812	0	0.94812	0.63208	0.63208	0.63208	0.31604	0	0.63208
571.4	| T-complex protein subunit eta | Similar to V5RDK5 | ***- | PANTHER PTHR11353 | PANTHER PTHR11353:SF22 | Pfam PF00118	MCOT13743.0.CT	0.43	0.9	[]	0.24463	0.94135	0.48926	0.20746	0.24463	0.50832	0.54549	0.20746	0	1.231
1439.2	| Unknown protein |	MCOT01481.0.CT	0.43	1.6	[]	0	0.87143	0	0	2.25	0	1.2296	0	0	0.71628
654.1	| Sorbin and SH3 domain-containing protein 2 | Similar to A0A0A9VZV2 | ***- | PANTHER PTHR10663 | PANTHER PTHR10663:SF207 | Pfam PF14604 | Pfam PF00018	MCOT21060.3.CT	0.43	1.7	[]	0	1.8141	0.60469	0.60469	0	0.60469	0.60469	0	0	0.60469
1029.1	| Glycogen synthase | Similar to C0KJJ5 | ***- | PANTHER PTHR10176 | Pfam PF05693	MCOT02584.0.CT	0.43	1	[]	0	1.5031	0	0.75155	0	0	0	0.75155	0	1.5031
1257.1	PREDICTED: charged multivesicular body protein 3 [Diaphorina citri]	gi|662210407|ref|XP_008478843.1|	0.43	2	[]	0	2.3143	0.77144	0	0	0	0	0.77144	0	0.77144
97.1	| Spermine oxidase | Similar to A0A067R8V6 | *-*- | PANTHER PTHR10742 | PANTHER PTHR10742:SF272 | Pfam PF01593	MCOT12292.0.CO	0.44	0.9	[]	28.292	36.328	23.991	23.395	22.307	34.857	39.419	34.559	13.602	29.243
378	| 3-hydroxy-2-methylbutyryl-CoA dehydrogenase | Similar to KRT71470.1 | ***- | PANTHER PTHR24322 | PANTHER PTHR24322:SF356 | Pfam PF00106	MCOT21637.1.CC	0.44	0.9	[]	16	23	21	14	20	27	24	21	13	21
79.3	PREDICTED: pituitary homeobox 2-like, partial [Diaphorina citri]	gi|662216504|ref|XP_008482186.1|	0.44	0.9	[]	13.216	10.906	10.528	13.231	12.549	17.044	15.304	13.105	9.5954	13.216
19.4	| Arginine kinase | Similar to B9VAT1 | ***- | PANTHER PTHR11547 | PANTHER PTHR11547:SF33 | Pfam PF00217 | Pfam PF02807	MCOT16414.0.CC	0.44	0.8	[]	7.9972	8.4043	7.7705	7.3283	8.1681	11.003	10.616	8.6001	8.9206	10.168
530.1	| Ras GTPase-activating protein-binding protein 1 | Similar to A0A0A9W255 | *-*- | PANTHER PTHR10693 | PANTHER PTHR10693:SF20 | Pfam PF02136 | Pfam PF00076	MCOT12676.2.CT	0.44	0.9	[]	7.6078	5.7058	7.6078	7.5097	4.7058	10.412	8.4117	7.6078	2	7.4117
345	hypothetical protein [Wolbachia endosymbiont of Diaphorina citri]	WP_017531978.1	0.44	0.8	[]	7	12	1	4	4	8	7	9	3	8
491.1	| Protein-L-isoaspartate O-methyltransferase | Similar to E0VP09 | ***- | PANTHER PTHR11579 | Pfam PF01135	MCOT12775.1.CO	0.44	0.8	[]	5.8108	4.1622	4.946	5.3784	3.1622	7.0271	5.3784	5.1622	6.0271	4.946
339.4	| 40S ribosomal protein S3 | Similar to A2IA98 | *-*- | PANTHER PTHR11760 | PANTHER PTHR11760:SF20 | Pfam PF07650 | Pfam PF14910	MCOT08510.0.MM	0.44	0.8	[]	5.5507	4.7363	3.4114	1.8296	2.8301	6.8842	4.4028	3.2402	4.3262	4.155
150.2	| Laminin-like protein lam-2 | Similar to KRX47765.1 | *-*- |	MCOT10052.0.MM	0.44	0.8	[]	4.2832	4.7115	6.4248	4.2521	3.4265	6.4092	8.5508	4.2676	2.1416	7.6631
114.2	PREDICTED: uncharacterized protein LOC103521042 [Diaphorina citri]	gi|662220460|ref|XP_008484367.1|	0.44	0.9	[]	3.5385	4.0201	4.1224	2.6277	4.0026	3.6932	3.8479	4.4667	3.6932	4.7761
1101.1	| Succinate dehydrogenase assembly factor mitochondrial-like protein | Similar to A0A0J7L6U8 | ***- | PANTHER PTHR12469 | PANTHER PTHR12469:SF2 | Pfam PF03937	MCOT20771.0.CC	0.44	1	[]	2.7738	1.7738	5.3335	3.5477	5.9052	3.5597	5.3335	3.7858	4.1194	3
227.4	| Inter-alpha-trypsin inhibitor heavy chain | Similar to V5G5K3 | ***- | PANTHER PTHR10338 | PANTHER PTHR10338:SF108 | Pfam PF08487 | Pfam PF00092	MCOT02296.0.CO	0.44	1	[]	2.677	2.169	1.9987	2.0306	1.9584	2.3505	2.5413	2.3757	1.3495	2.3063
132.2	| Actin-depolymerizing factor 1 | Similar to R4V0V1 | *-*- | PANTHER PTHR11913 | Pfam PF00241	MCOT11075.0.MM	0.44	1.1	[]	2.1684	2.6331	2.3233	2.1684	2.1684	2.6331	2.788	2.4782	0	2.6331
124.4	PREDICTED: annexin B9-like, partial [Diaphorina citri]	gi|662196341|ref|XP_008471197.1|	0.44	1	[]	2.1133	2.1308	2.187	2.2781	2.3867	2.6038	2.4778	2.0958	1.7313	2.0958
46.4	PREDICTED: heat shock 70 kDa protein cognate 4-like [Diaphorina citri]	gi|662194772|ref|XP_008470348.1|	0.44	0.9	[]	2.0802	2.2989	2.1336	1.8353	2.2701	2.5418	2.4465	2.3601	1.5646	2.5369
1453	| Protein sidekick -like protein | Similar to KRX65057.1 | *-*- | PANTHER PTHR10553 | Pfam PF01423	MCOT16365.0.CC	0.44	1	[]	2	2	2	2	3	3	4	2	1	1
628.2	| Dihydropteridine reductase | Similar to A0A067QT37 | ***- | PANTHER PTHR15104 | PANTHER PTHR15104:SF0	MCOT17666.0.CT	0.44	1	[]	1.7369	2.8949	2.8949	0.57898	2.8949	1.158	3.4739	0.57898	2.3159	3.4739
1481.2	PREDICTED: ras-related protein Rab-11A [Diaphorina citri]	gi|662202803|ref|XP_008474711.1|	0.44	4	[]	1.0026	0	0.50129	0	0.50129	0	0	0	0	0.50129
1078.1	PREDICTED: uncharacterized protein LOC103506036 [Diaphorina citri]	gi|662191629|ref|XP_008468637.1|	0.44	5	[]	0.58083	0.58083	0.58083	0.58083	0.58083	0	0	0	0	0.58083
709.6	PREDICTED: neprilysin-2-like [Diaphorina citri]	gi|662212489|ref|XP_008479983.1|	0.44	2	[]	0.34372	0.4765	0.47747	0.34876	0.22706	0.30237	0.30237	0.17186	0	0.15281
708.4	| Nuclear polyadenylated RNA-binding protein, putative | Similar to E0VB32 | *-*- | PANTHER PTHR24012 | PANTHER PTHR24012:SF492 | Pfam PF00076	MCOT20622.3.CC	0.44	1.4	[]	0	0	0.53943	1.3486	0	0.53943	0	0	0	0.80914
227.6	| Inter-alpha-trypsin inhibitor heavy chain H4 | Similar to C0M4X9 | *-*- | PANTHER PTHR10338 | PANTHER PTHR10338:SF108 | Pfam PF00092	MCOT00702.3.CC	0.44	1.2	[]	0	0.41322	0	0.75822	0.41322	0.61983	0	0	0.68999	0
415.2	PREDICTED: iroquois-class homeodomain protein IRX-5-like [Diaphorina citri]	gi|662205527|ref|XP_008476180.1|	0.44	2.6	[]	0	0.5568	0.5568	0.8352	0.5568	0	0.97441	0	0	0
990.1	PREDICTED: LOW QUALITY PROTEIN: uncharacterized protein LOC103511145 [Diaphorina citri]	gi|662201644|ref|XP_008474082.1|	0.44	2	[]	0	0.90472	0.90472	0	0	0	0.90472	0	0	0
1400.2	PREDICTED: uncharacterized protein LOC103506773 [Diaphorina citri]	gi|662193031|ref|XP_008469398.1|	0.44	3	[]	0	0	1.172	0.39067	0.78135	0.39067	0.39067	0	0	0
518.2	| Nascent polypeptide-associated complex subunit alpha | Similar to A0A067R157 | ***- | PANTHER PTHR21713 | Pfam PF01849	MCOT17403.0.CO	0.44	2.3	[]	0	1.0111	0	0	1.1555	0	0.93885	0	0	0
140.5	| Histone H2A | Similar to T1H876 | ***- | PANTHER PTHR23430 | Pfam PF00125 | Pfam PF16211	MCOT04241.0.CC	0.44	1.6	[]	0	0	0.72658	0.36329	0.90822	0	0.54493	0	0	0.72658
1561	PREDICTED: uncharacterized protein LOC103524398 [Diaphorina citri]	gi|662187959|ref|XP_008487632.1|	0.44	2	[]	0	0	2	0	0	0	1	0	0	0
250.1	| Elongation factor 1 beta | Similar to R4WIW8 | ***- | PANTHER PTHR11595 | Pfam PF00736 | Pfam PF10587	MCOT15094.0.CC	0.45	0.8	[]	33.984	27.989	29.984	32.984	30.995	43.801	38.513	40.235	26.241	36.523
449	| Adenylate kinase | Similar to T1P7J8 | ***- | PANTHER PTHR23359 | Pfam PF00406	MCOT01679.0.CC	0.45	0.8	[]	15.111	17.111	14.889	17.111	16.667	24.111	23.111	16.111	16.111	17.889
323.2	PREDICTED: pro-resilin-like isoform X4 [Diaphorina citri]	gi|662200511|ref|XP_008473469.1|	0.45	0.8	[]	12.945	11.256	12.945	12.382	14.633	13.508	15.196	16.322	18.01	13.508
687	| Unknown protein |	MCOT15250.0.CC	0.45	0.8	[]	9	8	8	12	10	10	10	13	13	11
1087	| RNA-binding protein Musashi Rbp6 | Similar to A0A0K8V1L5 | ***- | PANTHER PTHR24012 | PANTHER PTHR24012:SF476 | Pfam PF00076	MCOT08100.0.OO	0.45	0.8	[]	4	4	2	2	1	4	5	3	2	3
922	| Glutaredoxin | Similar to S4PY79 | ***- | PANTHER PTHR10293 | Pfam PF00462	MCOT00428.0.CC	0.45	0.9	[]	4	5	5	2	2	4	5	5	3	2
580.1	| Serine protease H3 | Similar to D6WBS9 | *-*- | PANTHER PTHR24256 | PANTHER PTHR24256:SF203 | Pfam PF00089	MCOT21218.2.CC	0.45	1	[]	3.9231	3.9231	1.6813	0	0.56044	2.2418	2.8022	2.8022	0.56044	1.6813
580.1	PREDICTED: serine proteinase stubble-like [Diaphorina citri]	gi|662195869|ref|XP_008470941.1|	0.45	1	[]	3.9231	3.9231	1.6813	0	0.56044	2.2418	2.8022	2.8022	0.56044	1.6813
757.1	| Dedicator of cytokinesis protein 1 | Similar to KRX14470.1 | *-*- | PANTHER PTHR11362 | PANTHER PTHR11362:SF28 | Pfam PF01161	MCOT05014.2.CC	0.45	0.9	[]	3.3111	4.1389	6.1091	5.4535	6.1091	6.9369	8.45	3.6258	4.1389	4.1389
542.2	| Unknown protein |	MCOT23431.0.CO	0.45	1	[]	2.5808	1.2904	2.2582	1.613	2.2582	1.613	1.613	2.9034	2.2582	1.613
408.2	PREDICTED: titin-like [Diaphorina citri]	gi|662207553|ref|XP_008477283.1|	0.45	0.8	[]	2.4836	4.4508	0.7418	2.2254	2.9672	1.4836	5.9344	3.709	1.4836	4.4508
374.2	PREDICTED: proteasome subunit beta type-6-like isoform X2 [Diaphorina citri]	gi|662193947|ref|XP_008469901.1|	0.45	0.9	[]	2.185	2.0393	1.8936	1.6023	1.8936	2.0393	2.3306	1.8936	2.3306	1.6023
1149	| Mitochondrial import inner membrane translocase subunit Tim16 | Similar to A0A067QQF4 | ***- | PANTHER PTHR12388 | PANTHER PTHR12388:SF0 | Pfam PF03656	MCOT16621.0.CC	0.45	0.8	[]	2	2	3	1	5	4	5	3	3	2
714.2	PREDICTED: inosine-5'-monophosphate dehydrogenase [Diaphorina citri]	gi|662196073|ref|XP_008471050.1|	0.45	0.9	[]	1.9713	2.4569	2.9713	0.48563	1.4569	2.9425	1.9713	2.4569	1	1.9713
267.2	| Glutathione S-transferase-like protein | Similar to Q0PWU5 | ***- | PANTHER PTHR11260 | PANTHER PTHR11260:SF306 | Pfam PF13417 | Pfam PF00043	MCOT20027.2.CT	0.45	0.8	[]	1.8874	1.5729	1.6777	1.6777	1.468	2.3069	2.3069	2.4117	1.2583	2.5166
650.2	| dehydrogenase | Similar to WP_057929119.1 | ***- | PANTHER PTHR11695 | PANTHER PTHR11695:SF451 | Pfam PF00107	MCOT23155.0.CO	0.45	1	[]	1.6077	4.4013	1.2618	1.9173	0.64904	1.9471	1.9471	3.8644	0.60626	1.9173
1190.1	PREDICTED: uncharacterized protein LOC103509631 [Diaphorina citri]	gi|662198688|ref|XP_008472477.1|	0.45	0.6	[]	1.3254	0.32538	0	1	0.32538	0.32538	2.3254	0.97614	0.65076	0.65076
957	| enoyl-CoA hydratase | Similar to WP_057463137.1 | ***- | PANTHER PTHR11941 | PANTHER PTHR11941:SF54 | Pfam PF00378	MCOT11444.0.TT	0.45	0.9	[]	1.2949	1.6186	1.9424	2.2949	2.6186	2.2661	2.2949	1.9424	1.6186	2.2661
1475	| heterochromatin protein 1B | Similar to EDW65266.2 | ***- | PANTHER PTHR22812 | PANTHER PTHR22812:SF88 | Pfam PF01393 | Pfam PF00385	MCOT14733.1.CT	0.45	0.6	[]	1	1	1	0	0	0	1	2	0	2
1053.1	| ATPase family AAA domain-containing protein 3 | Similar to F4WJR8 | ***- | PANTHER PTHR23075 | Pfam PF12037 | Pfam PF00004	MCOT00856.0.CT	0.45	0.6	[]	0.88597	1	0	0	0.88597	1	1.886	1	0	0.88597
70.2	PREDICTED: eukaryotic translation initiation factor 2 subunit 3-like [Diaphorina citri]	gi|662206087|ref|XP_008476490.1|	0.45	0.7	[]	0.85057	0.77325	0.73458	0.69592	0	0.81191	1.1985	1.0439	0.69592	0.81191
516.2	PREDICTED: esterase E4-like [Diaphorina citri]	gi|662210805|ref|XP_008479061.1|	0.45	0.6	[]	0.82097	1.3734	0.53296	0.53296	0	1.109	0.82097	1.1166	0.82097	1.1673
1012.1	| Aspartate aminotransferase | Similar to K7J4Q5 | ***- | PANTHER PTHR11879 | Pfam PF00155	MCOT22382.0.CT	0.45	0.7	[]	0.77732	1.5449	0	0	0.77732	0.77732	0.77732	2.3222	0.76755	0
268.5	PREDICTED: transcriptional activator protein Pur-beta isoform X8 [Diaphorina citri]	gi|662190075|ref|XP_008467785.1|	0.45	0.7	[]	0.744	0.744	0.496	0.744	0.372	1.302	0.992	1.116	0.31	0.93
353.5	| Aminopeptidase N | Similar to E2BB79 | ***- | PANTHER PTHR11533 | PANTHER PTHR11533:SF193 | Pfam PF01433 | Pfam PF11838	MCOT02732.2.CO	0.45	0.8	[]	0.59348	0.8973	0.50122	0.81127	0.68333	0.8695	0.81533	1.2106	0.44002	1.0548
533.1	| 3-hydroxyisobutyrate dehydrogenase | Similar to F4WSG3 | *-*- | PANTHER PTHR22981 | Pfam PF03446	MCOT19506.1.CC	0.45	0.5	[]	0.44829	0.89658	1.3449	0	0	2.2414	0.44829	0.44829	0.89658	1.3449
408.1	PREDICTED: LOW QUALITY PROTEIN: trichohyalin-like [Diaphorina citri]	gi|662207555|ref|XP_008477284.1|	0.45	0.7	[]	0.39377	1.1813	0.19689	0.59066	0.78754	0.39377	1.5751	0.98443	0.39377	1.1813
1291.1	| Spondin-1 | Similar to A0A067QSB9 | ***- | PANTHER PTHR11311 | PANTHER PTHR11311:SF16 | Pfam PF06468 | Pfam PF00014	MCOT15373.2.CO	0.45	0.5	[]	0	1.3652	0.68258	0.68258	0	0.68258	0.68258	2.0478	0.68258	1.3652
1291.1	| Spondin-1 | Similar to A0A067QSB9 | ***- | PANTHER PTHR11311 | PANTHER PTHR11311:SF16 | Pfam PF06468 | Pfam PF00014	MCOT13537.0.CT	0.45	0.5	[]	0	1.3652	0.68258	0.68258	0	0.68258	0.68258	2.0478	0.68258	1.3652
927	PREDICTED: uncharacterized protein LOC103513455 [Diaphorina citri]	gi|662206119|ref|XP_008476507.1|	0.45	0.6	[]	0	2	1	0	0	1	3	0	0	1
130.1	PREDICTED: troponin C, isoform 2-like [Diaphorina citri]	gi|662212670|ref|XP_008480083.1|	0.46	0.9	[]	23.278	35.749	43.232	23.278	14.965	35.749	37.412	28.267	19.122	40.737
368.1	| Adenylate kinase | Similar to A0A0J9RL87 | ***- | PANTHER PTHR23359 | Pfam PF00406 | Pfam PF05191	MCOT16196.1.CO	0.46	0.9	[]	12.422	12.239	15.013	10.144	7.5539	15.047	13.456	12.456	10.005	12.778
736	| peptidylprolyl isomerase | Similar to KRO28567.1 | ***- | PANTHER PTHR10657 | PANTHER PTHR10657:SF4 | Pfam PF00639 | Pfam PF00397	MCOT18761.0.CT	0.46	0.9	[]	8	9	7	8	6	6	11	11	7	7
12.2	PREDICTED: ATP synthase subunit alpha, mitochondrial-like [Diaphorina citri]	gi|662216234|ref|XP_008482039.1|	0.46	0.8	[]	7.6622	8.8141	6.3614	6.437	7.5192	10.629	10.488	9.0386	6.4308	9.0265
1023	PREDICTED: uncharacterized protein LOC103508661 isoform X1 [Diaphorina citri]	gi|662196811|ref|XP_008471454.1|	0.46	0.8	[]	5.4732	3	6.9464	12.732	8	12.732	7.3125	7.8393	8.7857	7.2589
104.4	PREDICTED: polyubiquitin-B-like, partial [Diaphorina citri]	gi|662193799|ref|XP_008469821.1|	0.46	0.8	[]	2.8793	3.0016	2.6942	2.832	2.4831	3.7125	3.5173	3.6467	3.2839	3.7773
275.2	| Heterogeneous nuclear ribonucleoprotein | Similar to V5GYP9 | *-*- | PANTHER PTHR24012 | PANTHER PTHR24012:SF492 | Pfam PF00076	MCOT11680.0.MM	0.46	0.9	[]	2.7569	3.4248	4.782	3.1015	2.7143	3.4248	3.1015	4.8033	3.059	3.4461
598.3	PREDICTED: transforming acidic coiled-coil-containing protein 3-like [Diaphorina citri]	gi|662198674|ref|XP_008472470.1|	0.46	0.8	[]	2.0362	1.7878	0.91877	1.6265	2.5873	3.6129	3.2676	2.5774	0	2.2845
271.3	PREDICTED: paxillin isoform X3 [Diaphorina citri]	gi|662194092|ref|XP_008469978.1|	0.46	0.7	[]	1.4534	2.7728	3.1687	0.39583	1.1895	1.8513	2.9048	3.0367	0.9236	3.3006
744.2	| Reductase protein | Similar to B0W806 | ***- | PANTHER PTHR11732 | Pfam PF00248	MCOT19578.0.CO	0.46	0.7	[]	1.1544	2.886	2.7316	1.7316	0.5772	2.886	3.4632	1.7316	1.7316	2.3088
970.2	| Protein phosphatase 1E | Similar to A0A0A9WG39 | *-*- | PANTHER PTHR13832 | PANTHER PTHR13832:SF221 | Pfam PF00481	MCOT05020.6.CT	0.46	2	[]	0.4368	0	0.4368	0	0	0	0	0.4368	0	0
1022.3	PREDICTED: probable ATP-dependent RNA helicase DDX52 [Diaphorina citri]	gi|662205120|ref|XP_008475959.1|	0.46	INF	[]	0.39652	0.39652	0	0	0.39652	0	0	0	0	0
500.3	PREDICTED: heat shock protein 70 A1-like [Diaphorina citri]	gi|662207091|ref|XP_008477031.1|	0.46	10	[]	0.37801	0.50402	0	0.126	0.25201	0	0.126	0	0	0
897.2	PREDICTED: probable uridine nucleosidase 2, partial [Diaphorina citri]	gi|662220262|ref|XP_008484258.1|	0.46	INF	[]	0.36738	0	0	0.36738	0	0	0	0	0	0
897.3	| nucleoside hydrolase | Similar to WP_057687494.1 | ***- | PANTHER PTHR12304 | PANTHER PTHR12304:SF4 | Pfam PF01156	MCOT06038.1.CT	0.46	INF	[]	0.27629	0	0	0.27629	0.43674	0	0	0	0	0
709.2	| Endothelin-converting enzyme, putative | Similar to E0W1I2 | *-*- | PANTHER PTHR11733 | PANTHER PTHR11733:SF148 | Pfam PF01431 | Pfam PF05649	MCOT07564.0.MM	0.46	16	[]	0.24243	0	0.29817	0.40736	0	0	0	0	0	0.060607
1540.1	| Fasciclin-1 | Similar to A0A067RJQ5 | ***- | PANTHER PTHR10900 | PANTHER PTHR10900:SF80 | Pfam PF02469	MCOT21887.0.CO	0.46	INF	[]	0	0.60428	0	0	0	0	0	0	0	0
1540.1	| Fasciclin-1 | Similar to A0A067RJQ5 | ***- | PANTHER PTHR10900 | PANTHER PTHR10900:SF80 | Pfam PF02469	MCOT21536.0.CO	0.46	INF	[]	0	0.60428	0	0	0	0	0	0	0	0
167.2	| E3 ubiquitin-protein ligase NEDD4 | Similar to KRY36305.1 | *-*- | PANTHER PTHR17616 | Pfam PF00397	MCOT19822.1.CT	0.46	3.4	[]	0	0	0	0	1	0	0	0	0	0.29714
2.3	| Arylphorin hexamerin-like protein 2 | Similar to Q5D0X1 | *-*- | PANTHER PTHR11511 | PANTHER PTHR11511:SF5 | Pfam PF03722 | Pfam PF00372	MCOT04808.0.CC	0.46	INF	[]	0	0	1.4882	0	0	0	0	0	0	0
1007.1	| Translational activator GCN1 | Similar to A0A067RTH7 | ***- | PANTHER PTHR23346 | PANTHER PTHR23346:SF7 | Pfam PF12074 | Pfam PF13646	MCOT04572.0.CO	0.46	INF	[]	0	1.3857	0	0	0	0	0	0	0	0
574.4	PREDICTED: centrosome-associated protein 350-like [Diaphorina citri]	gi|662194601|ref|XP_008470255.1|	0.46	2	[]	0	0	0.67211	0	0	0	0.33606	0	0	0
587.2	PREDICTED: histone H1E-like [Diaphorina citri]	gi|662217520|ref|XP_008482743.1|	0.46	INF	[]	0	1.1624	0	0	0	0	0	0	0	0
61.3	| Adenylate kinase | Similar to T1P7J8 | ***- | PANTHER PTHR23359 | Pfam PF00406	MCOT19710.4.CC	0.46	INF	[]	0	0	1.0982	0	0	0	0	0	0	0
61.3	| Adenylate kinase | Similar to T1P7J8 | ***- | PANTHER PTHR23359 | Pfam PF00406	MCOT19710.1.CC	0.46	INF	[]	0	0	1.0982	0	0	0	0	0	0	0
1395.1	| Retrovirus-related Pol polyprotein from type-1 retrotransposable element | Similar to KRZ48391.1 | *-*- | PANTHER PTHR19446 | Pfam PF00078 | Pfam PF14529	MCOT18486.0.CO	0.46	INF	[]	0	0	1	0	0	0	0	0	0	0
829.1	| Unknown protein |	MCOT13978.0.CC	0.46	INF	[]	0	0.7314	0	0	0	0	0	0	0	0
1354.1	| Unknown protein |	MCOT20917.1.CC	0.46	INF	[]	0	0.65178	0	0	0	0	0	0	0	0
1403.1	| Unknown protein |	MCOT06529.0.CO	0.46	INF	[]	0	0.9066	0	0	0	0	0	0	0	0
906.2	| Serine protease | Similar to Q6RX66 | ***- | PANTHER PTHR24256 | Pfam PF00089	MCOT23305.0.CC	0.46	INF	[]	0	0	0.87317	0	0	0	0	0	0	0
1494	| Prefoldin subunit 4 | Similar to A0A067R1Q5 | ***- | PANTHER PTHR21100 | PANTHER PTHR21100:SF9 | Pfam PF01920	MCOT03956.0.CC	0.46	INF	[]	0	0	1	0	0	0	0	0	0	0
877.1	| Alpha-glucosidase | Similar to A0A059WHN7 | ***- | PANTHER PTHR10357 | PANTHER PTHR10357:SF154 | Pfam PF00128	MCOT05294.1.CT	0.46	INF	[]	0	0	0	0	1	0	0	0	0	0
877.1	| Alpha-glucosidase | Similar to A0A059WHN7 | ***- | PANTHER PTHR10357 | PANTHER PTHR10357:SF154 | Pfam PF00128	MCOT02536.0.CT	0.46	INF	[]	0	0	0	0	1	0	0	0	0	0
1178.1	PREDICTED: uncharacterized protein LOC103514595 isoform X2 [Diaphorina citri]	gi|662208340|ref|XP_008477716.1|	0.46	INF	[]	0	0	0.85474	0	0	0	0	0	0	0
1178.1	PREDICTED: uncharacterized protein LOC103514595 isoform X1 [Diaphorina citri]	gi|662208338|ref|XP_008477715.1|	0.46	INF	[]	0	0	0.85474	0	0	0	0	0	0	0
73.2	PREDICTED: muscle-specific protein 20-like [Diaphorina citri]	gi|662218544|ref|XP_008483308.1|	0.46	INF	[]	0	0	1.0672	0	0	0	0	0	0	0
379	| RNA binding protein | Similar to KRT82098.1 | ***- | PANTHER PTHR24012 | Pfam PF00076 | Pfam PF00098	MCOT03363.0.CT	0.47	0.8	[]	18	17	14	17	13	25	17	19	15	18
435.1	| Proteasome subunit alpha type | Similar to A0A0C9QWS6 | ***- | PANTHER PTHR11599 | PANTHER PTHR11599:SF13 | Pfam PF00227 | Pfam PF10584	MCOT11970.0.OO	0.47	0.9	[]	14	20	12.949	4.9493	17	22.949	16	10.899	11.848	16
626	50S ribosomal protein L7/L12 [Wolbachia endosymbiont of Diaphorina citri]	WP_017532113.1	0.47	0.8	[]	11	11	11	10	7	12	15	12	9	12
802	PREDICTED: ubiquitin-fold modifier 1 isoform X2 [Diaphorina citri]	gi|662213447|ref|XP_008480511.1|	0.47	0.8	[]	6	4	6	5	6	9	5	6	7	6
590.1	PREDICTED: probable GPI-anchored adhesin-like protein PGA55 [Diaphorina citri]	gi|662192530|ref|XP_008469126.1|	0.47	0.9	[]	5.9852	5.9703	1	5	4	5	4	4.9852	4	5.9703
200.2	PREDICTED: uncharacterized protein LOC103517683 [Diaphorina citri]	gi|662186197|ref|XP_008480954.1|	0.47	0.8	[]	5.8442	8.401	5.8442	6.94	4.7484	6.2095	11.323	8.0358	4.3832	9.1316
5.5	| Actin | Similar to Q9U6L9 | *-*- | PANTHER PTHR11937 | PANTHER PTHR11937:SF211 | Pfam PF00022	MCOT11909.0.MM	0.47	0.8	[]	5.5107	6.1165	4.0757	5.6729	5.2608	6.585	6.6216	7.03	5.8287	6.9682
923	PREDICTED: LOW QUALITY PROTEIN: proteasome subunit alpha type-2-like [Diaphorina citri]	gi|662217649|ref|XP_008482815.1|	0.47	0.9	[]	4.3338	6.0841	4.3338	3.3338	3.3338	5.3338	6.0841	3.9172	4.9172	4.9172
799	F0F1 ATP synthase subunit beta [Wolbachia endosymbiont of Diaphorina citri]	WP_017532477.1	0.47	0.8	[]	3.836	3.836	2.836	1	3.5016	4.0032	4.836	4.0032	2.0032	4.0032
805.1	| Guanylate kinase | Similar to A0A067QSJ5 | ***- | PANTHER PTHR23117 | Pfam PF00625	MCOT22444.0.CT	0.47	0.9	[]	3.5539	3.5539	3.5539	4.3309	1	3.3309	3.1078	3.5539	2.5539	4.3309
541.3	| Glutaredoxin, putative | Similar to R4WCS3 | ***- | PANTHER PTHR10168 | Pfam PF00462	MCOT22217.4.CC	0.47	1	[]	3.2135	3.0309	2.8605	4.1143	3.3839	3.0309	3.7613	3.2135	3.3717	3.2257
554.2	| Protein kinase interferon-inducible double stranded rna dependent activator | Similar to A0A023EQG9 | ***- | PANTHER PTHR10910 | PANTHER PTHR10910:SF8 | Pfam PF00035 | Pfam PF16482	MCOT20548.2.CT	0.47	0.9	[]	2.6765	2.0074	0.66912	2.0074	1.3382	2.0074	1.3382	1.3382	3.3456	1.3382
232.1	| Unknown protein |	MCOT03349.1.CC	0.47	1	[]	2.4183	2.877	1.2092	2.0709	0.40305	0.80611	0.40305	3.2244	1.2647	3.2244
307.3	PREDICTED: probable transaldolase [Diaphorina citri]	gi|662196141|ref|XP_008471087.1|	0.47	0.9	[]	2.0164	1.9305	0.56996	2.0537	1.7443	2.0823	2.2913	1.8703	0.84492	2.32
1392	PREDICTED: uncharacterized protein LOC103511706 [Diaphorina citri]	gi|662202714|ref|XP_008474664.1|	0.47	1	[]	2	0	3	3	1	0	1	2	4	2
470.2	| Myosin-2 essential light chain | Similar to A0A067RJX8 | ***- | PANTHER PTHR23048 | Pfam PF13499	MCOT15205.1.CO	0.47	1	[]	1.5756	1.6807	1.7857	1.9958	1.9958	1.8908	2.2059	1.8908	1.1555	1.6807
479.3	| Eukaryotic translation initiation factor 4 gamma 3 | Similar to A0A067QUN7 | *-*- | PANTHER PTHR23253 | PANTHER PTHR23253:SF9 | Pfam PF02854	MCOT00522.0.CO	0.47	0.7	[]	1.1759	0.76112	0.26058	1.152	0.78175	1.2855	0.91204	1.3919	1.1726	1.4126
125.2	PREDICTED: transketolase-like [Diaphorina citri]	gi|662193987|ref|XP_008469924.1|	0.47	0.6	[]	1.1619	1.3239	1.108	0	0	1.5398	1.4318	0.6477	1.1619	1.5937
41.2	PREDICTED: spectrin alpha chain-like, partial [Diaphorina citri]	gi|662211476|ref|XP_008479425.1|	0.47	0.8	[]	0.88087	1.8809	0.48995	0.49515	0.49515	0.58378	0.9851	1.5637	0.68801	1.5741
978.1	| Zinc finger protein ZPR1, putative | Similar to E0VMF0 | ***- | PANTHER PTHR10876 | PANTHER PTHR10876:SF0 | Pfam PF03367	MCOT20195.0.CT	0.47	0.7	[]	0.81193	0.81193	0.81193	0.81193	0.81193	1.6239	1.6239	0.81193	0.81193	0.81193
650.3	| dehydrogenase | Similar to ALP38767.1 | *-*- | PANTHER PTHR11695 | PANTHER PTHR11695:SF451 | Pfam PF08240	MCOT10972.0.MM	0.47	0.8	[]	0.75863	1.7101	0.62031	0.90472	0.35608	0.94371	0.9188	2.0537	0	1.3346
302.1	PREDICTED: UTP--glucose-1-phosphate uridylyltransferase-like [Diaphorina citri]	gi|662212052|ref|XP_008479737.1|	0.47	0.9	[]	0.50496	2.0099	3.0099	1.5149	1.505	0.50496	3.0199	1.5149	2.0099	2.0199
1004.1	| Retinol dehydrogenase 12 | Similar to A0A067QZN5 | ***- | PANTHER PTHR24320 | PANTHER PTHR24320:SF45 | Pfam PF00106	MCOT20561.0.CT	0.47	0.5	[]	0	0.88807	1.7761	0	0.88807	1.8881	1.8881	0.97562	0	1.8881
29.1	PREDICTED: basement membrane-specific heparan sulfate proteoglycan core protein-like [Diaphorina citri]	gi|662198350|ref|XP_008472295.1|	0.48	0.9	[]	47.929	61.296	35.496	32.961	31.336	50.564	57.332	58.411	24.805	53.441
369	PREDICTED: eukaryotic translation initiation factor 4H-like isoform X3 [Diaphorina citri]	gi|662197193|ref|XP_008471662.1|	0.48	0.9	[]	18	10	20	24	14	21	19	22	16	20
48.3	PREDICTED: NADH-ubiquinone oxidoreductase 75 kDa subunit, mitochondrial, partial [Diaphorina citri]	gi|662194155|ref|XP_008470014.1|	0.48	0.8	[]	5.6167	6.6626	5.0207	4.7694	6.028	8.237	7.9404	6.1766	4.4895	7.3158
198.2	PREDICTED: peroxiredoxin-5, mitochondrial-like isoform X2 [Diaphorina citri]	gi|662195415|ref|XP_008470699.1|	0.48	0.9	[]	5.2918	6.0701	5.7588	6.0701	5.4475	7.1595	5.6031	5.9144	4.6693	7.4708
232.3	| Unknown protein |	MCOT03349.2.CT	0.48	0.8	[]	3.1918	4.0718	0.93841	1.6072	0.3128	0.62561	0.83681	5.1926	0.98155	5.7166
580.2	| Serine protease H3 | Similar to D6WBS9 | ***- | PANTHER PTHR24256 | PANTHER PTHR24256:SF203 | Pfam PF00089	MCOT21218.4.CT	0.48	1	[]	3.0769	3.0769	1.3187	0	0.43956	1.7582	2.1978	2.1978	0.43956	1.3187
1274	| Neurocalcin -like protein, partial | Similar to KRY10684.1 | ***- | PANTHER PTHR23055 | PANTHER PTHR23055:SF79 | Pfam PF13499 | Pfam PF00036	MCOT03790.0.CT	0.48	1	[]	3	1	1	2	1	3	1	2	0	2
806.2	PREDICTED: flocculation protein FLO11-like [Diaphorina citri]	gi|662207158|ref|XP_008477068.1|	0.48	0.8	[]	2.6486	3.6396	2.6486	3.3088	3.6396	3.6396	4.2998	5.6218	3.3088	3.3056
828	molecular chaperone HscA [Wolbachia endosymbiont of Diaphorina citri]	WP_017532554.1	0.48	1	[]	2.5283	3.0339	3.5396	3.0339	3.5396	3.5396	3.0339	3.0339	3.0339	3.0339
622.2	| Prefoldin subunit | Similar to R4WNS9 | *-*- | PANTHER PTHR12674 | PANTHER PTHR12674:SF2 | Pfam PF02996	MCOT07577.0.MM	0.48	1.1	[]	2.3965	0.6847	2.0541	2.0541	1.3694	1.7118	1.3694	1.3694	1.7118	1.7118
1083.1	| Calcineurin subunit B type 2 | Similar to A0A0A9XTX6 | ***- | PANTHER PTHR23056 | PANTHER PTHR23056:SF43 | Pfam PF13499	MCOT20942.1.CT	0.48	1	[]	2	0.96367	2	1.9637	1	1.9637	2.9637	1.9637	0	0.96367
126.2	PREDICTED: protein disulfide-isomerase A3-like [Diaphorina citri]	gi|662198061|ref|XP_008472137.1|	0.48	0.7	[]	1.9998	3.0766	1.7691	1.5383	1.3076	3.2304	3.3074	2.7689	1.5383	2.692
174.3	| Unknown protein |	MCOT14854.0.CO	0.48	1.1	[]	1.8206	1.3755	1.6426	1.772	1.772	1.416	1.497	1.7478	1.5537	1.5212
139.2	PREDICTED: dihydrolipoyllysine-residue acetyltransferase component of pyruvate dehydrogenase complex, mitochondrial-like [Diaphorina citri]	gi|662204855|ref|XP_008475819.1|	0.48	0.9	[]	1.3841	1.7912	1.4248	1.669	1.3841	1.7097	1.9133	1.5062	1.2212	1.7912
1145.2	| Pro-resilin | Similar to A0A067R2T5 | *-*- | PANTHER PTHR12236 | PANTHER PTHR12236:SF37	MCOT13139.2.CO	0.48	1.1	[]	1.2175	1.2175	1.2175	1.8263	3.0438	1.8263	1.2175	1.8263	1.8263	1.2175
1367	PREDICTED: 60S ribosomal protein L34-like [Diaphorina citri]	gi|662210152|ref|XP_008478704.1|	0.48	1	[]	1	2	1	2	2	1	1	2	1	3
1311.1	| Small ubiquitin-related modifier | Similar to A0A0D6E118 | ***- | PANTHER PTHR10562 | Pfam PF11976	MCOT07264.0.TT	0.48	0.8	[]	0.94707	0.94707	2.8412	3.7883	1.8941	3.7883	1.8941	1.8941	1.8941	2.8412
22.1	PREDICTED: putative uncharacterized protein DDB_G0286901, partial [Diaphorina citri]	gi|662224569|ref|XP_008486634.1|	0.49	0.9	[]	57.89	38.769	28.027	69.964	67.423	39.302	68.155	82.781	60.962	54.251
286.1	| Peptidyl-prolyl cis-trans isomerase | Similar to B0X789 | *-*- | PANTHER PTHR10516 | PANTHER PTHR10516:SF306 | Pfam PF00254 | Pfam PF13499	MCOT17343.0.CT	0.49	0.9	[]	19.177	17.347	20.384	14.047	13.24	19.358	22.913	19.85	23.728	12.688
396	PREDICTED: calphotin-like [Diaphorina citri]	gi|662209476|ref|XP_008478341.1|	0.49	0.9	[]	19	16	20	18	18	21	22	20	24	20
300.1	| Glyoxalase-like protein | Similar to T1PE32 | ***- | PANTHER PTHR10374 | PANTHER PTHR10374:SF20 | Pfam PF00903	MCOT20987.0.CT	0.49	0.8	[]	18.306	23.798	17.391	17.391	11.899	20.137	23.798	21.967	14.645	24.713
12.3	PREDICTED: ATP synthase subunit alpha, mitochondrial-like, partial [Diaphorina citri]	gi|662222159|ref|XP_008485307.1|	0.49	0.9	[]	14.28	16.383	11.63	13.268	14.665	17.111	18.486	16.303	12.38	15.495
549	| I-type lysozyme 3 | Similar to M9ZTV0 | ***- | PANTHER PTHR11195 | PANTHER PTHR11195:SF18 | Pfam PF05497	MCOT08454.0.OO	0.49	0.9	[]	14	9	13	11	10	8	16	13	13	15
448.1	PREDICTED: dynactin subunit 2-like, partial [Diaphorina citri]	gi|662210216|ref|XP_008478737.1|	0.49	0.9	[]	9.1568	8.4525	10.566	7.7481	9.8612	12.679	12.679	10.566	8.4525	6.3393
867	molecular chaperone DnaK [Candidatus Liberibacter asiaticus]	WP_015824904.1	0.49	0.8	[]	7.6411	6.9314	6.5763	5.9956	7.4155	7.5431	7.5431	7.3176	12.48	7.3819
910	| Death-associated protein 1 | Similar to A0A0A9XKP2 | ***- | PANTHER PTHR13177 | Pfam PF15228	MCOT03508.0.CC	0.49	0.9	[]	6	8	7	7	5	7	7	7	9	7
751	| Ankyrin repeat protein | Similar to T1PLM8 | *-*- | PANTHER PTHR24148 | PANTHER PTHR24148:SF18 | Pfam PF13637	MCOT10391.0.MT	0.49	0.8	[]	5	4	6	3	5	5	6	6	5	6
612.1	| Ribosome-binding protein 1 | Similar to A0A067QTC9 | *-*- | PANTHER PTHR18939 | PANTHER PTHR18939:SF4	MCOT12473.0.CT	0.49	0.7	[]	4.4798	0.82661	1	2.6532	1.8266	3.4798	2	5.4798	1	2.6532
209.2	PREDICTED: probable medium-chain specific acyl-CoA dehydrogenase, mitochondrial [Diaphorina citri]	gi|662217289|ref|XP_008482620.1|	0.49	1	[]	3.8227	3.2039	2.585	1.8996	2.8945	3.4467	3.4467	2.8279	2.8279	2.1425
166.4	| MAP kinase-activating death domain protein | Similar to A0A034VXI4 | *-*- |	MCOT00596.0.CT	0.49	0.8	[]	3.6051	2.9291	3.6051	3.8304	2.9291	4.0557	4.957	3.8304	3.8304	4.281
128.2	| calmodulin | Similar to AHZ12853.1 | ***- | PANTHER PTHR23050 | PANTHER PTHR23050:SF166 | Pfam PF13499	MCOT07205.0.TT	0.49	0.8	[]	3.6009	2.3547	5.2298	3.0528	3.2176	5.0921	5.8316	3.4496	3.778	2.7245
465.3	| Cuticle protein | Similar to A0A0L7QWA1 | *-*- | PANTHER PTHR12236 | Pfam PF00379	MCOT13478.1.CC	0.49	1	[]	3.1297	2.0131	2.4342	3.4774	3.3402	2.9925	3.7708	2.8553	2.6447	2.5714
1555	PREDICTED: suppressor protein SRP40-like [Diaphorina citri]	gi|662215536|ref|XP_008481656.1|	0.49	1	[]	1.7444	1.1629	1.1629	1.7444	1.1629	1.7444	2.3259	0.58147	1.7444	0.58147
132.3	PREDICTED: cofilin/actin-depolymerizing factor homolog [Diaphorina citri]	gi|662198211|ref|XP_008472218.1|	0.49	1.1	[]	1.426	1.6973	1.5364	1.3661	1.3063	1.6375	1.9274	1.5869	0	1.5777
52.3	| Inorganic pyrophosphatase | Similar to R4V1P3 | *-*- | PANTHER PTHR10286 | PANTHER PTHR10286:SF3 | Pfam PF00719	MCOT18348.0.CC	0.49	1.1	[]	1.3876	1.4908	1.4771	1.473	1.4908	1.4492	1.5086	1.2616	1.1388	1.307
148.4	PREDICTED: transferrin-like [Diaphorina citri]	gi|662195104|ref|XP_008470528.1|	0.49	0.7	[]	1.3813	1.5204	0.39503	0.73543	1.1128	1.1305	1.4939	2.0355	0.72795	1.6951
628.1	| Dihydropteridine reductase | Similar to A0A067QT37 | *-*- | PANTHER PTHR15104 | PANTHER PTHR15104:SF0	MCOT11416.0.MM	0.49	1	[]	1.1342	1.8903	1.8903	0.37805	1.8903	0.7561	2.2683	0.37805	1.5122	2.2683
1225	| Charged multivesicular body protein 1b | Similar to A0A067RM21 | ***- | PANTHER PTHR10476 | PANTHER PTHR10476:SF18 | Pfam PF03357	MCOT16524.0.CC	0.49	1	[]	1	2	2	0	2	3	1	1	1	1
1250	PREDICTED: uncharacterized protein LOC103520623 isoform X1 [Diaphorina citri]	gi|662219697|ref|XP_008483946.1|	0.49	0.7	[]	1	1	3	0	0	2	3	1	0	1
1237	| Proteasome subunit beta type | Similar to R4WR55 | ***- | PANTHER PTHR11599 | PANTHER PTHR11599:SF44 | Pfam PF00227 | Pfam PF12465	MCOT15352.0.CC	0.49	1	[]	1	2	1	2	1	3	1	1	0	2
878.1	PREDICTED: TOM1-like protein 2 isoform X4 [Diaphorina citri]	gi|662205095|ref|XP_008475948.1|	0.49	0.9	[]	0.91316	2.2829	0.45658	1.3697	1.3697	2.2829	0.91316	1.8263	1.3697	0.91316
676.1	| Fatty acid synthase | Similar to V5GRN6 | ***- | PANTHER PTHR11712 | PANTHER PTHR11712:SF234 | Pfam PF00698 | Pfam PF00109	MCOT14770.0.CO	0.49	0.8	[]	0.88847	1.3337	1.112	0.44327	1.3356	1.3337	1.112	1.3337	1.3298	1.3337
29.4	| Basement membrane proteoglycan | Similar to KRX38492.1 | *-*- | PANTHER PTHR10574 | PANTHER PTHR10574:SF273 | Pfam PF00052 | Pfam PF00057	MCOT20499.2.CO	0.5	0.8	[]	13.462	18.327	11.832	12.298	11.004	15.858	18.357	16.545	7.8121	20.726
228.1	| Phosphoglucomutase | Similar to C0KJJ8 | ***- | PANTHER PTHR22573 | PANTHER PTHR22573:SF2 | Pfam PF02878 | Pfam PF02880	MCOT19672.0.CO	0.5	0.9	[]	9.478	13.35	6.8987	7.0232	5.6167	10.558	12.131	9.6256	6.9763	10.465
278.1	(2Fe-2S) ferredoxin [Candidatus Profftella armatura]	WP_020915281.1	0.5	0.9	[]	7.7839	9.9246	10.568	4.4271	5.0703	11.568	11.281	8.4975	5.7839	6.211
415.1	| BAG domain-containing protein Samui | Similar to E2B483 | *-*- | PANTHER PTHR12329 | PANTHER PTHR12329:SF5 | Pfam PF02179	MCOT04762.0.CO	0.5	0.8	[]	6.5696	5.4304	12.379	8.1392	10.392	8.2656	12.974	8.2784	9.0128	12.974
209.4	PREDICTED: probable medium-chain specific acyl-CoA dehydrogenase, mitochondrial [Diaphorina citri]	gi|662217287|ref|XP_008482619.1|	0.5	0.9	[]	3.4784	3.6452	2.1948	1.6365	2.3809	2.8366	3.3756	2.7339	3.0034	2.1755
1072	| Unknown protein |	MCOT03946.1.CC	0.5	0.8	[]	3	3	5	4	3	4	5	5	3	5
708.2	| Heterogeneous nuclear ribonucleoprotein a2 b1-like protein | Similar to A0A0J7KRE7 | *-*- | PANTHER PTHR24012 | PANTHER PTHR24012:SF492 | Pfam PF00076	MCOT20622.4.CT	0.5	0.9	[]	2.9446	2.9446	5.1735	4.1	3.5335	3.4068	4.5846	4.2267	4.1225	4.8157
532.2	| Tropomodulin | Similar to A0A034VIW6 | ***- | PANTHER PTHR10901 | PANTHER PTHR10901:SF6 | Pfam PF03250	MCOT12646.2.CO	0.5	0.8	[]	2.891	3.6303	1.1941	1.7151	2.3882	3.8668	3.3458	3.412	2.1517	2.3584
533.3	| 3-hydroxyisobutyrate dehydrogenase | Similar to E2BKV7 | ***- | PANTHER PTHR22981 | Pfam PF03446 | Pfam PF14833	MCOT01202.0.CO	0.5	0.8	[]	2.3859	2.2226	3.516	2.185	1.8208	3.1895	2.3859	2.3859	2.9509	3.516
136.1	| Fatty acid-binding protein | Similar to A0A022T3X7 | ***- | PANTHER PTHR11955 | Pfam PF00061	MCOT03897.0.CC	0.51	0.9	[]	45.668	38.209	34.059	38.134	45.593	52.818	52.126	45.668	33.368	48.743
393	molecular chaperone GroeL [Wolbachia endosymbiont of Diaphorina citri]	WP_017531621.1	0.51	0.9	[]	14.303	12.632	13.303	11.632	14.96	14.632	21.96	18.96	10.303	11.303
323.1	PREDICTED: pro-resilin-like [Diaphorina citri]	gi|662218078|ref|XP_008483050.1|	0.51	0.8	[]	10.055	8.7436	10.055	9.618	11.367	10.492	11.804	12.678	13.99	10.492
1449	| Fructose-bisphosphate aldolase | Similar to A0A0L0CB25 | ***- | PANTHER PTHR11627 | Pfam PF00274	MCOT13333.0.CT	0.51	0.8	[]	3.869	3.869	3.6131	3.351	4.3869	4.3807	4.1186	4.6365	3.8502	5.6599
1449	PREDICTED: fructose-bisphosphate aldolase [Diaphorina citri]	gi|662200015|ref|XP_008473197.1|	0.51	0.8	[]	3.869	3.869	3.6131	3.351	4.3869	4.3807	4.1186	4.6365	3.8502	5.6599
47.8	PREDICTED: LOW QUALITY PROTEIN: 14-3-3 protein epsilon [Diaphorina citri]	gi|662204728|ref|XP_008475750.1|	0.51	0.8	[]	2.6152	2.8112	2.7782	2.144	2.2359	3.3224	4.1786	3.0002	2.0139	4.0137
312.2	| Coiled-coil-helix-coiled-coil-helix domain-containing protein 3, mitochondrial | Similar to A0A0A9W148 | ***- |	MCOT00541.0.CC	0.51	0.9	[]	2.2923	2.4356	2.0058	2.7221	2.4356	2.5789	2.4356	3.0087	2.2923	2.5789
1131.1	| Ras-like protein 2 | Similar to E2A3N6 | ***- | PANTHER PTHR24070 | PANTHER PTHR24070:SF245 | Pfam PF00071	MCOT00653.0.CC	0.51	1	[]	2	1	3	0	0	3	0	1	0	1.9783
47.4	| 14-3-3 protein zeta | Similar to V5G6F6 | ***- | PANTHER PTHR18860 | PANTHER PTHR18860:SF27 | Pfam PF00244	MCOT08358.0.OO	0.51	0.8	[]	1.294	1.4581	1.3398	1.2214	1.0116	2.2141	2.05	1.0573	1.294	1.4581
1504	PREDICTED: tubulin alpha-1A chain-like [Diaphorina citri]	gi|662203413|ref|XP_008475044.1|	0.51	0.7	[]	1.2038	1.5229	0.93645	1.1628	1.0701	1.6256	1.5229	1.7802	1.6565	1.5129
149.6	PREDICTED: probable polyamine oxidase 5 [Diaphorina citri]	gi|662208391|ref|XP_008477743.1|	0.51	1	[]	1.1971	1.6283	0.80861	0.93978	1.2796	1.2015	1.4028	1.2457	0.81198	1.447
37.6	| PDZ and LIM domain protein Zasp | Similar to A0A0A9WVD0 | ***- | PANTHER PTHR24214 | PANTHER PTHR24214:SF29 | Pfam PF15936 | Pfam PF00595	MCOT22304.1.CT	0.51	0.9	[]	1.1857	1.275	1.1053	1.0246	1.1725	1.5243	1.3093	1.2947	1.1399	1.2155
223.2	| Protein lingerer | Similar to A0A067R356 | *-*- | PANTHER PTHR16308 | PANTHER PTHR16308:SF13 | Pfam PF12478	MCOT00242.2.CC	0.51	1	[]	1.0457	1.1764	1.1764	1.2417	1.0457	1.0457	0.91496	1.3724	1.3071	1.1764
1347	| SAP domain-containing ribonucleoprotein | Similar to A0A067R4A8 | ***- | PANTHER PTHR12381 | Pfam PF02037	MCOT18466.0.CT	0.51	1	[]	1	3	1	1	0	0	0	2	3	1
1111.1	PREDICTED: alpha-aminoadipic semialdehyde synthase, mitochondrial [Diaphorina citri]	gi|662194940|ref|XP_008470438.1|	0.51	0.7	[]	1	0	0	3	2	1.5112	2	1	2	1.7556
1279	| Oligo-1,6-glucosidase | Similar to B0WFP7 | ***- | PANTHER PTHR10357 | PANTHER PTHR10357:SF154 | Pfam PF00128	MCOT02261.0.CT	0.51	1	[]	1	1	1	2	0.83175	1	1	1.8318	0	2
784.2	PREDICTED: acyl-protein thioesterase 1 [Diaphorina citri]	gi|662204425|ref|XP_008475591.1|	0.51	0.7	[]	0.4261	1.7723	1.4357	0.54959	1.5592	1.2227	1.5592	2.4453	1.0992	1.5592
508	| Unknown protein |	MCOT17737.0.CT	0.51	1	[]	0	3	0	1	2	1	3	1	1	0
427.1	| 40S ribosomal protein SA | Similar to A0A0C9PRY9 | ***- | PANTHER PTHR11489 | Pfam PF00318 | Pfam PF16122	MCOT05379.0.CT	0.52	0.8	[]	12.88	14.88	15.88	10	11	14.82	19.88	14.88	9	17.759
173.1	PREDICTED: titin-like, partial [Diaphorina citri]	gi|662216448|ref|XP_008482157.1|	0.52	0.9	[]	12.65	13.461	5.8475	14.603	6.6717	15.434	13.333	12.302	8.738	12.385
647.1	| Ubiquitin-conjugating enzyme | Similar to R4WPY2 | ***- | PANTHER PTHR24067 | PANTHER PTHR24067:SF69 | Pfam PF00179	MCOT22633.0.CT	0.52	0.9	[]	6.8917	4.5223	7.5223	8.1529	8.1529	7.1529	8.5223	9.1529	6.1529	9.1529
826	| Mitochondrial import inner membrane translocase subunit Tim8 | Similar to A0A067R284 | ***- | Pfam PF02953	MCOT22209.0.CC	0.52	0.8	[]	6	6	4	6	5	8	6	9	5	4
1001	hypothetical protein [Wolbachia endosymbiont of Diaphorina citri]	WP_017532433.1	0.52	0.9	[]	5	3	5	3	1	5	2	4	5	3
404.3	| Glutathione s-transferase O1 | Similar to J9Q3Y4 | ***- | PANTHER PTHR11260 | PANTHER PTHR11260:SF77 | Pfam PF13417 | Pfam PF13410	MCOT12087.1.CO	0.52	0.9	[]	4.848	4.1172	5.1562	4.6562	4.4255	6.1953	6.5035	3.656	4.1172	5.6952
1.13	PREDICTED: myosin heavy chain, muscle-like, partial [Diaphorina citri]	gi|662220194|ref|XP_008484217.1|	0.52	0.9	[]	3.2736	3.9805	3.0513	3.3901	3.1953	4.0278	3.9397	3.9803	3.1608	4.1189
192.3	PREDICTED: uncharacterized protein LOC103513652, partial [Diaphorina citri]	gi|662185366|ref|XP_008476721.1|	0.52	1	[]	2.534	1.3292	3.2502	1.921	2.1183	1.3186	2.3156	2.5856	2.5234	2.7829
397.2	PREDICTED: peroxisomal multifunctional enzyme A-like [Diaphorina citri]	gi|662192987|ref|XP_008469375.1|	0.52	1	[]	2.4886	1.9119	2.2972	1.9143	3.0629	2.6776	2.869	2.1033	1.7229	2.2923
232.4	PREDICTED: uncharacterized protein LOC103517768 [Diaphorina citri]	gi|662214411|ref|XP_008481036.1|	0.52	0.7	[]	1.8868	2.5045	0.94858	0.88982	0.44192	0.9311	1.2471	2.8812	0.72059	3.3762
216.2	PREDICTED: uncharacterized protein LOC103515247 [Diaphorina citri]	gi|662209581|ref|XP_008478398.1|	0.52	0.7	[]	1.7145	1.143	1.3335	1.524	1.143	2.0955	2.0955	2.667	0.95249	1.7145
741.1	PREDICTED: microtubule-associated protein RP/EB family member 1 isoform X1 [Diaphorina citri]	gi|662206151|ref|XP_008476524.1|	0.52	0.7	[]	1.1106	1.6658	1.1106	1.8329	0.83292	2.1106	1.5553	1.6658	2.1106	2.1106
522	| 40S ribosomal protein S14 | Similar to V5GGE2 | ***- | PANTHER PTHR11759 | PANTHER PTHR11759:SF9 | Pfam PF00411	MCOT05538.0.CC	0.53	0.9	[]	14	19	11	12	11	22	17	14	9	16
68.2	PREDICTED: V-type proton ATPase subunit B-like [Diaphorina citri]	gi|662208623|ref|XP_008477871.1|	0.53	0.9	[]	8.6105	10.864	8.8168	5.9441	7.8005	12.072	10.864	10.017	5.3253	10.223
520.1	| Glutathione S-transferase | Similar to A0A0A7DNL8 | ***- | PANTHER PTHR11571 | PANTHER PTHR11571:SF145 | Pfam PF00043	MCOT17234.2.CO	0.53	0.9	[]	7.835	9.3048	8.1595	2.9632	5.0264	12.409	6.9878	6.8548	4.3387	7.5774
540.1	| Unknown protein |	MCOT02276.0.CT	0.53	0.9	[]	6.4167	7.625	9.0665	9.3253	6.5585	13.183	11.417	8.0665	6.2997	5.8582
429.2	PREDICTED: acyl carrier protein, mitochondrial-like, partial [Diaphorina citri]	gi|662193795|ref|XP_008469819.1|	0.53	0.8	[]	5.9229	5.9229	5.9229	3.9486	5.9229	6.9101	7.8972	7.8972	2.9615	7.8972
355.1	PREDICTED: LOW QUALITY PROTEIN: myosin heavy chain, non-muscle-like, partial [Diaphorina citri]	gi|662208115|ref|XP_008477592.1|	0.53	0.9	[]	5.2837	5.4217	0	6.2015	4.324	5.2417	7.9256	3.5039	1.7798	6.1458
130.2	| Troponin C, isoform 2 | Similar to A0A0A9WDW2 | ***- | PANTHER PTHR23050 | PANTHER PTHR23050:SF199 | Pfam PF13499	MCOT01121.0.CT	0.53	0.9	[]	4.7215	7.2509	8.7685	4.7215	3.0353	7.2509	7.5881	5.7333	3.8784	8.2626
533.2	| 3-hydroxyisobutyrate dehydrogenase | Similar to E2BKV7 | ***- | PANTHER PTHR22981 | Pfam PF03446 | Pfam PF14833	MCOT19506.2.CT	0.53	0.8	[]	4.1658	3.8808	6.1391	3.815	3.1792	5.569	4.1658	4.1658	5.1525	6.1391
1380	30S ribosomal protein S10 [Candidatus Profftella armatura]	WP_041193065.1	0.53	0.8	[]	3	2	1	1	1	2	2	3	1	2
339.2	| 40S ribosomal protein S3 | Similar to A0A067R1U8 | ***- | PANTHER PTHR11760 | PANTHER PTHR11760:SF22 | Pfam PF00189 | Pfam PF07650	MCOT09256.0.TT	0.53	0.8	[]	2.3778	2.6679	1.3506	0.80371	0.80371	2.6679	2.0876	1.8642	1.6074	2.121
339.2	| 40S ribosomal protein S3 | Similar to A0A067R1U8 | ***- | PANTHER PTHR11760 | PANTHER PTHR11760:SF22 | Pfam PF00189 | Pfam PF07650	MCOT08744.0.OO	0.53	0.8	[]	2.3778	2.6679	1.3506	0.80371	0.80371	2.6679	2.0876	1.8642	1.6074	2.121
76.2	| Elongation factor 1-alpha | Similar to KRY90096.1 | ***- | PANTHER PTHR23115 | PANTHER PTHR23115:SF144 | Pfam PF00009 | Pfam PF03143	MCOT10451.0.OO	0.53	0.8	[]	1.9716	1.8852	1.5185	1.4114	1.5185	1.9648	1.6915	2.1446	1.9648	2.0513
300.2	| Glyoxalase-like protein | Similar to T1PE32 | ***- | PANTHER PTHR10374 | PANTHER PTHR10374:SF20 | Pfam PF00903	MCOT21346.0.CT	0.53	0.8	[]	1.6938	2.202	1.6091	1.6091	1.101	1.8632	2.202	2.0326	1.3551	2.2866
806.1	PREDICTED: uncharacterized protein LOC103513982 [Diaphorina citri]	gi|662207156|ref|XP_008477067.1|	0.53	0.8	[]	1.3219	1.8164	1.3219	1.6514	1.8164	1.8164	2.1459	2.8057	1.6514	1.6498
289.2	| CDGSH iron sulfur domain-containing protein 2-like protein | Similar to A0A067RU36 | *-*- | PANTHER PTHR13680 | Pfam PF09360	MCOT07372.0.MM	0.53	1.1	[]	1.2904	1.1061	0	1.1983	1.8435	1.1061	1.3826	0	0.73739	1.5669
270.4	PREDICTED: ubiquilin-4-like, partial [Diaphorina citri]	gi|662195787|ref|XP_008470897.1|	0.53	1.1	[]	1.1703	0.69265	1.3427	0.88857	1.276	0.25826	0.86507	1.1901	1.6913	1.0177
247.1	PREDICTED: stress-induced-phosphoprotein 1-like [Diaphorina citri]	gi|662212433|ref|XP_008479952.1|	0.53	1	[]	1.0187	1.0187	0.81496	0.61122	1.4262	1.2224	1.0187	0.81496	0.81496	0.81496
404.4	| Glutathione s-transferase O1 | Similar to J9Q3Y4 | ***- | PANTHER PTHR11260 | PANTHER PTHR11260:SF77 | Pfam PF13417 | Pfam PF13410	MCOT12087.2.CT	0.53	0.9	[]	0.98147	0.83353	1.0439	0.94264	0.89594	1.2542	1.3166	0.74015	0.83353	1.153
1145.1	| Pro-resilin | Similar to A0A067R2T5 | *-*- | PANTHER PTHR12236 | PANTHER PTHR12236:SF37	MCOT13139.1.CC	0.53	0.9	[]	0.78247	0	0.78247	1.1737	1.9562	1.1737	0.78247	1.1737	1.1737	0.78247
757.2	| Dedicator of cytokinesis protein 1 | Similar to KRZ85521.1 | *-*- | PANTHER PTHR11362 | PANTHER PTHR11362:SF28 | Pfam PF01161	MCOT05014.1.CC	0.53	1.1	[]	0.68889	0.86112	1.271	0.92659	1.271	1.4433	1.55	0.75436	0	0.86112
959.2	| Endophilin-B1 | Similar to E2B251 | ***- | PANTHER PTHR10663 | PANTHER PTHR10663:SF162 | Pfam PF03114	MCOT00273.2.CC	0.53	1	[]	0	0.62869	1.8861	1.8861	0.62869	0	0.62869	0.62869	1.2574	2.5147
1144	PREDICTED: LOW QUALITY PROTEIN: grpE protein homolog 1, mitochondrial-like [Diaphorina citri]	gi|662209007|ref|XP_008478086.1|	0.54	0.9	[]	8.2777	4.3823	7.3039	8.2777	7.7908	10.225	9.7385	8.7646	6.33	7.3039
24.2	PREDICTED: cytochrome b-c1 complex subunit 2, mitochondrial [Diaphorina citri]	gi|662200497|ref|XP_008473462.1|	0.54	0.9	[]	6.8312	7.0246	5.8001	5.8001	6.7023	7.9268	7.7979	7.089	6.3157	7.669
451.2	| NADH dehydrogenase (Ubiquinone) iron-sulfur protein 5 | Similar to W8BJJ8 | *-*- | PANTHER PTHR21268 | PANTHER PTHR21268:SF2	MCOT10862.0.MM	0.54	0.9	[]	6.701	7.1096	6.6552	5.3837	5.8151	7.5411	9.2898	7.5639	6.2466	6.2695
14.4	| Aconitate hydratase | Similar to Q0QHL2 | ***- | PANTHER PTHR11670 | PANTHER PTHR11670:SF30 | Pfam PF00330 | Pfam PF00694	MCOT00367.1.CO	0.54	0.8	[]	6.5644	6.92	5.6999	4.7325	6.0516	7.3589	6.283	7.7656	5.6159	8.2529
140.1	| Histone H2A | Similar to K7IY33 | ***- | PANTHER PTHR23430 | Pfam PF16211 | Pfam PF00125	MCOT13323.0.CO	0.54	0.8	[]	6.0243	4.0243	7.0243	2.5122	3.2804	8.0243	6.7682	4.7682	2.0243	6.0243
278.2	| molecular chaperone HscA | Similar to WP_058051461.1 | *-*- | PANTHER PTHR11601 | PANTHER PTHR11601:SF34 | Pfam PF00012 | Pfam PF00266	MCOT11094.0.MM	0.54	0.8	[]	5.7286	7.9129	8.1072	4.2479	3.6047	8.1072	8.5561	7.0151	3.2161	8.3015
310.2	PREDICTED: tubulin alpha-1 chain-like [Diaphorina citri]	gi|662203982|ref|XP_008475351.1|	0.54	0.8	[]	5.2237	5.4143	6.0057	7.184	4.7754	7.1989	7.5844	8.3133	1.7889	9.5588
733.1	| Aldehyde dehydrogenase | Similar to B0W918 | ***- | PANTHER PTHR11699 | PANTHER PTHR11699:SF211 | Pfam PF00171	MCOT11108.0.MT	0.54	0.8	[]	5.0655	5.509	6.0484	2.9486	3.5156	4.9419	7.0589	5.3854	5.4813	4.3749
432.2	| Poly(rC)-binding protein 3 | Similar to KRY77300.1 | *-*- | PANTHER PTHR10288 | PANTHER PTHR10288:SF164 | Pfam PF00013	MCOT17695.2.CT	0.54	0.8	[]	4.2493	4.9178	7.5131	4.0962	4.9178	8.6281	7.3835	6.1155	4.1666	4.1666
1042	PREDICTED: uncharacterized protein LOC103518675 [Diaphorina citri]	gi|662216124|ref|XP_008481977.1|	0.54	0.9	[]	3	3	3	3	3	4	4	3	3	3
270.3	| Ubiquilin-1 | Similar to A0A067RI93 | ***- | PANTHER PTHR10677 | PANTHER PTHR10677:SF21 | Pfam PF00240	MCOT23396.0.CT	0.54	0.9	[]	1.7334	1.8132	2.4115	1.87	2.3949	1.7223	2.3775	2.2347	2.5314	2.3775
901.2	PREDICTED: programmed cell death 6-interacting protein-like [Diaphorina citri]	gi|662197690|ref|XP_008471936.1|	0.54	0.3	[]	0.23635	0	0	0	0	0	0.23635	0.45892	0	0
1036.4	| Carboxylic ester hydrolase | Similar to D8UUL2 | ***- | PANTHER PTHR11559 | Pfam PF00135	MCOT23172.1.CT	0.54	0	[]	0	0	0	0	0	0	0	0.56848	0	0.15244
992.2	| cGMP-dependent protein kinase | Similar to A0A069DW21 | ***- | PANTHER PTHR24353 | PANTHER PTHR24353:SF65 | Pfam PF00069 | Pfam PF00027	MCOT17588.0.CT	0.54	0	[]	0	0	0	0	0	0	0	0.27499	0.27499	0
403.4	| Glutamate synthase | Similar to Q0KIX8 | ***- | PANTHER PTHR11938 | PANTHER PTHR11938:SF1 | Pfam PF00310 | Pfam PF01645	MCOT15081.0.CT	0.54	0	[]	0	0	0	0	0	0.27885	0	0.39771	0	0.10868
772.2	| Dynamin | Similar to A0A0A9X2I0 | ***- | PANTHER PTHR11566 | PANTHER PTHR11566:SF32 | Pfam PF01031 | Pfam PF00350	MCOT14845.3.CO	0.54	0	[]	0	0	0	0	0	0	0	0	0	0.9862
997.2	| Fatty acid synthase 2 | Similar to A0A0G3YL52 | ***- | PANTHER PTHR11712 | PANTHER PTHR11712:SF252 | Pfam PF00698 | Pfam PF00109	MCOT14373.1.CT	0.54	0	[]	0	0	0	0	0	0	0.62752	0	0	0
1315.1	| UDP-glucose:glycoprotein glucosyltransferase | Similar to A0A0A9Y4P1 | ***- | PANTHER PTHR11226 | Pfam PF06427 | Pfam PF01501	MCOT13782.0.CT	0.54	0	[]	0	0	0	0	0	0.85622	0	0	0	0
1532.1	| 28S ribosomal protein S35, mitochondrial | Similar to F4WY59 | ***- | PANTHER PTHR13490 | Pfam PF10213	MCOT12228.3.CO	0.54	0	[]	0	0	0	0	0	0.86431	0	0	0	0
1036.2	| Carboxylic ester hydrolase | Similar to A0A084VDQ2 | *-*- | PANTHER PTHR11559 | Pfam PF00135	MCOT11668.0.MM	0.54	0	[]	0	0	0	0	0	0	0	0.58396	0	0
1312.2	| Golgi-associated plant pathogenesis-related protein 1 | Similar to A0A034WH46 | *-*- | PANTHER PTHR10334 | Pfam PF00188	MCOT10526.0.MO	0.54	0	[]	0	0	0	0	0	0	0.91778	0	0.45889	0
685.2	| ATP-dependent protease | Similar to WP_056388856.1 | ***- | PANTHER PTHR11262 | PANTHER PTHR11262:SF3 | Pfam PF07724	MCOT09032.0.MM	0.54	0	[]	0	0	0	0	0	0	0	0	0	0.95765
1026.2	| 26S proteasome non-ATPase regulatory subunit, putative | Similar to E0VNS1 | ***- | PANTHER PTHR10855 | PANTHER PTHR10855:SF1 | Pfam PF01399	MCOT02416.2.CC	0.54	0	[]	0	0	0	0	0	0	0	0.28968	0.28968	0.28968
1394.2	| Alanine--tRNA ligase | Similar to KSA02706.1 | ***- | PANTHER PTHR11777 | PANTHER PTHR11777:SF9 | Pfam PF01411 | Pfam PF07973	MCOT01317.0.CT	0.54	0	[]	0	0	0	0	0	0.81723	0	0	0	0
328.2	PREDICTED: titin-like, partial [Diaphorina citri]	gi|662219413|ref|XP_008483789.1|	0.54	0	[]	0	0	0	0	0	0.38148	0	0.44607	0	0
679.3	PREDICTED: hyphal wall protein 2-like [Diaphorina citri]	gi|662210623|ref|XP_008478960.1|	0.54	0	[]	0	0	0	0	0	0	0.97381	0	0	0
1208.2	PREDICTED: acyl-CoA synthetase family member 2, mitochondrial-like [Diaphorina citri]	gi|662206892|ref|XP_008476922.1|	0.54	0	[]	0	0	0	0	0	0.54492	0.54492	0	0	0
1233.2	PREDICTED: calcium/calmodulin-dependent protein kinase type II alpha chain [Diaphorina citri]	gi|662197987|ref|XP_008472098.1|	0.54	0	[]	0	0	0	0	0	0	0	0	0.26963	0.26963
1117.2	PREDICTED: 26S proteasome non-ATPase regulatory subunit 14-like [Diaphorina citri]	gi|662191003|ref|XP_008468295.1|	0.54	0	[]	0	0	0	0	0	0.29307	0.29307	0.29307	0	0
1253.2	PREDICTED: 28S ribosomal protein S22, mitochondrial [Diaphorina citri]	gi|662185507|ref|XP_008477443.1|	0.54	0	[]	0	0	0	0	0	0.81527	0	0	0	0
1384.2	PREDICTED: uncharacterized protein C05D11.1-like [Diaphorina citri]	gi|662184650|ref|XP_008472973.1|	0.54	0	[]	0	0	0	0	0	0	0	0	0	0.67675
1589	| GDP-L-fucose synthetase, putative | Similar to E0W157 | ***- | PANTHER PTHR10366 | PANTHER PTHR10366:SF259 | Pfam PF01370	MCOT23225.1.CC	0.54	0	[]	0	0	0	0	0	0	0	1	0	0
772.1	| Dynamin | Similar to E2B692 | ***- | PANTHER PTHR11566 | PANTHER PTHR11566:SF32 | Pfam PF01031 | Pfam PF00350	MCOT20023.1.CO	0.54	0	[]	0	0	0	0	0	0	0	0	0	0.64383
715.1	| CG34417, isoform T | Similar to M9PDW8 | *-*- | Pfam PF12510	MCOT16298.2.CT	0.54	0	[]	0	0	0	0	0	0	0.66459	0	0	0.4762
1444	| histidine-trna ligase | Similar to CEG47713.1 | *-*- | PANTHER PTHR11476 | PANTHER PTHR11476:SF7 | Pfam PF13393 | Pfam PF00458	MCOT15303.1.CT	0.54	0	[]	0	0	0	0	0	0	0	0.43544	0	0.43544
1068.1	| Septin-2 | Similar to E2ANZ9 | ***- | PANTHER PTHR18884 | PANTHER PTHR18884:SF69 | Pfam PF00735	MCOT14632.0.CO	0.54	0	[]	0	0	0	0	0	0	0	0	0	0.50082
920.2	| Unknown protein |	MCOT13381.0.CO	0.54	0.5	[]	0	0.34479	0	0	0	0	0	0	0	0.68958
1470.2	| tRNA-specific adenosine deaminase 2 | Similar to KRY84134.1 | *-*- | PANTHER PTHR12962 | PANTHER PTHR12962:SF5 | Pfam PF00313	MCOT12039.0.MM	0.54	0	[]	0	0	0	0	0	0	0	0	0	0.88469
1384.1	| peptidase M16 | Similar to WP_058021515.1 | ***- | PANTHER PTHR11851 | PANTHER PTHR11851:SF68 | Pfam PF05193 | Pfam PF08367	MCOT05838.2.CT	0.54	0	[]	0	0	0	0	0	0	0	0	0	1.3233
501.3	| Vinculin | Similar to A0A0A9WQ53 | ***- | PANTHER PTHR18914 | PANTHER PTHR18914:SF1 | Pfam PF01044	MCOT02461.3.CT	0.54	0.2	[]	0	0.14887	0	0	0	0	0	0.29773	0.29773	0.29773
1598	PREDICTED: DNA ligase 1-like [Diaphorina citri]	gi|662220409|ref|XP_008484340.1|	0.54	0	[]	0	0	0	0	0	0	0	0	0	1.0861
968.1	PREDICTED: LOW QUALITY PROTEIN: 60S ribosomal protein L15 [Diaphorina citri]	gi|662215907|ref|XP_008481860.1|	0.54	0	[]	0	0	0	0	0	0.69376	0	0	0	0
1036.1	PREDICTED: carboxylesterase 5A-like [Diaphorina citri]	gi|662212176|ref|XP_008479808.1|	0.54	0	[]	0	0	0	0	0	0	0	0.27049	0	0.27049
629.3	PREDICTED: glucose-6-phosphate 1-dehydrogenase-like isoform X1 [Diaphorina citri]	gi|662193214|ref|XP_008469502.1|	0.54	0	[]	0	0	0	0	0	0	0	0.61181	0	0
1209.1	PREDICTED: LOW QUALITY PROTEIN: ubiquitin carboxyl-terminal hydrolase 5-like [Diaphorina citri]	gi|662192436|ref|XP_008469074.1|	0.54	0	[]	0	0	0	0	0	0	0	0	0	0.58667
1396	membrane protein [Wolbachia endosymbiont of Diaphorina citri]	WP_017532194.1	0.54	0	[]	0	0	0	0	0	0	0	0	0	1
1467.1	| Poly [ADP-ribose] polymerase | Similar to A0A0C9REF5 | ***- | PANTHER PTHR10459 | PANTHER PTHR10459:SF60 | Pfam PF00644 | Pfam PF02877	MCOT21729.0.CT	0.54	0	[]	0	0	0	0	0	0	1	0	0	0
1593.1	| Acetyltransferase | Similar to KRT82323.1 | ***- | PANTHER PTHR20905 | PANTHER PTHR20905:SF1 | Pfam PF00583	MCOT08059.0.TT	0.54	0	[]	0	0	0	0	0	0	1	0	0	0
1529.1	| Protein PRRC1 | Similar to A0A0L7R200 | ***- | PANTHER PTHR23276 | PANTHER PTHR23276:SF2 | Pfam PF01931	MCOT07327.0.OO	0.54	0	[]	0	0	0	0	0	1	0	0	0	0
1455.1	| Golgi phosphoprotein 3 | Similar to A0A067RGX0 | ***- | PANTHER PTHR12704 | Pfam PF05719	MCOT03852.0.CT	0.54	0	[]	0	0	0	0	0	0.9243	0	0	0	0
1565	| Pre-mRNA branch site protein p14 | Similar to KRZ53400.1 | *-*- | PANTHER PTHR23301 | Pfam PF01607	MCOT01265.0.CO	0.54	0	[]	0	0	0	0	0	0	1	0	0	0
1536	PREDICTED: synapsin-like [Diaphorina citri]	gi|662206532|ref|XP_008476729.1|	0.54	0	[]	0	0	0	0	0	0.50023	0	0	0	0
1480	| Pleckstrin homology domain-containing family F member 2 | Similar to A0A0A9YB11 | ***- | PANTHER PTHR22835 | PANTHER PTHR22835:SF179 | Pfam PF01363 | Pfam PF00169	MCOT17981.0.CO	0.54	0	[]	0	0	0	0	0	0	0	0	0	1
173.7	| Muscle M-line assembly protein unc-89 | Similar to KRZ95679.1 | *-*- | PANTHER PTHR10489 | Pfam PF07679	MCOT15051.1.CT	0.54	0	[]	0	0	0	0	0	0	0.13435	0.65712	0	0.58175
1232.1	| Ethanolamine-phosphate cytidylyltransferase | Similar to E2AQE1 | ***- | PANTHER PTHR10739 | PANTHER PTHR10739:SF23 | Pfam PF01467	MCOT14841.0.CT	0.54	0	[]	0	0	0	0	0	0.52318	0	0	0.52318	0
1594	| Platelet-activating factor acetylhydrolase IB subunit beta-like protein | Similar to A0A067QW36 | ***- | PANTHER PTHR11852 | Pfam PF13472	MCOT14108.0.CC	0.54	0	[]	0	0	0	0	0	1	0	0	0	0
1232.1	| Ethanolamine-phosphate cytidylyltransferase | Similar to E2AQE1 | ***- | PANTHER PTHR10739 | PANTHER PTHR10739:SF23 | Pfam PF01467	MCOT06500.0.CT	0.54	0	[]	0	0	0	0	0	0.52318	0	0	0.52318	0
1558	| GMP reductase | Similar to J3JUE9 | ***- | PANTHER PTHR11911 | PANTHER PTHR11911:SF66 | Pfam PF00478	MCOT03765.0.CC	0.54	0	[]	0	0	0	0	0	0	0	0	0	1
1036.3	PREDICTED: bile salt-activated lipase-like, partial [Diaphorina citri]	gi|662212174|ref|XP_008479807.1|	0.54	0	[]	0	0	0	0	0	0	0	0.57707	0	0.57707
1233.1	| Calcium/calmodulin-dependent protein kinase II | Similar to R4RYS7 | ***- | PANTHER PTHR24347 | PANTHER PTHR24347:SF195 | Pfam PF00069 | Pfam PF08332	MCOT21317.2.CT	0.54	0	[]	0	0	0	0	0	0	0	0	0.73037	0.73037
1260	| Dipeptidyl-peptidase 3 | Similar to A0A067QWV6 | ***- | PANTHER PTHR23422 | PANTHER PTHR23422:SF11 | Pfam PF03571	MCOT11308.0.OO	0.54	0	[]	0	0	0	0	0	0	0	1	0	0
1223.1	| Neutral alpha-glucosidase AB | Similar to A0A067QY16 | ***- | PANTHER PTHR22762 | PANTHER PTHR22762:SF54 | Pfam PF01055 | Pfam PF13802	MCOT01873.0.CT	0.54	0	[]	0	0	0	0	0	0	0	0.75012	0	0
843.2	PREDICTED: glutathione S-transferase-like [Diaphorina citri]	gi|662216797|ref|XP_008482351.1|	0.54	0	[]	0	0	0	0	0	0	0.1893	0	0	0.56789
1348	| Cathepsin B-like cysteine proteinase | Similar to A1DYI5 | ***- | PANTHER PTHR12411 | PANTHER PTHR12411:SF16 | Pfam PF00112 | Pfam PF08127	MCOT01442.0.CT	0.54	0	[]	0	0	0	0	0	0	0	0	0	1
1523	| Mitochondrial phosphate carrier protein | Similar to R4WNG5 | ***- | PANTHER PTHR24089 | PANTHER PTHR24089:SF304 | Pfam PF00153	MCOT00749.0.CC	0.54	0	[]	0	0	0	0	0	0	0	0	0	0.80536
47.6	| 14-3-3 zeta | Similar to G9I557 | ***- | PANTHER PTHR18860 | PANTHER PTHR18860:SF27 | Pfam PF00244	MCOT10147.0.OO	0.54	0	[]	0	0	0	0	0	0	1.4471	0	0	0
1515	| Glutamate--cysteine ligase regulatory subunit, putative | Similar to E0W2P2 | ***- | PANTHER PTHR13295 | Pfam PF00248	MCOT10134.0.TT	0.54	0	[]	0	0	0	0	0	0	0	0	0	1
403.1	PREDICTED: glutamate synthase 1 [NADH], chloroplastic-like [Diaphorina citri]	gi|662188389|ref|XP_008487865.1|	0.54	0	[]	0	0	0	0	0	0	0	0	0	1.1554
1388	| Protein kinase | Similar to T1PGE9 | ***- | PANTHER PTHR24353 | PANTHER PTHR24353:SF82 | Pfam PF00069	MCOT20470.0.CC	0.54	0	[]	0	0	0	0	0	0	0	1	0	0
681.1	| Unknown protein | Pfam PF06585	MCOT17497.0.CO	0.54	0	[]	0	0	0	0	0	0	0.78608	0	0	0
763	| Unknown protein |	MCOT03282.0.CC	0.54	0	[]	0	0	0	0	0	0	1	0	0	0
791	PREDICTED: chorion class high-cysteine HCB protein 13-like [Diaphorina citri]	gi|662194875|ref|XP_008470402.1|	0.54	0	[]	0	0	0	0	0	0	1	0	0	0
11.3	PREDICTED: ATP synthase subunit beta, mitochondrial-like [Diaphorina citri]	gi|662185036|ref|XP_008475020.1|	0.55	0.8	[]	6.3253	7.4046	5.6501	5.0979	6.0492	8.4664	8.5642	7.6933	5.4418	6.7671
311.3	| Laminin-like protein epi-1 | Similar to E2APY5 | ***- | PANTHER PTHR39960	MCOT02144.2.CT	0.55	0.9	[]	5.1321	2.7351	6.6511	5.0408	4.6913	5.9835	8.1543	6.2139	4.0431	3.7941
166.5	PREDICTED: neurofilament heavy polypeptide-like, partial [Diaphorina citri]	gi|662225157|ref|XP_008486962.1|	0.55	0.8	[]	5.1176	4.5093	5.1176	5.588	4.3487	5.7372	6.9765	5.2669	5.4274	5.8865
620.1	PREDICTED: UBX domain-containing protein 1-B-like [Diaphorina citri]	gi|662199682|ref|XP_008473015.1|	0.55	0.9	[]	4.7261	4.0932	5.2747	5.2747	4.6418	5.739	4.6418	5.8233	5.9076	5.8233
409.1	PREDICTED: bifunctional purine biosynthesis protein PURH isoform X2 [Diaphorina citri]	gi|662209304|ref|XP_008478247.1|	0.55	0.9	[]	4.6074	9.6336	4.1885	1.6754	3.7697	5.8639	4.1885	5.8639	5.0262	7.1205
1413.1	| Protein-L-isoaspartate O-methyltransferase | Similar to G6D463 | ***- | PANTHER PTHR11579 | PANTHER PTHR11579:SF0 | Pfam PF01135	MCOT21112.0.CT	0.55	0.8	[]	3	2	2	2	0	2	2	3.9188	1	1.9188
766	| Ribosome biogenesis protein ERB1 | Similar to A0A0A9ZI45 | ***- |	MCOT22021.2.CO	0.55	0.9	[]	3	3	5	3	6	4	5	6	5	3
847.1	translation initiation factor IF-1 [Candidatus Profftella armatura]	WP_020915322.1	0.55	0.8	[]	2.9631	2.9631	4.9384	7.9138	4.9384	6.9138	5.9261	5.9261	4.9384	4.9384
404.2	| Glutathione S-transferase omega-1 | Similar to A0A0A9ZAS6 | *-*- | PANTHER PTHR11260 | PANTHER PTHR11260:SF77 | Pfam PF13417	MCOT21337.2.CC	0.55	0.9	[]	2.7906	1.9933	2.3919	1.9933	0	2.7906	2.3919	1.196	1.9933	2.3919
144.4	PREDICTED: serpin-ZXA-like isoform X1 [Diaphorina citri]	gi|662183294|ref|XP_008481519.1|	0.55	0.9	[]	2.7647	3.6095	2.9951	2.1503	2.9951	3.0719	3.2255	3.8399	2.2271	3.1487
620.3	| Neurogenic locus notch -like protein 1 | Similar to KRX22310.1 | *-*- | PANTHER PTHR13020 | Pfam PF00789 | Pfam PF00627	MCOT01070.0.CC	0.55	0.9	[]	2.7409	2.3738	3.059	3.059	2.692	3.3283	2.692	3.3772	3.4261	3.3772
608.2	PREDICTED: ubiquitin carboxyl-terminal hydrolase isozyme L3 [Diaphorina citri]	gi|662204487|ref|XP_008475620.1|	0.55	0.9	[]	2.3262	5.2339	2.9077	2.3262	1.1631	4.0708	4.0708	1.7446	1.7446	4.6524
227.1	PREDICTED: inter-alpha-trypsin inhibitor heavy chain H3-like [Diaphorina citri]	gi|662193643|ref|XP_008469736.1|	0.55	0.9	[]	2.2031	3.7776	2.5849	3.3139	2.2688	2.597	3.7367	3.0077	3.258	3.0352
491.5	PREDICTED: protein-L-isoaspartate(D-aspartate) O-methyltransferase-like isoform X4 [Diaphorina citri]	gi|662191452|ref|XP_008468540.1|	0.55	0.9	[]	2.1785	1.6758	1.5082	1.8434	1.6758	2.3461	1.8434	1.6758	2.3461	1.5082
140.3	| Histone H2A | Similar to D7EL08 | *-*- | PANTHER PTHR23430 | Pfam PF00125 | Pfam PF16211	MCOT10399.0.MM	0.55	0.9	[]	1.7917	3.094	1.3576	1.3299	1.1544	2.6599	2.429	2.429	0.9235	1.3576
1049.1	PREDICTED: pyruvate carboxylase, mitochondrial-like [Diaphorina citri]	gi|662206744|ref|XP_008476843.1|	0.55	0.8	[]	1.7054	1.7054	1.7054	1.7054	1.7054	2.2739	2.2739	2.2739	1.7054	1.7054
37.3	| PDZ and LIM domain protein Zasp | Similar to A0A0A9YMW1 | *-*- | PANTHER PTHR24214 | PANTHER PTHR24214:SF29 | Pfam PF15936 | Pfam PF00412	MCOT10275.0.MM	0.55	0.8	[]	1.6656	1.8363	1.6802	1.787	1.5424	3.2387	2.0559	2.2156	1.8363	1.9577
29.6	PREDICTED: very low-density lipoprotein receptor-like [Diaphorina citri]	gi|662215069|ref|XP_008481396.1|	0.55	0.8	[]	1.564	2.7252	1.564	1.3902	1.564	2.5514	2.7252	2.0853	0.52133	2.9542
608.1	| Ubiquitin carboxyl-terminal hydrolase | Similar to R4V3Z4 | ***- | PANTHER PTHR10589 | Pfam PF01088	MCOT04089.2.CT	0.55	0.7	[]	1.4295	3.2164	1.7869	1.4295	0.71476	2.5017	2.5017	2.7802	1.0721	2.859
339.5	| 40S ribosomal protein S3 | Similar to A2IA98 | *-*- | PANTHER PTHR11760 | PANTHER PTHR11760:SF20 | Pfam PF07650	MCOT10899.0.MM	0.55	1	[]	1.2649	1.0793	0.77742	0.41695	0.64494	1.3409	1.0033	0.73839	0.98589	0
126.3	| Protein disulfide-isomerase | Similar to B3MG35 | *-*- | PANTHER PTHR18929 | PANTHER PTHR18929:SF74 | Pfam PF00085	MCOT10663.0.MM	0.55	0.9	[]	1.1182	1.1182	0	0.55912	1.0064	0	1.3419	1.3419	0	1.4537
1270.2	| Reticulon-like protein | Similar to A0A087ZVF3 | ***- | PANTHER PTHR10994 | Pfam PF02453	MCOT20698.0.CC	0.55	1.1	[]	1	2	0	1	0	1	1.3703	1.3703	0	0
1270.2	PREDICTED: reticulon-1-A [Diaphorina citri]	gi|662205026|ref|XP_008475911.1|	0.55	1.1	[]	1	2	0	1	0	1	1.3703	1.3703	0	0
1.8	| Myosin heavy chain, isoform N | Similar to A0A084WGA3 | *-*- | PANTHER PTHR13140 | PANTHER PTHR13140:SF446 | Pfam PF00063	MCOT09379.0.MM	0.55	0.9	[]	0.95423	0.65406	0.65406	0.54252	1.1043	0.80415	0.65406	1.085	0.80415	0.95423
532.3	PREDICTED: tropomodulin [Diaphorina citri]	gi|662193453|ref|XP_008469637.1|	0.55	0.8	[]	0.936	1.1967	0.33766	0.52137	0.67532	1.1967	1.013	1.1197	0.67532	0.41463
409.3	| bifunctional phosphoribosylaminoimidazolecarboxamide formyltransferase/inosine monophosphate cyclohydrolase | Similar to WP_057070524.1 | ***- | PANTHER PTHR11692 | PANTHER PTHR11692:SF0 | Pfam PF01808 | Pfam PF02142	MCOT06490.1.CT	0.55	0.9	[]	0.67951	1.4208	0.61773	0.24709	0.55596	0.86483	0.61773	0.86483	0.74128	1.0501
1204	PREDICTED: protein LZIC-like [Diaphorina citri]	gi|662203249|ref|XP_008474953.1|	0.55	1	[]	0	0	1	2	1	0	2	0	1	1
611.2	| Alpha-mannosidase | Similar to J9JTZ7 | ***- | PANTHER PTHR11607 | PANTHER PTHR11607:SF3 | Pfam PF01074 | Pfam PF07748	MCOT19553.2.CT	0.55	0.8	[]	0	3.3147	3.0966	1.832	0.63234	2.1151	2.7474	2.9655	2.2895	1.4827
311.2	PREDICTED: putative leucine-rich repeat-containing protein DDB_G0290503 [Diaphorina citri]	gi|662186889|ref|XP_008484380.1|	0.56	0.9	[]	3.3847	2.6332	5.6162	3.2506	4.122	3.2506	7.8244	6.3588	1.785	2.8041
241.2	| Laminin subunit beta-1 | Similar to A0A067R8G8 | ***- | PANTHER PTHR10574 | PANTHER PTHR10574:SF283 | Pfam PF00055 | Pfam PF00053	MCOT20012.1.CO	0.56	0.9	[]	2.8174	3.1193	6.3365	3.3858	2.1403	4.5824	5.2841	3.8209	2.1403	5.0665
286.3	| Peptidyl-prolyl cis-trans isomerase | Similar to B0X789 | *-*- | PANTHER PTHR10516 | PANTHER PTHR10516:SF306 | Pfam PF00254 | Pfam PF13499	MCOT06839.0.MM	0.56	0.8	[]	2.0134	1.7394	2.3363	2.1871	1.666	2.1112	3.031	2.236	2.3852	2.3608
1492	| Glutathione S-transferase D7 | Similar to A0A067R3T6 | ***- | PANTHER PTHR11260 | PANTHER PTHR11260:SF162 | Pfam PF02798 | Pfam PF00043	MCOT01506.0.CT	0.56	0.5	[]	1	0	0	0	0	1	0	0	0	1
838.1	| Cadherin-23, putative | Similar to E0VV40 | ***- | PANTHER PTHR24027 | PANTHER PTHR24027:SF288 | Pfam PF01049 | Pfam PF02210	MCOT10811.0.MT	0.56	0.3	[]	0.81637	0	0	0	0	0.81637	0.81637	0.81637	0	0
1182.1	| Eukaryotic translation initiation factor 3 subunit A | Similar to A0A067RFE8 | ***- | PANTHER PTHR14005 | PANTHER PTHR14005:SF0 | Pfam PF01399	MCOT15993.0.CT	0.56	0.3	[]	0.81561	0	0	0	0	0	0	0	1	1.6312
1412.1	| Ubiquitin carboxyl-terminal hydrolase | Similar to Q16RF6 | ***- | PANTHER PTHR10589 | PANTHER PTHR10589:SF16 | Pfam PF01088	MCOT21334.0.CT	0.56	0.3	[]	0.76224	0	0	0	0	0	0.76224	0	0	1.5245
680.1	| Ankyrin-1 | Similar to V9I7C5 | ***- | PANTHER PTHR24123 | PANTHER PTHR24123:SF29 | Pfam PF00791 | Pfam PF12796	MCOT04865.0.CO	0.56	0.3	[]	0.57852	0	0	0	0	0.31464	0.51562	0.31464	0.51562	0.57852
970.1	PREDICTED: flocculation protein FLO11 [Diaphorina citri]	gi|662203575|ref|XP_008475131.1|	0.56	0.7	[]	0.54521	0	0.54521	0	0	0	1	0.54521	0	0
149.4	| Lysine-specific histone demethylase 1B | Similar to KRZ42213.1 | *-*- | PANTHER PTHR10742 | PANTHER PTHR10742:SF272 | Pfam PF01593	MCOT22266.1.CT	0.56	0.6	[]	0.4146	0.60575	0.29792	0	0	0.45679	0.81634	0.42451	0	0.43403
824.1	| Disks large 1 tumor suppressor protein | Similar to V5GV54 | ***- | PANTHER PTHR23119 | Pfam PF00625 | Pfam PF09058	MCOT06194.0.CO	0.56	0.3	[]	0.37631	0	0	0.37631	0	1.2774	0.37631	0.37631	0	0.37631
273.2	| Laminin subunit alpha | Similar to A0A067R415 | *-*- | PANTHER PTHR10574 | PANTHER PTHR10574:SF39 | Pfam PF00055 | Pfam PF00053	MCOT03705.1.CT	0.56	0.4	[]	0.21739	0.21713	0.21952	0	0	0.43452	0.43452	0.43452	0	0.54321
895.1	| epimerase | Similar to WP_056827636.1 | ***- | PANTHER PTHR11092 | PANTHER PTHR11092:SF0 | Pfam PF01370 | Pfam PF08338	MCOT22605.3.CO	0.56	0.3	[]	0	0.65569	0	0	0	0.65569	0.65569	0.65569	0	0
928.2	| Katanin p60 ATPase-containing subunit A1 | Similar to KRY11858.1 | ***- | PANTHER PTHR23074 | PANTHER PTHR23074:SF72 | Pfam PF00004 | Pfam PF09336	MCOT05142.0.CT	0.56	0.5	[]	0	0.91587	0	0	0	0.83752	0	0	0	0.91587
293.2	| Nadh dehydrogenase | Similar to A0A0J7KSL9 | ***- |	MCOT01016.2.CC	0.56	0.4	[]	0	0	0	0.76851	0	0	1.048	0.69864	0	0
483.3	PREDICTED: neuroglian-like [Diaphorina citri]	gi|662204943|ref|XP_008475866.1|	0.56	0.3	[]	0	0.50825	0	0	0.19865	0.19865	1.3261	0.19865	0	0.7069
144.9	PREDICTED: serine protease inhibitor 3/4-like isoform X8 [Diaphorina citri]	gi|662183309|ref|XP_008481994.1|	0.56	0.9	[]	0	0.80894	0	0	0.67125	0	0	0.86057	0	0.70567
501.2	| Vinculin | Similar to E2BTN6 | ***- | PANTHER PTHR18914 | PANTHER PTHR18914:SF1 | Pfam PF01044	MCOT16530.0.CO	0.56	0.2	[]	0	0.33915	0	0.18321	0	0.18321	0	0.86151	0.49509	0.6783
697.2	| Barrier-to-autointegration factor | Similar to A0A0L7LIL8 | *-*- | PANTHER PTHR12912 | Pfam PF02961	MCOT07087.0.MM	0.56	0.5	[]	0	0	0	1.0075	0	0.25186	0	0.75559	0	1.0075
1075.1	| Vesicle-fusing ATPase 1 | Similar to A0A067RCN5 | ***- | PANTHER PTHR23078 | Pfam PF00004 | Pfam PF02359	MCOT01033.0.CO	0.56	0.5	[]	0	0.43915	0	0	0.43915	0.43915	0.43915	0	0	0.87831
821.1	| C-type lectin | Similar to I4DMJ7 | *-*- | PANTHER PTHR22802 | PANTHER PTHR22802:SF149 | Pfam PF00059	MCOT19474.2.CO	0.56	0.3	[]	0	0.67533	0	0	0	0	1.5199	0.84461	0	0
1505.1	| Dolichyl-diphosphooligosaccharide--protein glycosyltransferase 48 kDa subunit | Similar to A0A067RD92 | ***- | PANTHER PTHR10830 | PANTHER PTHR10830:SF0 | Pfam PF03345	MCOT15933.0.CT	0.56	0.4	[]	0	0	0.79064	0	0	0	0	0.79064	0	1
1258.1	| Coatomer subunit alpha | Similar to E0VQA8 | ***- | PANTHER PTHR19876 | PANTHER PTHR19876:SF1 | Pfam PF06957 | Pfam PF04053	MCOT15085.0.CO	0.56	0.3	[]	0	0	0	0.80436	0	0.80436	0	0	0	1.6087
516.5	| Carboxylic ester hydrolase | Similar to A0A0A0WDA2 | ***- | PANTHER PTHR11559 | Pfam PF00135	MCOT12673.0.CC	0.56	0.2	[]	0	0	0.55158	0	0	0.55158	0.55158	0	0.55158	0.55158
1446.1	| Acylamino-acid-releasing enzyme | Similar to A0A067R7F4 | ***- | PANTHER PTHR11731 | PANTHER PTHR11731:SF7 | Pfam PF00326	MCOT12462.0.CT	0.56	0.5	[]	0	0.90642	0	0	0	0	0	1.9177	0	0
691.2	PREDICTED: aminoacylase-1A-like [Diaphorina citri]	gi|662206631|ref|XP_008476783.1|	0.56	0.2	[]	0	0.36834	0	0.18417	0	0	0.88692	0.88692	0	1.0541
205.2	PREDICTED: transitional endoplasmic reticulum ATPase-like [Diaphorina citri]	gi|662188229|ref|XP_008487777.1|	0.56	0.4	[]	0	0.6561	0	0.2935	0	0	0.51362	0.66037	0.51362	0.80285
1370.1	| WW domain-binding protein 2 | Similar to A0A067QX66 | ***- | PANTHER PTHR31606 | PANTHER PTHR31606:SF1 | Pfam PF02893 | Pfam PF10349	MCOT16635.0.CT	0.56	0.4	[]	0	0	1	0	0	0.8325	0.8325	0.8325	0	0
43.8	PREDICTED: twitchin-like [Diaphorina citri]	gi|662204680|ref|XP_008475723.1|	0.56	0.4	[]	0	0.50809	0	0.21173	0	0.21799	0.21182	0.64949	0.41294	0.52771
228.2	PREDICTED: phosphoglucomutase-like, partial [Diaphorina citri]	gi|662222157|ref|XP_008485306.1|	0.57	0.9	[]	10.786	12.337	6.3715	6.5384	4.6535	11.275	10.703	9.0681	7.4335	9.2349
711.1	PREDICTED: endothelial differentiation-related factor 1 homolog [Diaphorina citri]	gi|662206495|ref|XP_008476710.1|	0.57	0.9	[]	4.3861	2.9241	5.8846	4.4225	5.921	5.9028	3.6915	6.1535	5.8846	5.1353
307.2	| Transaldolase | Similar to T1DFT2 | *-*- | PANTHER PTHR10683 | PANTHER PTHR10683:SF18 | Pfam PF00923	MCOT10755.0.MM	0.57	0.9	[]	3.5774	2.1925	2.1925	3.3849	2.3849	1.1925	2.7699	3.5774	3.3849	3.5774
[truncated: 470 more rows]
