# Supplementary material for: Development on Citrus medica infected with ‘Candidatus Liberibacter asiaticus’ has sex-specific and -nonspecific impacts on adult Diaphorina citri and its endosymbionts
Source: PLoS One. 2020 Oct 6;15(10):e0239771. doi: 10.1371/journal.pone.0239771 (PMC7537882; doi:10.1371/journal.pone.0239771)
Supplement: S6 Dataset — (XLSX) [file pone.0239771.s010.xlsx]

## Sheet: Sheet1
S6 Dataset. Differentially expressed genes and corresponding predicted functions used to generate figures 8 and 9.
The gene products were acquired from Diaphorina citri Cyc version 1.0.
Gene Name	Protein ID	Gene Product	Male Log2FC	Female Log2FC	Functions	Comments on Blastp Results
LOC103523349	XP_008486625.1	cuticlin-1-like	-1.03638	-2.59718	Barrier
LOC103512951	XP_008475973.1	alpha-crystallin A chain-like	-1.11625	-2.01253	Heat Shock Proteins
LOC103524180	XP_008487406.1	heat shock protein 83-like	-1.29258	-1.93068	Heat Shock Proteins
LOC103512209	XP_008475185.1	dystrophin-related protein 2-like	-1.98591	-1.92344	Muscle
LOC103518761	XP_008482065.1	phosphoenolpyruvate carboxykinase [GTP]-like	-1.42534	-1.54584	Gluconeogenesis
LOC103520016	XP_008483331.1	cardioactive peptide	-1.70011	-1.48979	Behavior/Circadian Rhythms
LOC103510636	XP_008473538.1	heat shock 70 kDa protein cognate 4-like	-1.15227	-1.4512	Heat Shock Proteins
LOC103518763	XP_008482068.1	phosphoenolpyruvate carboxykinase [GTP]-like	-1.07951	-1.33919	Gluconeogenesis
LOC103523535	XP_008486796.1	syntaxin-12-like	n/a	-1.30623	Neurotransmitter Transmission
LOC103514376	XP_008477476.1	synaptotagmin-9	-1.24201	-1.24938	Neurotransmitter Transmission
LOC103523134	XP_008486427.1	phosphoenolpyruvate carboxykinase%2C cytosolic [GTP]-like	-1.16425	-1.22823	Gluconeogenesis
LOC103523512	XP_008486773.1	heat shock protein 75 kDa%2C mitochondrial-like	n/a	-1.22094	Heat Shock Proteins
LOC103510008	XP_008472868.1	TNF receptor-associated factor 6-like	n/a	-1.19769	Pathogen Recognition & Immune Response
LOC103519185	XP_008482491.1	thioredoxin domain-containing protein 12-like	n/a	-1.11057	Glutathione Metabolism/Detoxification of ROS
LOC103522614	XP_008485935.1	hemocytin-like	-1.57116	-1.06226	Pathogen Recognition & Immune Response
LOC103508858	XP_008471657.1	synaptosomal-associated protein 25-like	-0.500162	-0.984337	Neurotransmitter Transmission
LOC103509852	XP_008472710.1	alpha-ketoglutarate-dependent dioxygenase alkB homolog 7%2C mitochondrial-like	n/a	-0.983131	Programmed Cell Death	Homology to alpha ketoglutarate dependent dioxygenase alkB. Conserved domain for alkylated DNA repair dioxygenase AlkB.
LOC103514591	XP_008477711.1	sodium- and chloride-dependent glycine transporter 1	n/a	-0.904164	Neurotransmitter Transmission
LOC103507000	XP_008469652.1	long-chain-fatty-acid--CoA ligase ACSBG1-like	-0.824423	-0.90157	Fatty Acid Oxidation
LOC103523545	XP_008486803.1	puromycin-sensitive aminopeptidase-like protein	n/a	-0.891715	Glutathione Metabolism/Detoxification of ROS	Homology to puromycin-sensitive aminopeptidase. Conserved peptidase domain.
LOC103522950	XP_008486253.1	caspase-1-like	n/a	-0.847084	Programmed Cell Death
LOC103508277	XP_008471042.1	heat shock 70 kDa protein cognate 4-like	-0.426072	-0.815021	Heat Shock Proteins
LOC103520169	XP_008483485.1	caspase-1-like	n/a	-0.790622	Programmed Cell Death
LOC103519483	XP_008482792.1	LOW QUALITY PROTEIN: leucine-rich repeat-containing protein 16A-like	-0.950168	-0.746122	Pathogen Recognition & Immune Response
LOC103506999	XP_008469651.1	long-chain-fatty-acid--CoA ligase ACSBG2-like	-0.573614	-0.732343	Fatty Acid Oxidation
LOC103522420	XP_008485745.1	branched-chain-amino-acid aminotransferase%2C cytosolic-like	n/a	-0.696192	Neurotransmitter Metabolism
LOC103523617	XP_008486870.1	ubiquitin-like-conjugating enzyme ATG10	n/a	-0.694474	Programmed Cell Death	Homology to ubiquitin-like-conjugating enzyme ATG10. Conserved domain for autophagocytosis associated protein, active-site.
LOC103524029	XP_008487258.1	heat shock protein 83-like	n/a	-0.682982	Heat Shock Proteins
LOC103511938	XP_008474912.1	circadian locomoter output cycles protein kaput-like	n/a	-0.665853	Behavior/Circadian Rhythms
LOC103509752	XP_008472602.1	autophagy-related protein 101-like	-0.74808	-0.661063	Programmed Cell Death
LOC103517915	XP_008481186.1	slowpoke-binding protein-like	n/a	-0.649768	Neurotransmitter Transmission
LOC103512584	XP_008475581.1	synapse-associated protein of 47 kDa-like	n/a	-0.617825	Neurotransmitter Transmission
LOC103520681	XP_008484002.1	astakine-like	n/a	-0.608839	Pathogen Recognition & Immune Response
LOC103507632	XP_008470348.1	heat shock 70 kDa protein cognate 4-like	-0.319526	-0.567211	Heat Shock Proteins
LOC103511636	XP_008474586.1	glutathione S-transferase 1-1-like	-0.551198	-0.54751	Glutathione Metabolism/Detoxification of ROS
LOC103514947	XP_008478086.1	LOW QUALITY PROTEIN: grpE protein homolog 1%2C mitochondrial-like	-0.396269	-0.53552	Heat Shock Proteins
LOC103520309	XP_008483618.1	cryptochrome-1	-0.46645	-0.531376	Behavior/Circadian Rhythms
LOC103509716	XP_008472565.1	E3 SUMO-protein ligase PIAS3-like	n/a	-0.513295	Pathogen Recognition & Immune Response
LOC103518298	XP_008481585.1	glutamate--cysteine ligase regulatory subunit	n/a	-0.489562	Glutathione Metabolism/Detoxification of ROS
LOC103523772	XP_008487009.1	heat shock protein 83-like	n/a	-0.48022	Heat Shock Proteins
LOC103517729	XP_008480996.1	ganglioside-induced differentiation-associated protein 1-like	n/a	-0.475226	Glutathione Metabolism/Detoxification of ROS	Homology to ganglioside-induced differentiation-associated protein. Conserved glutathione S-transerase and thioredoxin-like domains.
LOC103520589	XP_008483910.1	LOW QUALITY PROTEIN: heat shock protein 83-like	n/a	-0.469041	Heat Shock Proteins
LOC103524755	XP_008488009.1	tyrosine-protein kinase hopscotch	n/a	-0.461629	Pathogen Recognition & Immune Response
LOC103523954	XP_008487186.1	heat shock protein HSP 90-alpha-like	n/a	-0.450062	Heat Shock Proteins
LOC103522980	XP_008486283.1	heat shock 70 kDa protein cognate 4-like	-0.270618	-0.447745	Heat Shock Proteins
LOC103524134	XP_008487360.1	heat shock protein 83-like	n/a	-0.445268	Heat Shock Proteins
LOC103506928	XP_008469574.1	dual specificity mitogen-activated protein kinase kinase 6-like	n/a	-0.442257	Pathogen Recognition & Immune Response
LOC103513436	XP_008476486.1	peroxiredoxin-6-like	n/a	-0.42485	Glutathione Metabolism/Detoxification of ROS
LOC103508008	XP_008470756.1	synaptic vesicle 2-related protein-like	n/a	-0.418549	Neurotransmitter Transmission
LOC103512787	XP_008475796.1	glutathione S-transferase 1%2C isoform D-like	n/a	-0.413414	Glutathione Metabolism/Detoxification of ROS
LOC103513742	XP_008476813.1	evolutionarily conserved signaling intermediate in Toll pathway%2C mitochondrial	n/a	-0.405069	Pathogen Recognition & Immune Response
LOC103510637	XP_008473539.1	heat shock 70 kDa protein cognate 4	-0.213722	-0.399327	Heat Shock Proteins
LOC103507569	XP_008470282.1	caspase-1-like	n/a	-0.398113	Programmed Cell Death
LOC103510738	XP_008473647.1	heat shock protein 83-like	n/a	-0.397891	Heat Shock Proteins
LOC103512031	XP_008475006.1	dual specificity mitogen-activated protein kinase kinase hemipterous-like	n/a	-0.387802	Pathogen Recognition & Immune Response
LOC103514004	XP_008477091.1	fructose-1%2C6-bisphosphatase isozyme 2-like	n/a	-0.381483	Glycolysis, Gluconeogenesis
LOC103518078	XP_008481354.1	NADH dehydrogenase [ubiquinone] 1 beta subcomplex subunit 8%2C mitochondrial-like	-0.491093	-0.379354	Electron Transport Chain
LOC103509881	XP_008472735.1	cactin	n/a	-0.377838	Pathogen Recognition & Immune Response
LOC103505301	XP_008467853.1	ATP-citrate synthase	n/a	-0.374163	TCA Cycle
LOC103510767	XP_008473677.1	serine/threonine-protein kinase pelle-like	n/a	-0.356573	Pathogen Recognition & Immune Response
LOC103513374	XP_008476419.1	dnaJ homolog subfamily C member 9-like	0.329239	-0.335877	Heat Shock Proteins
LOC103518953	XP_008482257.1	dnaJ homolog subfamily C member 11	n/a	-0.331255	Heat Shock Proteins
LOC103519579	XP_008482889.1	heat shock protein 83-like	n/a	-0.328765	Heat Shock Proteins
LOC103520388	XP_008483700.1	aspartate aminotransferase%2C mitochondrial-like	n/a	-0.324261	Neurotransmitter Metabolism
LOC103520791	XP_008484114.1	HBS1-like protein	n/a	-0.317858	Pathogen Recognition & Immune Response
LOC103512606	XP_008475603.1	serine/threonine-protein kinase TBK1	-0.325462	-0.317177	Pathogen Recognition & Immune Response
LOC103512360	XP_008475347.1	aspartate aminotransferase%2C cytoplasmic-like	n/a	-0.297685	Neurotransmitter Metabolism
LOC103511670	XP_008474622.1	beclin-1-like protein	n/a	-0.279558	Programmed Cell Death	Homology to beclin-1. Conserved autophagy protein 6 domain.
LOC103516940	XP_008480153.1	toll-interacting protein B-like	n/a	-0.258231	Pathogen Recognition & Immune Response
LOC103505406	XP_008467957.1	programmed cell death protein 5-like	n/a	-0.252096	Programmed Cell Death
LOC103508737	XP_008471532.1	serine hydroxymethyltransferase%2C cytosolic	n/a	-0.245815	Neurotransmitter Metabolism
LOC103523836	XP_008487098.1	chitinase-like protein EN03	-0.284171	-0.23985	Barrier
LOC103515126	XP_008478267.1	thioredoxin domain-containing protein 5	n/a	-0.236825	Glutathione Metabolism/Detoxification of ROS
LOC103519491	XP_008482798.1	aspartate aminotransferase%2C cytoplasmic-like	0.335637	-0.236128	Neurotransmitter Metabolism
LOC103508924	XP_008471726.1	BTB/POZ domain-containing protein 9	n/a	-0.232776	Behavior/Circadian Rhythms
LOC103522720	XP_008486036.1	leucine-rich repeats and immunoglobulin-like domains protein 2	n/a	0.22299	Pathogen Recognition & Immune Response
LOC103514944	XP_008478082.1	protein lifeguard 4-like	n/a	0.233419	Inhibition of Programmed Cell Death
LOC103510702	XP_008473608.1	protein croquemort-like	n/a	0.2354	Programmed Cell Death
LOC103511645	XP_008474594.1	macrophage migration inhibitory factor homolog	n/a	0.240944	Pathogen Recognition & Immune Response
LOC103505344	XP_008467895.1	10 kDa heat shock protein%2C mitochondrial-like	0.265182	0.251238	Heat Shock Proteins
LOC103505664	XP_008468241.1	probable medium-chain specific acyl-CoA dehydrogenase%2C mitochondrial	0.369861	0.251871	Fatty Acid Oxidation
LOC103519062	XP_008482364.1	cryptochrome-1-like	n/a	0.263779	Behavior/Circadian Rhythms
LOC103519168	XP_008482476.1	glutaredoxin-related protein 5%2C mitochondrial-like	0.293204	0.266006	Glutathione Metabolism/Detoxification of ROS
LOC103513212	XP_008476247.1	2-oxoglutarate dehydrogenase-like%2C mitochondrial	0.284814	0.268347	TCA Cycle
LOC103514463	XP_008477562.1	thioredoxin-related transmembrane protein 1-like	n/a	0.27743	Glutathione Metabolism/Detoxification of ROS
LOC103514870	XP_008478009.1	ferritin subunit	n/a	0.281501	Pathogen Recognition & Immune Response
LOC103510654	XP_008473561.1	ATP synthase subunit s%2C mitochondrial-like	n/a	0.288731	Electron Transport Chain
LOC103510449	XP_008473333.1	myosin heavy chain 95F	0.209271	0.291584	Muscle
LOC103524786	XP_008488041.1	pyruvate dehydrogenase phosphatase regulatory subunit%2C mitochondrial-like	0.311051	0.293759	Pyruvate Decarboxylation
LOC103517074	XP_008480308.1	heat shock protein 75 kDa%2C mitochondrial-like	0.595082	0.304899	Heat Shock Proteins
LOC103519294	XP_008482596.1	4-aminobutyrate aminotransferase%2C mitochondrial-like	0.443821	0.309559	Neurotransmitter Metabolism
LOC103515744	XP_008478911.1	pro-interleukin-16-like	n/a	0.318125	Pathogen Recognition & Immune Response
LOC103505055	XP_008467584.1	glutaredoxin-C3-like	0.365635	0.318529	Glutathione Metabolism/Detoxification of ROS
LOC103510116	XP_008472984.1	hexosaminidase D-like	n/a	0.328325	Barrier
LOC103512238	XP_008475210.1	hydroxyacylglutathione hydrolase%2C mitochondrial-like	0.488374	0.334077	Glutathione Metabolism/Detoxification of ROS
LOC103505116	XP_008467647.1	complex III assembly factor LYRM7-like	n/a	0.342943	Electron Transport Chain
LOC103507802	XP_008470529.1	LOW QUALITY PROTEIN: transferrin-like	0.507885	0.347533	Pathogen Recognition & Immune Response
LOC103514039	XP_008477127.1	glucose-6-phosphate isomerase	0.583007	0.349193	Glycolysis
LOC103506223	XP_008468833.1	thioredoxin%2C mitochondrial-like	0.290682	0.353233	Glutathione Metabolism/Detoxification of ROS
LOC103512636	XP_008475628.1	catalase-like	n/a	0.359297	Glutathione Metabolism/Detoxification of ROS
LOC103524785	XP_008488040.1	pyruvate dehydrogenase phosphatase regulatory subunit%2C mitochondrial-like	n/a	0.361896	Pyruvate Decarboxylation
LOC103524202	XP_008487434.1	aspartate aminotransferase%2C mitochondrial-like	n/a	0.363977	Neurotransmitter Metabolism
LOC103520948	XP_008484268.1	LOW QUALITY PROTEIN: protein lifeguard 1-like	n/a	0.375696	Inhibition of Programmed Cell Death
LOC103513801	XP_008476871.1	gamma-glutamylcyclotransferase-like	0.498021	0.378213	Glutathione Metabolism/Detoxification of ROS
LOC103504923	XP_008467446.1	glycine cleavage system H protein%2C mitochondrial	0.570077	0.380509	Neurotransmitter Metabolism
LOC103511032	XP_008473968.1	succinate dehydrogenase assembly factor 2%2C mitochondrial-like	n/a	0.380596	TCA Cycle, Electron Transport Chain
LOC103515417	XP_008478579.1	glutamate [NMDA] receptor subunit 1	n/a	0.383253	Neurotransmitter Transmission
LOC103512271	XP_008475245.1	myosin-I heavy chain	0.367373	0.383389	Muscle
LOC103519316	XP_008482620.1	probable medium-chain specific acyl-CoA dehydrogenase%2C mitochondrial	n/a	0.388363	Fatty Acid Oxidation
LOC103507693	XP_008470414.1	sodium- and chloride-dependent GABA transporter ine	n/a	0.388523	Neurotransmitter Transmission
LOC103509267	XP_008472084.1	LOW QUALITY PROTEIN: sodium-dependent nutrient amino acid transporter 1-like	n/a	0.389918	Neurotransmitter Transmission	Homology to sodium dependent nutrient amino acid transporter. Conserved sodium:neurotransmitter symporter family domain.
LOC103519110	XP_008482419.1	NADP-dependent malic enzyme-like	0.584263	0.399488	Barrier
LOC103522507	XP_008485834.1	NADH dehydrogenase [ubiquinone] 1 beta subcomplex subunit 10	0.360038	0.406837	Electron Transport Chain
LOC103514189	XP_008477275.1	protein takeout-like	n/a	0.411511	Behavior/Circadian Rhythms
LOC103518081	XP_008481358.1	LOW QUALITY PROTEIN: glutamate dehydrogenase%2C mitochondrial-like	0.309452	0.419379	Neurotransmitter Metabolism
LOC103524631	XP_008487883.1	protein henna-like	n/a	0.422726	Neurotransmitter Metabolism
LOC103518187	XP_008481466.1	enolase	0.476974	0.422989	Glycolysis, Gluconeogenesis
LOC103507212	XP_008469885.1	superoxide dismutase [Cu-Zn]-like	n/a	0.427967	Glutathione Metabolism/Detoxification of ROS
LOC103512582	XP_008475579.1	LOW QUALITY PROTEIN: carnitine O-palmitoyltransferase 1%2C liver isoform	0.352238	0.428597	Fatty Acid Oxidation
LOC103514806	XP_008477939.1	NADH dehydrogenase [ubiquinone] 1 beta subcomplex subunit 11%2C mitochondrial-like	0.308557	0.430463	Electron Transport Chain
LOC103516874	XP_008480083.1	troponin C%2C isoform 2-like	n/a	0.436954	Muscle
LOC103515679	XP_008478838.1	excitatory amino acid transporter 2-like	n/a	0.44004	Neurotransmitter Transmission
LOC103508318	XP_008471089.1	gamma-aminobutyric acid receptor-associated protein	n/a	0.442609	Programmed Cell Death	Homology to gamma-aminobutyric acid receptor associated protein. Conserved domain for Ubiquitin-like proteins, ubiquitin of GABA-receptor-associated protein, autophagy protein 8.
LOC103520430	XP_008483746.1	synaptic vesicle 2-related protein-like	n/a	0.44326	Neurotransmitter Transmission
LOC103517640	XP_008480904.1	neuropeptide Y receptor type 1-like	0.3562	0.448302	Neurotransmitter Transmission
LOC103524645	XP_008487896.1	LOW QUALITY PROTEIN: glutamate receptor 1-like	n/a	0.449301	Neurotransmitter Transmission
LOC103520900	XP_008484219.1	myosin heavy chain%2C muscle-like	n/a	0.451449	Muscle
LOC103510050	XP_008472910.1	tyramine beta-hydroxylase-like	n/a	0.454853	Neurotransmitter Metabolism
LOC103514800	XP_008477924.1	NADH dehydrogenase [ubiquinone] 1 beta subcomplex subunit 11%2C mitochondrial-like	n/a	0.459417	Electron Transport Chain
LOC103520142	XP_008483461.1	synaptotagmin-7	n/a	0.462422	Neurotransmitter Transmission
LOC103509221	XP_008472040.1	octopamine receptor beta-2R-like	-0.521647	0.465453	Neurotransmitter Transmission
LOC103518038	XP_008481314.1	LOW QUALITY PROTEIN: octopamine receptor 1-like	n/a	0.465786	Neurotransmitter Transmission
LOC103517343	XP_008480592.1	myosin light chain kinase%2C smooth muscle-like	n/a	0.469544	Muscle
LOC103507243	XP_008469918.1	delta-sarcoglycan	n/a	0.469617	Muscle
LOC103507966	XP_008470708.1	peroxiredoxin-5%2C mitochondrial-like	0.417939	0.473996	Glutathione Metabolism/Detoxification of ROS
LOC103514037	XP_008477125.1	NADH dehydrogenase [ubiquinone] 1 beta subcomplex subunit 4	0.4571	0.477051	Electron Transport Chain
LOC103509504	XP_008472349.1	LOW QUALITY PROTEIN: phosphoenolpyruvate carboxykinase%2C cytosolic [GTP]-like	0.313165	0.479076	Gluconeogenesis
LOC103519104	XP_008482406.1	glutathione S-transferase 1%2C isoform D-like	0.4875	0.481784	Glutathione Metabolism/Detoxification of ROS
LOC103512633	XP_008475625.1	catalase-like	n/a	0.487917	Glutathione Metabolism/Detoxification of ROS
LOC103508817	XP_008471614.1	bax inhibitor 1	n/a	0.489486	Inhibition of Programmed Cell Death
LOC103513734	XP_008476807.1	probable chitinase 3	n/a	0.492381	Barrier	Homology to cuticle proteins. Conserved chitin-binding domains.
LOC103512608	XP_008475607.1	long-chain-fatty-acid--CoA ligase 6	n/a	0.493229	Fatty Acid Oxidation
LOC103522342	XP_008485667.1	fumarate hydratase%2C mitochondrial-like	n/a	0.495513	TCA Cycle
LOC103513178	XP_008476215.1	NADH dehydrogenase [ubiquinone] 1 alpha subcomplex subunit 13-like	0.432351	0.499137	Electron Transport Chain
LOC103513799	XP_008476868.1	alpha-methyldopa hypersensitive protein-like	0.440704	0.50021	Neurotransmitter Metabolism, Pathogen Recognition & Immune Response
LOC103514517	XP_008477634.1	acetylcholine receptor subunit alpha-L1	n/a	0.502279	Neurotransmitter Transmission
LOC103505868	XP_008468456.1	probable phospholipid hydroperoxide glutathione peroxidase	0.343005	0.503489	Glutathione Metabolism/Detoxification of ROS
LOC103524313	XP_008487550.1	probable NADH dehydrogenase [ubiquinone] 1 alpha subcomplex subunit 12	0.450131	0.504011	Electron Transport Chain
LOC103506494	XP_008469104.1	protein quiver-like	n/a	0.511605	Behavior/Circadian Rhythms
LOC103524081	XP_008487309.1	NADH dehydrogenase [ubiquinone] 1 beta subcomplex subunit 8%2C mitochondrial-like	0.44086	0.522206	Electron Transport Chain
LOC103513027	XP_008476059.1	muscle-specific protein 20	0.322911	0.525014	Muscle
LOC103509398	XP_008472233.1	pyruvate dehydrogenase phosphatase regulatory subunit%2C mitochondrial-like	n/a	0.525797	Pyruvate Decarboxylation
LOC103508490	XP_008471263.1	trifunctional enzyme subunit alpha%2C mitochondrial-like	1.27601	0.526343	Fatty Acid Oxidation
LOC103509502	XP_008472348.1	vesicular inhibitory amino acid transporter	n/a	0.529302	Neurotransmitter Transmission
LOC103520239	XP_008483556.1	NADP-dependent malic enzyme-like	1.02954	0.529417	Barrier
LOC103517588	XP_008480855.1	troponin C%2C isoform 1-like	n/a	0.536401	Muscle
LOC103505067	XP_008467599.1	glutaredoxin-C3-like	0.791738	0.542208	Glutathione Metabolism/Detoxification of ROS
LOC103510121	XP_008472990.1	tyramine receptor 1	n/a	0.543121	Neurotransmitter Transmission
LOC103507506	XP_008470200.1	myosin light chain kinase%2C smooth muscle-like	n/a	0.544887	Muscle
LOC103511512	XP_008474456.1	triosephosphate isomerase-like	0.854329	0.553112	Glycolysis, Gluconeogenesis
LOC103512870	XP_008475877.1	synaptotagmin 1-like	n/a	0.557561	Neurotransmitter Transmission
LOC103510102	XP_008472969.1	protein takeout-like	0.415067	0.558357	Behavior/Circadian Rhythms
LOC103517402	XP_008480656.1	pyruvate kinase-like	0.561225	0.574235	Glycolysis
LOC103512393	XP_008475376.1	twitchin-like	n/a	0.574897	Muscle
LOC103523445	XP_008486709.1	uncharacterized monothiol glutaredoxin ycf64-like	n/a	0.5772	Glutathione Metabolism/Detoxification of ROS
LOC103522490	XP_008485815.1	glutathione S-transferase 1-like	n/a	0.579135	Glutathione Metabolism/Detoxification of ROS
LOC103523263	XP_008486548.1	vesicular glutamate transporter 1	n/a	0.588832	Neurotransmitter Transmission
LOC103511148	XP_008474085.1	NADH dehydrogenase [ubiquinone] iron-sulfur protein 7%2C mitochondrial-like	0.354832	0.594095	Electron Transport Chain
LOC103506626	XP_008469244.1	gamma-interferon-inducible lysosomal thiol reductase-like	1.00566	0.595286	Pathogen Recognition & Immune Response
LOC103511409	XP_008474355.1	NADH dehydrogenase [ubiquinone] 1 alpha subcomplex subunit 8-like	0.567221	0.597577	Electron Transport Chain
LOC103520910	XP_008484231.1	pyruvate dehydrogenase phosphatase regulatory subunit%2C mitochondrial-like	n/a	0.597921	Pyruvate Decarboxylation
LOC103506148	XP_008468754.1	cytochrome b-c1 complex subunit 9	0.306566	0.599527	Electron Transport Chain
LOC103509720	XP_008472569.1	lysozyme-like	n/a	0.60155	Pathogen Recognition & Immune Response
LOC103521795	XP_008485123.1	ATP synthase subunit e%2C mitochondrial-like	n/a	0.604839	Electron Transport Chain
LOC103511275	XP_008474215.1	JNK-interacting protein 1-like	n/a	0.611398	Pathogen Recognition & Immune Response
LOC103507927	XP_008470668.1	phosphoserine phosphatase-like	0.557971	0.619642	Neurotransmitter Metabolism
LOC103508085	XP_008470841.1	NADH dehydrogenase [ubiquinone] iron-sulfur protein 6%2C mitochondrial-like	0.663942	0.620881	Electron Transport Chain
LOC103520085	XP_008483400.1	pyruvate dehydrogenase E1 component subunit beta%2C mitochondrial-like	1.0295	0.620964	Pyruvate Decarboxylation
LOC103507926	XP_008470667.1	heat shock protein 70 A1-like	n/a	0.625251	Heat Shock Proteins
LOC103508086	XP_008470842.1	NADH dehydrogenase [ubiquinone] iron-sulfur protein 6%2C mitochondrial-like	0.684751	0.625639	Electron Transport Chain
LOC103512724	XP_008475723.1	twitchin-like	n/a	0.63201	Muscle
LOC103509991	XP_008472850.1	sodium- and chloride-dependent GABA transporter 1-like	n/a	0.632537	Neurotransmitter Transmission
LOC103517606	XP_008480872.1	paramyosin%2C short form-like	n/a	0.63894	Muscle
LOC103522353	XP_008485678.1	troponin I-like	n/a	0.639735	Muscle
LOC103513552	XP_008476613.1	troponin I-like	n/a	0.640028	Muscle
LOC103509818	XP_008472673.1	phosphoglycerate mutase 1-like	0.681518	0.640421	Glycolysis
LOC103513073	XP_008476106.1	malate dehydrogenase%2C mitochondrial-like	0.77312	0.642604	TCA Cycle
LOC103522758	XP_008486074.1	NADH-ubiquinone oxidoreductase 75 kDa subunit%2C mitochondrial-like	0.664054	0.645129	Electron Transport Chain
LOC103514943	XP_008478081.1	cytochrome b-c1 complex subunit 6%2C mitochondrial-like	0.406111	0.647094	Electron Transport Chain
LOC103523760	XP_008486998.1	titin-like	n/a	0.648142	Muscle
LOC103506300	XP_008468906.1	troponin C%2C isoform 1-like	n/a	0.650117	Muscle
LOC103518330	XP_008481615.1	cytochrome b-c1 complex subunit 8-like	n/a	0.653628	Electron Transport Chain
LOC103519847	XP_008483156.1	uncharacterized protein LOC103519847	n/a	0.656089	Pathogen Recognition & Immune Response	Homology to lysozymes. Conserved domain for i-type lysozyme, and destabilase.
LOC103510596	XP_008473497.1	NADH dehydrogenase [ubiquinone] 1 alpha subcomplex subunit 7-like	0.456337	0.656946	Electron Transport Chain
LOC103505787	XP_008468377.1	muscle LIM protein Mlp84B	-0.431837	0.658726	Muscle
LOC103519050	XP_008482351.1	glutathione S-transferase-like	0.489309	0.660341	Glutathione Metabolism/Detoxification of ROS
LOC103507325	XP_008470014.1	NADH-ubiquinone oxidoreductase 75 kDa subunit%2C mitochondrial	0.56096	0.662634	Electron Transport Chain
LOC103520828	XP_008484145.1	ATP synthase subunit O%2C mitochondrial-like	0.467084	0.66755	Electron Transport Chain
LOC103513392	XP_008476439.1	LOW QUALITY PROTEIN: gamma-aminobutyric acid type B receptor subunit 2	n/a	0.667706	Neurotransmitter Transmission
LOC103516234	XP_008479415.1	cytochrome c oxidase copper chaperone	0.475105	0.671038	Electron Transport Chain
LOC103513560	XP_008476624.1	troponin I-like	n/a	0.676837	Muscle
LOC103516164	XP_008479346.1	circadian clock-controlled protein-like	n/a	0.677421	Behavior/Circadian Rhythms	Homology to protein takeout. Conserved hemolymph juvenile hormone binding protein domain.
LOC103523599	XP_008486853.1	catalase-like	0.380679	0.684975	Glutathione Metabolism/Detoxification of ROS
LOC103520472	XP_008483790.1	titin-like	n/a	0.685051	Muscle
LOC103508477	XP_008471251.1	trifunctional enzyme subunit alpha%2C mitochondrial-like	1.162	0.685324	Fatty Acid Oxidation
LOC103512097	XP_008475073.1	growth hormone-inducible transmembrane protein-like	0.348679	0.686508	Inhibition of Programmed Cell Death	Homology to growth hormone inducible transmembrane protein. Conserved domains for growth hormone inducible transmembrane protein, and integral membrane protein.
LOC103511885	XP_008474850.1	leucine-rich repeat transmembrane neuronal protein 2-like	0.737547	0.687721	Pathogen Recognition & Immune Response
LOC103514754	XP_008477881.1	acetylcholine receptor subunit alpha-like	n/a	0.689796	Neurotransmitter Transmission
LOC103509258	XP_008472076.1	nucleoredoxin-like	n/a	0.694404	Glutathione Metabolism/Detoxification of ROS	Homology to nucleoredoxin. Conserved thioredoxin domain.
LOC103519591	XP_008482903.1	leucine-rich repeats and immunoglobulin-like domains protein 1	n/a	0.695832	Pathogen Recognition & Immune Response
LOC103507530	XP_008470232.1	TNF receptor-associated factor 4	n/a	0.696905	Pathogen Recognition & Immune Response
LOC103509813	XP_008472666.1	phosphoglycerate mutase 2-like	0.904419	0.699411	Glycolysis
LOC103518123	XP_008481400.1	phosphoserine phosphatase-like	0.358505	0.699773	Neurotransmitter Metabolism
LOC103509988	XP_008472842.1, XP_008472843.1	Scavenger receptor class B member 1-like	n/a	0.70342	Pathogen Recognition & Immune Response
LOC103515153	XP_008478298.1	calcium-dependent secretion activator	n/a	0.704447	Neurotransmitter Transmission
LOC103519641	XP_008482953.1	glutathione S-transferase omega-1-like	0.412932	0.704606	Glutathione Metabolism/Detoxification of ROS
LOC103524768	XP_008488026.1	LOW QUALITY PROTEIN: titin-like	n/a	0.704773	Muscle
LOC103515034	XP_008478173.1	myosin regulatory light chain 2	n/a	0.704962	Muscle
LOC103505538	XP_008468097.1	NADH dehydrogenase [ubiquinone] flavoprotein 1%2C mitochondrial	0.748448	0.71377	Electron Transport Chain
LOC103523138	XP_008486429.1	cytochrome b-c1 complex subunit 8-like	n/a	0.715595	Electron Transport Chain
LOC103513427	XP_008476475.1	NADH dehydrogenase [ubiquinone] iron-sulfur protein 6%2C mitochondrial-like	0.562227	0.71649	Electron Transport Chain
LOC103514702	XP_008477821.1	cytochrome c1%2C heme protein%2C mitochondrial	0.551452	0.718403	Electron Transport Chain
LOC103515558	XP_008478719.1	probable 3-hydroxyacyl-CoA dehydrogenase B0272.3	1.07402	0.721492	Fatty Acid Oxidation
LOC103509286	XP_008472108.1	malate dehydrogenase%2C mitochondrial-like	0.696888	0.724107	TCA Cycle
LOC103509435	XP_008472276.1	glutamate receptor ionotropic%2C kainate 2-like	n/a	0.724652	Neurotransmitter Transmission
LOC103517007	XP_008480228.1	NADH dehydrogenase [ubiquinone] 1 alpha subcomplex subunit 10%2C mitochondrial	0.919996	0.726283	Electron Transport Chain
LOC103505020	XP_008467549.1	acetylcholine receptor subunit alpha-like	n/a	0.726903	Neurotransmitter Transmission
LOC103523001	XP_008486301.1	muscle LIM protein Mlp84B-like	-0.363946	0.736744	Muscle
LOC103517650	XP_008480912.1	ATP synthase subunit g%2C mitochondrial-like	0.567556	0.740472	Electron Transport Chain
LOC103523602	XP_008486857.1	NADH dehydrogenase [ubiquinone] 1 alpha subcomplex subunit 9%2C mitochondrial-like	0.735927	0.741059	Electron Transport Chain
LOC103510009	XP_008472867.1	ATP synthase subunit gamma%2C mitochondrial	0.827507	0.74269	Electron Transport Chain
LOC103513123	XP_008476154.1	NADH dehydrogenase [ubiquinone] iron-sulfur protein 3%2C mitochondrial	0.714678	0.747051	Electron Transport Chain
LOC103508622	XP_008471401.1	vesicular acetylcholine transporter-like	n/a	0.753893	Neurotransmitter Transmission
LOC103513562	XP_008476627.1	metabotropic glutamate receptor 4-like	n/a	0.75453	Neurotransmitter Transmission
LOC103512723	XP_008475722.1	twitchin-like	n/a	0.756918	Muscle
LOC103517122	XP_008480364.1	probable low-specificity L-threonine aldolase 1	0.820709	0.760648	Neurotransmitter Metabolism
LOC103520097	XP_008483416.1	2-oxoglutarate dehydrogenase-like%2C mitochondrial	n/a	0.767507	TCA Cycle
LOC103520653	XP_008483979.1	catalase-like	0.865608	0.774473	Glutathione Metabolism/Detoxification of ROS
LOC103509270	XP_008472090.1	NADH dehydrogenase [ubiquinone] flavoprotein 1%2C mitochondrial-like	0.515658	0.775035	Electron Transport Chain
LOC103510015	XP_008472876.1	ATP synthase subunit d%2C mitochondrial-like	0.832999	0.782225	Electron Transport Chain
LOC103520977	XP_008484301.1	fumarate hydratase%2C mitochondrial-like	n/a	0.783479	TCA Cycle
LOC103517166	XP_008480410.1	protein takeout-like	n/a	0.789359	Behavior/Circadian Rhythms
LOC103515809	XP_008478972.1	dopamine N-acetyltransferase-like	n/a	0.794174	Neurotransmitter Metabolism
LOC103511783	XP_008474742.1	very long-chain specific acyl-CoA dehydrogenase%2C mitochondrial	0.935808	0.794517	Fatty Acid Oxidation
LOC103522054	XP_008485384.1	probable NADH dehydrogenase [ubiquinone] flavoprotein 2%2C mitochondrial	0.874071	0.796668	Electron Transport Chain
LOC103511460	XP_008474405.1	ATP synthase subunit delta%2C mitochondrial	0.74069	0.797631	Electron Transport Chain
LOC103508853	XP_008471652.1	NADH dehydrogenase [ubiquinone] 1 beta subcomplex subunit 5%2C mitochondrial	0.76187	0.801751	Electron Transport Chain
LOC103506134	XP_008468739.1	dual oxidase	n/a	0.805409	Pathogen Recognition & Immune Response
LOC103507498	XP_008470195.1	pyruvate dehydrogenase phosphatase regulatory subunit%2C mitochondrial-like	n/a	0.809276	Pyruvate Decarboxylation
LOC103511969	XP_008474943.1	short-chain specific acyl-CoA dehydrogenase%2C mitochondrial-like	1.25318	0.809993	Fatty Acid Oxidation
LOC103517602	XP_008480867.1	NADH dehydrogenase [ubiquinone] 1 beta subcomplex subunit 9-like	0.691939	0.813418	Electron Transport Chain
LOC103506762	XP_008469384.1	alpha-actinin%2C sarcomeric-like	n/a	0.817963	Muscle
LOC103511510	XP_008474454.1	triosephosphate isomerase-like	0.843524	0.819447	Glycolysis, Gluconeogenesis
LOC103516511	XP_008479702.1	6-phosphofructokinase-like	0.989307	0.820847	Glycolysis
LOC103506594	XP_008469213.1	ATP synthase subunit beta%2C mitochondrial-like	0.964551	0.82164	Electron Transport Chain
LOC103506896	XP_008469540.1	succinyl-CoA ligase subunit alpha%2C mitochondrial	0.851211	0.821835	TCA Cycle
LOC103506455	XP_008469064.1	troponin C	n/a	0.824362	Muscle
LOC103517018	XP_008480243.1	ATP synthase subunit b%2C mitochondrial	0.592853	0.825438	Electron Transport Chain
LOC103512392	XP_008475375.1	LOW QUALITY PROTEIN: twitchin-like	n/a	0.833855	Muscle
LOC103511957	XP_008474931.1	trifunctional enzyme subunit beta%2C mitochondrial	1.41778	0.844635	Fatty Acid Oxidation
LOC103518736	XP_008482039.1	ATP synthase subunit alpha%2C mitochondrial-like	0.955493	0.846015	Electron Transport Chain
LOC103518734	XP_008482037.1	ATP synthase subunit alpha%2C mitochondrial-like	0.802436	0.846897	Electron Transport Chain
LOC103505689	XP_008468266.1	probable citrate synthase 2%2C mitochondrial	0.976514	0.869538	TCA Cycle
LOC103522014	XP_008485345.1	myosin heavy chain%2C muscle-like	0.44417	0.875823	Muscle
LOC103515418	XP_008478580.1	2-oxoglutarate dehydrogenase-like%2C mitochondrial	0.309662	0.877187	TCA Cycle
LOC103514852	XP_008477987.1	probable succinyl-CoA ligase [GDP-forming] subunit beta%2C mitochondrial	1.14723	0.87911	TCA Cycle
LOC103523285	XP_008486565.1	alpha-enolase-like	1.30648	0.889411	Glycolysis, Gluconeogenesis
LOC103510970	XP_008473900.1	protein lifeguard 1-like	0.62366	0.894727	Inhibition of Programmed Cell Death
LOC103508771	XP_008471561.1	NADH-ubiquinone oxidoreductase subunit 8	0.588933	0.897938	Electron Transport Chain
LOC103510734	XP_008473643.1	acidic mammalian chitinase-like	0.594199	0.898295	Barrier
LOC103507504	XP_008470198.1	titin-like	n/a	0.899186	Muscle
LOC103512552	XP_008475544.1	synapsin-like	n/a	0.901891	Neurotransmitter Transmission
LOC103508000	XP_008470747.1	myosin light chain alkali	0.382955	0.903011	Muscle
LOC103524257	XP_008487487.1	NADH dehydrogenase [ubiquinone] iron-sulfur protein 2%2C mitochondrial	0.827171	0.903806	Electron Transport Chain
LOC103507361	XP_008470049.1	succinyl-CoA ligase [ADP-forming] subunit beta%2C mitochondrial	0.712085	0.906151	TCA Cycle
LOC103523576	XP_008486832.1	troponin T-like	0.505656	0.91263	Muscle
LOC103514899	XP_008478036.1	uncharacterized protein LOC103514899	0.987186	0.913267	Barrier	Homology to chitin deacetylases. Conserved domains for chitin deacetylase and chitin-binding peritrophin A.
LOC103517263	XP_008480506.1	NADH dehydrogenase [ubiquinone] 1 alpha subcomplex subunit 5	0.681499	0.91617	Electron Transport Chain
LOC103514126	XP_008477212.1	dihydrolipoyllysine-residue succinyltransferase component of 2-oxoglutarate dehydrogenase complex%2C mitochondrial-like	0.469136	0.920021	TCA Cycle
LOC103506742	XP_008469368.1	NADH dehydrogenase [ubiquinone] 1 alpha subcomplex subunit 6	0.839505	0.926948	Electron Transport Chain
LOC103514051	XP_008477140.1	alpha-actinin%2C sarcomeric	0.64588	0.929338	Muscle
LOC103513537	XP_008476598.1	heat shock 70 kDa protein cognate 5-like	0.94086	0.930227	Heat Shock Proteins
LOC103521038	XP_008484364.1	myosin-binding protein C%2C fast-type-like	n/a	0.933246	Muscle
LOC103524329	XP_008487565.1	myosin heavy chain%2C muscle-like	0.479571	0.934212	Muscle
LOC103512394	XP_008475377.1	twitchin-like	n/a	0.9383	Muscle
LOC103506877	XP_008469522.1	tropomyosin	0.470179	0.941539	Muscle
LOC103516513	XP_008479704.1	6-phosphofructokinase-like	0.978089	0.948881	Glycolysis
LOC103511755	XP_008474714.1	putative ATP synthase subunit f%2C mitochondrial	0.861436	0.949693	Electron Transport Chain
LOC103512041	XP_008475020.1	ATP synthase subunit beta%2C mitochondrial-like	0.758717	0.951462	Electron Transport Chain
LOC103513563	XP_008476628.1	metabotropic glutamate receptor 1-like	n/a	0.953084	Neurotransmitter Transmission
LOC103507210	XP_008469883.1	succinate dehydrogenase cytochrome b560 subunit%2C mitochondrial-like	0.687795	0.955773	TCA Cycle, Electron Transport Chain
LOC103514096	XP_008477184.1	troponin T	0.535996	0.958286	Muscle
LOC103517285	XP_008480530.1	complexin	n/a	0.958318	Neurotransmitter Transmission
LOC103506076	XP_008468680.1	gastrin/cholecystokinin type B receptor-like	n/a	0.961869	Neurotransmitter Transmission
LOC103511411	XP_008474357.1	NADH dehydrogenase [ubiquinone] 1 alpha subcomplex subunit 8-like	0.826188	0.964573	Electron Transport Chain
LOC103510422	XP_008473299.1	5-oxoprolinase-like	0.810901	0.980148	Neurotransmitter Metabolism, Glutathione Metabolism/ROS Detoxification
LOC103506759	XP_008469382.1	heat shock 70 kDa protein cognate 2-like	0.709224	0.992458	Heat Shock Proteins
LOC103512718	XP_008475717.1	twitchin-like	0.436801	1.00457	Muscle
LOC103516517	XP_008479708.1	cytochrome c oxidase subunit 6C-like	0.690395	1.00504	Electron Transport Chain
LOC103524445	XP_008487682.1	succinate dehydrogenase [ubiquinone] flavoprotein subunit%2C mitochondrial	0.749417	1.00572	TCA Cycle, Electron Transport Chain
LOC103507414	XP_008470107.1	succinate dehydrogenase [ubiquinone] iron-sulfur subunit%2C mitochondrial	0.712342	1.00579	TCA Cycle, Electron Transport Chain
LOC103516510	XP_008479701.1	6-phosphofructokinase-like	1.01903	1.01565	Glycolysis
LOC103509078	XP_008471889.1	LOW QUALITY PROTEIN: slit homolog 2 protein-like	n/a	1.01736	Pathogen Recognition & Immune Response	Homology to Toll-like receptor 7. Conserved leucine rich repeat and toll interleukin 1 resistance domains.
LOC103524087	XP_008487314.1	NADH dehydrogenase [ubiquinone] iron-sulfur protein 3%2C mitochondrial-like	1.20635	1.01881	Electron Transport Chain
LOC103512403	XP_008475389.1	myosin heavy chain%2C muscle-like	n/a	1.02233	Muscle
LOC103514456	XP_008477555.1	probable isocitrate dehydrogenase [NAD] subunit beta%2C mitochondrial	1.16029	1.02312	TCA Cycle
LOC103513662	XP_008476729.1	synapsin-like	n/a	1.02682	Neurotransmitter Transmission
LOC103515694	XP_008478851.1	probable isocitrate dehydrogenase [NAD] subunit alpha%2C mitochondrial	0.691913	1.02938	TCA Cycle
LOC103519993	XP_008483308.1	muscle-specific protein 20-like	1.20652	1.03073	Muscle
LOC103522734	XP_008486049.1	neuropeptide FF receptor 2-like	n/a	1.03337	Neurotransmitter Transmission
LOC103505265	XP_008467812.1	pro-resilin-like	n/a	1.03641	Barrier
LOC103512153	XP_008475129.1	fumarate hydratase%2C mitochondrial-like	1.00968	1.0386	TCA Cycle
LOC103507211	XP_008469884.1	succinate dehydrogenase cytochrome b560 subunit%2C mitochondrial-like	0.919838	1.04959	TCA Cycle, Electron Transport Chain
LOC103520899	XP_008484217.1	myosin heavy chain%2C muscle-like	0.615901	1.05443	Muscle
LOC103505691	XP_008468268.1	probable citrate synthase 2%2C mitochondrial	1.16442	1.06358	TCA Cycle
LOC103509941	XP_008472794.1	cytochrome c oxidase subunit 6A1%2C mitochondrial-like	0.67973	1.07541	Electron Transport Chain
LOC103521457	XP_008484791.1	cytochrome b-c1 complex subunit 7-like	0.744615	1.07628	Electron Transport Chain
LOC103516067	XP_008479240.1	chorion peroxidase-like	1.06168	1.07996	Glutathione Metabolism/Detoxification of ROS
LOC103507752	XP_008470475.1	tropomyosin-1	n/a	1.08203	Muscle
LOC103516587	XP_008479782.1	NADH dehydrogenase [ubiquinone] iron-sulfur protein 7%2C mitochondrial-like	0.640661	1.0866	Electron Transport Chain
LOC103510188	XP_008473057.1	probable aconitate hydratase%2C mitochondrial	1.0506	1.09094	TCA Cycle
LOC103524328	XP_008487564.1	myosin heavy chain%2C muscle-like	n/a	1.09246	Muscle
LOC103507705	XP_008470429.1	endocuticle structural glycoprotein SgAbd-9-like	n/a	1.09696	Barrier
LOC103519992	XP_008483306.1	muscle-specific protein 20-like	1.16922	1.09753	Muscle
LOC103518495	XP_008481785.1	dihydrolipoyllysine-residue succinyltransferase component of 2-oxoglutarate dehydrogenase complex%2C mitochondrial-like	0.72992	1.10254	TCA Cycle
LOC103523336	XP_008486615.1	cytochrome b-c1 complex subunit 6%2C mitochondrial-like	0.973218	1.10569	Electron Transport Chain
LOC103523575	XP_008486831.1	troponin T-like	0.732902	1.11484	Muscle
LOC103514723	XP_008477846.1	cytochrome c oxidase subunit 7C%2C mitochondrial	0.956904	1.116	Electron Transport Chain
LOC103518641	XP_008481943.1	cytochrome c oxidase subunit 6A1%2C mitochondrial-like	0.941872	1.11905	Electron Transport Chain
LOC103509664	XP_008472514.1	cytochrome c oxidase subunit 4 isoform 2%2C mitochondrial-like	0.890815	1.12132	Electron Transport Chain
LOC103513041	XP_008476073.1	gamma-aminobutyric acid receptor subunit beta-like	n/a	1.1327	Neurotransmitter Transmission
LOC103524036	XP_008487263.1	myosin heavy chain%2C muscle-like	n/a	1.14203	Muscle
LOC103509753	XP_008472603.1	E-selectin-like	0.555751	1.14617	Pathogen Recognition & Immune Response	Homology to von Willebrand factors. Conserved C-type lectin (CTL) or carbohydrate-recognition domain (CRD) domain.
LOC103517401	XP_008480655.1	pyruvate kinase-like	0.990721	1.15035	Glycolysis
LOC103520720	XP_008484043.1	gamma-aminobutyric acid receptor subunit beta-like	n/a	1.16667	Neurotransmitter Transmission
LOC103518640	XP_008481942.1	cytochrome c oxidase subunit 6A1%2C mitochondrial-like	0.962385	1.17101	Electron Transport Chain
LOC103524945	XP_008488209.1	heat shock 70 kDa protein cognate 2-like	0.829262	1.1762	Heat Shock Proteins
LOC103507387	XP_008470075.1	ATP synthase subunit O%2C mitochondrial	1.25833	1.17764	Electron Transport Chain
LOC103515609	XP_008478766.1	circadian clock-controlled protein-like	0.89809	1.18954	Behavior/Circadian Rhythms	Homology to protein takeout and to circadian clock protein. Conserved juvenile hormone binding domains.
LOC103517980	XP_008481256.1	isocitrate dehydrogenase [NADP]%2C mitochondrial-like	1.26703	1.19354	TCA Cycle
LOC103519044	XP_008482346.1	chondroitin proteoglycan 2-like	n/a	1.19494	Barrier
LOC103517970	XP_008481246.1	isocitrate dehydrogenase [NADP]%2C mitochondrial-like	1.49749	1.20778	TCA Cycle
LOC103517071	XP_008480304.1	LOW QUALITY PROTEIN: sushi%2C von Willebrand factor type A%2C EGF and pentraxin domain-containing protein 1	0.82512	1.22418	Pathogen Recognition & Immune Response	Conserved domains for sushi von willebrand factor C-type lectin, sushi repeat domain, and F5/8 type C.
LOC103510318	XP_008473191.1	aromatic-L-amino-acid decarboxylase-like	1.20136	1.22905	Neurotransmitter Metabolism, Pathogen Recognition & Immune Response
LOC103514102	XP_008477189.1	extensin-like	1.10093	1.23432	Barrier
LOC103520744	XP_008484067.1	keratin%2C type I cytoskeletal 9-like	n/a	1.26853	Barrier	Homology to glycine-rich cell wall structural protein. Conserved insect cuticle protein domain.
LOC103512720	XP_008475718.1	twitchin-like	n/a	1.27931	Muscle
LOC103520288	XP_008483598.1	probable low-specificity L-threonine aldolase 2	1.08889	1.28166	Neurotransmitter Metabolism
LOC103513188	XP_008476221.1	synaptogyrin-2-like	1.03937	1.28516	Neurotransmitter Transmission
LOC103518902	XP_008482205.1	cuticle protein 7-like	n/a	1.28547	Barrier
LOC103516784	XP_008479992.1	synaptogyrin-1-like	0.946236	1.32227	Neurotransmitter Transmission
LOC103522292	XP_008485618.1	heat shock 70 kDa protein cognate 1-like	0.981278	1.32341	Heat Shock Proteins
LOC103524649	XP_008487904.1	phosphoglycerate mutase 1-like	0.845338	1.33074	Glycolysis
LOC103514781	XP_008477906.1	allergen Cr-PI-like	2.30733	1.33369	Pathogen Recognition & Immune Response	Conserved hemocyanin domains.
LOC103524334	XP_008487571.1	peritrophin-1-like	n/a	1.33927	Barrier
LOC103521458	XP_008484792.1	cytochrome b-c1 complex subunit 7-like	1.01272	1.34202	Electron Transport Chain
LOC103518075	XP_008481352.1	NADH dehydrogenase [ubiquinone] 1 beta subcomplex subunit 8%2C mitochondrial-like	1.1657	1.35595	Electron Transport Chain
LOC103513943	XP_008477023.1	NADP-dependent malic enzyme-like	1.14255	1.35913	Barrier
LOC103519043	XP_008482345.1	acidic mammalian chitinase-like	1.13749	1.37921	Barrier
LOC103521505	XP_008484838.1	dual oxidase-like	n/a	1.38725	Pathogen Recognition & Immune Response
LOC103514557	XP_008477680.1	histidine decarboxylase	0.825179	1.39751	Neurotransmitter Metabolism
LOC103516140	XP_008479320.1	probable chitinase 3	1.49094	1.39891	Barrier
LOC103521981	XP_008485307.1	ATP synthase subunit alpha%2C mitochondrial-like	1.6977	1.41391	Electron Transport Chain
LOC103508820	XP_008471618.1	putative defense protein Hdd11	1.12253	1.45373	Pathogen Recognition & Immune Response
LOC103516142	XP_008479322.1	uncharacterized protein LOC103516142	n/a	1.50343	Barrier	Homology to acidic mamalian chitinases and mucins. Conserved chitin binding and chitinase-like activity domains.
LOC103516900	XP_008480111.1	uncharacterized protein LOC103516900	1.17805	1.51507	Barrier	Homology to chitin deacetylases. Conserved domains for chitin deacetylase and chitin-binding peritrophin A.
LOC103519081	XP_008482387.1	NADP-dependent malic enzyme-like	1.14505	1.51872	Barrier
LOC103507341	XP_008470031.1	ATP synthase-coupling factor 6%2C mitochondrial-like	1.80269	1.53397	Electron Transport Chain
LOC103508568	XP_008471345.1	protein sickie-like	n/a	1.56115	Pathogen Recognition & Immune Response
LOC103525003	XP_008488270.1	proclotting enzyme-like	n/a	1.56141	Pathogen Recognition & Immune Response
LOC103511856	XP_008474820.1	probable pyruvate dehydrogenase E1 component subunit alpha%2C mitochondrial	1.1235	1.6191	Pyruvate Decarboxylation
LOC103505706	XP_008468282.1	tyrosine 3-monooxygenase-like	1.26048	1.63423	Neurotransmitter Metabolism, Pathogen Recognition & Immune Response
LOC103507855	XP_008470594.1	cuticle protein 7-like	1.73201	1.69946	Barrier
LOC103519424	XP_008482733.1	cuticle protein 7-like	1.58133	1.71019	Barrier
LOC103507463	XP_008470157.1	synaptic vesicular amine transporter	n/a	1.7148	Neurotransmitter Transmission
LOC103508322	XP_008471095.1	flightin-like	1.06308	1.76085	Muscle
LOC103521760	XP_008485089.1	tyrosine 3-monooxygenase-like	1.48856	1.76212	Neurotransmitter Metabolism, Pathogen Recognition & Immune Response
LOC103515659	XP_008478819.1	cuticle protein 21-like	n/a	1.76712	Barrier
LOC103519664	XP_008482975.1	probable aconitate hydratase%2C mitochondrial	n/a	1.81447	TCA Cycle
LOC103519918	XP_008483227.1	C-type lectin mannose-binding isoform-like	1.55265	1.83962	Pathogen Recognition & Immune Response
LOC103521394	XP_008484727.1	cuticle protein 19.8-like	n/a	1.85952	Barrier
LOC103514153	XP_008480455.1	endocuticle structural glycoprotein SgAbd-2-like	n/a	1.97167	Barrier
LOC103505397	XP_008467949.1	uncharacterized protein LOC103505397	1.59195	1.97449	Barrier	Homology to chitin deacetylases. Conserved domains for chitin deacetylase.
LOC103518445	XP_008481734.1	gamma-aminobutyric acid type B receptor subunit 1-like	n/a	1.97564	Neurotransmitter Transmission
LOC103505620	XP_008468195.1	neuronal acetylcholine receptor subunit alpha-7-like	n/a	1.98295	Neurotransmitter Transmission
LOC103515019	XP_008478160.1	synaptic vesicular amine transporter-like	n/a	2.05152	Neurotransmitter Transmission
LOC103518366	XP_008481652.1	NADH dehydrogenase [ubiquinone] 1 alpha subcomplex subunit 2-like	1.84496	2.05294	Electron Transport Chain
LOC103506449	XP_008469061.1	cytochrome c oxidase subunit 5A%2C mitochondrial-like	n/a	2.14778	Electron Transport Chain
LOC103516814	XP_008480025.1	superoxide dismutase [Cu-Zn]-like	1.37608	2.16776	Glutathione Metabolism/Detoxification of ROS
LOC103513747	XP_008476818.1	cytochrome c oxidase subunit 6B	n/a	2.21558	Electron Transport Chain
LOC103523907	XP_008487136.1	phosphoglycerate mutase 1-like	n/a	2.30402	Glycolysis
LOC103519740	XP_008483050.1	pro-resilin-like	1.9272	2.36098	Barrier
LOC103509765	XP_008472614.1	histidine decarboxylase-like	3.99276	2.36597	Neurotransmitter Metabolism
LOC103513647	XP_008476714.1	glucokinase-like	n/a	2.44352	Glycolysis
LOC103519921	XP_008483231.1	hepatic lectin-like	n/a	2.48736	Pathogen Recognition & Immune Response	Homology to C-type lectin. Conserved C-type lectin or carbohydrate recognition domain.
LOC103505632	XP_008468208.1	cytochrome c oxidase subunit 4 isoform 1%2C mitochondrial-like	n/a	2.6486	Electron Transport Chain
LOC103511180	XP_008474121.1	cytochrome c-like	n/a	2.65063	Electron Transport Chain
LOC103513773	XP_008476843.1	pyruvate carboxylase%2C mitochondrial-like	n/a	2.78783	Gluconeogenesis
LOC103505386	XP_008467938.1	cytochrome b-c1 complex subunit Rieske%2C mitochondrial-like	n/a	2.88311	Electron Transport Chain
LOC103509971	XP_008472826.1	glyceraldehyde-3-phosphate dehydrogenase-like	n/a	2.93346	Glycolysis, Gluconeogenesis
LOC103524169	XP_008487395.1	superoxide dismutase [Cu-Zn]-like	2.75133	2.93843	Glutathione Metabolism/Detoxification of ROS
LOC103517561	XP_008480826.1	protein lifeguard 2-like	n/a	2.96771	Inhibition of Programmed Cell Death
LOC103515395	XP_008478559.1	leucine-rich repeat-containing protein 51-like	n/a	2.97975	Pathogen Recognition & Immune Response
LOC103516677	XP_008479881.1	larval cuticle protein A2B-like	2.72753	2.99764	Barrier
LOC103521826	XP_008485156.1	cytochrome c-like	n/a	3.35199	Electron Transport Chain
LOC103523710	XP_008486951.1	ferritin%2C middle subunit-like	n/a	4.27786	Pathogen Recognition & Immune Response
LOC103524770	XP_008488024.1	uncharacterized protein LOC103524770	-0.385928	n/a	Pathogen Recognition & Immune Response	Homology to myeloid differentation primary responsive protein.
LOC103517031	XP_008480261.1	programmed cell death protein 10	0.384649	n/a	Programmed Cell Death
LOC103512222	XP_008475195.1	glutathione S-transferase-like	-0.261626	n/a	Glutathione Metabolism/Detoxification of ROS
LOC103521046	XP_008484372.1	synaptic vesicle glycoprotein 2B-like	-0.424066	n/a	Neurotransmitter Transmission
LOC103516013	XP_008479189.1	leucine-rich repeat flightless-interacting protein 2	-0.311674	n/a	Pathogen Recognition & Immune Response
LOC103520568	XP_008483892.1	10 kDa heat shock protein%2C mitochondrial-like	0.237379	n/a	Heat Shock Proteins
LOC103507786	XP_008470513.1	LOW QUALITY PROTEIN: transferrin-like	0.893459	n/a	Pathogen Recognition & Immune Response
LOC103524177	XP_008487403.1	allergen Cr-PI-like	3.57036	n/a	Pathogen Recognition & Immune Response	Homology to allergens. Conserved hemocyanin domain.
LOC103521729	XP_008485058.1	protein takeout-like	-0.767797	n/a	Behavior/Circadian Rhythms
LOC103513085	XP_008476116.1	mitochondrial chaperone BCS1	0.463597	n/a	Electron Transport Chain
LOC103508055	XP_008470814.1	heat shock protein 83	0.745903	n/a	Heat Shock Proteins
LOC103524093	XP_008487322.1	E3 ubiquitin-protein ligase SH3RF1	-0.332489	n/a	Pathogen Recognition & Immune Response
LOC103520978	XP_008484302.1	aromatic-L-amino-acid decarboxylase-like	1.15743	n/a	Neurotransmitter Metabolism, Pathogen Recognition & Immune Response
LOC103512363	XP_008475349.1	peroxidase-like	-0.223528	n/a	Glutathione Metabolism/Detoxification of ROS
LOC103506297	XP_008468903.1	protein croquemort-like	0.427713	n/a	Programmed Cell Death
LOC103510181	XP_008473049.1	dual specificity mitogen-activated protein kinase kinase 7-like	-0.682842	n/a	Pathogen Recognition & Immune Response
LOC103512632	XP_008475623.1	catalase-like	0.468521	n/a	Glutathione Metabolism/Detoxification of ROS
LOC103513529	XP_008476589.1	heat shock 70 kDa protein cognate 5	0.416796	n/a	Heat Shock Proteins
LOC103509992	XP_008472851.1	D-aspartate oxidase-like	-0.555537	n/a	Neurotransmitter Metabolism, Pathogen Recognition & Immune Response
LOC103510878	XP_008473799.1	peroxidase-like protein 3	4.9236	n/a	Glutathione Metabolism/Detoxification of ROS
LOC103512992	XP_008476024.1	enoyl-CoA hydratase domain-containing protein 2%2C mitochondrial-like	0.414946	n/a	Fatty Acid Oxidation
LOC103523323	XP_008486603.1	peroxiredoxin-4-like	-1.00097	n/a	Glutathione Metabolism/Detoxification of ROS
LOC103509965	XP_008472820.1	mitogen-activated protein kinase kinase kinase 13	-0.276513	n/a	Pathogen Recognition & Immune Response
LOC103506270	XP_008468878.1	peroxidasin-like	0.461317	n/a	Glutathione Metabolism/Detoxification of ROS
LOC103524702	XP_008487959.1	myosin light chain kinase%2C smooth muscle-like	-0.335794	n/a	Muscle
LOC103511898	XP_008474863.1	short/branched chain specific acyl-CoA dehydrogenase%2C mitochondrial-like	0.275137	n/a	Fatty Acid Oxidation
LOC103514265	XP_008477357.1	mitochondrial inner membrane protein OXA1L-like	0.331597	n/a	Electron Transport Chain
LOC103519671	XP_008482981.1	dnaJ homolog subfamily C member 2	-0.376846	n/a	Heat Shock Proteins
LOC103506271	XP_008468879.1	peroxidasin homolog	0.576532	n/a	Glutathione Metabolism/Detoxification of ROS
LOC103506729	XP_008469353.1	pyruvate carboxylase%2C mitochondrial-like	0.666863	n/a	Gluconeogenesis
LOC103508489	XP_008471262.1	trifunctional enzyme subunit alpha%2C mitochondrial-like	1.11431	n/a	Fatty Acid Oxidation
LOC103519636	XP_008482947.1	beta-hexosaminidase subunit alpha-like	-0.736193	n/a	Barrier
LOC103520753	XP_008484075.1	bax inhibitor 1-like	-0.454395	n/a	Inhibition of Programmed Cell Death
LOC103518112	XP_008481390.1	leucine-rich repeat-containing protein 57-like	0.538346	n/a	Pathogen Recognition & Immune Response
LOC103523284	XP_008486564.1	LOW QUALITY PROTEIN: enolase-like	0.596794	n/a	Glycolysis, Gluconeogenesis
LOC103515109	XP_008478252.1	membrane alanyl aminopeptidase-like	5.67411	n/a	Glutathione Metabolism/Detoxification of ROS
LOC103522954	XP_008486258.1	melanotransferrin-like	0.918567	n/a	Pathogen Recognition & Immune Response
LOC103515205	XP_008478355.1	glucose-6-phosphate 1-epimerase	-0.461368	n/a	Glycolysis, Gluconeogenesis
LOC103508986	XP_008471800.1	hemocytin-like	-0.636001	n/a	Pathogen Recognition & Immune Response
LOC103520079	XP_008483394.1	ovotransferrin-like	1.05893	n/a	Pathogen Recognition & Immune Response
LOC103509717	XP_008472568.1	superoxide dismutase [Cu-Zn]	-0.284975	n/a	Glutathione Metabolism/Detoxification of ROS
LOC103512808	XP_008475819.1	dihydrolipoyllysine-residue acetyltransferase component of pyruvate dehydrogenase complex%2C mitochondrial-like	0.481116	n/a	Pyruvate Decarboxylation
LOC103520471	XP_008483789.1	titin-like	-0.630481	n/a	Muscle
LOC103505152	XP_008467683.1	chitooligosaccharidolytic beta-N-acetylglucosaminidase-like	0.32509	n/a	Barrier
LOC103510714	XP_008473620.1	mimitin%2C mitochondrial	-0.400717	n/a	Electron Transport Chain	Homology to mimitin. Conserved NADH ubiquinone oxidoreductase domain.
LOC103509285	XP_008472107.1	60 kDa heat shock protein%2C mitochondrial	0.286407	n/a	Heat Shock Proteins
LOC103510165	XP_008473032.1	gamma-glutamyltranspeptidase 1-like	-0.654183	n/a	Glutathione Metabolism/Detoxification of ROS
LOC103507242	XP_008469917.1	pyruvate dehydrogenase E1 component subunit beta%2C mitochondrial-like	0.677212	n/a	Pyruvate Decarboxylation
LOC103518972	XP_008482273.1	thioredoxin domain-containing protein 12-like	-0.444264	n/a	Glutathione Metabolism/Detoxification of ROS
LOC103514743	XP_008477872.1	acetylcholine receptor subunit alpha-like	-0.982351	n/a	Neurotransmitter Transmission
LOC103509748	XP_008472596.1	autophagy-related protein 101	-0.417247	n/a	Programmed Cell Death
LOC103521500	XP_008484833.1	dnaJ homolog subfamily C member 3-like	-0.425253	n/a	Heat Shock Proteins
LOC103519394	XP_008482701.1	syntaxin-1A-like	-0.339323	n/a	Neurotransmitter Transmission
LOC103523697	XP_008486942.1	dihydrolipoyllysine-residue acetyltransferase component of pyruvate dehydrogenase complex%2C mitochondrial-like	0.342444	n/a	Pyruvate Decarboxylation
LOC103523145	XP_008486435.1	pyruvate dehydrogenase protein X component-like	0.696001	n/a	Pyruvate Decarboxylation
LOC103514783	XP_008477908.1	probable cyclin-dependent serine/threonine-protein kinase DDB_G0292550, partial	1.89109	n/a	Pathogen Recognition & Immune Response	Homology to allergen- like proteins and hexamerin-like proteins. Conserved hemocyanin domains.
LOC103518161	XP_008481437.1	fructose-bisphosphate aldolase-like	0.3991	n/a	Glycolysis, Gluconeogenesis
LOC103517728	XP_008480995.1	thyrotropin-releasing hormone-degrading ectoenzyme-like	-0.497406	n/a	Glutathione Metabolism/Detoxification of ROS
LOC103520736	XP_008484059.1	apoptosis inhibitor 5 homolog	-0.572105	n/a	Inhibition of Programmed Cell Death
LOC103521036	XP_008484362.1	myosin-binding protein C%2C fast-type-like	-0.511417	n/a	Muscle
LOC103518529	XP_008481827.1	LOW QUALITY PROTEIN: Down syndrome cell adhesion molecule-like protein Dscam2	-0.75768	n/a	Pathogen Recognition & Immune Response	Homology to down syndrome cell adhesion molecule. Conserved immunoglobulin and fibronectin type 3 domain.
LOC103522691	XP_008486008.1	60 kDa heat shock protein%2C mitochondrial-like	0.454249	n/a	Heat Shock Proteins
LOC103510162	XP_008473029.1	gamma-glutamyltranspeptidase 1-like	-0.554964	n/a	Glutathione Metabolism/Detoxification of ROS
LOC103514395	XP_008477493.1	protein takeout-like	-0.628932	n/a	Behavior/Circadian Rhythms
LOC103522423	XP_008485752.1	probable pyruvate dehydrogenase E1 component subunit alpha%2C mitochondrial	0.192124	n/a	Pyruvate Decarboxylation
LOC103521536	XP_008484872.1	muscle M-line assembly protein unc-89-like	-0.39706	n/a	Muscle
LOC103514277	XP_008477368.1	muscle M-line assembly protein unc-89-like	-0.438505	n/a	Muscle
LOC103518076	XP_008481356.1	cytoplasmic aconitate hydratase-like	0.399584	n/a	TCA Cycle
LOC103519860	XP_008483167.1	dnaJ homolog subfamily C member 14-like	-0.253805	n/a	Heat Shock Proteins
LOC103518844	XP_008482150.1	fructose-bisphosphate aldolase-like	0.295235	n/a	Glycolysis, Gluconeogenesis
