# Supplementary material for: Development on Citrus medica infected with ‘Candidatus Liberibacter asiaticus’ has sex-specific and -nonspecific impacts on adult Diaphorina citri and its endosymbionts
Source: PLoS One. 2020 Oct 6;15(10):e0239771. doi: 10.1371/journal.pone.0239771 (PMC7537882; doi:10.1371/journal.pone.0239771)
Supplement: S7 Dataset — (XLSX) [file pone.0239771.s011.xlsx]

## Sheet: Sheet1
S7 Dataset. Differentially abundant proteins and corresponding predicted functions used to generate figures 8 and 9.
Accession Number	Identified Proteins	Fold Change for Males	Quantitative Profile for Males	Fold Change for Females	Quantitative Profile for Females	Function(s)	Comments on Blastp results
gi|662185715|ref|XP_008478519.1|	PREDICTED: cuticle protein 7-like [Diaphorina citri]	0.4	male CLas+ FL low, male CLas- FL high	0.3	female CLas+ FL low, female CLas- FL high	Barrier
gi|662186747|ref|XP_008483676.1|	PREDICTED: pupal cuticle protein C1B-like [Diaphorina citri]	0.3	male CLas+ FL low, male CLas- FL high	0.04	female CLas+ FL low, female CLas- FL high	Barrier
gi|662189399|ref|XP_008467424.1|	PREDICTED: cuticle protein 18.6, isoform B-like [Diaphorina citri]	0.6	male CLas+ FL low, male CLas- FL high	0.5	female CLas+ FL low, female CLas- FL high	Barrier
gi|662206788|ref|XP_008476867.1|	PREDICTED: calphotin-like, partial [Diaphorina citri]	0.1	male CLas+ FL low, male CLas- FL high	0.2	female CLas+ FL low, female CLas- FL high	Barrier	Homology to cuticle proteins. Conserved domain for chitin binding.
gi|662207236|ref|XP_008477113.1|	PREDICTED: cuticle protein 12.5-like [Diaphorina citri]	0.7	male CLas+ FL low, male CLas- FL high	0.6	female CLas+ FL low, female CLas- FL high	Barrier
gi|662207246|ref|XP_008477119.1|	PREDICTED: skin secretory protein xP2-like [Diaphorina citri]	0.6	male CLas+ FL low, male CLas- FL high	0.5	female CLas+ FL low, female CLas- FL high	Barrier	Homology to pupal cuticle proteins.
gi|662207248|ref|XP_008477120.1|	PREDICTED: skin secretory protein xP2-like [Diaphorina citri]	0.3	male CLas+ FL low, male CLas- FL high	0.2	female CLas+ FL low, female CLas- FL high	Barrier	Homology to cuticle proteins.
gi|662207379|ref|XP_008477189.1|	PREDICTED: extensin-like [Diaphorina citri]	0.4	male CLas+ FL low, male CLas- FL high	0.3	female CLas+ FL low, female CLas- FL high	Barrier
gi|662212305|ref|XP_008479881.1|	PREDICTED: larval cuticle protein A2B-like, partial [Diaphorina citri]	1.4	male CLas+ FL high, male CLas- FL low	1.2	female CLas+ FL high, female CLas- FL low	Barrier
MCOT01697.0.CT	| Cuticle protein 7 | Similar to A0A067R7C5 | *-*- | PANTHER PTHR10380 | PANTHER PTHR10380:SF111 | Pfam PF00379	0.05	male CLas+ FL low, male CLas- FL high	0.06	female CLas+ FL low, female CLas- FL high	Barrier
MCOT07821.0.MM	| Cuticle protein 6 | Similar to W8C0V2 | *-*- | PANTHER PTHR10380 | PANTHER PTHR10380:SF24 | Pfam PF00379	0.4	male CLas+ FL low, male CLas- FL high	0.4	female CLas+ FL low, female CLas- FL high	Barrier
MCOT11478.0.MM	| Cuticle protein 7 | Similar to A0A0A9YPN9 | *-*- | PANTHER PTHR10380 | PANTHER PTHR10380:SF111 | Pfam PF00379	0.1	male CLas+ FL low, male CLas- FL high	0.06	female CLas+ FL low, female CLas- FL high	Barrier
MCOT12512.0.CC	| Cuticle protein 16.4 | Similar to G6DM44 | *-*- | PANTHER PTHR39068 | PANTHER PTHR39068:SF1 | Pfam PF11018	0.3	male CLas+ FL low, male CLas- FL high	0.04	female CLas+ FL low, female CLas- FL high	Barrier
MCOT14887.0.CC	| Cuticle protein 6 | Similar to A0A0A9W1G0 | *-*- | PANTHER PTHR12236 | PANTHER PTHR12236:SF8 | Pfam PF00379	0.3	male CLas+ FL low, male CLas- FL high	0.3	female CLas+ FL low, female CLas- FL high	Barrier
MCOT15525.0.CO	| Pupal cuticle protein 78E | Similar to B0WZC0 | *-*- | PANTHER PTHR10380 | PANTHER PTHR10380:SF4 | Pfam PF00379	0.3	male CLas+ FL low, male CLas- FL high	0.3	female CLas+ FL low, female CLas- FL high	Barrier
MCOT20413.0.CC	| Cuticle protein | Similar to A0A067QU47 | *-*- | PANTHER PTHR12236 | PANTHER PTHR12236:SF18 | Pfam PF00379	0.2	male CLas+ FL low, male CLas- FL high	0.2	female CLas+ FL low, female CLas- FL high	Barrier
gi|662197351|ref|XP_008471749.1|	PREDICTED: endocuticle structural glycoprotein SgAbd-2-like [Diaphorina citri]	NA	NA	1.1	female CLas+ FL high, female CLas- FL low	Barrier
gi|662203641|ref|XP_008475167.1|	PREDICTED: LOW QUALITY PROTEIN: adhesive plaque matrix protein-like, partial [Diaphorina citri]	NA	NA	0.6	female CLas+ FL low, female CLas- FL high	Barrier
MCOT01594.0.CC	| Endocuticle structural glycoprotein SgAbd-2 | Similar to A0A0A9YXU4 | ***- | PANTHER PTHR10380 | Pfam PF00379	NA	NA	1.1	female CLas+ FL high, female CLas- FL low	Barrier
MCOT04731.0.CO	| Endocuticle structural glycoprotein SgAbd-8, putative | Similar to E0W3K9 | ***- | PANTHER PTHR10380 | Pfam PF00379	NA	NA	1.2	female CLas+ FL high, female CLas- FL low	Barrier
MCOT09616.0.MT	| Peritrophin-1 | Similar to A0A0A9WD57 | ***- | PANTHER PTHR23301 | PANTHER PTHR23301:SF8 | Pfam PF01607	NA	NA	0.4	female CLas+ FL low, female CLas- FL high	Barrier
MCOT11508.0.MT	| Endocuticle structural glycoprotein SgAbd-2 | Similar to A0A0A9YXU4 | *-*- | PANTHER PTHR10380 | PANTHER PTHR10380:SF118 | Pfam PF00379	NA	NA	1.1	female CLas+ FL high, female CLas- FL low	Barrier
MCOT17605.0.CT	| Cuticle protein 21 | Similar to A0A0A9XTK3 | *-*- | PANTHER PTHR12236 | PANTHER PTHR12236:SF39 | Pfam PF00379	NA	NA	1.4	female CLas+ FL high, female CLas- FL low	Barrier
MCOT20468.0.CT	| Endocuticle structural glycoprotein SgAbd-2 | Similar to A0A0A9YXU4 | ***- | PANTHER PTHR10380 | PANTHER PTHR10380:SF118 | Pfam PF00379	NA	NA	1.1	female CLas+ FL high, female CLas- FL low	Barrier
MCOT21902.0.CT	| Cuticle protein | Similar to T1P9U6 | *-*- | PANTHER PTHR12236 | PANTHER PTHR12236:SF7 | Pfam PF00379	NA	NA	0.2	female CLas+ FL low, female CLas- FL high	Barrier
MCOT13273.0.CT	| Cuticle protein 6 | Similar to W8C0V2 | *-*- | PANTHER PTHR10380 | PANTHER PTHR10380:SF24 | Pfam PF00379	0.3	male CLas+ FL low, male CLas- FL high	NA	NA	Barrier
MCOT13299.0.CC	| Chitinase | Similar to D3TLB4 | ***- | PANTHER PTHR11177 | PANTHER PTHR11177:SF211 | Pfam PF00704	1.6	male CLas+ FL high, male CLas- FL low	NA	NA	Barrier
MCOT17077.0.CC	| Cuticle protein-like protein | Similar to E2J7A8 | *-*- | PANTHER PTHR12236 | PANTHER PTHR12236:SF5 | Pfam PF00379	0.8	male CLas+ FL low, male CLas- FL high	NA	NA	Barrier
gi|662186493|ref|XP_008482419.1|	PREDICTED: NADP-dependent malic enzyme-like, partial [Diaphorina citri]	NA	NA	0.3	female CLas+ FL low, female CLas- FL high	Barrier
MCOT18154.0.CT	| Malic enzyme | Similar to L7WRS4 | ***- | PANTHER PTHR23406 | PANTHER PTHR23406:SF22 | Pfam PF03949	NA	NA	0.4	female CLas+ FL low, female CLas- FL high	Barrier
gi|662186487|ref|XP_008482387.1|	PREDICTED: NADP-dependent malic enzyme-like [Diaphorina citri]	1.6	male CLas+ FL high, male CLas- FL low	NA	NA	Barrier
MCOT16205.1.CC	| alcohol dehydrogenase | Similar to WP_057324430.1 | ***- | PANTHER PTHR11496 | PANTHER PTHR11496:SF62 | Pfam PF00465	0.4	male CLas+ FL low, male CLas- FL high	0.3	female CLas+ FL low, female CLas- FL high	Barrier
MCOT20780.0.CC	| Protein takeout | Similar to A0A067RQR4 | ***- | PANTHER PTHR11008 | Pfam PF06585	Inf	male CLas+ FL high, male CLas- FL low	NA	NA	Behavior/Circadian Rhythm
MCOT04149.0.CC	| Cytochrome c, putative | Similar to E0VKR2 | ***- | PANTHER PTHR11961 | Pfam PF00034	3.5	male CLas+ FL high, male CLas- FL low	NA	NA	Electron Transport Chain
gi|662200784|ref|XP_008473620.1|	PREDICTED: mimitin, mitochondrial [Diaphorina citri]	5.2	male CLas+ FL high, male CLas- FL low	2.4	female CLas+ FL high, female CLas- FL low	Electron Transport Chain
MCOT15938.2.CC	| ATP synthase subunit delta, mitochondrial | Similar to A0A0A9YLN4 | ***- | PANTHER PTHR13822 | Pfam PF02823	1.2	male CLas+ FL high, male CLas- FL low	NA	NA	Electron Transport Chain
MCOT18608.2.CC	| Cytochrome c oxidase subunit 5B, mitochondrial | Similar to A0A0A9WPB8 | ***- | PANTHER PTHR10122 | Pfam PF01215	2.1	male CLas+ FL high, male CLas- FL low	2.3	female CLas+ FL high, female CLas- FL low	Electron Transport Chain
MCOT22131.0.CC	| Cytochrome c oxidase subunit 5A, mitochondrial | Similar to A0A0A9XB66 | ***- | PANTHER PTHR14200 | Pfam PF02284	2.3	male CLas+ FL high, male CLas- FL low	1.9	female CLas+ FL high, female CLas- FL low	Electron Transport chain
gi|662212000|ref|XP_008479708.1|	PREDICTED: cytochrome c oxidase subunit 6C-like [Diaphorina citri]	4.6	male CLas+ FL high, male CLas- FL low	3.9	female CLas+ FL high, female CLas- FL low	Electron Transport Chain
gi|662184568|ref|XP_008472514.1|	PREDICTED: cytochrome c oxidase subunit 4 isoform 2, mitochondrial-like [Diaphorina citri]	3.5	male CLas+ FL high, male CLas- FL low	6	female CLas+ FL high, female CLas- FL low	Electron Transport Chain
MCOT21195.0.CO	| HIG1 domain family member 2A | Similar to A0A0A1WHR7 | ***- | PANTHER PTHR12297 | Pfam PF04588	0.4	male CLas+ FL low, male CLas- FL high	0.3	female CLas+ FL low, female CLas- FL high	Electron Transport Chain
MCOT16767.0.CO	| Cytochrome c-type heme lyase | Similar to W5JLA9 | ***- | PANTHER PTHR12743 | Pfam PF01265	0	male CLas+ FL low, male CLas- FL high	NA	NA	Electron Transport Chain
MCOT11815.0.OO	| Nadh dehydrogenase | Similar to A0A0J7KKY3 | ***- | PANTHER PTHR12910 | PANTHER PTHR12910:SF2 | Pfam PF05071	0.5	male CLas+ FL low, male CLas- FL high	0.1	female CLas+ FL low, female CLas- FL high	Electron Transport Chain
MCOT16224.0.CO	| Electron transfer flavoprotein-ubiquinone oxidoreductase | Similar to W5JFW5 | ***- | PANTHER PTHR10617 | PANTHER PTHR10617:SF107 | Pfam PF05187 | Pfam PF13450	0.7	male CLas+ FL low, male CLas- FL high	0.3	female CLas+ FL low, female CLas- FL high	Electron Transport Chain
MCOT21597.0.CT	| ATP synthase subunit b, mitochondrial | Similar to A0A0A9YXA2 | ***- | PANTHER PTHR12733 | Pfam PF05405	NA	NA	0.5	female CLas+ FL low, female CLas- FL high	Electron Transport Chain
MCOT04747.0.CC	| ATP synthase subunit A | Similar to WP_056934309.1 | ***- | PANTHER PTHR15184 | PANTHER PTHR15184:SF51 | Pfam PF00006 | Pfam PF16886	NA	NA	0.7	female CLas+ FL low, female CLas- FL high	Electron Transport Chain
MCOT17067.1.CO	| ATP synthase subunit d, mitochondrial | Similar to A0A067R370 | ***- | PANTHER PTHR12700 | PANTHER PTHR12700:SF12 | Pfam PF05873	NA	NA	1	female CLas+ FL high, female CLas- FL low	Electron Transport Chain
gi|662193577|ref|XP_008469702.1|	PREDICTED: cytochrome c [Diaphorina citri]	NA	NA	1.1	female CLas+ FL high, female CLas- FL low	Electron Transport Chain
MCOT20438.0.CO	| Cytochrome b-c1 complex subunit 7 | Similar to A0A067REU5 | ***- | PANTHER PTHR12022 | Pfam PF02271	NA	NA	1.3	female CLas+ FL high, female CLas- FL low	Electron Transport Chain
MCOT21582.1.CT	| Nadh dehydrogenase | Similar to A0A0J7L9Q8 | ***- | PANTHER PTHR11993 | PANTHER PTHR11993:SF10 | Pfam PF00346	NA	NA	0.06	female CLas+ FL low, female CLas- FL high	Electron Transport Chain
MCOT04751.0.CT	| NADH dehydrogenase subunit I | Similar to ALN73400.1 | ***- | PANTHER PTHR10849 | PANTHER PTHR10849:SF20 | Pfam PF12838	NA	NA	0.3	female CLas+ FL low, female CLas- FL high	Electron Transport Chain
gi|662187405|ref|XP_008486857.1|	PREDICTED: NADH dehydrogenase [ubiquinone] 1 alpha subcomplex subunit 9, mitochondrial-like [Diaphorina citri]	NA	NA	0.4	female CLas+ FL low, female CLas- FL high	Electron Transport Chain
MCOT04801.0.CO	| NADH dehydrogenase | Similar to KRZ03757.1 | *-*- | PANTHER PTHR10371 | PANTHER PTHR10371:SF3 | Pfam PF01257	NA	NA	0.4	female CLas+ FL low, female CLas- FL high	Electron Transport Chain
MCOT09856.0.MT	| Nadh dehydrogenase | Similar to A0A0J7L058 | ***- | PANTHER PTHR11780 | Pfam PF01512 | Pfam PF10589	NA	NA	0.4	female CLas+ FL low, female CLas- FL high	Electron Transport Chain
MCOT10076.0.OO	| NADH dehydrogenase [ubiquinone] 1 subunit C2 | Similar to D2A2K1 | ***- | PANTHER PTHR13099 | Pfam PF06374	NA	NA	0.4	female CLas+ FL low, female CLas- FL high	Electron Transport Chain
MCOT22926.0.CC	| NADH dehydrogenase | Similar to S4PPT2 | ***- | PANTHER PTHR10513 | PANTHER PTHR10513:SF15 | Pfam PF01712	NA	NA	0.4	female CLas+ FL low, female CLas- FL high	Electron Transport Chain
MCOT06508.0.CC	| ATP synthase F1, delta subunit | Similar to A0A022T763 | ***- | PANTHER PTHR11910 | PANTHER PTHR11910:SF1 | Pfam PF00213	NA	NA	1.1	female CLas+ FL high, female CLas- FL low	Electron Transport Chain
MCOT20380.0.CC	| NADH dehydrogenase | Similar to I4DK45 | ***- | PANTHER PTHR12653 | Pfam PF04716	NA	NA	1.2	female CLas+ FL high, female CLas- FL low	Electron Transport Chain
MCOT18443.3.CC	| ATP synthase-coupling factor 6, mitochondrial | Similar to B4JI06 | ***- | PANTHER PTHR12441 | Pfam PF05511	NA	NA	1.4	female CLas+ FL high, female CLas- FL low	Electron Transport Chain
MCOT15582.2.CO	| long-chain-fatty-acid--CoA ligase | Similar to WP_057763727.1 | ***- | PANTHER PTHR24096 | PANTHER PTHR24096:SF185 | Pfam PF00501 | Pfam PF13193	0.7	male CLas+ FL low, male CLas- FL high	0.2	female CLas+ FL low, female CLas- FL high	Fatty Acid Oxidation
MCOT04082.0.CO	| Acyl-coa dehydrogenase | Similar to B0WLI6 | ***- | PANTHER PTHR10909 | PANTHER PTHR10909:SF240 | Pfam PF00441 | Pfam PF02770	0.7	male CLas+ FL low, male CLas- FL high	NA	NA	Fatty Acid Oxidation
MCOT03422.2.CO	| Enoyl-CoA hydratase 1 | Similar to Q2F6B0 | ***- | PANTHER PTHR11941 | PANTHER PTHR11941:SF54 | Pfam PF00378	0.8	male CLas+ FL low, male CLas- FL high	NA	NA	Fatty Acid Oxidation
MCOT06257.1.CT	| Electron transfer flavoprotein subunit beta | Similar to A0A067RME8 | ***- | PANTHER PTHR21294 | PANTHER PTHR21294:SF8 | Pfam PF01012	0.8	male CLas+ FL low, male CLas- FL high	NA	NA	Fatty Acid Oxidation
MCOT19282.2.CC	| Acetyl-CoA acetyltransferase | Similar to Q1HQG3 | ***- | PANTHER PTHR18919 | PANTHER PTHR18919:SF107 | Pfam PF00108 | Pfam PF02803	0.7	male CLas+ FL low, male CLas- FL high	0.7	female CLas+ FL low, female CLas- FL high	Fatty Acid Oxidation
MCOT17678.3.CC	| Acetyl-CoA acetyltransferase | Similar to B8RJE3 | ***- | PANTHER PTHR18919 | PANTHER PTHR18919:SF5 | Pfam PF00108 | Pfam PF02803	0.6	male CLas+ FL low, male CLas- FL high	0.4	female CLas+ FL low, female CLas- FL high	Fatty Acid Oxidation
MCOT19282.3.CC	| Acetyl-CoA acetyltransferase | Similar to Q1HQG3 | ***- | PANTHER PTHR18919 | PANTHER PTHR18919:SF107 | Pfam PF00108 | Pfam PF02803	0.6	male CLas+ FL low, male CLas- FL high	0.6	female CLas+ FL low, female CLas- FL high	Fatty Acid Oxidation
MCOT04395.2.CT	| Trifunctional enzyme subunit alpha, mitochondrial | Similar to A0A0A9Y8J7 | ***- | PANTHER PTHR23309 | PANTHER PTHR23309:SF21 | Pfam PF02737 | Pfam PF00378	0.7	male CLas+ FL low, male CLas- FL high	0.4	female CLas+ FL low, female CLas- FL high	Fatty Acid Oxidation
MCOT01288.0.CT	| Trifunctional enzyme subunit alpha, mitochondrial | Similar to A0A0A9Y8J7 | ***- | PANTHER PTHR23309 | PANTHER PTHR23309:SF21 | Pfam PF02737 | Pfam PF00378	0.7	male CLas+ FL low, male CLas- FL high	0.4	female CLas+ FL low, female CLas- FL high	Fatty Acid Oxidation
gi|662190444|ref|XP_008467990.1|	PREDICTED: probable enoyl-CoA hydratase, mitochondrial isoform X1 [Diaphorina citri]	0.7	male CLas+ FL low, male CLas- FL high	NA	NA	Fatty Acid Oxidation
gi|662210156|ref|XP_008478707.1|	PREDICTED: probable 3-hydroxyacyl-CoA dehydrogenase B0272.3 isoform X1 [Diaphorina citri]	0.7	male CLas+ FL low, male CLas- FL high	NA	NA	Fatty Acid Oxidation
MCOT14071.1.CO	| enoyl-CoA hydratase | Similar to WP_057931583.1 | ***- | PANTHER PTHR11941 | PANTHER PTHR11941:SF45 | Pfam PF00378	0.4	male CLas+ FL low, male CLas- FL high	0.4	female CLas+ FL low, female CLas- FL high	Fatty Acid Oxidation
MCOT03160.0.CO	| Acyl-coa dehydrogenase | Similar to S4P5F9 | ***- | PANTHER PTHR10909 | PANTHER PTHR10909:SF303 | Pfam PF00441 | Pfam PF02771	0.4	male CLas+ FL low, male CLas- FL high	0.5	female CLas+ FL low, female CLas- FL high	Fatty Acid Oxidation
MCOT21853.2.CT	| Acyl-coa dehydrogenase | Similar to W5J382 | ***- | PANTHER PTHR10909 | PANTHER PTHR10909:SF292 | Pfam PF00441 | Pfam PF02770	0.6	male CLas+ FL low, male CLas- FL high	0.3	female CLas+ FL low, female CLas- FL high	Fatty Acid Oxidation
MCOT20549.0.CT	| Acetyl CoA acetyltransferase | Similar to A0A0H4IRH6 | ***- | PANTHER PTHR18919 | PANTHER PTHR18919:SF81 | Pfam PF00108 | Pfam PF02803	0.4	male CLas+ FL low, male CLas- FL high	0.4	female CLas+ FL low, female CLas- FL high	Fatty Acid Oxidation
MCOT06415.0.CT	| Acyl-coa dehydrogenase | Similar to S4P5F9 | ***- | PANTHER PTHR10909 | PANTHER PTHR10909:SF303 | Pfam PF00441 | Pfam PF02771	NA	NA	0	female CLas+ FL low, female CLas- FL high	Fatty Acid Oxidation
MCOT06130.2.CT	| Acetyl-CoA acetyltransferase | Similar to CUI09765.1 | ***- | PANTHER PTHR24314 | PANTHER PTHR24314:SF13 | Pfam PF02036 | Pfam PF00108	NA	NA	0.4	female CLas+ FL low, female CLas- FL high	Fatty Acid Oxidation
gi|662202858|ref|XP_008474742.1|	PREDICTED: very long-chain specific acyl-CoA dehydrogenase, mitochondrial [Diaphorina citri]	NA	NA	0.3	female CLas+ FL low, female CLas- FL high	Fatty Acid Oxidation
gi|662198455|ref|XP_008472349.1|	PREDICTED: LOW QUALITY PROTEIN: phosphoenolpyruvate carboxykinase, cytosolic [GTP]-like [Diaphorina citri]	NA	NA	0.08	female CLas+ FL low, female CLas- FL high	Gluconeogenesis
gi|662192943|ref|XP_008469353.1|	PREDICTED: pyruvate carboxylase, mitochondrial-like [Diaphorina citri]	NA	NA	0.5	female CLas+ FL low, female CLas- FL high	Gluconeogenesis
MCOT04325.0.CT	| Pyruvate carboxylase | Similar to Q16921 | ***- | PANTHER PTHR18866 | PANTHER PTHR18866:SF110 | Pfam PF02786 | Pfam PF02436	NA	NA	0.5	female CLas+ FL low, female CLas- FL high	Gluconeogenesis
MCOT12962.0.CT	| Pyruvate carboxylase | Similar to Q16V52 | ***- | PANTHER PTHR18866 | PANTHER PTHR18866:SF110 | Pfam PF02786 | Pfam PF02436	NA	NA	0.5	female CLas+ FL low, female CLas- FL high	Gluconeogenesis
MCOT04991.0.CT	| Hydroxyacylglutathione hydrolase, putative | Similar to E0VQL1 | ***- | PANTHER PTHR11935 | PANTHER PTHR11935:SF94 | Pfam PF16123 | Pfam PF00753	0.2	male CLas+ FL low, male CLas- FL high	0.1	female CLas+ FL low, female CLas- FL high	Glutathione Metabolism/Detoxification of ROS
MCOT01943.0.CT	| Glutathione S-transferase | Similar to T2BBI7 | ***- | PANTHER PTHR11260 | PANTHER PTHR11260:SF166 | Pfam PF13417 | Pfam PF14497	NA	NA	0.4	female CLas+ FL low, female CLas- FL high	Glutathione Metabolism/Detoxification of ROS
MCOT18982.0.CT	| Glutathione peroxidase | Similar to C4WSG0 | ***- | PANTHER PTHR11592 | Pfam PF00255	NA	NA	0.2	female CLas+ FL low, female CLas- FL high	Glutathione Metabolism/Detoxification of ROS
MCOT01447.0.CT	| Catalase | Similar to A0A023FCG3 | ***- | PANTHER PTHR11465 | Pfam PF00199 | Pfam PF06628	NA	NA	0.5	female CLas+ FL low, female CLas- FL high	Glutathione Metabolism/Detoxification of ROS
MCOT16518.0.CC	| Superoxide dismutase [Cu-Zn] | Similar to R4V538 | ***- | PANTHER PTHR10003 | Pfam PF00080	NA	NA	1.4	female CLas+ FL high, female CLas- FL low	Glutathione Metabolism/Detoxification of ROS
MCOT08413.0.MT	| alkyl hydroperoxide reductase | Similar to WP_057763869.1 | ***- | PANTHER PTHR10681 | PANTHER PTHR10681:SF90 | Pfam PF00578 | Pfam PF10417	0.9	male CLas+ FL low, male CLas- FL high	NA	NA	Glutathione Metabolism/Detoxification of ROS
gi|662204154|ref|XP_008475444.1|	PREDICTED: thioredoxin-like [Diaphorina citri]	6.3	male CLas+ FL high, male CLas- FL low	NA	NA	Glutathione Metabolism/Detoxification of ROS
MCOT06335.0.CC	| Thioredoxin 1 | Similar to W8CGV0 | ***- | PANTHER PTHR10438 | PANTHER PTHR10438:SF264 | Pfam PF00085	3.1	male CLas+ FL high, male CLas- FL low	NA	NA	Glutathione Metabolism/Detoxification of ROS
MCOT22296.0.CT	| Thioredoxin | Similar to T1P7S0 | ***- | PANTHER PTHR10438 | Pfam PF00085	5.8	male CLas+ FL high, male CLas- FL low	NA	NA	Glutathione Metabolism/Detoxification of ROS
MCOT13294.0.CC	| Gamma-glutamyl hydrolase A | Similar to E2BIR5 | ***- | PANTHER PTHR11315 | Pfam PF07722	2.4	male CLas+ FL high, male CLas- FL low	NA	NA	Glutathione Metabolism/Detoxification of ROS
MCOT19056.0.CT	| 6-phosphofructokinase | Similar to A0A0K8V1T2 | ***- | PANTHER PTHR13697 | PANTHER PTHR13697:SF4 | Pfam PF00365	NA	NA	0.09	female CLas+ FL low, female CLas- FL high	Glycolysis
gi|662213710|ref|XP_008480655.1|	PREDICTED: pyruvate kinase-like [Diaphorina citri]	NA	NA	0.4	female CLas+ FL low, female CLas- FL high	Glycolysis
MCOT20611.0.CT	| Pyruvate kinase | Similar to A0A067R9U1 | ***- | PANTHER PTHR11817 | PANTHER PTHR11817:SF37 | Pfam PF00224 | Pfam PF02887	NA	NA	0.5	female CLas+ FL low, female CLas- FL high	Glycolysis
MCOT21761.0.CO	| Pyruvate kinase | Similar to A0A067R9U1 | *-*- | PANTHER PTHR11817 | PANTHER PTHR11817:SF37 | Pfam PF00224	NA	NA	0.5	female CLas+ FL low, female CLas- FL high	Glycolysis
MCOT20958.0.CO	| Hexokinase | Similar to A0A023EUV6 | ***- | PANTHER PTHR19443 | Pfam PF03727 | Pfam PF00349	NA	NA	0.06	female CLas+ FL low, female CLas- FL high	Glycolysis
MCOT12922.1.CC	| Glucose-6-phosphate isomerase | Similar to D2KHW8 | ***- | PANTHER PTHR11469 | PANTHER PTHR11469:SF4 | Pfam PF00342	NA	NA	0.4	female CLas+ FL low, female CLas- FL high	Glycolysis
MCOT22799.0.CT	| Triosephosphate isomerase | Similar to R4UMY9 | ***- | PANTHER PTHR21139 | Pfam PF00121	1.3	male CLas+ FL high, male CLas- FL low	1.2	female CLas+ FL high, female CLas- FL low	Glycolysis, Gluconeogenesis
MCOT17575.0.CT	| Fructose-bisphosphate aldolase | Similar to G9C5D5 | ***- | PANTHER PTHR11627 | Pfam PF00274	NA	NA	1	female CLas+ FL low, female CLas- FL high	Glycolysis, Gluconeogenesis
MCOT21282.1.CT	| Phosphoglycerate kinase | Similar to I4DJT8 | ***- | PANTHER PTHR11406 | PANTHER PTHR11406:SF6 | Pfam PF00162	NA	NA	1.1	female CLas+ FL high, female CLas- FL low	Glycolysis, Gluconeogenesis
MCOT14808.1.CT	| Heat shock protein | Similar to A0A097PHN4 | ***- | PANTHER PTHR11527 | PANTHER PTHR11527:SF120 | Pfam PF00011	81	male CLas+ FL high, male CLas- FL low	Inf	female CLas+ FL high, female CLas- FL low	Heat Shock Protein
MCOT14808.2.CC	| Heat shock protein | Similar to A0A097PHN4 | ***- | PANTHER PTHR11527 | PANTHER PTHR11527:SF120 | Pfam PF00011	81	male CLas+ FL high, male CLas- FL low	Inf	female CLas+ FL high, female CLas- FL low	Heat Shock Protein
MCOT22668.0.CC	| Heat shock protein | Similar to A0A097PHN4 | ***- | PANTHER PTHR11527 | PANTHER PTHR11527:SF120 | Pfam PF00011	3.1	male CLas+ FL high, male CLas- FL low	27	female CLas+ FL high, female CLas- FL low	Heat Shock Protein
gi|662200764|ref|XP_008473609.1|	PREDICTED: protein lethal(2)essential for life-like [Diaphorina citri]	NA	NA	1.2	female CLas+ FL high, female CLas- FL low	Heat Shock Protein
gi|662209994|ref|XP_008478620.1|	PREDICTED: heat shock 70 kDa protein F, mitochondrial-like [Diaphorina citri]	NA	NA	1	female CLas+ FL low, female CLas- FL high	Heat Shock Protein
gi|662219635|ref|XP_008483910.1|	PREDICTED: LOW QUALITY PROTEIN: heat shock protein 83-like [Diaphorina citri]	NA	NA	0.3	female CLas+ FL low, female CLas- FL high	Heat Shock Protein
MCOT17784.0.CC	| Heat shock protein 90 | Similar to V5TFY5 | ***- | PANTHER PTHR11528 | Pfam PF00183 | Pfam PF02518	NA	NA	0.4	female CLas+ FL low, female CLas- FL high	Heat Shock Protein
MCOT20218.0.CT	| Heat shock protein 90 | Similar to J7FXV7 | *-*- | PANTHER PTHR11528 | Pfam PF00183 | Pfam PF02518	NA	NA	0.4	female CLas+ FL low, female CLas- FL high	Heat Shock Protein
MCOT00093.0.CC	| molecular chaperone DnaK | Similar to ALN71117.1 | ***- | PANTHER PTHR19375 | PANTHER PTHR19375:SF173 | Pfam PF00012	0.7	male CLas+ FL low, male CLas- FL high	0.7	female CLas+ FL low, female CLas- FL high	Heat Shock Protein
MCOT02375.1.CT	| molecular chaperone GrpE | Similar to WP_057849088.1 | ***- | PANTHER PTHR21237 | Pfam PF01025	0.5	male CLas+ FL low, male CLas- FL high	0.4	female CLas+ FL low, female CLas- FL high	Heat Shock Protein
MCOT00995.0.CT	| Heat shock protein 60 family chaperone GroEL | Similar to CUI05197.1 | ***- | PANTHER PTHR11353 | PANTHER PTHR11353:SF64 | Pfam PF00118	0.8	male CLas+ FL low, male CLas- FL high	NA	NA	Heat Shock Protein
MCOT02768.0.CC	| Calponin/transgelin | Similar to I4DJW1 | ***- | PANTHER PTHR18959 | PANTHER PTHR18959:SF51 | Pfam PF00307 | Pfam PF00402	1.5	male CLas+ FL high, male CLas- FL low	1.2	female CLas+ FL high, female CLas- FL low	Muscle
gi|662193248|ref|XP_008469522.1|	PREDICTED: tropomyosin [Diaphorina citri]	1.5	male CLas+ FL high, male CLas- FL low	1.1	female CLas+ FL high, female CLas- FL low	Muscle
gi|662200430|ref|XP_008473425.1|	PREDICTED: LOW QUALITY PROTEIN: titin-like [Diaphorina citri]	4.7	male CLas+ FL high, male CLas- FL low	3.3	female CLas+ FL high, female CLas- FL low	Muscle
gi|662204028|ref|XP_008475375.1|	PREDICTED: LOW QUALITY PROTEIN: twitchin-like [Diaphorina citri]	1.6	male CLas+ FL high, male CLas- FL low	0.7	female CLas+ FL low, female CLas- FL high	Muscle
gi|662207368|ref|XP_008477184.1|	PREDICTED: troponin T, partial [Diaphorina citri]	1.5	male CLas+ FL high, male CLas- FL low	1.5	female CLas+ FL high, female CLas- FL low	Muscle
MCOT01559.0.CT	| Troponin T isoform 1 | Similar to Q3B723 | ***- | PANTHER PTHR11521 | PANTHER PTHR11521:SF1 | Pfam PF00992	1.5	male CLas+ FL high, male CLas- FL low	1.5	female CLas+ FL high, female CLas- FL low	Muscle
MCOT04124.0.CT	| Titin | Similar to F4X806 | *-*- | PANTHER PTHR10489 | PANTHER PTHR10489:SF691 | Pfam PF07679 | Pfam PF06582	1.7	male CLas+ FL high, male CLas- FL low	0.6	female CLas+ FL low, female CLas- FL high	Muscle
MCOT04684.0.CC	| Muscular protein 20 | Similar to D1GX72 | ***- | PANTHER PTHR18959 | Pfam PF00307 | Pfam PF00402	1.2	male CLas+ FL high, male CLas- FL low	1.1	female CLas+ FL high, female CLas- FL low	Muscle
MCOT05503.0.CT	| Twitchin | Similar to A0A0A9Z4D5 | ***- | PANTHER PTHR13817 | Pfam PF00069 | Pfam PF07679	1.7	male CLas+ FL high, male CLas- FL low	0.6	female CLas+ FL low, female CLas- FL high	Muscle
MCOT05733.0.CT	| Muscle LIM protein Mlp84B | Similar to A0A026WCA1 | ***- | PANTHER PTHR24215 | PANTHER PTHR24215:SF22 | Pfam PF00412	1.4	male CLas+ FL high, male CLas- FL low	1.1	female CLas+ FL high, female CLas- FL low	Muscle
MCOT08395.0.MT	| Myosin 1 light chain | Similar to Q5MGI8 | ***- | PANTHER PTHR23048 | PANTHER PTHR23048:SF12	1.4	male CLas+ FL high, male CLas- FL low	1.1	female CLas+ FL high, female CLas- FL low	Muscle
MCOT11683.0.MT	| Myosin regulatory light chain 1, partial | Similar to KRX83909.1 | ***- | PANTHER PTHR23049 | PANTHER PTHR23049:SF4 | Pfam PF13833	1.3	male CLas+ FL high, male CLas- FL low	1.5	female CLas+ FL high, female CLas- FL low	Muscle
MCOT15707.6.CC	| myosin heavy chain, isoform S | Similar to KRF81462.1 | *-*- | PANTHER PTHR13140 | PANTHER PTHR13140:SF364 | Pfam PF00063 | Pfam PF02736	1.2	male CLas+ FL high, male CLas- FL low	0.7	female CLas+ FL low, female CLas- FL high	Muscle
MCOT20905.1.CC	| Tropomyosin | Similar to A0A0A9VQ49 | ***- | PANTHER PTHR19269 | PANTHER PTHR19269:SF51 | Pfam PF00261	1.3	male CLas+ FL high, male CLas- FL low	1.3	female CLas+ FL high, female CLas- FL low	Muscle
MCOT20905.2.CC	| Tropomyosin 2 | Similar to V5JDH8 | ***- | PANTHER PTHR19269 | PANTHER PTHR19269:SF51 | Pfam PF00261	1.3	male CLas+ FL high, male CLas- FL low	1.3	female CLas+ FL high, female CLas- FL low	Muscle
gi|662194664|ref|XP_008470288.1|	PREDICTED: LOW QUALITY PROTEIN: titin-like [Diaphorina citri]	NA	NA	0.4	female CLas+ FL low, female CLas- FL high	Muscle
gi|662204082|ref|XP_008475404.1|	PREDICTED: myosin heavy chain, muscle-like [Diaphorina citri]	NA	NA	1	female CLas+ FL low, female CLas- FL high	Muscle
gi|662207450|ref|XP_008477228.1|	PREDICTED: tropomyosin-1, isoforms 33/34-like isoform X1 [Diaphorina citri]	NA	NA	1.1	female CLas+ FL high, female CLas- FL low	Muscle
gi|662207452|ref|XP_008477229.1|	PREDICTED: fibrous sheath CABYR-binding protein-like isoform X2 [Diaphorina citri]	NA	NA	1.1	female CLas+ FL high, female CLas- FL low	Muscle
gi|662209172|ref|XP_008478173.1|	PREDICTED: myosin regulatory light chain 2 [Diaphorina citri]	NA	NA	1.6	female CLas+ FL high, female CLas- FL low	Muscle
MCOT02059.1.CC	| Troponin I | Similar to V9IBR9 | *-*- | PANTHER PTHR13738 | Pfam PF00992	NA	NA	1.1	female CLas+ FL high, female CLas- FL low	Muscle
MCOT08156.0.OO	| Muscular protein 20 | Similar to G6DP70 | ***- | PANTHER PTHR18959 | Pfam PF00307 | Pfam PF00402	NA	NA	1.1	female CLas+ FL high, female CLas- FL low	Muscle
MCOT18374.0.CT	| Filamin-C | Similar to E2BBG1 | *-*- | PANTHER PTHR11915 | PANTHER PTHR11915:SF313 | Pfam PF00630	NA	NA	0.4	female CLas+ FL low, female CLas- FL high	Muscle
MCOT00135.1.CC	| Actin | Similar to M9VDW4 | ***- | PANTHER PTHR11937 | PANTHER PTHR11937:SF162 | Pfam PF00022	1.4	male CLas+ FL high, male CLas- FL low	0.8	female CLas+ FL low, female CLas- FL high	Muscle
MCOT03961.0.CT	| Alpha-actinin, sarcomeric | Similar to A0A0A9Z8X1 | ***- | PANTHER PTHR11915 | PANTHER PTHR11915:SF231 | Pfam PF08726 | Pfam PF00435	NA	NA	0.7	female CLas+ FL low, female CLas- FL high	Muscle
MCOT21359.2.CO	| Transgelin | Similar to A0A088AJ47 | ***- | PANTHER PTHR18959 | Pfam PF00307 | Pfam PF00402	NA	NA	1.2	female CLas+ FL high, female CLas- FL low	Muscle
gi|662183545|ref|XP_008488026.1|	PREDICTED: LOW QUALITY PROTEIN: titin-like [Diaphorina citri]	1.7	male CLas+ FL high, male CLas- FL low	NA	NA	Muscle
gi|662212670|ref|XP_008480083.1|	PREDICTED: troponin C, isoform 2-like [Diaphorina citri]	1.4	male CLas+ FL high, male CLas- FL low	NA	NA	Muscle
gi|662216448|ref|XP_008482157.1|	PREDICTED: titin-like, partial [Diaphorina citri]	1.9	male CLas+ FL high, male CLas- FL low	NA	NA	Muscle
gi|662220407|ref|XP_008484338.1|	PREDICTED: disorganized muscle protein 1-like [Diaphorina citri]	2.7	male CLas+ FL high, male CLas- FL low	NA	NA	Muscle
MCOT00537.0.CO	| Muscle M-line assembly protein unc-89 | Similar to A0A067RKL9 | *-*- | PANTHER PTHR10489 | PANTHER PTHR10489:SF642 | Pfam PF00069 | Pfam PF07679	1.7	male CLas+ FL high, male CLas- FL low	NA	NA	Muscle
MCOT04619.0.CT	| Troponin C1 isoform | Similar to V5JDG0 | ***- | PANTHER PTHR23050 | PANTHER PTHR23050:SF199 | Pfam PF13499 | Pfam PF00036	1.9	male CLas+ FL high, male CLas- FL low	NA	NA	Muscle
MCOT06535.0.CC	| Troponin C, isoform 1 | Similar to E2BNZ1 | ***- | PANTHER PTHR23050 | PANTHER PTHR23050:SF199 | Pfam PF13499	1.7	male CLas+ FL high, male CLas- FL low	NA	NA	Muscle
MCOT10401.0.MM	| Tropomyosin | Similar to Q64F38 | *-*- | PANTHER PTHR19269 | PANTHER PTHR19269:SF51 | Pfam PF12718	1.8	male CLas+ FL high, male CLas- FL low	NA	NA	Muscle
MCOT12534.1.CT	| myosin heavy chain, isoform B | Similar to KRF81446.1 | ***- | PANTHER PTHR13140 | PANTHER PTHR13140:SF364 | Pfam PF01576 | Pfam PF00063	1.2	male CLas+ FL high, male CLas- FL low	NA	NA	Muscle
MCOT15707.2.CC	| myosin heavy chain, isoform I | Similar to KRF81453.1 | *-*- | PANTHER PTHR13140 | PANTHER PTHR13140:SF364 | Pfam PF00063 | Pfam PF02736	1.3	male CLas+ FL high, male CLas- FL low	NA	NA	Muscle
MCOT16097.0.CC	| Sarcalumenin | Similar to A0A0A9W1U0 | ***- | PANTHER PTHR11216 | PANTHER PTHR11216:SF71 | Pfam PF16880	4	male CLas+ FL high, male CLas- FL low	NA	NA	Muscle
MCOT17018.2.CO	| Muscle M-line assembly protein unc-89 | Similar to KRY53786.1 | *-*- | PANTHER PTHR10489 | PANTHER PTHR10489:SF691 | Pfam PF07679	1.7	male CLas+ FL high, male CLas- FL low	NA	NA	Muscle
MCOT23102.0.CO	| Twitchin | Similar to A0A0A9Z161 | *-*- | PANTHER PTHR13817 | Pfam PF07679 | Pfam PF00041	1.5	male CLas+ FL high, male CLas- FL low	NA	NA	Muscle
MCOT04092.1.CO	| 4-aminobutyrate aminotransferase | Similar to W5JFY4 | ***- | PANTHER PTHR11986 | PANTHER PTHR11986:SF7 | Pfam PF00202	NA	NA	0.2	female CLas+ FL low, female CLas- FL high	Neurotransmitter Metabolism
MCOT20302.0.CT	| Glutamate dehydrogenase | Similar to J9KB74 | ***- | PANTHER PTHR11606 | PANTHER PTHR11606:SF13 | Pfam PF02812 | Pfam PF00208	NA	NA	0.4	female CLas+ FL low, female CLas- FL high	Neurotransmitter Metabolism
MCOT18540.1.CT	| Glutamine synthetase | Similar to M9V250 | ***- | PANTHER PTHR20852 | PANTHER PTHR20852:SF57 | Pfam PF00120 | Pfam PF03951	NA	NA	0.5	female CLas+ FL low, female CLas- FL high	Neurotransmitter Metabolism
MCOT04638.0.CT	| Serine hydroxymethyltransferase | Similar to B0WYE4 | ***- | PANTHER PTHR11680 | Pfam PF00464	0.06	male CLas+ FL low, male CLas- FL high	NA	NA	Neurotransmitter Metabolism
gi|662185527|ref|XP_008477561.1|	PREDICTED: synapse-associated protein of 47 kDa-like isoform X1 [Diaphorina citri]	1.8	male CLas+ FL high, male CLas- FL low	NA	NA	Neurotransmitter Transmission
gi|662208689|ref|XP_008477908.1|	PREDICTED: probable cyclin-dependent serine/threonine-protein kinase DDB_G0292550, partial [Diaphorina citri]	0.03	male CLas+ FL low, male CLas- FL high	0.5	female CLas+ FL low, female CLas- FL high	Pathogen Recognition and Immune Response	Homology to hexamerins and allergens. Conserved domains for hemocyanin.
gi|662208685|ref|XP_008477906.1|	PREDICTED: allergen Cr-PI-like [Diaphorina citri]	0.5	male CLas+ FL low, male CLas- FL high	1	female CLas+ FL high, female CLas- FL low	Pathogen Recognition and Immune Response	Conserved hemocyanin domains.
MCOT04554.0.CT	| Phenoloxidase subunit A3 | Similar to W8CHH4 | ***- | PANTHER PTHR11511 | PANTHER PTHR11511:SF24 | Pfam PF03723 | Pfam PF00372	2.5	male CLas+ FL high, male CLas- FL low	NA	NA	Pathogen Recognition and Immune Response
MCOT06129.2.CT	| Phenoloxidase subunit A3 | Similar to W8CHH4 | ***- | PANTHER PTHR11511 | PANTHER PTHR11511:SF24 | Pfam PF03723 | Pfam PF00372	1.9	male CLas+ FL high, male CLas- FL low	NA	NA	Pathogen Recognition and Immune Response
gi|662195076|ref|XP_008470513.1|	PREDICTED: LOW QUALITY PROTEIN: transferrin-like [Diaphorina citri]	1.9	male CLas+ FL high, male CLas- FL low	NA	NA	Pathogen Recognition and Immune Response
MCOT11235.0.MT	| Ferritin | Similar to R4WMK0 | ***- | PANTHER PTHR11431 | Pfam PF00210	2.2	male CLas+ FL high, male CLas- FL low	NA	NA	Pathogen Recognition and Immune Response
gi|662225417|ref|XP_008487105.1|	PREDICTED: vitellogenin-1-like [Diaphorina citri]	NA	NA	1.8	female CLas+ FL high, female CLas- FL low	Pathogen Recognition and Immune Response
gi|662206232|ref|XP_008476568.1|	PREDICTED: vitellogenin-2-like [Diaphorina citri]	NA	NA	2.1	female CLas+ FL high, female CLas- FL low	Pathogen Recognition and Immune Response
gi|662206226|ref|XP_008476565.1|	PREDICTED: vitellogenin-3-like [Diaphorina citri]	NA	NA	1.8	female CLas+ FL high, female CLas- FL low	Pathogen Recognition and Immune Response
gi|662206228|ref|XP_008476566.1|	PREDICTED: vitellogenin-1-like [Diaphorina citri]	NA	NA	1.5	female CLas+ FL high, female CLas- FL low	Pathogen Recognition and Immune Response
gi|662224309|ref|XP_008486488.1|	PREDICTED: vitellogenin-A1-like, partial [Diaphorina citri]	NA	NA	1.5	female CLas+ FL high, female CLas- FL low	Pathogen Recognition and Immune Response
MCOT07453.0.MM	| Vitellogenin | Similar to A0A059PA41 | *-*- | PANTHER PTHR23345 | PANTHER PTHR23345:SF15 | Pfam PF01347 | Pfam PF09172	NA	NA	1.5	female CLas+ FL high, female CLas- FL low	Pathogen Recognition and Immune Response
MCOT18962.0.CT	| Vitellogenin | Similar to A0A059PA41 | *-*- | PANTHER PTHR23345 | PANTHER PTHR23345:SF15 | Pfam PF01347 | Pfam PF09172	NA	NA	1.6	female CLas+ FL high, female CLas- FL low	Pathogen Recognition and Immune Response
MCOT16505.2.CT	| Vitellogenin, partial | Similar to KRY54946.1 | *-*- | PANTHER PTHR23345 | PANTHER PTHR23345:SF11 | Pfam PF01347 | Pfam PF09172	1.3	male CLas+ FL high, male CLas- FL low	1	female CLas+ FL high, female CLas- FL low	Pathogen Recognition and Immune Response
gi|662225419|ref|XP_008487106.1|	PREDICTED: vitellogenin-1-like [Diaphorina citri]	0.08	male CLas+ FL low, male CLas- FL high	1.6	female CLas+ FL high, female CLas- FL low	Pathogen Recognition and Immune Response	Homology to vitellogenins. Conserved domain for von Willebrand factor type D.
gi|662190099|ref|XP_008467797.1|	PREDICTED: LOW QUALITY PROTEIN: apolipophorins-like [Diaphorina citri]	1.4	male CLas+ FL high, male CLas- FL low	1.1	female CLas+ FL high, female CLas- FL low	Pathogen Recognition and Immune Response
MCOT16586.0.CT	| Apolipophorin-III | Similar to B9A9U2 | ***- | Pfam PF07464	NA	NA	1.2	female CLas+ FL high, female CLas- FL low	Pathogen Recognition and Immune Response
MCOT12528.1.CT	| Pyruvate dehydrogenase E1 component subunit alpha | Similar to A0A067QZL9 | ***- | PANTHER PTHR11516 | PANTHER PTHR11516:SF40 | Pfam PF00676	0.6	male CLas+ FL low, male CLas- FL high	0.6	female CLas+ FL low, female CLas- FL high	Pyruvate Decarboxylation
MCOT10574.0.MT	| Malate dehydrogenase | Similar to R4WN61 | ***- | PANTHER PTHR23382 | Pfam PF00056 | Pfam PF02866	0.8	male CLas+ FL low, male CLas- FL high	NA	NA	TCA cycle
MCOT16976.0.CO	| Isocitrate dehydrogenase | Similar to C5IU79 | ***- | PANTHER PTHR11822 | Pfam PF00180	0.7	male CLas+ FL low, male CLas- FL high	0.2	female CLas+ FL low, female CLas- FL high	TCA cycle
MCOT16302.0.CO	| succinyl-CoA synthetase subunit beta | Similar to KRP32983.1 | ***- | PANTHER PTHR11815 | PANTHER PTHR11815:SF5 | Pfam PF08442 | Pfam PF00549	0.5	male CLas+ FL low, male CLas- FL high	0.2	female CLas+ FL low, female CLas- FL high	TCA cycle
MCOT07153.0.MM	| dihydrolipoamide dehydrogenase | Similar to WP_058085789.1 | ***- | PANTHER PTHR22912 | PANTHER PTHR22912:SF131 | Pfam PF07992 | Pfam PF00198	0.2	male CLas+ FL low, male CLas- FL high	0	female CLas+ FL low, female CLas- FL high	TCA cycle
gi|662186255|ref|XP_008481246.1|	PREDICTED: isocitrate dehydrogenase [NADP], mitochondrial-like [Diaphorina citri]	NA	NA	0.1	female CLas+ FL low, female CLas- FL high	TCA cycle
MCOT09099.0.MM	| Citrate synthase | Similar to H9ITU2 | *-*- | PANTHER PTHR11739 | PANTHER PTHR11739:SF10 | Pfam PF00285	NA	NA	0.1	female CLas+ FL low, female CLas- FL high	TCA cycle
MCOT02445.0.CO	| isocitrate dehydrogenase | Similar to GAQ03496.1 | ***- | PANTHER PTHR11835 | PANTHER PTHR11835:SF42 | Pfam PF00180	NA	NA	0.3	female CLas+ FL low, female CLas- FL high	TCA cycle
MCOT14622.0.CC	| Isocitrate dehydrogenase | Similar to W5J9R2 | ***- | PANTHER PTHR11835 | PANTHER PTHR11835:SF47 | Pfam PF00180	NA	NA	0.3	female CLas+ FL low, female CLas- FL high	TCA cycle
MCOT00457.0.CT	| Fumarate hydratase, putative | Similar to E0VIN8 | ***- | PANTHER PTHR11444 | PANTHER PTHR11444:SF1 | Pfam PF00206 | Pfam PF10415	NA	NA	0.4	female CLas+ FL low, female CLas- FL high	TCA cycle
MCOT17299.0.CC	| Isocitrate dehydrogenase | Similar to A0A0H5AJX3 | ***- | PANTHER PTHR11822 | Pfam PF00180	NA	NA	0.4	female CLas+ FL low, female CLas- FL high	TCA cycle
MCOT14151.0.CT	| 2-oxoglutarate dehydrogenase | Similar to V9IK01 | ***- | PANTHER PTHR23152 | Pfam PF00676 | Pfam PF02779	NA	NA	0.5	female CLas+ FL low, female CLas- FL high	TCA cycle
MCOT07410.0.MM	| Citrate synthase | Similar to D6WMM4 | ***- | PANTHER PTHR11739 | PANTHER PTHR11739:SF8 | Pfam PF00285 | Pfam PF01652	NA	NA	0.6	female CLas+ FL low, female CLas- FL high	TCA cycle
MCOT06112.1.CC	| Aconitate hydratase | Similar to Q0QHL2 | ***- | PANTHER PTHR11670 | PANTHER PTHR11670:SF30 | Pfam PF00330 | Pfam PF00694	NA	NA	0.7	female CLas+ FL low, female CLas- FL high	TCA cycle
MCOT06112.2.CC	| Aconitate hydratase | Similar to Q0QHL2 | ***- | PANTHER PTHR11670 | PANTHER PTHR11670:SF30 | Pfam PF00330 | Pfam PF00694	NA	NA	0.7	female CLas+ FL low, female CLas- FL high	TCA cycle
gi|662198005|ref|XP_008472108.1|	PREDICTED: malate dehydrogenase, mitochondrial-like [Diaphorina citri]	NA	NA	1.2	female CLas+ FL high, female CLas- FL low	TCA cycle
MCOT04154.2.CT	| 2-oxoglutarate dehydrogenase | Similar to V9IK01 | ***- | PANTHER PTHR23152 | Pfam PF00676 | Pfam PF02779	NA	NA	0.4	female CLas+ FL low, female CLas- FL high	TCA cycle
MCOT17042.0.CC	| Succinyl-CoA ligase subunit beta | Similar to R4WE04 | ***- | PANTHER PTHR11815 | PANTHER PTHR11815:SF1 | Pfam PF08442 | Pfam PF00549	NA	NA	0.7	female CLas+ FL low, female CLas- FL high	TCA cycle
MCOT08595.0.MT	| Dihydrolipoamide succinyltransferase component (E2) of 2-oxoglutarate dehydrogenase complex | Similar to CUI04580.1 | *-*- | PANTHER PTHR23151 | PANTHER PTHR23151:SF8 | Pfam PF00198 | Pfam PF00364	NA	NA	1.2	female CLas+ FL high, female CLas- FL low	TCA cycle
gi|662188053|ref|XP_008487682.1|	PREDICTED: succinate dehydrogenase [ubiquinone] flavoprotein subunit, mitochondrial [Diaphorina citri]	NA	NA	0.6	female CLas+ FL low, female CLas- FL high	TCA cycle, Electron Transport Chain
MCOT17115.0.CO	| Succinate dehydrogenase | Similar to A0A0L7LNH6 | ***- | PANTHER PTHR11921 | PANTHER PTHR11921:SF29 | Pfam PF13085 | Pfam PF13534	NA	NA	1.1	female CLas+ FL high, female CLas- FL low	TCA cycle, Electron Transport Chain
MCOT21985.0.CC	| succinate dehydrogenase flavoprotein subunit | Similar to BAT58726.1 | ***- | PANTHER PTHR11632 | PANTHER PTHR11632:SF51 | Pfam PF00890 | Pfam PF02910	NA	NA	0.6	female CLas+ FL low, female CLas- FL high	TCA cycle, Electron Transport Chain
